# Supplementary material for: Multi‐Tissue Omics Analysis Uncovers Translational Regulation Underlying Complex Traits in Pigs
Source: Adv Sci (Weinh). 2026 Feb 3;13(20):e74200. doi: 10.1002/advs.74200 (PMC13067857; doi:10.1002/advs.74200)
Supplement: Supplementary file 2 — Supporting File 2: advs74200‐sup‐0002‐TableS1‐TableS12.zip. [file ADVS-13-e74200-s002.zip › Table S1.xlsx]

## Sheet: Sheet1
Data quality summary of Ribo-seq data
Sample	Raw reads	Clean reads	Clean reads rate	remove rRNA and tRNA	Total aligned reads	Mapping rate	Uniquely aligned reads	Multiply aligned reads
LW-D21-1-Heart-R1	112770094	93573932	0.829776	74909002	72478810	0.967558	36288322	36190488
LW-D21-1-Heart-R2	112770094	93261480	0.827005	74767975	71432174	0.955385	35709857	35722317
LW-D21-2-Heart-R1	122751760	102531893	0.835278	84221928	81845383	0.971782	38426671	43418712
LW-D21-2-Heart-R2	122751760	101982957	0.830806	83878506	80761969	0.962845	37821237	42940732
LW-D21-3-Heart-R1	107619708	88899724	0.826054	75566876	73618609	0.974218	34080949	39537660
LW-D21-3-Heart-R2	107619708	88475638	0.822114	75259581	72637154	0.965155	33556373	39080781
LW-D21-1-Muscle-R1	109213231	90999897	0.833231	57555634	54996533	0.955537	23021130	31975403
LW-D21-1-Muscle-R2	109213231	90761887	0.831052	57660851	54302843	0.941763	22689854	31612989
LW-D21-2-Muscle-R1	116411917	101864763	0.875037	67150240	64776251	0.964647	32011636	32764615
LW-D21-2-Muscle-R2	116411917	101478772	0.871722	67084147	63981659	0.953752	31564456	32417203
LW-D21-3-Muscle-R1	111414911	95988706	0.861543	68450285	66024875	0.964567	31944831	34080044
LW-D21-3-Muscle-R2	111414911	95817568	0.860007	68522912	65164217	0.950984	31483011	33681206
LW-D21-1-Kidney-R1	120905297	100771968	0.833479	81435267	79973388	0.982049	58299754	21673634
LW-D21-1-Kidney-R2	120905297	100343646	0.829936	81135280	78865295	0.972022	57423671	21441624
LW-D21-2-Kidney-R1	103892136	90196403	0.868174	69127431	67852684	0.981559	50377679	17475005
LW-D21-2-Kidney-R2	103892136	89849068	0.86483	68899541	66928582	0.971394	49647930	17280652
LW-D21-3-Kidney-R1	98838454	84473893	0.854666	67243730	65594514	0.975474	45420264	20174250
LW-D21-3-Kidney-R2	98838454	84085919	0.850741	66974127	64717096	0.9663	44804770	19912326
LW-D21-1-Subfat-R1	113572218	95913049	0.844512	65814668	62482911	0.949377	35171437	27311474
LW-D21-1-Subfat-R2	113572218	95593892	0.841701	65881456	61572578	0.934596	34620015	26952563
LW-D21-2-Subfat-R1	149364417	130366449	0.872808	80427697	77226953	0.960203	51177522	26049431
LW-D21-2-Subfat-R2	149364417	130220821	0.871833	80626370	76390229	0.94746	50584779	25805450
LW-D21-3-Subfat-R1	131655904	117304566	0.890994	69786103	66964553	0.959569	52549035	14415518
LW-D21-3-Subfat-R2	131655904	117053622	0.889088	69831710	66150165	0.94728	51888685	14261480
LW-D21-1-Liver-R1	103805726	98212502	0.946118	60905703	59951411	0.984332	43268427	16682984
LW-D21-1-Liver-R2	103805726	97799837	0.942143	60673231	59266071	0.976808	42724060	16542011
LW-D21-2-Liver-R1	140763191	131588740	0.934824	92013723	89926439	0.977316	68627862	21298577
LW-D21-2-Liver-R2	140763191	131019303	0.930778	91622176	89002989	0.971413	67916630	21086359
LW-D21-3-Liver-R1	123191041	110520083	0.897144	79515880	77383584	0.973184	59014086	18369498
LW-D21-3-Liver-R2	123191041	110012322	0.893022	79184802	76347823	0.964173	58181370	18166453
LW-D21-1-Brain-R1	101305933	84318704	0.832318	49898104	44905868	0.899951	24730122	20175746
LW-D21-1-Brain-R2	101305933	83865802	0.827847	49660064	44566575	0.897433	24424509	20142066
LW-D21-2-Brain-R1	103080708	91025517	0.883051	46745609	44841758	0.959272	28045052	16796706
LW-D21-2-Brain-R2	103080708	90733054	0.880214	46697503	44500201	0.952946	27760018	16740183
LW-D21-3-Brain-R1	103423293	87685778	0.847834	50910852	46360594	0.910623	20894217	25466377
LW-D21-3-Brain-R2	103423293	87166928	0.842817	50555561	45985614	0.909605	20644774	25340840
LW-D21-1-hypoth-R1	115685954	99621850	0.86114	72152958	66963285	0.928074	30379426	36583859
LW-D21-1-hypoth-R2	115685954	98778125	0.853847	71354615	66221583	0.928063	29897160	36324423
LW-D21-2-hypoth-R1	108002903	90673991	0.839551	56843527	53229844	0.936428	18863007	34366837
LW-D21-2-hypoth-R2	108002903	90186097	0.835034	56516683	52751088	0.933372	18593828	34157260
LW-D21-3-hypoth-R1	99987576	83274312	0.832847	50841474	48288602	0.949788	18394599	29894003
LW-D21-3-hypoth-R2	99987576	82918222	0.829285	50642085	47891311	0.945682	18168996	29722315
LW-D21-1-Jejunum-R1	103408523	95396098	0.922517	69853825	67982148	0.973206	52146431	15835717
LW-D21-1-Jejunum-R2	103408523	94989177	0.918582	69565331	67351632	0.968178	51634431	15717201
LW-D21-2-Jejunum-R1	101893531	94990439	0.932252	62057452	60149817	0.96926	43995338	16154479
LW-D21-2-Jejunum-R2	101893531	94619674	0.928613	61806489	59631690	0.964813	43581623	16050067
LW-D21-3-Jejunum-R1	106904901	97485053	0.911886	74733096	64478916	0.862789	44556086	19922830
LW-D21-3-Jejunum-R2	106904901	97068129	0.907986	74322913	63797887	0.858388	44028523	19769364
LW-D21-1-Lung-R1	134586907	114378810	0.849851	88781591	86138815	0.970233	65382555	20756260
LW-D21-1-Lung-R2	134586907	113838141	0.845834	88305647	85363518	0.966682	64668448	20695070
LW-D21-2-Lung-R1	122546593	113979865	0.930094	80916623	78483801	0.969934	65023576	13460225
LW-D21-2-Lung-R2	122546593	112876389	0.92109	80083172	77249114	0.964611	63914513	13334601
LW-D21-3-Lung-R1	125445960	117744919	0.938611	79843614	77315565	0.968337	65731318	11584247
LW-D21-3-Lung-R2	125445960	117339000	0.935375	79572549	76532716	0.961798	65021298	11511418
LW-D21-1-Spleen-R1	120251940	103031142	0.856794	78581293	75597758	0.962033	58126056	17471702
LW-D21-1-Spleen-R2	120251940	102315414	0.850842	77993950	74909074	0.960447	57520528	17388546
LW-D21-2-Spleen-R1	101745155	90877724	0.89319	76210379	74010827	0.971138	61621494	12389333
LW-D21-2-Spleen-R2	101745155	90307741	0.887588	75697518	73484620	0.970767	61149039	12335581
LW-D21-3-Spleen-R1	99075032	74023301	0.747144	51044117	48618668	0.952483	36201510	12417158
LW-D21-3-Spleen-R2	99075032	73474718	0.741607	50594220	48346187	0.955567	35966238	12379949
LW-D21-1-Stomach-R1	105831317	99624870	0.941355	71697520	69442308	0.968545	53504456	15937852
LW-D21-1-Stomach-R2	105831317	99099708	0.936393	71317921	68840670	0.965265	52978864	15861806
LW-D21-2-Stomach-R1	101669279	93617173	0.920801	73744031	71730032	0.972689	58492256	13237776
LW-D21-2-Stomach-R2	101669279	93194288	0.916642	73382129	71097558	0.968867	57922367	13175191
LW-D21-3-Stomach-R1	110028287	104006537	0.945271	74733096	72175448	0.965776	59476073	12699375
LW-D21-3-Stomach-R2	110028287	103435719	0.940083	74322913	71493557	0.961932	58880818	12612739
BM-D21-1-Fat-R1	123724194	116829517	0.944274	76974560	63496834	0.824907	21727709	41769125
BM-D21-1-Fat-R2	123724194	116238632	0.939498	76668635	62975652	0.8214	21624747	41350905
BM-D21-2-Fat-R1	123658489	115687298	0.935539	76748006	61542349	0.801876	19315220	42227129
BM-D21-2-Fat-R2	123658489	115033950	0.930255	76296830	61108799	0.800935	19288067	41820732
BM-D21-3-Fat-R1	179286780	163588303	0.912439	114444621	86294120	0.754025	30283626	56010494
BM-D21-3-Fat-R2	179286780	162823759	0.908175	114103648	85548505	0.749744	30172447	55376058
BM-D21-1-Heart-R1	104427230	97070925	0.929556	76324872	72377049	0.948276	32768503	39608546
BM-D21-1-Heart-R2	104427230	96745201	0.926437	76183986	72052942	0.945775	32593294	39459648
BM-D21-2-Heart-R1	114808673	106510672	0.927723	83717833	78545931	0.938222	31120995	47424936
BM-D21-2-Heart-R2	114808673	106033103	0.923564	83436874	78153397	0.936677	31011858	47141539
BM-D21-3-Heart-R1	102236220	96238899	0.941339	78305549	74193284	0.947484	31974131	42219153
BM-D21-3-Heart-R2	102236220	95776790	0.936819	77991809	73813976	0.946432	31848823	41965153
BM-D21-1-Liver-R1	96553847	89280215	0.924668	71719862	68562895	0.955982	52902147	15660748
BM-D21-1-Liver-R2	96553847	88989053	0.921652	71483307	68034028	0.951747	52472590	15561438
BM-D21-2-Liver-R1	96690494	91468578	0.945993	75073882	72570997	0.966661	60179930	12391067
BM-D21-2-Liver-R2	96690494	91224718	0.943471	74980499	71658551	0.955696	59433591	12224960
BM-D21-3-Liver-R1	101929684	95707128	0.938952	78372881	75771907	0.966813	63983332	11788575
BM-D21-3-Liver-R2	101929684	95370474	0.93565	78121491	75350199	0.964526	63631117	11719082
BM-D21-1-Muscle-R1	108382584	99758086	0.920425	58416014	53390791	0.913975	23531388	29859403
BM-D21-1-Muscle-R2	108382584	99498248	0.918028	58363962	53150685	0.910676	23471807	29678878
BM-D21-2-Muscle-R1	95587410	89139459	0.932544	52449119	47630101	0.90812	17770548	29859553
BM-D21-2-Muscle-R2	95587410	88811123	0.929109	52339938	47296694	0.903644	17691934	29604760
BM-D21-3-Muscle-R1	96868200	88187075	0.910382	58012795	53861736	0.928446	20755413	33106323
BM-D21-3-Muscle-R2	96868200	87926613	0.907693	57903707	53575300	0.925248	20675183	32900117
BM-D21-1-Spleen-R1	105205607	97790463	0.929518	51504466	47341854	0.91918	32037871	15303983
BM-D21-1-Spleen-R2	105205607	97425020	0.926044	51495781	47655262	0.925421	33460851	14194411
BM-D21-2-Spleen-R1	105212453	97951962	0.930992	49595753	47013416	0.947932	35324210	11689206
BM-D21-2-Spleen-R2	105212453	97690467	0.928507	50054660	46595639	0.930895	35096890	11498749
BM-D21-3-Spleen-R1	111509731	106966198	0.959254	62113955	59009239	0.950016	42696255	16312984
BM-D21-3-Spleen-R2	111509731	106650832	0.956426	62430305	58705752	0.940341	42549170	16156582
