# Supplementary material for: Multi‐Tissue Omics Analysis Uncovers Translational Regulation Underlying Complex Traits in Pigs
Source: Adv Sci (Weinh). 2026 Feb 3;13(20):e74200. doi: 10.1002/advs.74200 (PMC13067857; doi:10.1002/advs.74200)
Supplement: Supplementary file 2 — Supporting File 2: advs74200‐sup‐0002‐TableS1‐TableS12.zip. [file ADVS-13-e74200-s002.zip › Table S10.xlsx]

## Sheet: Sheet1
SNP	ref_mean	alt_mean	SD	SE	t_test_pvalue	FC	Type
chr13_132534280	2.283	3.047	0.094	0.055	2.467510e-03	1.33	Fat-related GRN
chr14_4104831	3.27	1.553	0.151	0.087	1.217954e-03	0.47	Fat-related GRN
chr14_4104839	3.007	3.039	0.069	0.04	6.647984e-01	1.01	Fat-related GRN
chr15_111360846	2.252	1.47	0.144	0.083	2.256984e-03	0.65	Fat-related GRN
chr2_24708171	3.61	2.741	0.252	0.145	1.056012e-02	0.76	Fat-related GRN
chr2_24785006	1.044	2.12	0.057	0.033	3.234474e-05	2.03	Fat-related GRN
chr2_24785039	1.846	1.586	0.225	0.13	1.764346e-01	0.86	Fat-related GRN
chr3_59401039	2.86	2.88	0.144	0.083	8.687265e-01	1.01	Fat-related GRN
chr3_59401290	5.089	4.464	0.149	0.086	1.270955e-02	0.88	Fat-related GRN
chr4_117511143	3.702	3.676	0.165	0.096	9.349728e-01	0.99	Fat-related GRN
chr4_117511156	4.976	6.64	0.213	0.123	1.448507e-03	1.33	Fat-related GRN
chr4_117511184	3.156	3.924	0.143	0.082	2.514125e-03	1.24	Fat-related GRN
chr5_15002610	2.036	1.876	0.145	0.084	2.126054e-01	0.92	Fat-related GRN
chr5_15003467	2.36	2.011	0.123	0.05	6.017022e-04	0.85	Fat-related GRN
chr5_21514664	0.965	0.903	0.086	0.05	3.400014e-01	0.94	Fat-related GRN
chr5_21514804	2.642	2.602	0.143	0.082	7.804656e-01	0.99	Fat-related GRN
chr5_21514832	2.119	2.194	0.118	0.068	3.890263e-01	1.04	Fat-related GRN
chr5_21514853	1.616	2.487	0.104	0.06	4.432741e-04	1.54	Fat-related GRN
chr5_21514854	2.66	2.98	0.158	0.091	5.089740e-02	1.12	Fat-related GRN
chr5_21514874	2.776	1.884	0.031	0.018	7.407542e-04	0.68	Fat-related GRN
chr5_21514886	3.904	2.767	0.138	0.08	1.784882e-03	0.71	Fat-related GRN
chr5_21514944	2.204	3.334	0.1	0.058	1.099782e-03	1.51	Fat-related GRN
chr5_21514965	1.536	1.365	0.064	0.037	3.729322e-02	0.89	Fat-related GRN
chr5_21515053	2.64	2.554	0.1	0.058	2.772860e-01	0.97	Fat-related GRN
chr5_21515057	0.925	1.198	0.037	0.021	7.296283e-04	1.3	Fat-related GRN
chr5_21515286	2.769	2.777	0.044	0.026	8.629270e-01	1	Fat-related GRN
chr5_21515435	1.161	1.973	0.023	0.013	1.462284e-04	1.7	Fat-related GRN
chr5_21515525	0.088	0.044	0.009	0.005	7.287062e-03	0.5	Fat-related GRN
chr5_21515652	1.681	1.404	0.053	0.031	4.299720e-03	0.84	Fat-related GRN
chr5_21515663	1.206	1.458	0.018	0.01	7.795707e-05	1.21	Fat-related GRN
chr5_21515903	0.547	0.795	0.032	0.018	3.707471e-03	1.45	Fat-related GRN
chr5_21516044	0.887	0.174	0.012	0.007	2.983401e-07	0.2	Fat-related GRN
chr5_21516248	0.826	0.855	0.09	0.052	6.350722e-01	1.04	Fat-related GRN
chr5_21517291	2.178	2.671	0.06	0.035	3.791058e-03	1.23	Fat-related GRN
chr5_21517566	1.433	1.842	0.004	0.002	5.530987e-03	1.29	Fat-related GRN
chr5_21517803	2.684	3.249	0.041	0.024	2.870195e-03	1.21	Fat-related GRN
chr5_21518014	1.956	2.591	0.071	0.041	4.465213e-04	1.32	Fat-related GRN
chr5_68760132	1.2	1.02	0.16	0.092	2.781138e-01	0.85	Fat-related GRN
chr6_164737546	2.369	3.09	0.048	0.028	1.240692e-02	1.3	Fat-related GRN
chr7_57949507	2.958	3.671	0.053	0.03	1.102664e-02	1.24	Fat-related GRN
chr7_57949524	3.686	2.38	0.05	0.029	6.280199e-03	0.65	Fat-related GRN
chr9_106698226	2.7	1.356	0.107	0.062	1.204847e-03	0.5	Fat-related GRN
chr9_134913273	3.449	3.516	0.06	0.034	6.655362e-01	1.02	Fat-related GRN
chr10_23795070	1.21	1.992	0.081	0.047	1.039281e-03	1.65	Muscle-related GRN
chr10_23795320	0.524	0.588	0.073	0.042	2.805088e-01	1.12	Muscle-related GRN
chr10_23795323	0.968	1.281	0.018	0.011	2.008725e-02	1.32	Muscle-related GRN
chr12_15017159	0.864	0.751	0.056	0.032	4.269902e-01	0.87	Muscle-related GRN
chr12_15017206	2.686	2.594	0.042	0.024	2.809499e-01	0.97	Muscle-related GRN
chr14_43476491	2.199	2.71	0.056	0.032	3.161131e-04	1.23	Muscle-related GRN
chr14_43476503	1.961	2.081	0.063	0.036	2.426793e-01	1.06	Muscle-related GRN
chr6_111421187	2.947	2.339	0.125	0.072	1.268913e-02	0.79	Muscle-related GRN
chr6_111421832	1.749	1.59	0.074	0.043	1.340406e-01	0.91	Muscle-related GRN

## Sheet: Sheet2
chr5_21515435	Fat	0.000146228410694642	1.69948362096653	ENSSSCG00000000379
chr14_43476491	Muscle	0.000316113139145263	1.23242040610149	ENSSSCG00000009957
chr5_21514853	Fat	0.000443274068536847	1.53887348901869	ENSSSCG00000000379
chr5_21518014	Fat	0.000446521342476307	1.3242952889184	ENSSSCG00000000379
chr5_15003467	Fat	0.000601702175530783	0.852253953925415	ENSSSCG00000000182
chr5_21515057	Fat	0.000729628304511333	1.29584643459418	ENSSSCG00000000379
chr5_21514874	Fat	0.000740754203952901	0.678723817735834	ENSSSCG00000000379
chr10_23795070	Muscle	0.00103928109865348	1.64618595498857	ENSSSCG00000024061
chr5_21514944	Fat	0.00109978159461801	1.51290374083805	ENSSSCG00000000379
chr9_106698226	Fat	0.00120484687482945	0.502192571806756	ENSSSCG00000027272
chr14_4104831	Fat	0.00121795353935212	0.474784765654091	ENSSSCG00000040631
chr4_117511156	Fat	0.00144850684243677	1.33430353612433	ENSSSCG00000006862
chr5_21514886	Fat	0.00178488157031175	0.708724566199975	ENSSSCG00000000379
chr15_111360846	Fat	0.00225698430341633	0.652491398497103	ENSSSCG00000023264
chr13_132534280	Fat	0.00246750969367227	1.33475753040244	ENSSSCG00000011831
chr4_117511184	Fat	0.00251412508573504	1.2434878277506	ENSSSCG00000006862
chr5_21517803	Fat	0.0028701950338361	1.21077282182002	ENSSSCG00000000379
chr5_21515903	Fat	0.00370747137071481	1.45371794226401	ENSSSCG00000000379
chr5_21517291	Fat	0.00379105812039001	1.22640675400902	ENSSSCG00000000379
chr5_21515652	Fat	0.00429971980784383	0.835400143577857	ENSSSCG00000000379
chr5_21517566	Fat	0.00553098668096774	1.2858697915403	ENSSSCG00000000379
chr7_57949524	Fat	0.00628019883473012	0.645478149660789	ENSSSCG00000001873
chr5_21515525	Fat	0.00728706167000401	0.500929369802619	ENSSSCG00000000379
chr2_24708171	Fat	0.0105601208291112	0.759238998303837	ENSSSCG00000013292
chr7_57949507	Fat	0.0110266429094157	1.2409381419386	ENSSSCG00000001873
chr6_164737546	Fat	0.0124069209843818	1.30442441457358	ENSSSCG00000003894
chr6_111421187	Muscle	0.0126891295562597	0.793643697491947	ENSSSCG00000035965
chr3_59401290	Fat	0.0127095457783883	0.877065992651798	ENSSSCG00000008237
chr10_23795323	Muscle	0.0200872541505871	1.32366472077077	ENSSSCG00000024061
chr5_21514965	Fat	0.0372932189511304	0.888836307686095	ENSSSCG00000000379
chr5_21514854	Fat	0.0508974021608053	1.12039461509156	ENSSSCG00000000379
chr6_111421832	Muscle	0.134040609220356	0.908631352978264	ENSSSCG00000035965
chr2_24785039	Fat	0.176434569017268	0.85918570735994	ENSSSCG00000013292
chr5_15002610	Fat	0.212605431026014	0.921193029650682	ENSSSCG00000000182
chr14_43476503	Muscle	0.242679257621355	1.06109090905864	ENSSSCG00000009957
chr5_21515053	Fat	0.277285950157419	0.967582598219183	ENSSSCG00000000379
chr5_68760132	Fat	0.278113800103627	0.849658005983439	ENSSSCG00000000757
chr10_23795320	Muscle	0.280508842881203	1.12318251415478	ENSSSCG00000024061
chr12_15017206	Muscle	0.280949928413037	0.96602472142158	ENSSSCG00000017282
chr5_21514664	Fat	0.340001398784778	0.936234003605803	ENSSSCG00000000379
chr5_21514832	Fat	0.389026264202038	1.0353904909931	ENSSSCG00000000379
chr12_15017159	Muscle	0.426990190990747	0.869714717921398	ENSSSCG00000017282
chr5_21516248	Fat	0.635072167902779	1.0356234095501	ENSSSCG00000000379
chr14_4104839	Fat	0.664798415977672	1.01057716944588	ENSSSCG00000040631
chr9_134913273	Fat	0.665536182840921	1.01930568565318	ENSSSCG00000039946
chr5_21514804	Fat	0.78046559825083	0.985077011664556	ENSSSCG00000000379
chr5_21515286	Fat	0.862927017919688	1.00282849496605	ENSSSCG00000000379
chr3_59401039	Fat	0.868726522277799	1.00660950229051	ENSSSCG00000008237
chr4_117511143	Fat	0.934972803591365	0.992976555972002	ENSSSCG00000006862
chr5_21516044	Fat	2.98340090011438e-07	0.196241118358978	ENSSSCG00000000379
chr2_24785006	Fat	3.23447391877228e-05	2.03026698222212	ENSSSCG00000013292
chr5_21515663	Fat	7.79570665925862e-05	1.20879392761036	ENSSSCG00000000379
SNP	GRN Type	Pvalue in Dual-Luciferase Assay	Fold Change in Dual-Luciferase Assay	gene_id

## Sheet: Sheet3
chr5_21515435	Fat	0.000146228410694642	1.69948362096653	ENSSSCG00000000379
chr14_43476491	Muscle	0.000316113139145263	1.23242040610149	ENSSSCG00000009957
chr5_21514853	Fat	0.000443274068536847	1.53887348901869	ENSSSCG00000000379
chr5_21518014	Fat	0.000446521342476307	1.3242952889184	ENSSSCG00000000379
chr5_15003467	Fat	0.000601702175530783	0.852253953925415	ENSSSCG00000000182
chr5_21515057	Fat	0.000729628304511333	1.29584643459418	ENSSSCG00000000379
chr5_21514874	Fat	0.000740754203952901	0.678723817735834	ENSSSCG00000000379
chr10_23795070	Muscle	0.00103928109865348	1.64618595498857	ENSSSCG00000024061
chr5_21514944	Fat	0.00109978159461801	1.51290374083805	ENSSSCG00000000379
chr9_106698226	Fat	0.00120484687482945	0.502192571806756	ENSSSCG00000027272
chr14_4104831	Fat	0.00121795353935212	0.474784765654091	ENSSSCG00000040631
chr4_117511156	Fat	0.00144850684243677	1.33430353612433	ENSSSCG00000006862
chr5_21514886	Fat	0.00178488157031175	0.708724566199975	ENSSSCG00000000379
chr15_111360846	Fat	0.00225698430341633	0.652491398497103	ENSSSCG00000023264
chr13_132534280	Fat	0.00246750969367227	1.33475753040244	ENSSSCG00000011831
chr4_117511184	Fat	0.00251412508573504	1.2434878277506	ENSSSCG00000006862
chr5_21517803	Fat	0.0028701950338361	1.21077282182002	ENSSSCG00000000379
chr5_21515903	Fat	0.00370747137071481	1.45371794226401	ENSSSCG00000000379
chr5_21517291	Fat	0.00379105812039001	1.22640675400902	ENSSSCG00000000379
chr5_21515652	Fat	0.00429971980784383	0.835400143577857	ENSSSCG00000000379
chr5_21517566	Fat	0.00553098668096774	1.2858697915403	ENSSSCG00000000379
chr7_57949524	Fat	0.00628019883473012	0.645478149660789	ENSSSCG00000001873
chr5_21515525	Fat	0.00728706167000401	0.500929369802619	ENSSSCG00000000379
chr2_24708171	Fat	0.0105601208291112	0.759238998303837	ENSSSCG00000013292
chr7_57949507	Fat	0.0110266429094157	1.2409381419386	ENSSSCG00000001873
chr6_164737546	Fat	0.0124069209843818	1.30442441457358	ENSSSCG00000003894
chr6_111421187	Muscle	0.0126891295562597	0.793643697491947	ENSSSCG00000035965
chr3_59401290	Fat	0.0127095457783883	0.877065992651798	ENSSSCG00000008237
chr10_23795323	Muscle	0.0200872541505871	1.32366472077077	ENSSSCG00000024061
chr5_21514965	Fat	0.0372932189511304	0.888836307686095	ENSSSCG00000000379
chr5_21516044	Fat	2.98340090011438e-07	0.196241118358978	ENSSSCG00000000379
chr2_24785006	Fat	3.23447391877228e-05	2.03026698222212	ENSSSCG00000013292
chr5_21515663	Fat	7.79570665925862e-05	1.20879392761036	ENSSSCG00000000379

## Sheet: Sheet4
ENSSSCG00000000379
ENSSSCG00000000182
ENSSSCG00000027272
ENSSSCG00000040631
ENSSSCG00000006862
ENSSSCG00000023264
ENSSSCG00000011831
ENSSSCG00000001873
ENSSSCG00000013292
ENSSSCG00000003894
ENSSSCG00000008237
