# Supplementary material for: Multi‐Tissue Omics Analysis Uncovers Translational Regulation Underlying Complex Traits in Pigs
Source: Adv Sci (Weinh). 2026 Feb 3;13(20):e74200. doi: 10.1002/advs.74200 (PMC13067857; doi:10.1002/advs.74200)
Supplement: Supplementary file 2 — Supporting File 2: advs74200‐sup‐0002‐TableS1‐TableS12.zip. [file ADVS-13-e74200-s002.zip › Table S11.xlsx]

## Sheet: Sheet1
SNP	GRN Type	Pvalue in Dual-Luciferase Assay	Fold Change in Dual-Luciferase Assay	gene_id	Ref Allele	Alt Allele	Ref AF (BM)	Ref AF (LW)	log2(Fold Change of TE)	Are the effect directions of the alleles consistent?	Associated Traits	diff_NMEF	diff_RBP
chr4_117511156	Fat	0.00144850684243677	1.33430353612433	ENSSSCG00000006862	C	T	0.791667	0.0454545	1.22175719423327	Yes	Trait=Backfat thickness between 3rd and 4th rib	1.6	RBM5 HNRNPA3 HNRNPA2B1 ENSG00000215492 PCBP4 PCBP3 PCBP2
chr4_117511184	Fat	0.00251412508573504	1.2434878277506	ENSSSCG00000006862	A	G	0.791667	0.0454545	1.22175719423327	Yes	Trait=Backfat thickness between 3rd and 4th rib	1.8	SRSF12 Fusip1 BX511012 SRSF1 ZFP36 ZFP36L2 ZFP36L1
chr5_15003467	Fat	0.000601702175530783	0.852253953925415	ENSSSCG00000000182	G	A	0.3125	0	-4.30805	Yes	Trait=Conductivity 24 hours postmortem (loin)	0.25	NA
chr5_21514944	Fat	0.00109978159461801	1.51290374083805	ENSSSCG00000000379	C	A	0.395833	0	1.18295255456062	Yes	Trait=Fat androstenone level	0	NA
chr5_21515057	Fat	0.000729628304511333	1.29584643459418	ENSSSCG00000000379	G	A	0.395833	0	1.18295255456062	Yes	Trait=Fat androstenone level	0	ZCRB1 ZFP36 ZFP36L2 ZFP36L1 ELAVL3 ELAVL2
chr5_21515435	Fat	0.000146228410694642	1.69948362096653	ENSSSCG00000000379	A	G	0.395833	0	1.18295255456062	Yes	Trait=Fat androstenone level	3.5	NA
chr5_21515663	Fat	7.79570665925862e-05	1.20879392761036	ENSSSCG00000000379	A	G	0.375	0	1.18295255456062	Yes	Trait=Fat androstenone level	3.3	SRSF2 ENSG00000180771 LIN28B LIN28A
chr5_21515903	Fat	0.00370747137071481	1.45371794226401	ENSSSCG00000000379	C	G	0.333333	0	1.18295255456062	Yes	Trait=Fat androstenone level	1.1	SNRPA SNRPB2 SRSF7
chr5_21517291	Fat	0.00379105812039001	1.22640675400902	ENSSSCG00000000379	G	A	0.416667	0	1.18295255456062	Yes	Trait=Fat androstenone level	0.55	SAMD4B SAMD4A G3BP2
chr5_21517566	Fat	0.00553098668096774	1.2858697915403	ENSSSCG00000000379	G	T	0.354167	0	1.18295255456062	Yes	Trait=Fat androstenone level	1.3	CELF3 BRUNOL5 RBM38 CELF3
chr5_21517803	Fat	0.0028701950338361	1.21077282182002	ENSSSCG00000000379	C	G	0.395833	0	1.18295255456062	Yes	Trait=Fat androstenone level	0.7	NA
chr5_21518014	Fat	0.000446521342476307	1.3242952889184	ENSSSCG00000000379	G	A	0.416667	0	1.18295255456062	Yes	Trait=Fat androstenone level	0.6	NA
chr6_164737546	Fat	0.0124069209843818	1.30442441457358	ENSSSCG00000003894	T	TC	0.833333	0.227273	1.5865202068096	Yes	Intramuscular fat content	0	NA
chr7_57949524	Fat	0.00628019883473012	0.645478149660789	ENSSSCG00000001873	G	C	0.104167	0.421053	1.7289852255485	Yes	Trait=Dressing percentage	0.3	NA
chr9_106698226	Fat	0.00120484687482945	0.502192571806756	ENSSSCG00000027272	G	C	0.875	0.214286	-1.37779	Yes	Trait=Meat Color	3.2	SRSF2 ENSG00000180771
chr14_43476491	Muscle	0.000316113139145263	1.23242040610149	ENSSSCG00000009957	T	C	0.625	0.0681818	1.22542175997491	Yes	Muscle fiber types	0	ENSG00000249536 ANKRD17 ANKHD1 RBM45 LIN28B LIN28A
chr6_111421187	Muscle	0.0126891295562597	0.793643697491947	ENSSSCG00000035965	G	A	0.395833	0	0.782478805323915	Yes	Trait=pH 45 minutes post mortem	1.9	NA
chr13_132534280	Fat	0.00246750969367227	1.33475753040244	ENSSSCG00000011831	T	C	0.270833	0.840909	1.80794867232791	No	Adipose accumulation	/	/
chr14_4104831	Fat	0.00121795353935212	0.474784765654091	ENSSSCG00000040631	G	A	0.895833	0.204545	2.17098582077415	No	Intramuscular fat and composition of fatty acids	/	/
chr14_4104839	Fat	0.664798415977672	1.01057716944588	ENSSSCG00000040631	C	T	0.895833	0.227273	2.17098582077415	No	Intramuscular fat and composition of fatty acids	/	/
chr15_111360846	Fat	0.00225698430341633	0.652491398497103	ENSSSCG00000023264	C	T	0.8125	0	1.51920238454636	No	Fatty acid synthesis	/	/
chr2_24708171	Fat	0.0105601208291112	0.759238998303837	ENSSSCG00000013292	T	C	0.4375	0	1.08454962839824	No	Trait=Dressing percentage	/	/
chr2_24785006	Fat	3.23447391877228e-05	2.03026698222212	ENSSSCG00000013292	A	T	0.0416667	0.863636	1.08454962839824	No	Trait=Dressing percentage	/	/
chr2_24785039	Fat	0.176434569017268	0.85918570735994	ENSSSCG00000013292	A	ACTT	0.354167	1	1.08454962839824	No	Trait=Dressing percentage	/	/
chr3_59401039	Fat	0.868726522277799	1.00660950229051	ENSSSCG00000008237	A	C	0.875	0.386364	1.83240752005732	No	Trait=Backfat thickness between 3rd and 4th rib;Ham weight	/	/
chr3_59401290	Fat	0.0127095457783883	0.877065992651798	ENSSSCG00000008237	T	C	0.8125	0.363636	1.83240752005732	No	Trait=Backfat thickness between 3rd and 4th rib;Ham weight	/	/
chr4_117511143	Fat	0.934972803591365	0.992976555972002	ENSSSCG00000006862	T	C	0.6875	0.0227273	1.22175719423327	No	Trait=Backfat thickness between 3rd and 4th rib	/	/
chr5_15002610	Fat	0.212605431026014	0.921193029650682	ENSSSCG00000000182	C	A	0.541667	0.159091	-4.30805	No	Trait=Conductivity 24 hours postmortem (loin)	/	/
chr5_21514664	Fat	0.340001398784778	0.936234003605803	ENSSSCG00000000379	A	AAC	0.395833	0	1.18295255456062	No	Trait=Fat androstenone level	/	/
chr5_21514804	Fat	0.78046559825083	0.985077011664556	ENSSSCG00000000379	C	T	0.395833	0	1.18295255456062	No	Trait=Fat androstenone level	/	/
chr5_21514832	Fat	0.389026264202038	1.0353904909931	ENSSSCG00000000379	T	C	0.375	0	1.18295255456062	No	Trait=Fat androstenone level	/	/
chr5_21514853	Fat	0.000443274068536847	1.53887348901869	ENSSSCG00000000379	T	TA	0.229167	1	1.18295255456062	No	Trait=Fat androstenone level	/	/
chr5_21514854	Fat	0.0508974021608053	1.12039461509156	ENSSSCG00000000379	A	AG	0.770833	0	1.18295255456062	No	Trait=Fat androstenone level	/	/
chr5_21514874	Fat	0.000740754203952901	0.678723817735834	ENSSSCG00000000379	T	C	0.375	0	1.18295255456062	No	Trait=Fat androstenone level	/	/
chr5_21514886	Fat	0.00178488157031175	0.708724566199975	ENSSSCG00000000379	T	A	0.5	0	1.18295255456062	No	Trait=Fat androstenone level	/	/
chr5_21514965	Fat	0.0372932189511304	0.888836307686095	ENSSSCG00000000379	C	T	0.395833	0	1.18295255456062	No	Trait=Fat androstenone level	/	/
chr5_21515053	Fat	0.277285950157419	0.967582598219183	ENSSSCG00000000379	C	T	0.395833	0	1.18295255456062	No	Trait=Fat androstenone level	/	/
chr5_21515286	Fat	0.862927017919688	1.00282849496605	ENSSSCG00000000379	A	G	0.395833	0	1.18295255456062	No	Trait=Fat androstenone level	/	/
chr5_21515525	Fat	0.00728706167000401	0.500929369802619	ENSSSCG00000000379	T	C	0.395833	0	1.18295255456062	No	Trait=Fat androstenone level	/	/
chr5_21515652	Fat	0.00429971980784383	0.835400143577857	ENSSSCG00000000379	C	G	0.375	0	1.18295255456062	No	Trait=Fat androstenone level	/	/
chr5_21516044	Fat	2.98340090011438e-07	0.196241118358978	ENSSSCG00000000379	T	C	0.395833	0	1.18295255456062	No	Trait=Fat androstenone level	/	/
chr5_21516248	Fat	0.635072167902779	1.0356234095501	ENSSSCG00000000379	G	A	0.395833	0	1.18295255456062	No	Trait=Fat androstenone level	/	/
chr5_68760132	Fat	0.278113800103627	0.849658005983439	ENSSSCG00000000757	A	G	0.895833	0.363636	1.73684772193737	No	Fatty acid metabolism	/	/
chr7_57949507	Fat	0.0110266429094157	1.2409381419386	ENSSSCG00000001873	C	T	0.104167	0.45	1.7289852255485	No	Trait=Dressing percentage	/	/
chr9_134913273	Fat	0.665536182840921	1.01930568565318	ENSSSCG00000039946	A	T	0.3125	0	1.89250663776977	No	Trait=Linolenic acid content	/	/
chr10_23795070	Muscle	0.00103928109865348	1.64618595498857	ENSSSCG00000024061	C	A	0.708333	0.204545	0.66139152432396	No	Trait= Lean meat percentage	/	/
chr10_23795320	Muscle	0.280508842881203	1.12318251415478	ENSSSCG00000024061	T	G	0.708333	0.204545	0.66139152432396	No	Trait= Lean meat percentage	/	/
chr10_23795323	Muscle	0.0200872541505871	1.32366472077077	ENSSSCG00000024061	A	G	0.708333	0.204545	0.66139152432396	No	Trait= Lean meat percentage	/	/
chr12_15017159	Muscle	0.426990190990747	0.869714717921398	ENSSSCG00000017282	G	A	0.0416667	0.575	0.909034483097592	No	Trait=pH 45 minutes post mortem	/	/
chr12_15017206	Muscle	0.280949928413037	0.96602472142158	ENSSSCG00000017282	C	T	0.5	0.0238095	0.909034483097592	No	Trait=pH 45 minutes post mortem	/	/
chr14_43476503	Muscle	0.242679257621355	1.06109090905864	ENSSSCG00000009957	C	T	0.625	0.0681818	1.22542175997491	No	Muscle fiber types	/	/
chr6_111421832	Muscle	0.134040609220356	0.908631352978264	ENSSSCG00000035965	A	G	0.770833	0	0.782478805323915	No	Trait=pH 45 minutes post mortem	/	/

## Sheet: Sheet2
chr5_21515435	Fat	0.000146228410694642	1.69948362096653	ENSSSCG00000000379
chr14_43476491	Muscle	0.000316113139145263	1.23242040610149	ENSSSCG00000009957
chr5_21514853	Fat	0.000443274068536847	1.53887348901869	ENSSSCG00000000379
chr5_21518014	Fat	0.000446521342476307	1.3242952889184	ENSSSCG00000000379
chr5_15003467	Fat	0.000601702175530783	0.852253953925415	ENSSSCG00000000182
chr5_21515057	Fat	0.000729628304511333	1.29584643459418	ENSSSCG00000000379
chr5_21514874	Fat	0.000740754203952901	0.678723817735834	ENSSSCG00000000379
chr10_23795070	Muscle	0.00103928109865348	1.64618595498857	ENSSSCG00000024061
chr5_21514944	Fat	0.00109978159461801	1.51290374083805	ENSSSCG00000000379
chr9_106698226	Fat	0.00120484687482945	0.502192571806756	ENSSSCG00000027272
chr14_4104831	Fat	0.00121795353935212	0.474784765654091	ENSSSCG00000040631
chr4_117511156	Fat	0.00144850684243677	1.33430353612433	ENSSSCG00000006862
chr5_21514886	Fat	0.00178488157031175	0.708724566199975	ENSSSCG00000000379
chr15_111360846	Fat	0.00225698430341633	0.652491398497103	ENSSSCG00000023264
chr13_132534280	Fat	0.00246750969367227	1.33475753040244	ENSSSCG00000011831
chr4_117511184	Fat	0.00251412508573504	1.2434878277506	ENSSSCG00000006862
chr5_21517803	Fat	0.0028701950338361	1.21077282182002	ENSSSCG00000000379
chr5_21515903	Fat	0.00370747137071481	1.45371794226401	ENSSSCG00000000379
chr5_21517291	Fat	0.00379105812039001	1.22640675400902	ENSSSCG00000000379
chr5_21515652	Fat	0.00429971980784383	0.835400143577857	ENSSSCG00000000379
chr5_21517566	Fat	0.00553098668096774	1.2858697915403	ENSSSCG00000000379
chr7_57949524	Fat	0.00628019883473012	0.645478149660789	ENSSSCG00000001873
chr5_21515525	Fat	0.00728706167000401	0.500929369802619	ENSSSCG00000000379
chr2_24708171	Fat	0.0105601208291112	0.759238998303837	ENSSSCG00000013292
chr7_57949507	Fat	0.0110266429094157	1.2409381419386	ENSSSCG00000001873
chr6_164737546	Fat	0.0124069209843818	1.30442441457358	ENSSSCG00000003894
chr6_111421187	Muscle	0.0126891295562597	0.793643697491947	ENSSSCG00000035965
chr3_59401290	Fat	0.0127095457783883	0.877065992651798	ENSSSCG00000008237
chr10_23795323	Muscle	0.0200872541505871	1.32366472077077	ENSSSCG00000024061
chr5_21514965	Fat	0.0372932189511304	0.888836307686095	ENSSSCG00000000379
chr5_21514854	Fat	0.0508974021608053	1.12039461509156	ENSSSCG00000000379
chr6_111421832	Muscle	0.134040609220356	0.908631352978264	ENSSSCG00000035965
chr2_24785039	Fat	0.176434569017268	0.85918570735994	ENSSSCG00000013292
chr5_15002610	Fat	0.212605431026014	0.921193029650682	ENSSSCG00000000182
chr14_43476503	Muscle	0.242679257621355	1.06109090905864	ENSSSCG00000009957
chr5_21515053	Fat	0.277285950157419	0.967582598219183	ENSSSCG00000000379
chr5_68760132	Fat	0.278113800103627	0.849658005983439	ENSSSCG00000000757
chr10_23795320	Muscle	0.280508842881203	1.12318251415478	ENSSSCG00000024061
chr12_15017206	Muscle	0.280949928413037	0.96602472142158	ENSSSCG00000017282
chr5_21514664	Fat	0.340001398784778	0.936234003605803	ENSSSCG00000000379
chr5_21514832	Fat	0.389026264202038	1.0353904909931	ENSSSCG00000000379
chr12_15017159	Muscle	0.426990190990747	0.869714717921398	ENSSSCG00000017282
chr5_21516248	Fat	0.635072167902779	1.0356234095501	ENSSSCG00000000379
chr14_4104839	Fat	0.664798415977672	1.01057716944588	ENSSSCG00000040631
chr9_134913273	Fat	0.665536182840921	1.01930568565318	ENSSSCG00000039946
chr5_21514804	Fat	0.78046559825083	0.985077011664556	ENSSSCG00000000379
chr5_21515286	Fat	0.862927017919688	1.00282849496605	ENSSSCG00000000379
chr3_59401039	Fat	0.868726522277799	1.00660950229051	ENSSSCG00000008237
chr4_117511143	Fat	0.934972803591365	0.992976555972002	ENSSSCG00000006862
chr5_21516044	Fat	2.98340090011438e-07	0.196241118358978	ENSSSCG00000000379
chr2_24785006	Fat	3.23447391877228e-05	2.03026698222212	ENSSSCG00000013292
chr5_21515663	Fat	7.79570665925862e-05	1.20879392761036	ENSSSCG00000000379
SNP	GRN Type	Pvalue in Dual-Luciferase Assay	Fold Change in Dual-Luciferase Assay	gene_id

## Sheet: Sheet3
chr5_21515435	Fat	0.000146228410694642	1.69948362096653	ENSSSCG00000000379
chr14_43476491	Muscle	0.000316113139145263	1.23242040610149	ENSSSCG00000009957
chr5_21514853	Fat	0.000443274068536847	1.53887348901869	ENSSSCG00000000379
chr5_21518014	Fat	0.000446521342476307	1.3242952889184	ENSSSCG00000000379
chr5_15003467	Fat	0.000601702175530783	0.852253953925415	ENSSSCG00000000182
chr5_21515057	Fat	0.000729628304511333	1.29584643459418	ENSSSCG00000000379
chr5_21514874	Fat	0.000740754203952901	0.678723817735834	ENSSSCG00000000379
chr10_23795070	Muscle	0.00103928109865348	1.64618595498857	ENSSSCG00000024061
chr5_21514944	Fat	0.00109978159461801	1.51290374083805	ENSSSCG00000000379
chr9_106698226	Fat	0.00120484687482945	0.502192571806756	ENSSSCG00000027272
chr14_4104831	Fat	0.00121795353935212	0.474784765654091	ENSSSCG00000040631
chr4_117511156	Fat	0.00144850684243677	1.33430353612433	ENSSSCG00000006862
chr5_21514886	Fat	0.00178488157031175	0.708724566199975	ENSSSCG00000000379
chr15_111360846	Fat	0.00225698430341633	0.652491398497103	ENSSSCG00000023264
chr13_132534280	Fat	0.00246750969367227	1.33475753040244	ENSSSCG00000011831
chr4_117511184	Fat	0.00251412508573504	1.2434878277506	ENSSSCG00000006862
chr5_21517803	Fat	0.0028701950338361	1.21077282182002	ENSSSCG00000000379
chr5_21515903	Fat	0.00370747137071481	1.45371794226401	ENSSSCG00000000379
chr5_21517291	Fat	0.00379105812039001	1.22640675400902	ENSSSCG00000000379
chr5_21515652	Fat	0.00429971980784383	0.835400143577857	ENSSSCG00000000379
chr5_21517566	Fat	0.00553098668096774	1.2858697915403	ENSSSCG00000000379
chr7_57949524	Fat	0.00628019883473012	0.645478149660789	ENSSSCG00000001873
chr5_21515525	Fat	0.00728706167000401	0.500929369802619	ENSSSCG00000000379
chr2_24708171	Fat	0.0105601208291112	0.759238998303837	ENSSSCG00000013292
chr7_57949507	Fat	0.0110266429094157	1.2409381419386	ENSSSCG00000001873
chr6_164737546	Fat	0.0124069209843818	1.30442441457358	ENSSSCG00000003894
chr6_111421187	Muscle	0.0126891295562597	0.793643697491947	ENSSSCG00000035965
chr3_59401290	Fat	0.0127095457783883	0.877065992651798	ENSSSCG00000008237
chr10_23795323	Muscle	0.0200872541505871	1.32366472077077	ENSSSCG00000024061
chr5_21514965	Fat	0.0372932189511304	0.888836307686095	ENSSSCG00000000379
chr5_21516044	Fat	2.98340090011438e-07	0.196241118358978	ENSSSCG00000000379
chr2_24785006	Fat	3.23447391877228e-05	2.03026698222212	ENSSSCG00000013292
chr5_21515663	Fat	7.79570665925862e-05	1.20879392761036	ENSSSCG00000000379

## Sheet: Sheet4
ENSSSCG00000000379
ENSSSCG00000000182
ENSSSCG00000027272
ENSSSCG00000040631
ENSSSCG00000006862
ENSSSCG00000023264
ENSSSCG00000011831
ENSSSCG00000001873
ENSSSCG00000013292
ENSSSCG00000003894
ENSSSCG00000008237
