# Supplementary material for: Multi‐Tissue Omics Analysis Uncovers Translational Regulation Underlying Complex Traits in Pigs
Source: Adv Sci (Weinh). 2026 Feb 3;13(20):e74200. doi: 10.1002/advs.74200 (PMC13067857; doi:10.1002/advs.74200)
Supplement: Supplementary file 2 — Supporting File 2: advs74200‐sup‐0002‐TableS1‐TableS12.zip. [file ADVS-13-e74200-s002.zip › Table S2.xlsx]

## Sheet: Sheet1
Data quality summary of RNA-seq data
Sample	Raw reads	Clean reads	Overall alignment rate	Total aligned reads	Aligned concordantly 1 time reads	Aligned concordantly >1 times reads
LW_Heart-1	42814356	42783783	0.9453	42783783	33314492 (77.87%)	5274138 (12.33%)
LW_Heart-2	41861948	41848406	0.9491	41848406	33984904 (81.21%)	4033151 (9.64%)
LW_Heart-3	42358853	42334288	0.9493	42334288	33122862 (78.24%)	5425674 (12.82%)
LW_Muscle-1	43910864	43894126	0.949	43894126	34845524 (79.39%)	4995925 (11.38%)
LW_Muscle-2	40146901	40104957	0.9467	40104957	31376944 (78.24%)	4656569 (11.61%)
LW_Muscle-3	42358853	39697889	0.943	39697889	30768960 (77.51%)	4633337 (11.67%)
LW_Kidney-1	40200701	40168254	0.9562	40168254	33947841 (84.51%)	2715309 (6.76%)
LW_Kidney-2	41167534	41146033	0.9574	41146033	34974211 (85.00%)	2533637 (6.16%)
LW_Kidney-3	40680988	41224089	0.959	40657543	33947934 (83.50%)	3364191 (8.27%)
LW_Subfat-1	40634279	40607355	0.9499	40607355	33640966 (82.84%)	3120729 (7.69%)
LW_Subfat-2	41283288	41247482	0.9469	41247482	33455377 (81.11%)	3663313 (8.88%)
LW_Subfat-3	40689931	40661876	0.9462	40661876	31757366 (78.10%)	4834442 (11.89%)
LW_Liver-1	40706601	40678027	0.9623	40678027	33949839 (83.46%)	3505718 (8.62%)
LW_Liver-2	40451741	40423855	0.9647	40423855	32755881 (81.03%)	4863785 (12.03%)
LW_Liver-3	41259201	41224089	0.7704	41224089	20713671 (50.25%)	5844403 (14.18%)
LW_Stomach-1	39382960	39370059	0.9539	39370059	31573405 (80.20%)	4679210 (11.89%)
LW_Stomach-2	41277461	41246961	0.9591	41246961	33957601 (82.33%)	4404354 (10.68%)
LW_Stomach-3	45698809	45496573	0.9556	45496573	37236022 (81.84%)	4996199 (10.98%)
LW_Brain-1	52804513	52786088	0.9528	52786088	43492046 (82.39%)	4884739 (9.25%)
LW_Brain-2	40896444	40882797	0.9562	40882797	33993610 (83.15%)	3879964 (9.49%)
LW_Brain-3	53636266	53617915	0.9606	53617915	45057396 (84.03%)	4699206 (8.76%)
LW_Jejunum-1	41913269	41885423	0.9613	41885423	34040746 (81.27%)	5055298 (12.07%)
LW_Jejunum-2	44098162	44077599	0.9597	44077599	35708248 (81.01%)	5459443 (12.39%)
LW_Jejunum-3	44682193	44669056	0.9573	44669056	36635532 (82.02%)	4712996 (10.55%)
LW_Spleen-1	50210194	50195861	0.9655	50195861	39577845 (78.85%)	7472115 (14.89%)
LW_Spleen-2	40645550	40633585	0.958	40633585	32632680 (80.31%)	4993069 (12.29%)
LW_Spleen-3	43875071	43862157	0.9603	43862157	35135908 (80.11%)	5680243 (12.95%)
LW_Lung-1	44136034	44121086	0.9565	44121086	35453289 (80.35%)	5267493 (11.94%)
LW_Lung-2	47381371	47363578	0.9588	47363578	39212624 (82.79%)	4639930 (9.80%)
LW_Lung-3	42767484	42724060	0.9622	42724060	34467505 (80.67%)	5373322 (12.58%)
LW_Hypothalamus-1	54290935	54273755	0.9597	54273755	45065462 (83.03%)	5224484 (9.63%)
LW_Hypothalamus-2	39680462	39666622	0.9547	39666622	33683658 (84.92%)	2877568 (7.25%)
LW_Hypothalamus-3	43551021	43534753	0.9554	43534753	34427102 (79.08%)	5850162 (13.44%)
BM-D21-1-Fat	48913797	48818107	0.9268	48818107	36402949 (74.57%)	6174489 (12.65%)
BM-D21-2-Fat	41348181	41232898	0.9008	41232898	29230124 (70.89%)	4941108 (11.98%)
BM-D21-3-Fat	43430073	43345404	0.935	43345404	32249104 (74.40%)	6206415 (14.32%)
BM-D21-1-Heart	44506424	44426790	0.9339	44426790	32603356 (73.39%)	6692638 (15.06%)
BM-D21-2-Heart	41950569	41884015	0.9371	41884015	29236035 (69.80%)	8006398 (19.12%)
BM-D21-3-Heart	41640818	41544902	0.9398	41544902	30941292 (74.48%)	6375079 (15.35%)
BM-D21-1-Liver	42775919	42707085	0.9028	42707085	32958910 (77.17%)	3758677 (8.80%)
BM-D21-2-Liver	41203279	41127372	0.9495	41127372	30890956 (75.11%)	6378361 (15.51%)
BM-D21-3-Liver	41372497	41298436	0.9508	41298436	32777728 (79.37%)	4812903 (11.65%)
BM-D21-1-Muscle	53780424	53653472	0.9356	53653472	37830163 (70.51%)	9743771 (18.16%)
BM-D21-2-Muscle	48568183	48456752	0.9371	48456752	31304942 (64.60%)	11604329 (23.95%)
BM-D21-3-Muscle	54034606	53892235	0.9361	53892235	39044276 (72.45%)	8832079 (16.39%)
BM-D21-1-Spleen	42081970	42023567	0.9485	42023567	34519334 (82.14%)	3538879 (8.42%)
BM-D21-2-Spleen	41264972	41199182	0.9463	41199182	32190337 (78.13%)	4901266 (11.90%)
BM-D21-3-Spleen	42061876	42002518	0.9525	42002518	33644295 (80.10%)	4749539 (11.31%)
