# Supplementary material for: Multi‐Tissue Omics Analysis Uncovers Translational Regulation Underlying Complex Traits in Pigs
Source: Adv Sci (Weinh). 2026 Feb 3;13(20):e74200. doi: 10.1002/advs.74200 (PMC13067857; doi:10.1002/advs.74200)
Supplement: Supplementary file 2 — Supporting File 2: advs74200‐sup‐0002‐TableS1‐TableS12.zip. [file ADVS-13-e74200-s002.zip › Table S3.xlsx]

## Sheet: DEGs
Gene_id	mRNA_log2FoldChange	RPF_log2FoldChange	Tissue	Interaction effects type (LW vs BM pig)
ENSSSCG00000028996	-0.816921	-1.79285	Heart	Not significant
ENSSSCG00000005267	0.227297456627054	-0.470363	Heart	Not significant
ENSSSCG00000005269	-0.0102768	-1.08547	Heart	Not significant
ENSSSCG00000031382	-0.322574	-0.138866	Heart	Not significant
ENSSSCG00000005271	0.152300573938573	-0.222879	Heart	Not significant
ENSSSCG00000005272	0.0988253792513916	-0.853945	Heart	Not significant
ENSSSCG00000005273	-0.0717467	-0.250626	Heart	Not significant
ENSSSCG00000023520	0.534655825962053	0.0936351730769243	Heart	Not significant
ENSSSCG00000037277	1.37941421929088	0.475623084376491	Heart	Not significant
ENSSSCG00000005277	-0.367245	0.599201261979041	Heart	Not significant
ENSSSCG00000039009	1.1340757697783	-1.18675	Heart	Compensatory
ENSSSCG00000060679	1.48253940888962	0.836655563965083	Heart	Not significant
ENSSSCG00000005282	0.185953429684299	-0.677764	Heart	Not significant
ENSSSCG00000004361	0.498504462807813	-0.617238	Heart	Not significant
ENSSSCG00000004349	-0.0293642	-0.263572	Heart	Not significant
ENSSSCG00000004272	0.189040672734122	0.107724716385871	Heart	Not significant
ENSSSCG00000037594	-0.224625	-0.448813	Heart	Not significant
ENSSSCG00000044472	-0.735627	-1.79288	Heart	Not significant
ENSSSCG00000004351	-0.153107	-0.550879	Heart	Not significant
ENSSSCG00000004262	0.467212526507618	0.351005840003835	Heart	Not significant
ENSSSCG00000038757	0.185709433517129	-0.347605	Heart	Not significant
ENSSSCG00000004353	0.171143201885374	-0.392026	Heart	Not significant
ENSSSCG00000005284	0.346855171109163	-0.0744044	Heart	Not significant
ENSSSCG00000004263	0.200481867455059	-0.567877	Heart	Not significant
ENSSSCG00000021802	0.242686377287636	-0.27018	Heart	Not significant
ENSSSCG00000031105	0.261857842779203	-2.53255	Heart	Not significant
ENSSSCG00000025941	0.108459133364309	0.559962007723381	Heart	Not significant
ENSSSCG00000030268	0.577213906903327	0.503065003167446	Heart	Not significant
ENSSSCG00000027002	-0.32739	-0.659437	Heart	Not significant
ENSSSCG00000004246	0.683807645257652	0.0137717724781471	Heart	Not significant
ENSSSCG00000004247	0.0158150907023842	-0.255363	Heart	Not significant
ENSSSCG00000004249	0.541872993936275	-0.288789	Heart	Not significant
ENSSSCG00000005288	-0.156184	-0.575271	Heart	Not significant
ENSSSCG00000035934	-0.399584	-1.12849	Heart	Not significant
ENSSSCG00000062089	0.825872221868965	-5.28605	Heart	Not significant
ENSSSCG00000005036	-0.374752	-0.406782	Heart	Not significant
ENSSSCG00000004241	0.0166056106000796	0.734861756884951	Heart	Not significant
ENSSSCG00000005037	0.308109686668625	-0.22292	Heart	Not significant
ENSSSCG00000004242	0.0801712071929088	-0.555735	Heart	Not significant
ENSSSCG00000005291	0.323587122761761	0.213098718012925	Heart	Not significant
ENSSSCG00000005038	0.0164393788494534	0.0378077466862691	Heart	Not significant
ENSSSCG00000033763	0.16311793687367	-0.264432	Heart	Not significant
ENSSSCG00000004344	0.879700396705903	1.33844052086207	Heart	Not significant
ENSSSCG00000005286	0.371180992872172	-0.590709	Heart	Not significant
ENSSSCG00000005039	0.399976018660013	0.033335395521586	Heart	Not significant
ENSSSCG00000005040	0.87726250236027	0.0443242985624873	Heart	Not significant
ENSSSCG00000004250	0.457054022413594	-0.0612859	Heart	Not significant
ENSSSCG00000005287	1.12665465692824	-0.471145	Heart	Not significant
ENSSSCG00000005041	0.262181344311689	0.0130785484574131	Heart	Not significant
ENSSSCG00000020885	0.672151370614588	0.14676029062506	Heart	Not significant
ENSSSCG00000004253	0.166245734972165	0.119402360335233	Heart	Not significant
ENSSSCG00000004364	-0.0167247	-0.320234	Heart	Not significant
ENSSSCG00000005043	0.265486489074751	-0.014974	Heart	Not significant
ENSSSCG00000004254	-0.0604049	-0.541915	Heart	Not significant
ENSSSCG00000026978	-0.414565	-0.414288	Heart	Not significant
ENSSSCG00000005045	-0.627488	-1.00837	Heart	Not significant
ENSSSCG00000005047	0.582085346940755	-0.0758961	Heart	Not significant
ENSSSCG00000004366	-0.34249	-0.248357	Heart	Not significant
ENSSSCG00000027256	-0.0198359	0.193537071610741	Heart	Not significant
ENSSSCG00000004367	-0.130599	0.234586817367278	Heart	Not significant
ENSSSCG00000039333	-1.27673	-0.814215	Heart	Not significant
ENSSSCG00000004368	-0.0825718	-0.22722	Heart	Not significant
ENSSSCG00000026294	0.572464053967215	0.617409552065116	Heart	Not significant
ENSSSCG00000035648	0.599396774495873	-0.0764326	Heart	Not significant
ENSSSCG00000038522	-0.246981	-0.404334	Heart	Not significant
ENSSSCG00000035259	0.162144747817516	-0.263322	Heart	Not significant
ENSSSCG00000021451	0.0252673729224946	-0.385011	Heart	Not significant
ENSSSCG00000038507	0.28803571160891	0.793587657924405	Heart	Not significant
ENSSSCG00000004339	0.643675024661397	-0.00877479	Heart	Not significant
ENSSSCG00000005004	0.710326194589639	-0.717207	Heart	Not significant
ENSSSCG00000004244	0.958390700963002	-0.0504531	Heart	Not significant
ENSSSCG00000004347	-0.0482331	-0.670883	Heart	Not significant
ENSSSCG00000005006	-0.0953805	0.30216186103195	Heart	Not significant
ENSSSCG00000004275	0.423893012253142	-0.295622	Heart	Not significant
ENSSSCG00000035611	0.372964615344521	0.0574723619122437	Heart	Not significant
ENSSSCG00000058931	0.361962568251226	0.280448604679577	Heart	Not significant
ENSSSCG00000005008	1.18055812875904	0.614314794624988	Heart	Not significant
ENSSSCG00000004358	0.269568664878683	-0.216656	Heart	Not significant
ENSSSCG00000004270	0.414622464316012	-2.40457	Heart	Not significant
ENSSSCG00000032489	-0.0547218	0.0384698692885551	Heart	Not significant
ENSSSCG00000004990	-0.380431	-0.854421	Heart	Not significant
ENSSSCG00000004340	0.786836802894327	-0.348192	Heart	Not significant
ENSSSCG00000005009	0.257153672027605	-0.0834648	Heart	Not significant
ENSSSCG00000035240	-0.949321	0.234730895320472	Heart	Not significant
ENSSSCG00000005011	0.137124975115846	-0.281648	Heart	Not significant
ENSSSCG00000032312	0.118215741129213	-1.86526	Heart	Not significant
ENSSSCG00000004342	0.443382503416877	0.0606722440697296	Heart	Not significant
ENSSSCG00000005012	0.722969960299749	0.657757999580729	Heart	Not significant
ENSSSCG00000005029	0.526328233205058	0.54813853952683	Heart	Not significant
ENSSSCG00000005030	0.0610595199297288	-0.0249512	Heart	Not significant
ENSSSCG00000004939	-2.2489	-2.37649	Heart	Reinforcing
ENSSSCG00000057054	-1.64861	-1.0998	Heart	Not significant
ENSSSCG00000021862	0.765257105495728	2.04074454154463	Heart	Not significant
ENSSSCG00000005027	0.241330250701702	-0.0177223	Heart	Not significant
ENSSSCG00000028092	0.412719058055986	0.612558072367057	Heart	Not significant
ENSSSCG00000004941	0.0730806826871579	-0.104978	Heart	Not significant
ENSSSCG00000004942	0.548057734348203	0.419404420879245	Heart	Not significant
ENSSSCG00000004943	0.0367060594464475	0.206279355744976	Heart	Not significant
ENSSSCG00000036735	0.352060747190411	0.461967235395893	Heart	Not significant
ENSSSCG00000005015	0.377608179854171	-0.209426	Heart	Not significant
ENSSSCG00000005016	-0.197365	0.071286506387761	Heart	Not significant
ENSSSCG00000031354	0.69222538068693	0.0620764386680022	Heart	Not significant
ENSSSCG00000038941	-0.186212	0.00731844383163616	Heart	Not significant
ENSSSCG00000004945	0.00905696842248744	0.675409234436551	Heart	Not significant
ENSSSCG00000005787	-0.278555	0.143877672163393	Heart	Not significant
ENSSSCG00000034516	-0.1353	-0.772511	Heart	Not significant
ENSSSCG00000036634	0.165307760747025	-0.0943395	Heart	Not significant
ENSSSCG00000005785	-0.000309578	0.0387366877021634	Heart	Not significant
ENSSSCG00000004946	0.440394718310199	-0.358238	Heart	Not significant
ENSSSCG00000005020	-0.511473	-0.999595	Heart	Not significant
ENSSSCG00000005786	0.763582204162768	0.584646848697055	Heart	Not significant
ENSSSCG00000004948	-0.798722	-0.752909	Heart	Not significant
ENSSSCG00000004971	0.0301984611981001	0.553613100653243	Heart	Not significant
ENSSSCG00000005021	-0.0246384	-0.126834	Heart	Not significant
ENSSSCG00000038767	0.573072768715526	0.968834740636089	Heart	Not significant
ENSSSCG00000004963	-0.480013	-0.0780399	Heart	Not significant
ENSSSCG00000005022	0.0852901600277906	-0.393951	Heart	Not significant
ENSSSCG00000004966	-0.787628	-0.851506	Heart	Not significant
ENSSSCG00000026078	0.183515147378392	-0.03179	Heart	Not significant
ENSSSCG00000004968	-4.65243	0.217346116307783	Heart	Not significant
ENSSSCG00000005024	0.125606557242174	-0.115422	Heart	Not significant
ENSSSCG00000004969	0.602436324021981	0.502791649495749	Heart	Not significant
ENSSSCG00000004970	0.0378865870288449	0.171840099105759	Heart	Not significant
ENSSSCG00000023533	0.146980644427675	0.00877119903231296	Heart	Not significant
ENSSSCG00000004952	-0.144232	0.0996777049050093	Heart	Not significant
ENSSSCG00000004859	-0.0362264	0.129582508833648	Heart	Not significant
ENSSSCG00000005025	-0.403114	2.05552278626345	Heart	Not significant
ENSSSCG00000004856	0.0982218549976105	-0.104782	Heart	Not significant
ENSSSCG00000004951	0.241325028837859	0.158645897155876	Heart	Not significant
ENSSSCG00000038422	0.262217082924772	0.538119655339951	Heart	Not significant
ENSSSCG00000004954	0.0760382761508847	-0.313316	Heart	Not significant
ENSSSCG00000005002	1.12326035466049	-1.79987	Heart	Compensatory
ENSSSCG00000004955	0.0855635834993016	-0.155691	Heart	Not significant
ENSSSCG00000030679	0.261969395140928	-0.908453	Heart	Not significant
ENSSSCG00000004996	0.156427787703108	-0.132643	Heart	Not significant
ENSSSCG00000027765	0.103694498853221	-0.408218	Heart	Not significant
ENSSSCG00000004857	-0.219144	-0.154026	Heart	Not significant
ENSSSCG00000004997	0.185725593663341	-0.404659	Heart	Not significant
ENSSSCG00000021217	0.669619996817499	0.149209561008668	Heart	Not significant
ENSSSCG00000004958	-0.0827299	-0.0696651	Heart	Not significant
ENSSSCG00000005000	0.517677363303971	-0.501013	Heart	Not significant
ENSSSCG00000004858	-0.241671	-0.074787	Heart	Not significant
ENSSSCG00000026517	0.93074439696049	0.360020879226705	Heart	Not significant
ENSSSCG00000004957	-0.179621	0.402442605604695	Heart	Not significant
ENSSSCG00000004861	-0.394061	-0.541322	Heart	Not significant
ENSSSCG00000032488	-0.546527	-0.369757	Heart	Not significant
ENSSSCG00000053589	-0.0824012	0.0506392624762462	Heart	Not significant
ENSSSCG00000004999	0.632439537113071	-0.114188	Heart	Not significant
ENSSSCG00000022419	0.521991603917839	0.309251004413299	Heart	Not significant
ENSSSCG00000004961	0.322952210686135	0.132383699680969	Heart	Not significant
ENSSSCG00000004962	0.0463289340341911	0.0291609182484687	Heart	Not significant
ENSSSCG00000004870	0.461578045699713	0.322040766964708	Heart	Not significant
ENSSSCG00000039486	-1.05771	-0.562102	Heart	Not significant
ENSSSCG00000004973	-0.254768	-0.747658	Heart	Not significant
ENSSSCG00000004847	0.295534277658287	0.37435389589985	Heart	Not significant
ENSSSCG00000035696	-0.00375077	-0.0652505	Heart	Not significant
ENSSSCG00000004854	-0.0173838	-0.292199	Heart	Not significant
ENSSSCG00000004974	-0.435312	-0.298972	Heart	Not significant
ENSSSCG00000004976	-0.719796	-1.71126	Heart	Not significant
ENSSSCG00000036984	0.411135296817715	0.131221784151758	Heart	Not significant
ENSSSCG00000004980	-0.366049	-0.292077	Heart	Not significant
ENSSSCG00000004875	0.0978372074858784	-0.872746	Heart	Not significant
ENSSSCG00000005781	-0.219706	-0.698985	Heart	Not significant
ENSSSCG00000004979	0.368136247797569	-0.716388	Heart	Not significant
ENSSSCG00000025616	-0.454028	0.0999125781832419	Heart	Not significant
ENSSSCG00000026167	0.890744242690492	0.459110866683585	Heart	Not significant
ENSSSCG00000004985	0.00793518752257288	-0.10727	Heart	Not significant
ENSSSCG00000004844	0.362476228215454	0.022112765096601	Heart	Not significant
ENSSSCG00000004986	0.0116335427601276	0.10613074969963	Heart	Not significant
ENSSSCG00000004845	-0.370883	-0.337739	Heart	Not significant
ENSSSCG00000022828	-0.265869	-0.357227	Heart	Not significant
ENSSSCG00000032494	0.45493086235976	0.559281	Heart	Not significant
ENSSSCG00000004873	0.687674567390832	-0.53863	Heart	Not significant
ENSSSCG00000004983	-0.191196	-0.541976	Heart	Not significant
ENSSSCG00000032214	0.591429048050472	0.391623383204194	Heart	Not significant
ENSSSCG00000032574	-0.247467	-0.639418	Heart	Not significant
ENSSSCG00000038398	0.510978698663783	0.0896924914949152	Heart	Not significant
ENSSSCG00000028977	0.43598589088823	0.391898065890641	Heart	Not significant
ENSSSCG00000005782	-0.322681	-0.0451566	Heart	Not significant
ENSSSCG00000040252	-0.0443413	0.173684972779658	Heart	Not significant
ENSSSCG00000004989	0.392950318383537	0.080885445845564	Heart	Not significant
ENSSSCG00000004075	-0.135367	-1.26735	Heart	Not significant
ENSSSCG00000004076	-0.19624	-0.352221	Heart	Not significant
ENSSSCG00000004077	0.323299714934272	-0.0233773	Heart	Not significant
ENSSSCG00000004101	0.360381950829374	-0.162972	Heart	Not significant
ENSSSCG00000004103	0.129028008500081	0.0515514796000199	Heart	Not significant
ENSSSCG00000004105	0.165144219328594	0.0808318354957571	Heart	Not significant
ENSSSCG00000004405	0.0579233067828948	-0.0550538	Heart	Not significant
ENSSSCG00000004071	-0.0341574	0.138403734347397	Heart	Not significant
ENSSSCG00000046319	0.616434149193703	0.0774925412713001	Heart	Not significant
ENSSSCG00000026042	-1.17863	-0.679701	Heart	Not significant
ENSSSCG00000004113	-0.00850812	-0.789906	Heart	Not significant
ENSSSCG00000004403	0.454998598899635	-0.143834	Heart	Not significant
ENSSSCG00000004402	0.22834221299897	-0.603254	Heart	Not significant
ENSSSCG00000004401	-0.0763839	0.323753042555559	Heart	Not significant
ENSSSCG00000004399	-1.54358	-1.09381	Heart	Not significant
ENSSSCG00000037803	0.693084248336211	0.421436261205663	Heart	Not significant
ENSSSCG00000004388	-0.240309	0.0411647366559499	Heart	Not significant
ENSSSCG00000004390	0.565547473347178	-0.166098	Heart	Not significant
ENSSSCG00000004114	-0.149703	-0.964454	Heart	Not significant
ENSSSCG00000004391	0.661026560018946	-0.789547	Heart	Not significant
ENSSSCG00000052303	0.229009219839243	0.173969992452313	Heart	Not significant
ENSSSCG00000032525	2.2451706367109	1.99611890744203	Heart	Reinforcing
ENSSSCG00000004415	0.699057655246422	0.835943812837693	Heart	Not significant
ENSSSCG00000004414	0.551283770828823	0.722333259460389	Heart	Not significant
ENSSSCG00000004120	-0.0889848	-0.551844	Heart	Not significant
ENSSSCG00000004121	0.266288015742495	-0.160006	Heart	Not significant
ENSSSCG00000004408	-0.191814	0.371988447862376	Heart	Not significant
ENSSSCG00000004412	-0.119729	0.304071003800223	Heart	Not significant
ENSSSCG00000031536	-0.939481	-0.36942	Heart	Not significant
ENSSSCG00000004081	-0.067833	-0.860308	Heart	Not significant
ENSSSCG00000004411	0.265287369651812	-0.000772745	Heart	Not significant
ENSSSCG00000033392	1.38221109969068	0.641542997171189	Heart	Not significant
ENSSSCG00000049158	0.00407692815345365	-0.536833	Heart	Not significant
ENSSSCG00000004382	0.193578094371971	0.0943404201412201	Heart	Not significant
ENSSSCG00000004082	-0.0528876	-0.303733	Heart	Not significant
ENSSSCG00000004383	0.424791662253417	0.465097267858044	Heart	Not significant
ENSSSCG00000004385	0.158114395547136	0.19013799291704	Heart	Not significant
ENSSSCG00000040199	0.370415388802491	0.26153388070795	Heart	Not significant
ENSSSCG00000004387	0.484099770151516	0.220667610940095	Heart	Not significant
ENSSSCG00000004432	0.28992859495472	0.0336362657534563	Heart	Not significant
ENSSSCG00000004087	0.618075997308601	-0.68507	Heart	Not significant
ENSSSCG00000004433	0.160161993365768	-1.054	Heart	Not significant
ENSSSCG00000004088	1.02149438975687	0.66221956802525	Heart	Not significant
ENSSSCG00000037424	-0.433076	-0.693201	Heart	Not significant
ENSSSCG00000004089	-0.137676	-0.269445	Heart	Not significant
ENSSSCG00000004392	0.473422878485092	0.281295361983899	Heart	Not significant
ENSSSCG00000004090	0.431918806049335	0.212685594411612	Heart	Not significant
ENSSSCG00000031733	0.354287293138789	0.066389029210953	Heart	Not significant
ENSSSCG00000004393	0.668617604993451	-0.0414076	Heart	Not significant
ENSSSCG00000004092	0.410166462987456	0.465268702274735	Heart	Not significant
ENSSSCG00000004394	0.603382438163759	0.277760629764476	Heart	Not significant
ENSSSCG00000004419	-0.192188	-0.0876621	Heart	Not significant
ENSSSCG00000041409	0.0988418806528199	0.128376088532897	Heart	Not significant
ENSSSCG00000025703	0.0939922701816466	-1.08095	Heart	Not significant
ENSSSCG00000004420	-0.278373	-0.674633	Heart	Not significant
ENSSSCG00000004421	0.444524816352024	-0.114104	Heart	Not significant
ENSSSCG00000032778	0.0880316471885636	-0.504297	Heart	Not significant
ENSSSCG00000004093	-3.8102	-0.942996	Heart	Not significant
ENSSSCG00000004094	-0.633518	-0.322177	Heart	Not significant
ENSSSCG00000004423	-0.02306	-0.196936	Heart	Not significant
ENSSSCG00000036621	0.798662695967726	-2.49109	Heart	Compensatory
ENSSSCG00000004425	0.00713526705883827	-0.149836	Heart	Not significant
ENSSSCG00000024361	-0.134463	0.235606835259558	Heart	Not significant
ENSSSCG00000004065	-0.205113	-0.232838	Heart	Not significant
ENSSSCG00000004070	-0.00816849	-0.108737	Heart	Not significant
ENSSSCG00000004370	0.444311574133642	0.100792369539391	Heart	Not significant
ENSSSCG00000005533	-0.767479	-0.969475	Heart	Not significant
ENSSSCG00000026382	0.349573390532584	-0.00990558	Heart	Not significant
ENSSSCG00000004106	0.524510817609494	-0.285327	Heart	Not significant
ENSSSCG00000038554	-0.213707	0.0659390822222444	Heart	Not significant
ENSSSCG00000004104	0.341107219792219	0.125578505077654	Heart	Not significant
ENSSSCG00000004369	-0.283173	0.23889	Heart	Not significant
ENSSSCG00000005575	0.0882608738604264	-0.348496	Heart	Not significant
ENSSSCG00000022804	0.13966899888738	-0.319483	Heart	Not significant
ENSSSCG00000030067	-0.0265567	-0.0572773	Heart	Not significant
ENSSSCG00000028867	0.114346497712078	0.0254149762983171	Heart	Not significant
ENSSSCG00000004371	0.294228666583512	0.158586128986608	Heart	Not significant
ENSSSCG00000004109	-0.108951	-1.60477	Heart	Not significant
ENSSSCG00000004110	0.329816736977377	0.15592714156438	Heart	Not significant
ENSSSCG00000005167	-1.1197	-2.06588	Heart	Reinforcing
ENSSSCG00000038036	-0.0676477	-0.621259	Heart	Not significant
ENSSSCG00000028974	0.589005557455199	-0.164495	Heart	Not significant
ENSSSCG00000034213	0.340455782436773	-0.00403731	Heart	Not significant
ENSSSCG00000005528	-0.0448519	0.261587172985657	Heart	Not significant
ENSSSCG00000005169	0.54018161062055	0.683714318067986	Heart	Not significant
ENSSSCG00000033175	-0.129372	-0.594111	Heart	Not significant
ENSSSCG00000005529	0.0608858763146607	-0.8939	Heart	Not significant
ENSSSCG00000004373	0.475284186994555	-0.222127	Heart	Not significant
ENSSSCG00000005530	-1.01432	-0.546432	Heart	Not significant
ENSSSCG00000048240	0.847641703314653	-0.443395	Heart	Not significant
ENSSSCG00000005170	0.072979089118143	-0.708762	Heart	Not significant
ENSSSCG00000058958	0.572388253173535	-0.232187	Heart	Not significant
ENSSSCG00000004374	0.56623186685627	-0.0988857	Heart	Not significant
ENSSSCG00000056379	0.770911653353845	1.26207714960321	Heart	Not significant
ENSSSCG00000037985	0.446429658905968	0.309340429578601	Heart	Not significant
ENSSSCG00000005131	-1.35991	-1.41414	Heart	Not significant
ENSSSCG00000031159	-0.267029	-0.695375	Heart	Not significant
ENSSSCG00000036168	-0.16552	-0.00217149	Heart	Not significant
ENSSSCG00000030089	0.634587567702103	0.132596242792532	Heart	Not significant
ENSSSCG00000005532	-0.123588	-0.0488346	Heart	Not significant
ENSSSCG00000004379	-0.216694	-0.670808	Heart	Not significant
ENSSSCG00000005587	-0.742404	-0.0681553	Heart	Not significant
ENSSSCG00000005590	-0.289873	0.117763975753153	Heart	Not significant
ENSSSCG00000028558	0.318486180054785	0.243487380386508	Heart	Not significant
ENSSSCG00000005112	0.467685930750304	0.637400847805218	Heart	Not significant
ENSSSCG00000005122	-0.762702	-0.360404	Heart	Not significant
ENSSSCG00000005589	0.338577244694539	-1.25808	Heart	Not significant
ENSSSCG00000061592	0.0316884054760204	-0.0893935	Heart	Not significant
ENSSSCG00000005593	-0.107492	0.555238637897143	Heart	Not significant
ENSSSCG00000005124	-0.499283	-0.33619	Heart	Not significant
ENSSSCG00000034227	-0.233954	0.965626887837873	Heart	Not significant
ENSSSCG00000005596	-0.100503	0.559012676888044	Heart	Not significant
ENSSSCG00000005126	0.370234892851342	0.176628963917483	Heart	Not significant
ENSSSCG00000005597	0.00106384225415171	-0.317265	Heart	Not significant
ENSSSCG00000035863	-0.913027	-0.966664	Heart	Not significant
ENSSSCG00000005576	0.332454044030201	-0.205169	Heart	Not significant
ENSSSCG00000032575	-0.347363	-0.243719	Heart	Not significant
ENSSSCG00000020743	0.306689901392906	0.0601578191186108	Heart	Not significant
ENSSSCG00000005173	0.260521801631911	-0.293721	Heart	Not significant
ENSSSCG00000005582	-0.0128355	-0.0936407	Heart	Not significant
ENSSSCG00000035941	-0.047846	-0.910183	Heart	Not significant
ENSSSCG00000025744	0.217766491355113	-0.0520347	Heart	Not significant
ENSSSCG00000040366	-0.174089	0.167065155562898	Heart	Not significant
ENSSSCG00000004896	0.407860147560846	-0.22127	Heart	Not significant
ENSSSCG00000005164	0.475713722019343	0.81840289878632	Heart	Not significant
ENSSSCG00000028406	-0.154578	-0.145346	Heart	Not significant
ENSSSCG00000004897	0.72748144372217	-0.241527	Heart	Not significant
ENSSSCG00000004898	-0.232243	-0.410116	Heart	Not significant
ENSSSCG00000004921	-0.293977	-0.468477	Heart	Not significant
ENSSSCG00000005166	-0.0549388	-0.413651	Heart	Not significant
ENSSSCG00000005135	0.20536490770445	-0.425992	Heart	Not significant
ENSSSCG00000005584	-0.257076	1.44283084496991	Heart	Not significant
ENSSSCG00000038071	-0.935478	-1.4334	Heart	Not significant
ENSSSCG00000004926	0.185045966219107	0.621135536235483	Heart	Not significant
ENSSSCG00000043817	0.264417286164773	0.674840823964196	Heart	Not significant
ENSSSCG00000004927	0.446248279553266	-0.00479752	Heart	Not significant
ENSSSCG00000005585	-0.150392	0.126035678416185	Heart	Not significant
ENSSSCG00000004928	0.815840625782067	0.0094001373770129	Heart	Not significant
ENSSSCG00000004929	0.0912425450364343	1.53532043980583	Heart	Not significant
ENSSSCG00000005128	-0.0403405	-0.159861	Heart	Not significant
ENSSSCG00000005174	-0.422129	0.0123109875552292	Heart	Not significant
ENSSSCG00000004931	0.290367734792452	0.495485025340267	Heart	Not significant
ENSSSCG00000004934	0.240853385847083	-0.225037	Heart	Not significant
ENSSSCG00000005498	-0.145563	-0.142563	Heart	Not significant
ENSSSCG00000005150	0.202342125348267	0.211922282841702	Heart	Not significant
ENSSSCG00000005502	1.07373495745739	0.30946922590434	Heart	Not significant
ENSSSCG00000004935	0.246805053467241	0.152320935174069	Heart	Not significant
ENSSSCG00000005501	-0.223765	-7.08403	Heart	Not significant
ENSSSCG00000004936	-0.237274	-0.792294	Heart	Not significant
ENSSSCG00000005503	0.648036059387702	0.189843553841026	Heart	Not significant
ENSSSCG00000028117	-0.0480191	-0.0951526	Heart	Not significant
ENSSSCG00000004886	-0.105184	-0.524911	Heart	Not significant
ENSSSCG00000004937	-0.34196	-0.907346	Heart	Not significant
ENSSSCG00000053029	0.0710606978803511	-0.937791	Heart	Not significant
ENSSSCG00000004938	0.10961688081059	-0.223238	Heart	Not significant
ENSSSCG00000004899	0.239055200916049	-0.0687914	Heart	Not significant
ENSSSCG00000004901	-0.317257	-0.647639	Heart	Not significant
ENSSSCG00000004902	-0.156474	0.350099090482749	Heart	Not significant
ENSSSCG00000004903	0.264165550757223	2.77471079958356	Heart	Not significant
ENSSSCG00000036234	-2.76377	-0.764122	Heart	Not significant
ENSSSCG00000004885	0.659362474258224	-1.32649	Heart	Compensatory
ENSSSCG00000026454	0.385417302934435	-1.15216	Heart	Not significant
ENSSSCG00000004907	1.04544389426141	1.30595612019861	Heart	Not significant
ENSSSCG00000004908	0.665743518116607	0.304096117980387	Heart	Not significant
ENSSSCG00000034415	0.288657073071239	0.0868901374084868	Heart	Not significant
ENSSSCG00000004509	0.80224246013729	0.225838135651137	Heart	Not significant
ENSSSCG00000004508	0.377640405651616	-0.211633	Heart	Not significant
ENSSSCG00000004912	-0.130356	0.208300769077736	Heart	Not significant
ENSSSCG00000034704	0.130932020275595	-0.292681	Heart	Not significant
ENSSSCG00000004517	-0.307839	-0.109647	Heart	Not significant
ENSSSCG00000004917	0.0837560049705851	-0.0395494	Heart	Not significant
ENSSSCG00000004518	0.961124923524049	1.69572131217045	Heart	Not significant
ENSSSCG00000028076	-0.292416	0.219294589569667	Heart	Not significant
ENSSSCG00000004506	-0.209661	0.185508292878107	Heart	Not significant
ENSSSCG00000004489	-0.0668935	1.03459845382587	Heart	Not significant
ENSSSCG00000004487	-0.151704	0.0246398218175864	Heart	Not significant
ENSSSCG00000004918	-0.577911	-0.272948	Heart	Not significant
ENSSSCG00000021383	0.624926306527772	-0.210371	Heart	Not significant
ENSSSCG00000004502	-2.01639	-1.19813	Heart	Reinforcing
ENSSSCG00000035007	-0.108152	0.869923913214844	Heart	Not significant
ENSSSCG00000004919	-0.800969	-0.828988	Heart	Not significant
ENSSSCG00000032053	-0.290756	0.336109168283314	Heart	Not significant
ENSSSCG00000034730	-0.230619	-0.546727	Heart	Not significant
ENSSSCG00000022643	-0.99185	0.273930039545409	Heart	Not significant
ENSSSCG00000005771	-0.362771	-0.178143	Heart	Not significant
ENSSSCG00000060420	0.443089653829515	0.0862451221904314	Heart	Not significant
ENSSSCG00000004500	0.0449910183279427	0.226688346873654	Heart	Not significant
ENSSSCG00000004507	-0.433754	-0.140258	Heart	Not significant
ENSSSCG00000004505	0.195520021277507	-0.091281	Heart	Not significant
ENSSSCG00000004485	0.536128362847433	0.262933189884017	Heart	Not significant
ENSSSCG00000004486	0.098920580423068	-0.053159	Heart	Not significant
ENSSSCG00000004490	-0.101185	-0.119573	Heart	Not significant
ENSSSCG00000005506	0.473662918482035	0.699059608229637	Heart	Not significant
ENSSSCG00000005508	0.475468	-0.195692	Heart	Not significant
ENSSSCG00000005507	0.162600703720308	0.225065275765462	Heart	Not significant
ENSSSCG00000021072	-0.238859	-0.440755	Heart	Not significant
ENSSSCG00000004499	-0.381372	0.176007035796019	Heart	Not significant
ENSSSCG00000039972	-0.49539	-0.266425	Heart	Not significant
ENSSSCG00000005510	-0.187018	0.147870915791805	Heart	Not significant
ENSSSCG00000004498	1.17591779789785	1.10918758399697	Heart	Not significant
ENSSSCG00000005511	0.010046853768096	-0.354	Heart	Not significant
ENSSSCG00000005512	0.901676062806347	-0.845028	Heart	Not significant
ENSSSCG00000004522	0.395139161800444	-0.247912	Heart	Not significant
ENSSSCG00000032297	0.177409386410268	-1.13124	Heart	Not significant
ENSSSCG00000024479	-0.10841	-0.501288	Heart	Not significant
ENSSSCG00000004524	-0.143692	-0.28666	Heart	Not significant
ENSSSCG00000034427	0.602648397545744	0.743668297551936	Heart	Not significant
ENSSSCG00000004510	-0.201225	0.00702216236853324	Heart	Not significant
ENSSSCG00000004511	0.974573685453076	1.21469072612864	Heart	Not significant
ENSSSCG00000055973	-0.176143	-1.09451	Heart	Not significant
ENSSSCG00000004516	-0.0621586	-0.296497	Heart	Not significant
ENSSSCG00000060601	-0.639513	-0.469859	Heart	Not significant
ENSSSCG00000004893	0.377025203389199	-0.206716	Heart	Not significant
ENSSSCG00000004884	0.0252744583631191	-0.351289	Heart	Not significant
ENSSSCG00000004888	0.808064029808635	0.528746942002541	Heart	Not significant
ENSSSCG00000004889	0.84105116673181	-0.172892	Heart	Not significant
ENSSSCG00000004890	0.958418798710515	1.19123067138865	Heart	Not significant
ENSSSCG00000035667	-4.7795	-3.06265	Heart	Reinforcing
ENSSSCG00000062696	0.694915661198477	-0.00897865	Heart	Not significant
ENSSSCG00000005514	-0.0639616	-0.3579	Heart	Not significant
ENSSSCG00000034749	0.773672717286259	-1.52284	Heart	Compensatory
ENSSSCG00000037508	0.443277922493083	0.154828491823096	Heart	Not significant
ENSSSCG00000036639	-0.651065	-0.022293	Heart	Not significant
ENSSSCG00000005518	0.633481735940375	-0.108349	Heart	Not significant
ENSSSCG00000005524	-0.0133338	-0.544422	Heart	Not significant
ENSSSCG00000004634	0.387963988879163	0.0110379834978093	Heart	Not significant
ENSSSCG00000004635	0.650131258521504	0.19341775809406	Heart	Not significant
ENSSSCG00000004636	0.086536291498023	-0.717284	Heart	Not significant
ENSSSCG00000004639	0.0731388416115816	-0.249407	Heart	Not significant
ENSSSCG00000004645	-0.12008	0.114610104770701	Heart	Not significant
ENSSSCG00000004658	0.512659026010002	0.126954427585915	Heart	Not significant
ENSSSCG00000004647	0.13861409279451	-0.138122	Heart	Not significant
ENSSSCG00000004648	-0.460091	-1.20628	Heart	Not significant
ENSSSCG00000056997	-1.08229	-5.13223	Heart	Not significant
ENSSSCG00000004652	0.739620361703982	0.122159495725054	Heart	Not significant
ENSSSCG00000004653	0.33393367319494	-0.11803	Heart	Not significant
ENSSSCG00000056133	0.389317437874625	-0.734645	Heart	Not significant
ENSSSCG00000004657	0.707870807002255	1.14882308448853	Heart	Not significant
ENSSSCG00000004644	-1.94256	-2.55844	Heart	Reinforcing
ENSSSCG00000004646	1.50061157920711	0.194983170368818	Heart	Not significant
ENSSSCG00000004595	0.102776599207218	-0.0905672	Heart	Not significant
ENSSSCG00000004596	-0.765907	-0.195438	Heart	Not significant
ENSSSCG00000025578	0.681306777962043	0.417412755953281	Heart	Not significant
ENSSSCG00000004597	2.17650031692692	1.09550149719251	Heart	Reinforcing
ENSSSCG00000030605	0.67895640007685	0.515352674229628	Heart	Not significant
ENSSSCG00000004598	-0.828299	-0.0169458	Heart	Not significant
ENSSSCG00000035038	-0.298392	-0.350337	Heart	Not significant
ENSSSCG00000004600	0.409560199622564	-0.398066	Heart	Not significant
ENSSSCG00000005378	0.00112865373738915	0.31071665547092	Heart	Not significant
ENSSSCG00000005375	1.50124599883894	-0.399524	Heart	Not significant
ENSSSCG00000005376	-0.135531	-0.610929	Heart	Not significant
ENSSSCG00000029687	-0.721266	0.213650641450906	Heart	Not significant
ENSSSCG00000005399	-0.545923	-0.301515	Heart	Not significant
ENSSSCG00000005400	0.0273071194003097	0.385365868924709	Heart	Not significant
ENSSSCG00000005382	0.456003608709091	-0.1612	Heart	Not significant
ENSSSCG00000005403	0.85135650825051	0.452266791032851	Heart	Not significant
ENSSSCG00000005305	-0.470042	-1.05366	Heart	Not significant
ENSSSCG00000041181	-0.711993	-4.66974	Heart	Not significant
ENSSSCG00000026960	0.233550599568313	-1.11264	Heart	Not significant
ENSSSCG00000004602	0.986222985579743	-0.586076	Heart	Not significant
ENSSSCG00000004603	0.0734385561594649	-0.874946	Heart	Not significant
ENSSSCG00000037499	0.395020195702153	-0.486595	Heart	Not significant
ENSSSCG00000004617	0.0195533684452519	-0.441664	Heart	Not significant
ENSSSCG00000053937	0.743939588839879	0.428072642033629	Heart	Not significant
ENSSSCG00000004622	0.267330312873502	0.0627227397197037	Heart	Not significant
ENSSSCG00000004624	0.513384633532806	0.527253430783128	Heart	Not significant
ENSSSCG00000004625	0.424891015088345	-0.468683	Heart	Not significant
ENSSSCG00000004626	-0.374155	-0.111665	Heart	Not significant
ENSSSCG00000004628	-0.0170615	-0.507781	Heart	Not significant
ENSSSCG00000004630	0.0145486960153955	0.273527823802412	Heart	Not significant
ENSSSCG00000032517	-0.101651	-0.585765	Heart	Not significant
ENSSSCG00000004632	0.675996697907834	-0.546992	Heart	Not significant
ENSSSCG00000031794	0.39372784767649	0.427992971896147	Heart	Not significant
ENSSSCG00000035798	-0.747781	-0.12512	Heart	Not significant
ENSSSCG00000004607	0.714748243939842	-0.792502	Heart	Not significant
ENSSSCG00000004608	0.687210346507414	-0.459889	Heart	Not significant
ENSSSCG00000004610	0.268213476645857	-0.30407	Heart	Not significant
ENSSSCG00000032619	0.0778913042462882	0.944492799643087	Heart	Not significant
ENSSSCG00000004612	0.480758731825207	0.540490296405114	Heart	Not significant
ENSSSCG00000024983	0.937619031957739	0.354356786497611	Heart	Not significant
ENSSSCG00000004614	-0.480468	-0.609415	Heart	Not significant
ENSSSCG00000004656	-0.525758	-6.6522	Heart	Not significant
ENSSSCG00000059295	-0.154171	-4.86451	Heart	Not significant
ENSSSCG00000004651	0.32312372512064	0.00322962119092626	Heart	Not significant
ENSSSCG00000004620	0.324000765985091	-0.152914	Heart	Not significant
ENSSSCG00000005383	0.260845397280869	0.37949219205252	Heart	Not significant
ENSSSCG00000038914	0.645747597994128	0.304093361678213	Heart	Not significant
ENSSSCG00000005385	4.47000187261089	5.92251893712199	Heart	Reinforcing
ENSSSCG00000005386	-0.334353	-0.871221	Heart	Not significant
ENSSSCG00000040634	0.271483087613183	0.120434651288679	Heart	Not significant
ENSSSCG00000005388	-0.615699	-0.224275	Heart	Not significant
ENSSSCG00000005389	0.285984011826396	-0.182465	Heart	Not significant
ENSSSCG00000055769	-0.228592	-0.393729	Heart	Not significant
ENSSSCG00000005391	-0.477836	0.527584536070889	Heart	Not significant
ENSSSCG00000037954	-0.623172	-0.93137	Heart	Not significant
ENSSSCG00000027974	0.0239343019609419	-0.0146269	Heart	Not significant
ENSSSCG00000034239	1.08955876922638	0.147662210950885	Heart	Not significant
ENSSSCG00000038300	2.4326352784203	1.71433491155881	Heart	Reinforcing
ENSSSCG00000005379	1.84698803856029	-0.304247	Heart	Not significant
ENSSSCG00000005380	0.2304071703665	0.0184865341020263	Heart	Not significant
ENSSSCG00000005361	0.355107169849704	0.378006553493029	Heart	Not significant
ENSSSCG00000053078	0.0158936869299441	-0.442364	Heart	Not significant
ENSSSCG00000005366	0.400711779098562	0.296123049872911	Heart	Not significant
ENSSSCG00000005367	0.146095000409093	-0.0816153	Heart	Not significant
ENSSSCG00000005368	0.366204660795292	-0.301572	Heart	Not significant
ENSSSCG00000005371	-0.503555	-0.357223	Heart	Not significant
ENSSSCG00000062892	-0.430677	0.323850244660191	Heart	Not significant
ENSSSCG00000033222	0.773171997533894	0.204252818579348	Heart	Not significant
ENSSSCG00000022044	-1.03823	-1.42339	Heart	Not significant
ENSSSCG00000005296	-0.1265	-0.330931	Heart	Not significant
ENSSSCG00000005297	0.880009214716089	1.34737736241035	Heart	Not significant
ENSSSCG00000005300	-0.0603818	0.163339293694057	Heart	Not significant
ENSSSCG00000034874	-0.31997	-0.24303	Heart	Not significant
ENSSSCG00000005303	-0.397046	0.133313906134329	Heart	Not significant
ENSSSCG00000039782	0.0877427990282424	0.360042519408092	Heart	Not significant
ENSSSCG00000005301	0.49324884225885	0.396615925558514	Heart	Not significant
ENSSSCG00000005308	-0.283807	-0.314331	Heart	Not significant
ENSSSCG00000005309	-0.300567	-0.301343	Heart	Not significant
ENSSSCG00000005310	0.430282933450628	0.069138709085374	Heart	Not significant
ENSSSCG00000005311	1.39680273459963	-0.168398	Heart	Not significant
ENSSSCG00000005312	1.23742248625815	1.54796547095005	Heart	Not significant
ENSSSCG00000005313	0.028884560526063	-0.133629	Heart	Not significant
ENSSSCG00000005314	0.611848984352369	-0.040917	Heart	Not significant
ENSSSCG00000059309	0.180939377097486	-0.410017	Heart	Not significant
ENSSSCG00000005316	-0.389798	-0.121678	Heart	Not significant
ENSSSCG00000005317	0.219233330201988	-0.0489667	Heart	Not significant
ENSSSCG00000005318	-0.169034	0.0942469271650849	Heart	Not significant
ENSSSCG00000005319	-0.377182	0.0447771099151491	Heart	Not significant
ENSSSCG00000005320	-0.259781	0.142352391983941	Heart	Not significant
ENSSSCG00000005322	0.149265528495673	0.0724528990099506	Heart	Not significant
ENSSSCG00000025842	0.104473907835104	0.107804841288899	Heart	Not significant
ENSSSCG00000005324	-0.532761	-0.611518	Heart	Not significant
ENSSSCG00000005325	-0.389979	-0.0925663	Heart	Not significant
ENSSSCG00000005338	-0.0487355	0.0528773495320438	Heart	Not significant
ENSSSCG00000031236	0.456521063846488	0.704451584423666	Heart	Not significant
ENSSSCG00000037131	-0.0396869	0.388801735238653	Heart	Not significant
ENSSSCG00000037468	0.666707020155952	0.567731220077263	Heart	Not significant
ENSSSCG00000005343	0.0267981920572898	-0.268516	Heart	Not significant
ENSSSCG00000005344	1.35757997473417	1.35061839431695	Heart	Not significant
ENSSSCG00000005346	0.130012767054895	-0.237083	Heart	Not significant
ENSSSCG00000005349	-0.0426661	-0.0484431	Heart	Not significant
ENSSSCG00000036340	0.211115199999397	0.410379663682685	Heart	Not significant
ENSSSCG00000005347	-0.310187	-0.156872	Heart	Not significant
ENSSSCG00000005350	0.139491890283888	-0.25109	Heart	Not significant
ENSSSCG00000058091	-0.191293	0.596258346625295	Heart	Not significant
ENSSSCG00000005352	0.0222041449813536	-2.26923	Heart	Not significant
ENSSSCG00000005354	-0.299549	-0.357694	Heart	Not significant
ENSSSCG00000005355	0.604352307183144	1.09396804324299	Heart	Not significant
ENSSSCG00000005356	0.419414822923245	-0.200458	Heart	Not significant
ENSSSCG00000032554	0.513568782601524	0.173204320931019	Heart	Not significant
ENSSSCG00000005358	0.213793064274444	0.391138666513032	Heart	Not significant
ENSSSCG00000055084	-0.703043	1.26161543242505	Heart	Compensatory
ENSSSCG00000058329	-0.523142	0.584908959105965	Heart	Not significant
ENSSSCG00000063066	-0.0132213	-0.0300495	Heart	Not significant
ENSSSCG00000005373	0.897925347260232	0.618206071395193	Heart	Not significant
ENSSSCG00000037372	0.264791065807447	-0.154728	Heart	Not significant
ENSSSCG00000027257	0.101261916533739	0.141466358485995	Heart	Not significant
ENSSSCG00000004013	0.756272619457503	-0.109187	Heart	Not significant
ENSSSCG00000004047	-0.800679	-0.0940644	Heart	Not significant
ENSSSCG00000004048	-0.681645	0.217608420634491	Heart	Not significant
ENSSSCG00000004049	-0.849757	0.644671222595351	Heart	Not significant
ENSSSCG00000030535	0.444307008279054	0.182897857816714	Heart	Not significant
ENSSSCG00000004050	0.568673135870917	-0.936296	Heart	Not significant
ENSSSCG00000040317	0.281484059857656	0.432275955332351	Heart	Not significant
ENSSSCG00000004052	0.70288052668583	0.0404170859776986	Heart	Not significant
ENSSSCG00000033107	-1.38594	-0.863837	Heart	Not significant
ENSSSCG00000024876	-0.199472	-0.174949	Heart	Not significant
ENSSSCG00000031776	1.11550952319708	0.530191524465298	Heart	Not significant
ENSSSCG00000024019	0.603757	0.202883517986675	Heart	Not significant
ENSSSCG00000012314	0.198530941839864	0.0327812973339309	Heart	Not significant
ENSSSCG00000012315	0.151364411059782	0.154242824188623	Heart	Not significant
ENSSSCG00000004016	-0.262985	-3.74975	Heart	Not significant
ENSSSCG00000004018	-0.46057	-0.277189	Heart	Not significant
ENSSSCG00000004010	-0.411946	-0.425884	Heart	Not significant
ENSSSCG00000030155	0.0809015374459007	0.14133038448465	Heart	Not significant
ENSSSCG00000038931	0.208329797685606	-0.0507092	Heart	Not significant
ENSSSCG00000004008	0.000694378520236529	-0.640446	Heart	Not significant
ENSSSCG00000004012	0.739321264764007	0.7270872244101	Heart	Not significant
ENSSSCG00000029697	-0.396875	-0.372809	Heart	Not significant
ENSSSCG00000049216	-0.10685	-1.72438	Heart	Not significant
ENSSSCG00000027726	-0.428302	-0.650696	Heart	Not significant
ENSSSCG00000004053	0.117612411061587	0.0973573476800421	Heart	Not significant
ENSSSCG00000004055	0.162241577739407	-0.175152	Heart	Not significant
ENSSSCG00000004058	-0.129485	0.595262426799765	Heart	Not significant
ENSSSCG00000004057	-0.318955	-0.504903	Heart	Not significant
ENSSSCG00000004029	0.244480834079331	-0.0393156	Heart	Not significant
ENSSSCG00000038153	-0.164409	-0.773918	Heart	Not significant
ENSSSCG00000004032	0.117628735521386	0.429996657942578	Heart	Not significant
ENSSSCG00000004033	0.451685707003283	0.563421469472456	Heart	Not significant
ENSSSCG00000004037	-0.0669605	-0.140961	Heart	Not significant
ENSSSCG00000004039	1.33673795048167	2.98753675794816	Heart	Reinforcing
ENSSSCG00000004024	0.415931095822468	0.726928514883701	Heart	Not significant
ENSSSCG00000004022	-0.069807	-0.84028	Heart	Not significant
ENSSSCG00000032916	0.143578466041868	0.431958055336299	Heart	Not significant
ENSSSCG00000004020	0.00785819917687667	0.450775098061127	Heart	Not significant
ENSSSCG00000004027	-0.0323077	-0.101755	Heart	Not significant
ENSSSCG00000035027	0.253025645185761	0.0610942946137034	Heart	Not significant
ENSSSCG00000060508	-0.0955089	-0.143521	Heart	Not significant
ENSSSCG00000004064	0.0422968420149356	-0.208857	Heart	Not significant
ENSSSCG00000004044	0.314860791469197	0.518210975554961	Heart	Not significant
ENSSSCG00000027404	1.54689662075565	-0.673275	Heart	Compensatory
ENSSSCG00000032403	0.0100760231001718	0.643239858542308	Heart	Not significant
ENSSSCG00000004023	-0.298921	-0.154203	Heart	Not significant
ENSSSCG00000038527	-0.337305	-1.27002	Heart	Not significant
ENSSSCG00000062590	0.538266669788363	0.989535712821136	Heart	Not significant
ENSSSCG00000004484	0.102039213935776	-0.313226	Heart	Not significant
ENSSSCG00000004454	-1.00639	-1.37573	Heart	Not significant
ENSSSCG00000032015	-0.618121	-0.63169	Heart	Not significant
ENSSSCG00000004470	0.179727387623055	-0.289231	Heart	Not significant
ENSSSCG00000004473	-0.0153195	-0.294916	Heart	Not significant
ENSSSCG00000004478	-0.0322073	-0.355428	Heart	Not significant
ENSSSCG00000020702	0.465765592976931	-0.160476	Heart	Not significant
ENSSSCG00000029129	-0.331569	-2.2639	Heart	Not significant
ENSSSCG00000004456	-0.12961	0.168300894702649	Heart	Not significant
ENSSSCG00000004457	0.204022137142545	-0.153188	Heart	Not significant
ENSSSCG00000026346	-0.03911	-0.355458	Heart	Not significant
ENSSSCG00000004458	0.617195949185989	0.548365331133482	Heart	Not significant
ENSSSCG00000004460	0.399687813389951	0.0258764572204774	Heart	Not significant
ENSSSCG00000004472	-0.00608573	-0.739645	Heart	Not significant
ENSSSCG00000004446	0.945164731287711	0.305583927528391	Heart	Not significant
ENSSSCG00000004453	-0.431094	-0.359803	Heart	Not significant
ENSSSCG00000004452	-0.620283	-0.279784	Heart	Not significant
ENSSSCG00000004479	0.15417243430534	-0.0135497	Heart	Not significant
ENSSSCG00000033155	0.431939323583292	0.340471132577588	Heart	Not significant
ENSSSCG00000004480	-0.625011	0.0696354781212393	Heart	Not significant
ENSSSCG00000004435	-0.484095	-0.8306	Heart	Not significant
ENSSSCG00000004438	-0.278565	-0.239304	Heart	Not significant
ENSSSCG00000004441	-0.036609	-0.616472	Heart	Not significant
ENSSSCG00000036064	0.894467283277466	1.24062940803275	Heart	Not significant
ENSSSCG00000031898	-0.371854	-6.8319	Heart	Not significant
ENSSSCG00000004464	0.621960428067283	0.256416433311401	Heart	Not significant
ENSSSCG00000004465	-0.000164785	0.415159189702256	Heart	Not significant
ENSSSCG00000004466	0.831972743380959	1.07198437926389	Heart	Not significant
ENSSSCG00000028080	0.57631625748714	-0.112808	Heart	Not significant
ENSSSCG00000004475	0.109052044919487	1.36604433438073	Heart	Not significant
ENSSSCG00000047800	-0.0348134	0.0572562613822713	Heart	Not significant
ENSSSCG00000004317	0.389554437126782	0.130396024709781	Heart	Not significant
ENSSSCG00000004318	0.631854696326419	0.512460099677426	Heart	Not significant
ENSSSCG00000004322	0.602435185393535	0.947883032398668	Heart	Not significant
ENSSSCG00000004324	0.584044622421313	0.839872622312253	Heart	Not significant
ENSSSCG00000004328	-0.13887	-0.701574	Heart	Not significant
ENSSSCG00000004334	0.77677578192766	0.208932243090523	Heart	Not significant
ENSSSCG00000004291	1.44638425178017	1.05012488613776	Heart	Not significant
ENSSSCG00000004293	0.248394921664184	-0.075597	Heart	Not significant
ENSSSCG00000004294	0.463242726560318	0.328426496314708	Heart	Not significant
ENSSSCG00000004311	-0.07398	-0.0814889	Heart	Not significant
ENSSSCG00000039953	0.330577738172167	0.00709603686735673	Heart	Not significant
ENSSSCG00000004314	-0.0106079	-0.684392	Heart	Not significant
ENSSSCG00000022994	-0.129877	-0.232269	Heart	Not significant
ENSSSCG00000026943	-0.532575	-0.7281	Heart	Not significant
ENSSSCG00000004289	0.279269483199516	-0.572383	Heart	Not significant
ENSSSCG00000004290	0.128746663561465	-0.610233	Heart	Not significant
ENSSSCG00000051834	0.485817207630273	0.117942523456794	Heart	Not significant
ENSSSCG00000004279	0.812858696797441	-0.177733	Heart	Not significant
ENSSSCG00000035251	0.0160587886752257	0.437123794573359	Heart	Not significant
ENSSSCG00000035281	-0.322681	-0.295961	Heart	Not significant
ENSSSCG00000004300	-0.161824	-0.205268	Heart	Not significant
ENSSSCG00000055021	-0.0371881	-0.748311	Heart	Not significant
ENSSSCG00000004304	0.462734258073808	-0.318806	Heart	Not significant
ENSSSCG00000004303	0.334523168202123	-0.11687	Heart	Not significant
ENSSSCG00000004306	0.165472942663007	0.364624090734712	Heart	Not significant
ENSSSCG00000004307	0.610819016148586	-0.12333	Heart	Not significant
ENSSSCG00000004331	0.301998064473295	-0.118122	Heart	Not significant
ENSSSCG00000004332	0.106815815471604	0.031429218801817	Heart	Not significant
ENSSSCG00000004280	-0.249731	-0.868915	Heart	Not significant
ENSSSCG00000004281	1.09479950023596	-0.190801	Heart	Not significant
ENSSSCG00000004336	-0.384815	-0.421802	Heart	Not significant
ENSSSCG00000004276	0.494525886268537	0.316301769402166	Heart	Not significant
ENSSSCG00000039025	0.0557274047424562	0.830331254356203	Heart	Not significant
ENSSSCG00000035730	0.158355027152186	-0.360982	Heart	Not significant
ENSSSCG00000005178	0.100946591554427	-0.748852	Heart	Not significant
ENSSSCG00000005180	-0.0716032	0.0944249487579156	Heart	Not significant
ENSSSCG00000005182	0.170535715592261	-0.843115	Heart	Not significant
ENSSSCG00000005183	0.123415252206385	-0.0437032	Heart	Not significant
ENSSSCG00000005184	-0.524262	-0.183372	Heart	Not significant
ENSSSCG00000005186	-0.11484	-0.500847	Heart	Not significant
ENSSSCG00000005194	0.804761181176759	0.793809712442576	Heart	Not significant
ENSSSCG00000005196	0.167908402761241	0.841772084148806	Heart	Not significant
ENSSSCG00000005190	-0.0239118	-0.242964	Heart	Not significant
ENSSSCG00000005191	-0.572	-0.686947	Heart	Not significant
ENSSSCG00000036360	-0.762492	-0.381144	Heart	Not significant
ENSSSCG00000005459	0.0930910413125928	-0.0654545	Heart	Not significant
ENSSSCG00000037744	0.489806598226753	0.151236465088308	Heart	Not significant
ENSSSCG00000021386	0.640782664253335	-0.572172	Heart	Not significant
ENSSSCG00000042365	1.14297159954341	-0.825064	Heart	Compensatory
ENSSSCG00000005460	0.660658557607306	0.0584480143702571	Heart	Not significant
ENSSSCG00000046439	0.821347182134707	0.323409740856798	Heart	Not significant
ENSSSCG00000022780	0.194853816594692	0.110981945230508	Heart	Not significant
ENSSSCG00000005466	0.221451240657831	0.113294197435789	Heart	Not significant
ENSSSCG00000005467	-0.0323211	-0.271566	Heart	Not significant
ENSSSCG00000005469	-0.0590424	-0.134189	Heart	Not significant
ENSSSCG00000026194	0.532262662713971	0.606826557305829	Heart	Not significant
ENSSSCG00000005471	-0.0473408	0.307550319500672	Heart	Not significant
ENSSSCG00000005472	-0.723836	0.161317086574251	Heart	Not significant
ENSSSCG00000005474	-0.554632	-4.09867	Heart	Not significant
ENSSSCG00000047560	-0.750488	-0.892855	Heart	Not significant
ENSSSCG00000005475	0.572321345245624	1.07406772440463	Heart	Not significant
ENSSSCG00000005440	0.06448541423713	0.206078991563946	Heart	Not significant
ENSSSCG00000005441	-0.247742	-0.301279	Heart	Not significant
ENSSSCG00000005444	0.175343331661384	-0.143538	Heart	Not significant
ENSSSCG00000038824	-1.73273	-0.491852	Heart	Not significant
ENSSSCG00000005446	-0.187491	-0.524739	Heart	Not significant
ENSSSCG00000005449	-0.327854	-0.338764	Heart	Not significant
ENSSSCG00000033120	-0.168466	-0.426792	Heart	Not significant
ENSSSCG00000005453	0.245945494312735	0.57259079806695	Heart	Not significant
ENSSSCG00000005455	0.622074558474978	-0.17173	Heart	Not significant
ENSSSCG00000005457	1.56644094875453	0.973592144523397	Heart	Not significant
ENSSSCG00000044924	1.24380488866566	-0.366294	Heart	Not significant
ENSSSCG00000053039	-0.0385732	-0.124424	Heart	Not significant
ENSSSCG00000005424	-0.444501	-0.582953	Heart	Not significant
ENSSSCG00000005423	-0.429244	-0.611766	Heart	Not significant
ENSSSCG00000005425	0.402659360003904	0.0456249596333837	Heart	Not significant
ENSSSCG00000005426	0.130612275293474	-0.0786768	Heart	Not significant
ENSSSCG00000039896	0.187472655107655	0.286399522004622	Heart	Not significant
ENSSSCG00000031592	-0.0434893	-0.464666	Heart	Not significant
ENSSSCG00000005436	0.187067827509026	-0.05838	Heart	Not significant
ENSSSCG00000005437	0.860396421394001	0.914658404192522	Heart	Not significant
ENSSSCG00000005487	-0.115004	-1.17384	Heart	Not significant
ENSSSCG00000023894	0.0223212703754531	-0.276235	Heart	Not significant
ENSSSCG00000005490	-1.53884	-2.80118	Heart	Reinforcing
ENSSSCG00000053522	0.563223883607672	0.518798946306552	Heart	Not significant
ENSSSCG00000005249	-0.462796	-0.481278	Heart	Not significant
ENSSSCG00000005229	-0.505466	0.00701991790529887	Heart	Not significant
ENSSSCG00000059646	0.698102449103862	-0.61942	Heart	Not significant
ENSSSCG00000036457	0.289542166542063	-0.0605009	Heart	Not significant
ENSSSCG00000005494	0.819548790362308	0.109725496303748	Heart	Not significant
ENSSSCG00000005232	-0.101129	-0.327631	Heart	Not significant
ENSSSCG00000005465	0.789850229206558	0.425298250597111	Heart	Not significant
ENSSSCG00000005477	-0.266879	-0.112233	Heart	Not significant
ENSSSCG00000005198	-0.174327	-0.0894032	Heart	Not significant
ENSSSCG00000005199	0.459978375614067	-0.299468	Heart	Not significant
ENSSSCG00000005201	0.173195075076621	-0.321499	Heart	Not significant
ENSSSCG00000005204	0.283841345164358	0.191253602778352	Heart	Not significant
ENSSSCG00000005203	0.959757144838829	-0.337326	Heart	Not significant
ENSSSCG00000005235	-0.582582	-0.304497	Heart	Not significant
ENSSSCG00000005484	-0.176034	-0.549367	Heart	Not significant
ENSSSCG00000005485	3.41745883574433	-0.0685935	Heart	Not significant
ENSSSCG00000023714	-0.181849	0.220305848439048	Heart	Not significant
ENSSSCG00000005240	0.155926673370395	-0.244869	Heart	Not significant
ENSSSCG00000034278	0.482871921844371	0.922190601173119	Heart	Not significant
ENSSSCG00000004233	0.117474136625689	-0.143169	Heart	Not significant
ENSSSCG00000033177	-0.0883474	-0.0905257	Heart	Not significant
ENSSSCG00000024648	-0.610377	-0.151687	Heart	Not significant
ENSSSCG00000004234	-0.201228	-0.598199	Heart	Not significant
ENSSSCG00000004236	-1.11603	0.205217066027763	Heart	Not significant
ENSSSCG00000020987	-0.214172	0.213418620904289	Heart	Not significant
ENSSSCG00000005241	0.137960312338967	0.0997502620722807	Heart	Not significant
ENSSSCG00000004237	-0.0539558	-0.045379	Heart	Not significant
ENSSSCG00000039861	-0.524141	-0.61168	Heart	Not significant
ENSSSCG00000032787	-0.494053	-0.574435	Heart	Not significant
ENSSSCG00000005478	0.138758807047874	0.29461763753462	Heart	Not significant
ENSSSCG00000038420	0.0968811615998139	0.311367354197515	Heart	Not significant
ENSSSCG00000004238	0.264605210363993	0.175691732803984	Heart	Not significant
ENSSSCG00000004172	-1.69649	-1.25297	Heart	Reinforcing
ENSSSCG00000005243	-0.27073	0.199262058925948	Heart	Not significant
ENSSSCG00000053708	-0.573258	-0.650755	Heart	Not significant
ENSSSCG00000021149	0.745019072416649	-0.449064	Heart	Not significant
ENSSSCG00000022387	0.143134805317141	-0.160307	Heart	Not significant
ENSSSCG00000027161	0.493380362872453	-0.00746921	Heart	Not significant
ENSSSCG00000027613	-1.45759	-0.248608	Heart	Not significant
ENSSSCG00000033258	0.818865541519033	0.556737030804645	Heart	Not significant
ENSSSCG00000034139	0.817485929614945	-0.257746	Heart	Not significant
ENSSSCG00000032999	-0.347946	0.223213191751821	Heart	Not significant
ENSSSCG00000005247	-0.328469	-0.358019	Heart	Not significant
ENSSSCG00000004154	0.472502085650203	0.988440893356982	Heart	Not significant
ENSSSCG00000004146	0.196362421617028	-0.232292	Heart	Not significant
ENSSSCG00000004177	0.553964199037244	1.31184400027631	Heart	Not significant
ENSSSCG00000004178	0.452969798066268	0.0514812556858572	Heart	Not significant
ENSSSCG00000004179	-1.01534	-1.0952	Heart	Not significant
ENSSSCG00000004147	0.0420652437309889	-0.127404	Heart	Not significant
ENSSSCG00000004148	-0.140311	-0.56132	Heart	Not significant
ENSSSCG00000004149	0.167512118318902	0.185270900583527	Heart	Not significant
ENSSSCG00000004150	0.00199968464100263	-0.0621138	Heart	Not significant
ENSSSCG00000004181	1.08029830161783	0.843370286286105	Heart	Not significant
ENSSSCG00000054150	-0.0096591	-0.390234	Heart	Not significant
ENSSSCG00000022968	-0.668994	-0.696424	Heart	Not significant
ENSSSCG00000004193	-0.0622793	-0.287776	Heart	Not significant
ENSSSCG00000021443	-0.288397	-0.227368	Heart	Not significant
ENSSSCG00000004534	-0.068282	-0.57297	Heart	Not significant
ENSSSCG00000004528	0.483508920393731	0.0363425349824102	Heart	Not significant
ENSSSCG00000004167	-1.26829	-1.6093	Heart	Reinforcing
ENSSSCG00000025992	-0.201845	-0.910795	Heart	Not significant
ENSSSCG00000004529	-0.457913	-0.672953	Heart	Not significant
ENSSSCG00000032835	0.100557434421155	-0.0810748	Heart	Not significant
ENSSSCG00000004196	-0.409824	-0.479798	Heart	Not significant
ENSSSCG00000005480	-1.19637	-0.928872	Heart	Not significant
ENSSSCG00000004142	-0.156016	-0.214015	Heart	Not significant
ENSSSCG00000004143	0.126230447019632	-0.323837	Heart	Not significant
ENSSSCG00000004531	0.100671180307931	-0.47825	Heart	Not significant
ENSSSCG00000004144	0.0459191437378346	-0.199491	Heart	Not significant
ENSSSCG00000004145	0.985994467103227	-0.557784	Heart	Not significant
ENSSSCG00000060550	0.295043626607128	0.115554698683605	Heart	Not significant
ENSSSCG00000005250	0.439072626703247	0.401834786851352	Heart	Not significant
ENSSSCG00000005252	0.283982772792925	-0.256094	Heart	Not significant
ENSSSCG00000035243	-0.577916	-1.71191	Heart	Not significant
ENSSSCG00000004589	0.201435461235137	-0.341166	Heart	Not significant
ENSSSCG00000030655	-0.179907	0.527538779767797	Heart	Not significant
ENSSSCG00000004123	-0.338112	-1.10713	Heart	Not significant
ENSSSCG00000005255	0.61163219374572	-0.340465	Heart	Not significant
ENSSSCG00000004592	-1.23223	-0.611403	Heart	Not significant
ENSSSCG00000021646	0.763099380617648	0.402681461352792	Heart	Not significant
ENSSSCG00000005257	0.355534841754822	0.240729372561725	Heart	Not significant
ENSSSCG00000004125	-0.0489996	-0.333714	Heart	Not significant
ENSSSCG00000004127	0.341943946292582	0.444528282530807	Heart	Not significant
ENSSSCG00000024131	0.204775174429994	-0.194852	Heart	Not significant
ENSSSCG00000024257	0.275064029276128	-0.349153	Heart	Not significant
ENSSSCG00000004576	0.589635614467675	0.203416395476856	Heart	Not significant
ENSSSCG00000005225	0.0167139632656523	-0.448236	Heart	Not significant
ENSSSCG00000004224	0.120263630544614	-0.26794	Heart	Not significant
ENSSSCG00000005227	0.0416554311741778	0.367013839005827	Heart	Not significant
ENSSSCG00000005221	0.0474923414161906	-0.258296	Heart	Not significant
ENSSSCG00000005222	1.47874698344661	2.00568714977039	Heart	Reinforcing
ENSSSCG00000040918	0.100218768502171	0.340983887885621	Heart	Not significant
ENSSSCG00000005224	0.451705864805527	0.129082308281974	Heart	Not significant
ENSSSCG00000004577	-0.720959	-0.901557	Heart	Not significant
ENSSSCG00000004132	-0.293379	-0.536575	Heart	Not significant
ENSSSCG00000005205	0.430639530676407	-0.265147	Heart	Not significant
ENSSSCG00000004578	0.0872076089764658	0.248526343830295	Heart	Not significant
ENSSSCG00000005207	-0.212254	-0.0201321	Heart	Not significant
ENSSSCG00000004195	0.12400365394511	1.04079630871922	Heart	Not significant
ENSSSCG00000004133	0.54480984551936	0.0459827023021952	Heart	Not significant
ENSSSCG00000005208	0.0994487387324863	-0.265257	Heart	Not significant
ENSSSCG00000004134	0.104338897691545	-0.155407	Heart	Not significant
ENSSSCG00000036790	0.106214044233961	-0.940345	Heart	Not significant
ENSSSCG00000039598	-0.449257	-0.922581	Heart	Not significant
ENSSSCG00000032561	2.43214683630828	1.15981051090895	Heart	Reinforcing
ENSSSCG00000004136	-0.653606	-0.147693	Heart	Not significant
ENSSSCG00000005211	-0.236887	0.631626508508282	Heart	Not significant
ENSSSCG00000004138	0.628741196264748	0.271742589128222	Heart	Not significant
ENSSSCG00000005212	0.217735287412303	-5.66728	Heart	Not significant
ENSSSCG00000004199	0.195053105887849	-0.150794	Heart	Not significant
ENSSSCG00000004139	1.04375611146043	1.10404068764073	Heart	Not significant
ENSSSCG00000004582	0.287608655843143	-0.0914097	Heart	Not significant
ENSSSCG00000004583	0.379916567927667	-0.975648	Heart	Not significant
ENSSSCG00000004140	0.0379405231949409	-0.0270922	Heart	Not significant
ENSSSCG00000005215	0.0349317040105944	-0.434168	Heart	Not significant
ENSSSCG00000004584	-2.36951	-2.75384	Heart	Reinforcing
ENSSSCG00000004586	0.207840831188987	-0.632801	Heart	Not significant
ENSSSCG00000004587	0.151931930824591	-0.11515	Heart	Not significant
ENSSSCG00000004156	0.34163389728043	-0.021987	Heart	Not significant
ENSSSCG00000004588	0.637700683987906	0.669143105770235	Heart	Not significant
ENSSSCG00000005217	0.22658681178962	0.370600063797472	Heart	Not significant
ENSSSCG00000023595	0.437282196283885	-0.0629031	Heart	Not significant
ENSSSCG00000004160	0.138836496441195	-0.220997	Heart	Not significant
ENSSSCG00000004535	-0.368703	-0.614932	Heart	Not significant
ENSSSCG00000005219	0.075981413707133	-0.129751	Heart	Not significant
ENSSSCG00000026041	0.332958925748248	0.44224393137186	Heart	Not significant
ENSSSCG00000004223	0.736392431755793	0.584722110199606	Heart	Not significant
ENSSSCG00000046709	-0.794347	-4.83472	Heart	Not significant
ENSSSCG00000057474	0.143471386468948	-0.35993	Heart	Not significant
ENSSSCG00000004190	0.391859837703695	-0.0414442	Heart	Not significant
ENSSSCG00000005220	0.313012529835172	-5.96956	Heart	Not significant
ENSSSCG00000039049	1.05345959521616	-0.143385	Heart	Not significant
ENSSSCG00000004191	2.08894007792999	2.13312493722486	Heart	Reinforcing
ENSSSCG00000004192	0.544458574476203	1.07825068306896	Heart	Not significant
ENSSSCG00000005062	0.262562578441319	-0.194264	Heart	Not significant
ENSSSCG00000004537	0.23875007616497	0.181861164388654	Heart	Not significant
ENSSSCG00000004209	0.0171575068174132	-0.092611	Heart	Not significant
ENSSSCG00000057314	0.124766763148998	-0.101628	Heart	Not significant
ENSSSCG00000058562	-0.229507	-0.143429	Heart	Not significant
ENSSSCG00000005096	0.56942001679105	0.118714170985886	Heart	Not significant
ENSSSCG00000004538	-0.64526	-0.257539	Heart	Not significant
ENSSSCG00000005097	0.176007578878567	-0.0967776	Heart	Not significant
ENSSSCG00000004541	-0.0126428	-0.138716	Heart	Not significant
ENSSSCG00000024867	1.72467766958997	2.75583125715144	Heart	Reinforcing
ENSSSCG00000023408	0.567889446428295	0.38813978468429	Heart	Not significant
ENSSSCG00000004542	0.380837495327461	0.27644960748059	Heart	Not significant
ENSSSCG00000035715	0.370229481399937	-0.185196	Heart	Not significant
ENSSSCG00000005102	0.271888544023345	0.119447765725472	Heart	Not significant
ENSSSCG00000004543	0.636340187145623	0.373145613518633	Heart	Not significant
ENSSSCG00000004544	0.0622769314324389	0.0994009685718772	Heart	Not significant
ENSSSCG00000038602	1.02428583398724	-0.512832	Heart	Not significant
ENSSSCG00000005066	0.562196560881478	0.117856786094133	Heart	Not significant
ENSSSCG00000004545	-0.682092	-3.94449	Heart	Not significant
ENSSSCG00000004215	-0.00586194	-0.235355	Heart	Not significant
ENSSSCG00000004216	-0.775207	-0.988253	Heart	Not significant
ENSSSCG00000004547	-0.241125	0.152682544304524	Heart	Not significant
ENSSSCG00000004217	0.458650880259577	0.321709718625019	Heart	Not significant
ENSSSCG00000004163	0.361243220108704	0.133208580793924	Heart	Not significant
ENSSSCG00000057184	0.854499400327698	1.87223203812199	Heart	Not significant
ENSSSCG00000004220	0.452158901603441	-0.741961	Heart	Not significant
ENSSSCG00000004221	-0.2202	-0.420156	Heart	Not significant
ENSSSCG00000004548	-0.829486	0.268142604948961	Heart	Not significant
ENSSSCG00000004222	0.163329798415763	-1.06608	Heart	Not significant
ENSSSCG00000004164	1.08454248346885	0.678000278123583	Heart	Not significant
ENSSSCG00000004549	0.266404506315944	0.38993307106013	Heart	Not significant
ENSSSCG00000004165	0.531951991005612	-1.4539	Heart	Compensatory
ENSSSCG00000004550	-0.580652	0.256786040934512	Heart	Not significant
ENSSSCG00000004551	-0.495728	-0.193554	Heart	Not significant
ENSSSCG00000004202	1.29765226814585	2.85044683426165	Heart	Reinforcing
ENSSSCG00000004552	0.224406239192624	0.0374061436407765	Heart	Not significant
ENSSSCG00000004166	0.922727272295515	0.86405376881478	Heart	Not significant
ENSSSCG00000004554	2.04323489984514	1.47186776994061	Heart	Reinforcing
ENSSSCG00000004203	-0.394298	-0.301002	Heart	Not significant
ENSSSCG00000004558	-0.235501	-0.243191	Heart	Not significant
ENSSSCG00000004205	-0.403749	-0.854807	Heart	Not significant
ENSSSCG00000034137	-0.0497348	0.49078441137708	Heart	Not significant
ENSSSCG00000004170	0.0184555200997774	0.208216304758978	Heart	Not significant
ENSSSCG00000062397	-0.216577	0.348878872240549	Heart	Not significant
ENSSSCG00000037275	-1.9267	-0.190238	Heart	Not significant
ENSSSCG00000004207	-0.0619759	-0.500507	Heart	Not significant
ENSSSCG00000042703	0.347116282704312	0.0778511750594919	Heart	Not significant
ENSSSCG00000033894	-0.208523	-0.548049	Heart	Not significant
ENSSSCG00000005065	0.105015835111606	-4.41041	Heart	Not significant
ENSSSCG00000031332	0.50128628161183	0.170660207517337	Heart	Not significant
ENSSSCG00000042942	-0.0586809	-5.14337	Heart	Not significant
ENSSSCG00000034124	0.325199073486672	0.231404115675566	Heart	Not significant
ENSSSCG00000005078	0.309071098943355	0.0859358764201973	Heart	Not significant
ENSSSCG00000004169	0.443807922297349	-0.0786464	Heart	Not significant
ENSSSCG00000021588	-0.436238	-0.444691	Heart	Not significant
ENSSSCG00000037854	0.374904992887174	-0.349455	Heart	Not significant
ENSSSCG00000034798	0.504056260919783	-0.256625	Heart	Not significant
ENSSSCG00000004561	-0.107201	-0.510652	Heart	Not significant
ENSSSCG00000038786	-0.623199	0.123733532086517	Heart	Not significant
ENSSSCG00000028737	0.2128661030685	-0.00735425	Heart	Not significant
ENSSSCG00000005052	0.291005044997152	-0.367011	Heart	Not significant
ENSSSCG00000004822	0.857546922582949	0.398498205884485	Heart	Not significant
ENSSSCG00000032332	0.434907365607994	0.37407152183614	Heart	Not significant
ENSSSCG00000004825	0.278337973969172	0.101422782358294	Heart	Not significant
ENSSSCG00000005054	0.383561912357313	0.373220547643935	Heart	Not significant
ENSSSCG00000004795	-0.188853	-0.0732292	Heart	Not significant
ENSSSCG00000005055	0.296210899098168	0.672658790230368	Heart	Not significant
ENSSSCG00000053306	0.407006523853116	0.279155161526574	Heart	Not significant
ENSSSCG00000023975	-0.907396	-0.664975	Heart	Not significant
ENSSSCG00000005056	0.739788307149037	0.565188293594621	Heart	Not significant
ENSSSCG00000004779	0.288679899086047	-0.333168	Heart	Not significant
ENSSSCG00000005057	0.344427897821935	-0.278852	Heart	Not significant
ENSSSCG00000005058	-0.192965	-0.802493	Heart	Not significant
ENSSSCG00000032949	0.349239158271122	-0.0451086	Heart	Not significant
ENSSSCG00000004782	-0.0517083	0.268633212367282	Heart	Not significant
ENSSSCG00000005060	0.250020955560633	-0.115481	Heart	Not significant
ENSSSCG00000026571	0.439450334334184	0.144110536179711	Heart	Not significant
ENSSSCG00000004744	-1.03303	-0.823007	Heart	Not significant
ENSSSCG00000023158	0.149242114373124	-0.145568	Heart	Not significant
ENSSSCG00000004661	0.311836412547645	-0.0511789	Heart	Not significant
ENSSSCG00000004569	0.348323739805513	-0.448998	Heart	Not significant
ENSSSCG00000004570	-0.47333	0.201650397198829	Heart	Not significant
ENSSSCG00000004807	0.744529980133189	1.16434274041524	Heart	Not significant
ENSSSCG00000004820	0.357995701689824	-0.212336	Heart	Not significant
ENSSSCG00000033800	0.471012498087108	-0.0256593	Heart	Not significant
ENSSSCG00000004821	-0.159597	-0.414419	Heart	Not significant
ENSSSCG00000005071	-0.219336	0.580395480885681	Heart	Not significant
ENSSSCG00000022299	-0.224927	-0.251243	Heart	Not significant
ENSSSCG00000004826	0.315848004376484	0.891781390460672	Heart	Not significant
ENSSSCG00000005072	0.584827273084267	0.328838346400426	Heart	Not significant
ENSSSCG00000004836	-0.749468	4.19433747683455	Heart	Not significant
ENSSSCG00000004823	0.0759371834365277	-0.394872	Heart	Not significant
ENSSSCG00000005073	-0.227331	-0.399726	Heart	Not significant
ENSSSCG00000030560	-0.180041	-0.00744263	Heart	Not significant
ENSSSCG00000004663	-0.350087	-0.933466	Heart	Not significant
ENSSSCG00000024088	0.111585834148817	-0.0594715	Heart	Not significant
ENSSSCG00000026900	-0.376848	-0.152486	Heart	Not significant
ENSSSCG00000027270	0.358374475912726	0.381701825302262	Heart	Not significant
ENSSSCG00000020666	-0.157797	-0.0130139	Heart	Not significant
ENSSSCG00000005076	0.108349560264916	-0.431688	Heart	Not significant
ENSSSCG00000004736	-0.424842	-1.3339	Heart	Not significant
ENSSSCG00000043519	1.55649119668835	0.056182959905286	Heart	Not significant
ENSSSCG00000004572	-0.134485	-0.11045	Heart	Not significant
ENSSSCG00000004573	-0.274182	-2.61054	Heart	Not significant
ENSSSCG00000004830	0.662498319957301	0.637239627840156	Heart	Not significant
ENSSSCG00000036431	0.462301465535999	-0.434768	Heart	Not significant
ENSSSCG00000031856	0.00154914594169256	-0.277048	Heart	Not significant
ENSSSCG00000054906	0.681169273015434	1.04646312898425	Heart	Not significant
ENSSSCG00000004737	-1.03415	-0.956172	Heart	Not significant
ENSSSCG00000005103	0.0456953498650372	0.236090445811078	Heart	Not significant
ENSSSCG00000004832	0.289508012436275	0.114038127445119	Heart	Not significant
ENSSSCG00000037343	-0.384327	0.190737529529539	Heart	Not significant
ENSSSCG00000057430	-0.555088	-0.513441	Heart	Not significant
ENSSSCG00000005105	-0.8668	0.176801449321541	Heart	Not significant
ENSSSCG00000004738	-0.464771	-0.473673	Heart	Not significant
ENSSSCG00000005106	1.31859818256063	-1.08998	Heart	Compensatory
ENSSSCG00000004840	0.741359797682389	0.58272484546172	Heart	Not significant
ENSSSCG00000026006	0.0139033543187307	0.660538722789633	Heart	Not significant
ENSSSCG00000035223	0.827653750760249	-0.0256132	Heart	Not significant
ENSSSCG00000005683	-0.134658	0.372602807332829	Heart	Not significant
ENSSSCG00000004739	0.1006489433301	-0.562145	Heart	Not significant
ENSSSCG00000004813	-0.12308	-0.224372	Heart	Not significant
ENSSSCG00000005749	0.353323634312991	-0.0542196	Heart	Not significant
ENSSSCG00000056777	-0.140705	-0.338486	Heart	Not significant
ENSSSCG00000005723	-1.34909	-0.386831	Heart	Not significant
ENSSSCG00000004745	0.0438442747425981	0.271506295800021	Heart	Not significant
ENSSSCG00000005724	-0.129198	-0.65658	Heart	Not significant
ENSSSCG00000028771	0.223245478941113	-0.203601	Heart	Not significant
ENSSSCG00000005725	0.0958234062588399	0.298883871900225	Heart	Not significant
ENSSSCG00000035284	-0.75022	-0.198512	Heart	Not significant
ENSSSCG00000004785	0.3722127188093	0.0101234142309631	Heart	Not significant
ENSSSCG00000005110	0.0999467925348876	-0.658065	Heart	Not significant
ENSSSCG00000034518	0.435977813217979	0.00723916524713906	Heart	Not significant
ENSSSCG00000030487	-0.954944	-0.59605	Heart	Not significant
ENSSSCG00000022891	-2.35692	-1.85361	Heart	Reinforcing
ENSSSCG00000039061	0.229700527504041	-0.364649	Heart	Not significant
ENSSSCG00000038452	0.800709053684397	0.167847958173631	Heart	Not significant
ENSSSCG00000005729	0.65125922202381	0.843536206941776	Heart	Not significant
ENSSSCG00000005731	0.00877824606803438	0.20421216447901	Heart	Not significant
ENSSSCG00000044690	0.361862856452722	0.0864219918963696	Heart	Not significant
ENSSSCG00000005719	-0.349562	-0.25569	Heart	Not significant
ENSSSCG00000004787	-0.727205	-1.07215	Heart	Not significant
ENSSSCG00000035254	-0.258521	-0.546439	Heart	Not significant
ENSSSCG00000005720	-0.0726391	-0.135095	Heart	Not significant
ENSSSCG00000005081	0.343454185429423	0.171418799031013	Heart	Not significant
ENSSSCG00000004802	0.0104411120313693	-0.237431	Heart	Not significant
ENSSSCG00000004789	1.06715086665311	1.10595839869567	Heart	Not significant
ENSSSCG00000005680	1.22337985949531	1.92356887630568	Heart	Reinforcing
ENSSSCG00000005688	0.657931142724025	-0.2752	Heart	Not significant
ENSSSCG00000005082	0.275801711390925	0.0268056461397308	Heart	Not significant
ENSSSCG00000004791	1.53803806934089	0.59711737786936	Heart	Not significant
ENSSSCG00000005740	-0.517489	-0.0857609	Heart	Not significant
ENSSSCG00000005083	-0.591292	-0.552357	Heart	Not significant
ENSSSCG00000004799	0.524820989105331	0.0244191049559819	Heart	Not significant
ENSSSCG00000004792	-0.386451	-0.100433	Heart	Not significant
ENSSSCG00000005084	0.27011165866583	-0.133553	Heart	Not significant
ENSSSCG00000005743	-0.242062	-0.275102	Heart	Not significant
ENSSSCG00000004803	-0.366518	-0.269686	Heart	Not significant
ENSSSCG00000039393	0.215717790029508	-1.1754	Heart	Not significant
ENSSSCG00000004713	-2.71315	-2.79593	Heart	Reinforcing
ENSSSCG00000005598	0.0363670371958883	-0.461707	Heart	Not significant
ENSSSCG00000005089	0.189217938043784	0.141903143147249	Heart	Not significant
ENSSSCG00000005090	-0.200826	0.25689235924697	Heart	Not significant
ENSSSCG00000005600	0.095908931415464	0.355100005741862	Heart	Not significant
ENSSSCG00000004806	0.541252532752765	0.599368866509534	Heart	Not significant
ENSSSCG00000024529	0.600430745734822	0.0240386146087017	Heart	Not significant
ENSSSCG00000004834	0.249200804443025	0.189977062778832	Heart	Not significant
ENSSSCG00000005599	0.113159747554996	0.165358285016809	Heart	Not significant
ENSSSCG00000005092	-0.19433	0.0284335490187633	Heart	Not significant
ENSSSCG00000005601	0.500906973808664	0.813044919452607	Heart	Not significant
ENSSSCG00000004714	0.156903697255594	0.285033182834092	Heart	Not significant
ENSSSCG00000005095	-0.166288	-0.115618	Heart	Not significant
ENSSSCG00000005602	0.0129726240034891	-0.136369	Heart	Not significant
ENSSSCG00000034771	-0.250421	-0.380543	Heart	Not significant
ENSSSCG00000004716	-0.470251	-0.534976	Heart	Not significant
ENSSSCG00000004814	0.210390082160682	0.159264418607963	Heart	Not significant
ENSSSCG00000004717	-0.172141	-0.469646	Heart	Not significant
ENSSSCG00000004718	-0.34399	-0.819407	Heart	Not significant
ENSSSCG00000005678	-0.121702	0.148364569902565	Heart	Not significant
ENSSSCG00000004719	-0.163658	-0.0403929	Heart	Not significant
ENSSSCG00000022039	-0.667448	-1.08566	Heart	Not significant
ENSSSCG00000005679	-0.433092	-0.127437	Heart	Not significant
ENSSSCG00000044105	-0.818993	-4.81801	Heart	Not significant
ENSSSCG00000044127	-0.704633	-0.964698	Heart	Not significant
ENSSSCG00000026425	-0.856173	-0.720359	Heart	Not significant
ENSSSCG00000030426	-0.0513131	0.190564307796423	Heart	Not significant
ENSSSCG00000035719	-0.0399026	-0.120569	Heart	Not significant
ENSSSCG00000029169	-0.0448324	-0.266033	Heart	Not significant
ENSSSCG00000004726	0.336723760823111	-0.284158	Heart	Not significant
ENSSSCG00000038735	0.420356844169564	-0.0164438	Heart	Not significant
ENSSSCG00000005604	0.0412589788034295	-0.401943	Heart	Not significant
ENSSSCG00000036926	-0.501791	-0.198563	Heart	Not significant
ENSSSCG00000032752	-0.00256745	0.409915969379683	Heart	Not significant
ENSSSCG00000031426	0.168976015901297	0.651826923471214	Heart	Not significant
ENSSSCG00000005607	-0.246649	-0.079888	Heart	Not significant
ENSSSCG00000004725	0.150754529998867	-0.104744	Heart	Not significant
ENSSSCG00000004728	-0.0676146	-0.135446	Heart	Not significant
ENSSSCG00000005608	0.505077394069113	-6.88995	Heart	Not significant
ENSSSCG00000005701	-0.573465	0.732127440817221	Heart	Not significant
ENSSSCG00000005702	0.135209162581543	-0.332688	Heart	Not significant
ENSSSCG00000004729	-0.345623	-0.356546	Heart	Not significant
ENSSSCG00000004730	-0.0126083	-0.220361	Heart	Not significant
ENSSSCG00000004731	-0.0324193	0.275776140901028	Heart	Not significant
ENSSSCG00000039188	-0.949525	-0.494772	Heart	Not significant
ENSSSCG00000022250	0.588921565866117	-0.766559	Heart	Not significant
ENSSSCG00000004747	-0.0455837	0.211340708844457	Heart	Not significant
ENSSSCG00000046003	-0.285888	-0.265895	Heart	Not significant
ENSSSCG00000032141	0.474215987143088	0.292451399048283	Heart	Not significant
ENSSSCG00000005704	-0.119172	0.594535533816179	Heart	Not significant
ENSSSCG00000004772	0.149391339823171	-0.107182	Heart	Not significant
ENSSSCG00000004748	0.182869952967671	-0.229523	Heart	Not significant
ENSSSCG00000035544	0.510774224566045	1.32272636071239	Heart	Not significant
ENSSSCG00000005706	-0.362302	0.378683081299168	Heart	Not significant
ENSSSCG00000004750	0.776858104942536	0.048634267464334	Heart	Not significant
ENSSSCG00000032110	-0.147679	0.372799430804304	Heart	Not significant
ENSSSCG00000004751	-0.0132474	0.737986719798282	Heart	Not significant
ENSSSCG00000005710	-1.09597	-0.851357	Heart	Not significant
ENSSSCG00000004752	-0.182632	-0.795486	Heart	Not significant
ENSSSCG00000028671	0.278715926232851	0.470584946088428	Heart	Not significant
ENSSSCG00000004753	-0.0362699	-0.303191	Heart	Not significant
ENSSSCG00000038521	2.32929200987597	0.140672516998815	Heart	Not significant
ENSSSCG00000034178	-0.110802	1.00365092062265	Heart	Not significant
ENSSSCG00000004755	-0.871887	-0.432902	Heart	Not significant
ENSSSCG00000004757	0.0277176089224994	0.16000787315294	Heart	Not significant
ENSSSCG00000005738	0.114581332501998	-0.743109	Heart	Not significant
ENSSSCG00000004761	-0.321716	-0.446786	Heart	Not significant
ENSSSCG00000004762	-0.547915	0.035081614820959	Heart	Not significant
ENSSSCG00000005711	0.136894742580915	-0.0579559	Heart	Not significant
ENSSSCG00000061289	0.146078490019138	0.626167538318378	Heart	Not significant
ENSSSCG00000004765	-0.207544	-0.44072	Heart	Not significant
ENSSSCG00000004766	0.708051278838648	0.792675056253763	Heart	Not significant
ENSSSCG00000042522	0.153072505500138	0.115115349134164	Heart	Not significant
ENSSSCG00000036700	0.325853628848527	0.0767377050043335	Heart	Not significant
ENSSSCG00000038033	-0.209634	-0.00866381	Heart	Not significant
ENSSSCG00000004771	0.179766627163532	-0.100136	Heart	Not significant
ENSSSCG00000004666	0.308730193703514	0.0447055811100469	Heart	Not significant
ENSSSCG00000037384	0.295859613808904	0.123416565428366	Heart	Not significant
ENSSSCG00000004668	0.192464391334147	-0.52573	Heart	Not significant
ENSSSCG00000031532	0.30566559558827	-0.0579477	Heart	Not significant
ENSSSCG00000004670	0.194386570720619	-0.173366	Heart	Not significant
ENSSSCG00000004671	0.437822958507672	0.254659341838331	Heart	Not significant
ENSSSCG00000004672	-0.11794	0.076036831194242	Heart	Not significant
ENSSSCG00000004673	0.450989582026696	1.15522856303837	Heart	Not significant
ENSSSCG00000028172	-0.0517025	0.944381502035283	Heart	Not significant
ENSSSCG00000005713	-0.254017	-0.665444	Heart	Not significant
ENSSSCG00000004674	-0.452362	-0.423417	Heart	Not significant
ENSSSCG00000005715	-0.169222	-0.598309	Heart	Not significant
ENSSSCG00000004675	0.211605204202027	0.241749313487953	Heart	Not significant
ENSSSCG00000005716	-0.790544	-0.0348023	Heart	Not significant
ENSSSCG00000004676	-1.19146	0.0975434882374106	Heart	Not significant
ENSSSCG00000004678	1.19423767435445	0.222959540070221	Heart	Not significant
ENSSSCG00000004679	-0.542533	-0.422907	Heart	Not significant
ENSSSCG00000004680	-0.654677	-0.404585	Heart	Not significant
ENSSSCG00000005717	0.222395244624682	0.379281059625767	Heart	Not significant
ENSSSCG00000024912	-0.14633	0.198330350449304	Heart	Not significant
ENSSSCG00000004687	-0.519666	-1.21556	Heart	Not significant
ENSSSCG00000038220	-0.301153	-0.116747	Heart	Not significant
ENSSSCG00000005751	0.615785537046766	0.488405587088274	Heart	Not significant
ENSSSCG00000051899	-0.542522	-0.14289	Heart	Not significant
ENSSSCG00000004684	-0.0728177	-0.549823	Heart	Not significant
ENSSSCG00000023333	-0.449723	-0.930212	Heart	Not significant
ENSSSCG00000029414	1.94445402084887	2.07586550425753	Heart	Reinforcing
ENSSSCG00000029715	0.0354427476864625	0.834394990560152	Heart	Not significant
ENSSSCG00000005663	-0.817101	-0.710258	Heart	Not significant
ENSSSCG00000005664	-0.0831338	0.3187058871472	Heart	Not significant
ENSSSCG00000005665	1.31003094224792	1.51610401517564	Heart	Reinforcing
ENSSSCG00000005667	0.252203933719222	0.13007736993933	Heart	Not significant
ENSSSCG00000005668	0.347691373851639	0.376343190554575	Heart	Not significant
ENSSSCG00000004691	0.49818726657912	0.0502445288846608	Heart	Not significant
ENSSSCG00000035827	0.284993970124099	-0.277868	Heart	Not significant
ENSSSCG00000023996	0.295231573515183	0.021814754739792	Heart	Not significant
ENSSSCG00000005669	-0.401732	0.201945127576563	Heart	Not significant
ENSSSCG00000004694	-0.0868757	0.0560392520090939	Heart	Not significant
ENSSSCG00000031669	-0.159125	0.352015583688543	Heart	Not significant
ENSSSCG00000005671	-0.379053	-0.0165689	Heart	Not significant
ENSSSCG00000004695	0.496019432639338	0.189938271092919	Heart	Not significant
ENSSSCG00000040383	-0.81298	-0.0828663	Heart	Not significant
ENSSSCG00000054394	-0.521022	0.379985841014076	Heart	Not significant
ENSSSCG00000024263	-0.223817	0.14046881436583	Heart	Not significant
ENSSSCG00000004699	-0.43175	0.959043267313049	Heart	Not significant
ENSSSCG00000004700	0.330922864423431	0.325783625912263	Heart	Not significant
ENSSSCG00000004701	0.494421744945394	-0.144886	Heart	Not significant
ENSSSCG00000005672	-0.289663	0.292471092505582	Heart	Not significant
ENSSSCG00000004704	-0.362687	-0.283447	Heart	Not significant
ENSSSCG00000031407	-1.94183	-1.6825	Heart	Reinforcing
ENSSSCG00000004705	-0.598122	-0.987331	Heart	Not significant
ENSSSCG00000023173	0.185096152621075	0.405514582204528	Heart	Not significant
ENSSSCG00000021241	0.0341885330935956	-0.454156	Heart	Not significant
ENSSSCG00000031949	-0.32119	-0.0629612	Heart	Not significant
ENSSSCG00000040709	0.0974028947365291	0.632601981189622	Heart	Not significant
ENSSSCG00000024166	-0.988237	-0.591921	Heart	Not significant
ENSSSCG00000032106	0.288661407714551	-0.0922907	Heart	Not significant
ENSSSCG00000031941	-0.54159	-0.185007	Heart	Not significant
ENSSSCG00000035904	0.132011521361489	1.28792636942981	Heart	Not significant
ENSSSCG00000035727	-0.247554	-0.272712	Heart	Not significant
ENSSSCG00000004710	0.985486827044693	0.119354950605608	Heart	Not significant
ENSSSCG00000038459	0.00173083010325947	-0.404847	Heart	Not significant
ENSSSCG00000040710	0.431013268308167	0.292020293868146	Heart	Not significant
ENSSSCG00000004709	-0.295508	-0.312755	Heart	Not significant
ENSSSCG00000048742	-1.07724	0.219908339449992	Heart	Not significant
ENSSSCG00000063043	0.582102547614021	-0.27533	Heart	Not significant
ENSSSCG00000005610	0.502342319273426	1.60653579352506	Heart	Not significant
ENSSSCG00000005611	-0.312426	-0.0529636	Heart	Not significant
ENSSSCG00000033019	0.577314151851463	0.784780135366415	Heart	Not significant
ENSSSCG00000004776	-0.176849	0.602911417605685	Heart	Not significant
ENSSSCG00000004774	-0.505974	-0.154853	Heart	Not significant
ENSSSCG00000005613	-0.582828	-0.233118	Heart	Not significant
ENSSSCG00000004708	-0.182369	-1.193	Heart	Not significant
ENSSSCG00000005614	-0.177694	0.0164550747181542	Heart	Not significant
ENSSSCG00000005617	0.412575323007531	0.451424326941233	Heart	Not significant
ENSSSCG00000005615	0.219542629040786	-0.0645741	Heart	Not significant
ENSSSCG00000005616	0.0764903637794642	-0.723534	Heart	Not significant
ENSSSCG00000005619	-0.0592751	0.376573259196196	Heart	Not significant
ENSSSCG00000005620	-0.334246	-0.457592	Heart	Not significant
ENSSSCG00000005621	0.00282023507833203	0.23194001260951	Heart	Not significant
ENSSSCG00000005626	0.259085891232072	-0.0151763	Heart	Not significant
ENSSSCG00000005625	0.0740107965747754	0.0904952328909325	Heart	Not significant
ENSSSCG00000005627	0.0936950425930498	0.208208473475354	Heart	Not significant
ENSSSCG00000005623	-0.814265	0.195442466855104	Heart	Not significant
ENSSSCG00000005628	0.414617790692609	0.53144405087974	Heart	Not significant
ENSSSCG00000032481	0.914996715461187	-0.782653	Heart	Not significant
ENSSSCG00000005631	-0.159861	0.351210061133587	Heart	Not significant
ENSSSCG00000005636	1.18989659445283	1.97514485881936	Heart	Reinforcing
ENSSSCG00000022655	-0.0930315	0.373275934486022	Heart	Not significant
ENSSSCG00000005638	-0.965621	-0.431717	Heart	Not significant
ENSSSCG00000022295	0.677593979205065	0.110588005003003	Heart	Not significant
ENSSSCG00000005640	-0.0595497	-0.0666876	Heart	Not significant
ENSSSCG00000005641	0.394280157366502	-0.126295	Heart	Not significant
ENSSSCG00000005643	-0.269049	0.357778564219732	Heart	Not significant
ENSSSCG00000032748	0.401647733310544	0.750183577550619	Heart	Not significant
ENSSSCG00000005645	0.107793645626037	0.326444842248674	Heart	Not significant
ENSSSCG00000005646	-0.241975	-0.519401	Heart	Not significant
ENSSSCG00000005648	0.112396623777447	0.778147285640522	Heart	Not significant
ENSSSCG00000005649	-0.122518	0.610444058179492	Heart	Not significant
ENSSSCG00000005650	0.359040919394605	0.360425160128131	Heart	Not significant
ENSSSCG00000005651	0.379653323128321	0.347472985842957	Heart	Not significant
ENSSSCG00000005652	0.320819847471773	-0.183855	Heart	Not significant
ENSSSCG00000005654	-0.416337	-0.64022	Heart	Not significant
ENSSSCG00000005655	0.0598232613408166	0.289951451276347	Heart	Not significant
ENSSSCG00000005656	0.342554061677981	0.353524614927289	Heart	Not significant
ENSSSCG00000005657	0.158474053128132	-0.940731	Heart	Not significant
ENSSSCG00000063201	0.0724192462311737	-0.516707	Heart	Not significant
ENSSSCG00000005660	-0.147293	0.0297945608819326	Heart	Not significant
ENSSSCG00000005661	0.0432242118844639	0.223506619670035	Heart	Not significant
ENSSSCG00000005662	0.600980003099414	0.392275845491726	Heart	Not significant
ENSSSCG00000024341	-0.122321	0.0609872695427452	Heart	Not significant
ENSSSCG00000005689	0.112651396745597	-1.14894	Heart	Not significant
ENSSSCG00000038868	-0.469816	-0.225666	Heart	Not significant
ENSSSCG00000039311	-0.855113	-1.73521	Heart	Not significant
ENSSSCG00000005699	0.441539894404605	-0.0167578	Heart	Not significant
ENSSSCG00000005666	-0.214925	0.130836316666065	Heart	Not significant
ENSSSCG00000005673	-0.216628	-0.308825	Heart	Not significant
ENSSSCG00000005659	-0.438073	-0.674206	Heart	Not significant
ENSSSCG00000024623	0.187344271525128	-0.511872	Heart	Not significant
ENSSSCG00000032702	-0.250888	-0.266513	Heart	Not significant
ENSSSCG00000012014	0.0466907742001589	0.216691341788067	Heart	Not significant
ENSSSCG00000012000	0.135434590373153	-0.369142	Heart	Not significant
ENSSSCG00000012001	0.0815990260513849	-0.218878	Heart	Not significant
ENSSSCG00000012002	-0.401521	-0.116045	Heart	Not significant
ENSSSCG00000012006	0.62911144770885	0.98289236869497	Heart	Not significant
ENSSSCG00000012007	1.00919833986574	0.665811617703568	Heart	Not significant
ENSSSCG00000038062	1.25471875429001	0.411627498477107	Heart	Not significant
ENSSSCG00000021038	0.243076447453331	-0.128671	Heart	Not significant
ENSSSCG00000033025	0.936802911151114	0.37772430594569	Heart	Not significant
ENSSSCG00000012018	0.732879490707856	0.109560072634319	Heart	Not significant
ENSSSCG00000012019	0.709383425841747	3.00141453171754	Heart	Not significant
ENSSSCG00000011491	0.349445563932836	-0.235549	Heart	Not significant
ENSSSCG00000011493	0.410621960271688	-0.182873	Heart	Not significant
ENSSSCG00000011494	0.546191928461627	0.187497526082209	Heart	Not significant
ENSSSCG00000011495	0.123005850314035	0.262210102691042	Heart	Not significant
ENSSSCG00000035818	-0.0399864	0.0451792954763403	Heart	Not significant
ENSSSCG00000054111	0.0211507721615205	0.10402079868413	Heart	Not significant
ENSSSCG00000011485	-0.211716	-0.542121	Heart	Not significant
ENSSSCG00000011486	0.719975175010965	-0.686336	Heart	Not significant
ENSSSCG00000011497	-0.205761	-0.639009	Heart	Not significant
ENSSSCG00000011498	-0.586158	-0.00565554	Heart	Not significant
ENSSSCG00000011499	0.369435545010888	0.743961804737179	Heart	Not significant
ENSSSCG00000011496	0.0892658806602851	0.0781131951073847	Heart	Not significant
ENSSSCG00000011500	0.718349169089469	0.178618524796219	Heart	Not significant
ENSSSCG00000011501	0.512455706510355	0.0909087457197658	Heart	Not significant
ENSSSCG00000011504	-0.431082	-0.305128	Heart	Not significant
ENSSSCG00000011510	0.338362754373033	0.0370154931174563	Heart	Not significant
ENSSSCG00000011506	0.143031145443577	0.0486312138072806	Heart	Not significant
ENSSSCG00000033154	-0.463828	-0.0680564	Heart	Not significant
ENSSSCG00000011511	0.166944255351559	-0.849702	Heart	Not significant
ENSSSCG00000011577	0.985144946378503	1.46911037765228	Heart	Not significant
ENSSSCG00000011538	-0.22697	0.200932796188056	Heart	Not significant
ENSSSCG00000023082	-1.0876	0.00966660748313547	Heart	Not significant
ENSSSCG00000056902	0.266032490914601	-0.0790642	Heart	Not significant
ENSSSCG00000023891	-0.0557568	-0.755695	Heart	Not significant
ENSSSCG00000036136	0.588043948723107	0.942709118851556	Heart	Not significant
ENSSSCG00000011535	0.310184557451374	0.11358470183336	Heart	Not significant
ENSSSCG00000034197	0.171805521911659	-0.341458	Heart	Not significant
ENSSSCG00000011609	0.392800992153908	-0.0911342	Heart	Not significant
ENSSSCG00000028031	-0.389842	-0.844906	Heart	Not significant
ENSSSCG00000011610	0.925347002570029	0.653813013278531	Heart	Not significant
ENSSSCG00000026158	0.664996365084272	0.201273510044137	Heart	Not significant
ENSSSCG00000033624	0.189795388729152	-0.510809	Heart	Not significant
ENSSSCG00000011542	0.425753187200904	0.0522179120536581	Heart	Not significant
ENSSSCG00000011540	-0.24276	-0.413813	Heart	Not significant
ENSSSCG00000011546	-0.313632	-0.0882373	Heart	Not significant
ENSSSCG00000054876	-1.79882	0.185219312058528	Heart	Not significant
ENSSSCG00000011548	0.039044937113079	0.134121536804712	Heart	Not significant
ENSSSCG00000011549	-0.0462768	-0.00255002	Heart	Not significant
ENSSSCG00000011550	-0.461563	-2.80046	Heart	Not significant
ENSSSCG00000011552	-0.0646432	0.190694662420833	Heart	Not significant
ENSSSCG00000011551	-0.347022	-0.127517	Heart	Not significant
ENSSSCG00000011555	-0.815561	-0.668226	Heart	Not significant
ENSSSCG00000011557	0.658549815800723	-2.50126	Heart	Not significant
ENSSSCG00000032623	-0.012947	-0.113502	Heart	Not significant
ENSSSCG00000011560	-0.242853	-0.0418448	Heart	Not significant
ENSSSCG00000011561	-2.4085	0.310467099949842	Heart	Not significant
ENSSSCG00000011562	-0.00529401	0.515218345381278	Heart	Not significant
ENSSSCG00000011563	0.0248055765300571	0.234949301216524	Heart	Not significant
ENSSSCG00000011565	0.240954350947142	-0.0225044	Heart	Not significant
ENSSSCG00000011567	-0.148173	-0.223097	Heart	Not significant
ENSSSCG00000011570	0.754261321639568	0.0780047764026546	Heart	Not significant
ENSSSCG00000011569	-0.195148	-0.214178	Heart	Not significant
ENSSSCG00000011572	0.339581334981642	0.215644416107557	Heart	Not significant
ENSSSCG00000023084	-0.915402	0.718530838624621	Heart	Not significant
ENSSSCG00000011600	-0.875916	-1.17283	Heart	Not significant
ENSSSCG00000011601	0.52368508512588	0.780134862582461	Heart	Not significant
ENSSSCG00000011602	-0.366877	-0.367402	Heart	Not significant
ENSSSCG00000011603	0.130255912071615	0.128754142018364	Heart	Not significant
ENSSSCG00000011604	0.0395454813346423	-0.00679979	Heart	Not significant
ENSSSCG00000011576	0.332930112220918	0.843948669707909	Heart	Not significant
ENSSSCG00000011575	-0.315665	-0.0622777	Heart	Not significant
ENSSSCG00000030581	0.0834814388452017	-0.0637567	Heart	Not significant
ENSSSCG00000011578	0.284662817085929	0.494080025217077	Heart	Not significant
ENSSSCG00000023225	-0.970683	-1.27606	Heart	Not significant
ENSSSCG00000033000	-1.21184	-4.88095	Heart	Not significant
ENSSSCG00000011579	-0.198593	-0.00160133	Heart	Not significant
ENSSSCG00000011580	0.0288646443408153	-0.464805	Heart	Not significant
ENSSSCG00000029877	-0.363674	-0.138005	Heart	Not significant
ENSSSCG00000024453	-0.236996	-0.0435996	Heart	Not significant
ENSSSCG00000011583	0.126527612565198	1.41811900567687	Heart	Not significant
ENSSSCG00000011582	-0.410191	-0.243348	Heart	Not significant
ENSSSCG00000035811	-0.0458382	0.94648400106973	Heart	Not significant
ENSSSCG00000033303	0.165205293721219	0.126590305083551	Heart	Not significant
ENSSSCG00000011589	-0.700698	-0.50498	Heart	Not significant
ENSSSCG00000011592	-0.347407	-0.12715	Heart	Not significant
ENSSSCG00000011593	-0.055885	-0.245348	Heart	Not significant
ENSSSCG00000036643	-0.144753	-0.204133	Heart	Not significant
ENSSSCG00000034318	-0.445347	0.140068483195051	Heart	Not significant
ENSSSCG00000011594	0.120397558705232	-0.223517	Heart	Not significant
ENSSSCG00000011598	-0.57362	-0.72341	Heart	Not significant
ENSSSCG00000040702	-0.192675	0.258448392631733	Heart	Not significant
ENSSSCG00000011599	-0.980373	-1.29792	Heart	Not significant
ENSSSCG00000027812	-0.030442	-0.247845	Heart	Not significant
ENSSSCG00000023354	-0.342169	0.054106758300189	Heart	Not significant
ENSSSCG00000011746	0.588864796830114	-0.112233	Heart	Not significant
ENSSSCG00000040946	0.742377660275462	0.509255315303343	Heart	Not significant
ENSSSCG00000036114	0.30295813442228	0.295840200800596	Heart	Not significant
ENSSSCG00000011739	0.355681764185668	0.300282383556777	Heart	Not significant
ENSSSCG00000011740	0.691011055625163	0.477924488932821	Heart	Not significant
ENSSSCG00000011741	-0.15997	-0.801009	Heart	Not significant
ENSSSCG00000035525	-0.810467	-0.343118	Heart	Not significant
ENSSSCG00000011743	-0.44622	-0.426241	Heart	Not significant
ENSSSCG00000026829	0.807373840888025	0.130260813985293	Heart	Not significant
ENSSSCG00000024714	0.722886523531355	-0.842879	Heart	Not significant
ENSSSCG00000029608	0.0976595478804698	0.0339673099853862	Heart	Not significant
ENSSSCG00000030467	-0.141609	-0.49005	Heart	Not significant
ENSSSCG00000011745	0.314949583517599	-0.134788	Heart	Not significant
ENSSSCG00000028905	0.240625865204759	0.18575988280363	Heart	Not significant
ENSSSCG00000011750	-0.0891122	-0.328667	Heart	Not significant
ENSSSCG00000011752	0.0281507284081371	-0.123519	Heart	Not significant
ENSSSCG00000020906	-0.45373	-1.12451	Heart	Not significant
ENSSSCG00000011755	-0.0134281	0.476642764256908	Heart	Not significant
ENSSSCG00000026579	0.965043490799574	-0.507489	Heart	Not significant
ENSSSCG00000035746	0.249951847177744	0.116951860217487	Heart	Not significant
ENSSSCG00000029352	0.337829074000179	-0.32542	Heart	Not significant
ENSSSCG00000011727	2.25051343215538	-0.887685	Heart	Compensatory
ENSSSCG00000011756	-1.26097	-1.61563	Heart	Reinforcing
ENSSSCG00000024205	-0.336949	-0.144278	Heart	Not significant
ENSSSCG00000011747	0.848995686778626	0.0833527877375555	Heart	Not significant
ENSSSCG00000024916	0.273708035911367	0.167355616019595	Heart	Not significant
ENSSSCG00000011723	0.0490131504769849	-0.238326	Heart	Not significant
ENSSSCG00000026718	0.595166433523603	-0.7836	Heart	Not significant
ENSSSCG00000011666	0.605859622908738	0.911264878724764	Heart	Not significant
ENSSSCG00000027467	0.474666100745998	0.160808272551078	Heart	Not significant
ENSSSCG00000031098	0.456890226965309	-0.305271	Heart	Not significant
ENSSSCG00000036610	0.0351360210828138	-0.193252	Heart	Not significant
ENSSSCG00000025316	-0.0375723	0.0307623103979616	Heart	Not significant
ENSSSCG00000028855	0.243677003348947	0.191306385346463	Heart	Not significant
ENSSSCG00000025810	-0.289554	-1.57262	Heart	Not significant
ENSSSCG00000030567	-0.168103	0.0867465792815674	Heart	Not significant
ENSSSCG00000027646	0.409873242921083	0.160149067014883	Heart	Not significant
ENSSSCG00000011997	0.690803226933597	0.350265447514001	Heart	Not significant
ENSSSCG00000011733	0.227016876864218	-0.67601	Heart	Not significant
ENSSSCG00000032398	0.572850114904576	-0.503592	Heart	Not significant
ENSSSCG00000034645	0.163291601710473	0.045461045744008	Heart	Not significant
ENSSSCG00000036885	0.396438931686228	0.20594182666889	Heart	Not significant
ENSSSCG00000011731	0.395620506098854	0.30847712275076	Heart	Not significant
ENSSSCG00000032182	0.330351718017905	0.298801587970279	Heart	Not significant
ENSSSCG00000027432	-0.312743	-0.033939	Heart	Not significant
ENSSSCG00000027571	0.182929056996395	-0.696557	Heart	Not significant
ENSSSCG00000011732	0.935670032876274	0.197483880191707	Heart	Not significant
ENSSSCG00000031077	0.472914323485753	0.0840905274381792	Heart	Not significant
ENSSSCG00000023434	-0.385022	-0.684999	Heart	Not significant
ENSSSCG00000025463	0.401500927839531	-0.0202946	Heart	Not significant
ENSSSCG00000021774	0.82395738180287	0.666355505317434	Heart	Not significant
ENSSSCG00000022952	0.566019640431232	0.0532745640345459	Heart	Not significant
ENSSSCG00000011720	0.22121458706902	-0.245493	Heart	Not significant
ENSSSCG00000011624	1.24101152767245	1.44352306940824	Heart	Not significant
ENSSSCG00000058656	0.217745901969838	0.931631037948903	Heart	Not significant
ENSSSCG00000025238	1.14143359028454	-0.953339	Heart	Compensatory
ENSSSCG00000011623	-0.23047	0.227413909678681	Heart	Not significant
ENSSSCG00000027556	-0.0685379	-0.0448346	Heart	Not significant
ENSSSCG00000025651	0.0559765718949347	0.147883201291095	Heart	Not significant
ENSSSCG00000033185	-0.00408607	-0.847409	Heart	Not significant
ENSSSCG00000011650	0.421519446154006	-0.0748411	Heart	Not significant
ENSSSCG00000011653	-0.140219	-0.0179915	Heart	Not significant
ENSSSCG00000020984	-0.838222	-5.93305	Heart	Not significant
ENSSSCG00000028623	1.25628525957531	-0.138494	Heart	Not significant
ENSSSCG00000026018	0.21168179894255	0.132666627282413	Heart	Not significant
ENSSSCG00000026130	0.698858185744943	0.176785155330023	Heart	Not significant
ENSSSCG00000011729	-0.0712683	-1.39343	Heart	Not significant
ENSSSCG00000022105	-0.175602	-3.15175	Heart	Not significant
ENSSSCG00000038366	0.415943869180849	0.624636246218202	Heart	Not significant
ENSSSCG00000011652	0.320041239106528	-0.309198	Heart	Not significant
ENSSSCG00000059095	0.171483245658044	-0.395075	Heart	Not significant
ENSSSCG00000025701	-0.273802	-0.385686	Heart	Not significant
ENSSSCG00000060620	-0.667972	-1.81847	Heart	Not significant
ENSSSCG00000027443	-0.0102513	0.180272763278939	Heart	Not significant
ENSSSCG00000027505	-0.50265	0.121678456425929	Heart	Not significant
ENSSSCG00000026746	-0.244005	-0.643902	Heart	Not significant
ENSSSCG00000023814	-0.36561	-0.574113	Heart	Not significant
ENSSSCG00000021203	0.0642557908099042	-0.357535	Heart	Not significant
ENSSSCG00000035771	0.551249479168151	0.235186306476586	Heart	Not significant
ENSSSCG00000011662	0.470703127960386	0.0221884887162607	Heart	Not significant
ENSSSCG00000024001	0.0966335227564523	0.294685145977254	Heart	Not significant
ENSSSCG00000031557	-0.0387929	-0.357135	Heart	Not significant
ENSSSCG00000023929	0.491775254734371	0.462311717330281	Heart	Not significant
ENSSSCG00000056342	-0.198665	-5.84837	Heart	Not significant
ENSSSCG00000028724	0.269749973315154	-0.312498	Heart	Not significant
ENSSSCG00000011628	0.166442787316168	-0.564386	Heart	Not significant
ENSSSCG00000030528	0.642295005690241	0.139894524187019	Heart	Not significant
ENSSSCG00000011664	-0.559235	-0.818417	Heart	Not significant
ENSSSCG00000031142	0.00986934315263361	0.110845607565311	Heart	Not significant
ENSSSCG00000011629	0.0360726831607215	-0.389351	Heart	Not significant
ENSSSCG00000011630	1.38250154786491	-5.908	Heart	Not significant
ENSSSCG00000011631	0.104853431411796	-0.0262376	Heart	Not significant
ENSSSCG00000057067	-0.495809	-1.61492	Heart	Not significant
ENSSSCG00000027594	0.43653048770684	-0.143681	Heart	Not significant
ENSSSCG00000011632	-0.796128	-1.08231	Heart	Not significant
ENSSSCG00000026761	0.488652381022129	0.130439624835157	Heart	Not significant
ENSSSCG00000027294	0.509302768299774	0.458984708320367	Heart	Not significant
ENSSSCG00000021966	0.562100891686618	0.159966081841016	Heart	Not significant
ENSSSCG00000038281	0.326857272780397	0.729841465190212	Heart	Not significant
ENSSSCG00000028203	1.67248180254062	1.68882464592904	Heart	Reinforcing
ENSSSCG00000012021	0.353270842065367	0.328877046890208	Heart	Not significant
ENSSSCG00000023028	-0.930967	-0.55776	Heart	Not significant
ENSSSCG00000011640	3.2162006263439	-0.726586	Heart	Not significant
ENSSSCG00000011639	-0.593049	0.127538686812995	Heart	Not significant
ENSSSCG00000036503	-0.516469	-1.05924	Heart	Not significant
ENSSSCG00000038399	0.312016154709279	0.439385208810973	Heart	Not significant
ENSSSCG00000011641	0.133338524117904	0.269705860779492	Heart	Not significant
ENSSSCG00000037655	0.383839077518592	-0.0824637	Heart	Not significant
ENSSSCG00000012020	1.36357057788693	0.684574864356089	Heart	Not significant
ENSSSCG00000011642	0.294074013119149	-0.541152	Heart	Not significant
ENSSSCG00000011643	0.0375379442645525	0.0147607955060441	Heart	Not significant
ENSSSCG00000033057	0.400435202591226	0.260731146414153	Heart	Not significant
ENSSSCG00000012029	0.571486787976958	0.345923310940864	Heart	Not significant
ENSSSCG00000025119	-4.97219	-6.0904	Heart	Reinforcing
ENSSSCG00000011645	0.533590906428561	-0.68563	Heart	Not significant
ENSSSCG00000012026	1.33380303162758	1.4749190485826	Heart	Not significant
ENSSSCG00000012027	0.896569220513632	0.0438489919940969	Heart	Not significant
ENSSSCG00000011646	0.12553673558659	0.132123412715971	Heart	Not significant
ENSSSCG00000012022	-1.3504	-0.628258	Heart	Not significant
ENSSSCG00000024492	0.999499892724809	1.42378894829218	Heart	Not significant
ENSSSCG00000024000	-0.903607	-0.872741	Heart	Not significant
ENSSSCG00000031176	-0.644775	-0.375297	Heart	Not significant
ENSSSCG00000037568	-0.4153	-0.288131	Heart	Not significant
ENSSSCG00000038900	-0.143492	-0.130933	Heart	Not significant
ENSSSCG00000040879	0.351492280620797	0.27094288156111	Heart	Not significant
ENSSSCG00000037935	-0.559874	-0.608038	Heart	Not significant
ENSSSCG00000011616	0.0359096685681393	0.155664539928709	Heart	Not significant
ENSSSCG00000011611	-0.140641	-0.0835134	Heart	Not significant
ENSSSCG00000011615	0.0282989875687019	0.242194787257598	Heart	Not significant
ENSSSCG00000012083	1.09242077569786	0.264957450587311	Heart	Not significant
ENSSSCG00000035037	1.51925566932214	2.3924486484417	Heart	Reinforcing
ENSSSCG00000040779	0.917045322749475	-1.59	Heart	Compensatory
ENSSSCG00000011612	0.0557525189902055	0.311111640508677	Heart	Not significant
ENSSSCG00000022246	-0.231022	-0.171898	Heart	Not significant
ENSSSCG00000011618	-0.891787	-1.28713	Heart	Not significant
ENSSSCG00000011619	0.061558660279795	-0.156187	Heart	Not significant
ENSSSCG00000038089	0.45699923756076	0.376371643905023	Heart	Not significant
ENSSSCG00000028741	1.38330700321457	-1.01666	Heart	Compensatory
ENSSSCG00000011620	-0.244601	0.299504211462564	Heart	Not significant
ENSSSCG00000011621	-0.0145378	0.258725390601449	Heart	Not significant
ENSSSCG00000011622	-0.53736	-0.551221	Heart	Not significant
ENSSSCG00000030696	0.153840170813616	0.104389033416118	Heart	Not significant
ENSSSCG00000024134	-0.355679	0.0578372416532886	Heart	Not significant
ENSSSCG00000028197	-0.686929	-0.455341	Heart	Not significant
ENSSSCG00000024827	-0.650218	-0.70805	Heart	Not significant
ENSSSCG00000021397	0.234633498687146	0.275634790590659	Heart	Not significant
ENSSSCG00000024500	0.752311897592527	0.00327281889361847	Heart	Not significant
ENSSSCG00000061599	0.511723090045771	0.349810650000588	Heart	Not significant
ENSSSCG00000023762	-0.397975	0.0963533486215245	Heart	Not significant
ENSSSCG00000033653	-0.278936	0.616299194471959	Heart	Not significant
ENSSSCG00000012089	0.516336142743386	-0.103937	Heart	Not significant
ENSSSCG00000011514	0.126130178082188	-0.113066	Heart	Not significant
ENSSSCG00000012084	0.0180191136504191	-0.416534	Heart	Not significant
ENSSSCG00000011978	0.624445660025306	0.400577463470987	Heart	Not significant
ENSSSCG00000025821	0.718693877728696	-0.313954	Heart	Not significant
ENSSSCG00000011949	0.0133863036528975	-0.973399	Heart	Not significant
ENSSSCG00000011952	0.186846139104837	0.463557758314722	Heart	Not significant
ENSSSCG00000011528	-0.758503	-0.431074	Heart	Not significant
ENSSSCG00000011953	0.426106506252732	-0.0759111	Heart	Not significant
ENSSSCG00000011529	0.577668060678482	0.243810467495899	Heart	Not significant
ENSSSCG00000036491	0.0474441750431617	0.0515928587655225	Heart	Not significant
ENSSSCG00000011956	0.207128048860101	0.227932713125478	Heart	Not significant
ENSSSCG00000011530	0.450416517042614	-0.0696032	Heart	Not significant
ENSSSCG00000028677	-0.554095	0.443973748588462	Heart	Not significant
ENSSSCG00000021791	0.174434501830112	-0.765964	Heart	Not significant
ENSSSCG00000023806	-0.0596351	-0.916562	Heart	Not significant
ENSSSCG00000011531	-0.308122	0.16709973711752	Heart	Not significant
ENSSSCG00000023041	-1.44331	-0.603956	Heart	Not significant
ENSSSCG00000011532	-0.192528	-0.209657	Heart	Not significant
ENSSSCG00000031273	-0.440666	-1.32954	Heart	Not significant
ENSSSCG00000027675	-0.141421	-0.533866	Heart	Not significant
ENSSSCG00000022486	0.0264756409494452	-0.436558	Heart	Not significant
ENSSSCG00000011946	-0.329882	-0.636432	Heart	Not significant
ENSSSCG00000011977	0.355459390187936	-0.0681582	Heart	Not significant
ENSSSCG00000034493	-0.263553	-0.589203	Heart	Not significant
ENSSSCG00000011951	0.639686228430534	0.616370858027847	Heart	Not significant
ENSSSCG00000022506	0.295586427691541	0.112411284033601	Heart	Not significant
ENSSSCG00000011516	-0.143255	0.47478246432782	Heart	Not significant
ENSSSCG00000011950	0.191406405035606	-0.609962	Heart	Not significant
ENSSSCG00000011527	1.18768134156313	0.742347530901631	Heart	Not significant
ENSSSCG00000027165	0.192956816301844	0.185679769487667	Heart	Not significant
ENSSSCG00000011959	0.651399557853025	-0.0950278	Heart	Not significant
ENSSSCG00000035795	-0.0334214	0.221275681155612	Heart	Not significant
ENSSSCG00000031249	0.79396076930601	0.429351799962494	Heart	Not significant
ENSSSCG00000025133	0.915102520563918	0.934596038071407	Heart	Not significant
ENSSSCG00000023437	-0.107529	-0.520041	Heart	Not significant
ENSSSCG00000054999	1.21563433558235	1.09303456952543	Heart	Not significant
ENSSSCG00000025053	0.294783568952552	0.379656460783586	Heart	Not significant
ENSSSCG00000011518	0.0972531319030235	-0.125456	Heart	Not significant
ENSSSCG00000011519	0.491339943319463	-0.0734803	Heart	Not significant
ENSSSCG00000011961	-0.332536	0.241753444535189	Heart	Not significant
ENSSSCG00000037216	0.53719308908002	-0.00796599	Heart	Not significant
ENSSSCG00000012074	-0.0209657	-0.31142	Heart	Not significant
ENSSSCG00000011521	0.337779269984948	-0.00777877	Heart	Not significant
ENSSSCG00000012076	0.30722025133748	-0.0200739	Heart	Not significant
ENSSSCG00000047927	-0.729564	-4.75614	Heart	Not significant
ENSSSCG00000011522	-0.776916	-1.38965	Heart	Not significant
ENSSSCG00000011965	-0.32355	-0.62829	Heart	Not significant
ENSSSCG00000011964	-0.466336	-0.566636	Heart	Not significant
ENSSSCG00000011524	-0.338182	-0.681736	Heart	Not significant
ENSSSCG00000011963	0.552784419089247	-0.184827	Heart	Not significant
ENSSSCG00000012077	0.252978578057136	0.168533190694839	Heart	Not significant
ENSSSCG00000012088	0.235031755253402	0.458743048887337	Heart	Not significant
ENSSSCG00000011968	-0.604153	-0.324737	Heart	Not significant
ENSSSCG00000036580	1.29486649486109	0.129861841369969	Heart	Not significant
ENSSSCG00000027745	-1.1274	-0.586477	Heart	Not significant
ENSSSCG00000030486	0.261956109940365	-0.0904654	Heart	Not significant
ENSSSCG00000027357	0.310312412879521	-0.0445608	Heart	Not significant
ENSSSCG00000037061	0.418269662278036	0.304327597836208	Heart	Not significant
ENSSSCG00000011970	-0.00570424	0.134395162017948	Heart	Not significant
ENSSSCG00000011972	0.595680691016819	-3.66974	Heart	Not significant
ENSSSCG00000011973	1.10388880093694	0.169412725534782	Heart	Not significant
ENSSSCG00000011980	0.338021108115958	0.172234879787348	Heart	Not significant
ENSSSCG00000034501	-0.0898029	-0.247991	Heart	Not significant
ENSSSCG00000022895	0.165307395601127	-0.437016	Heart	Not significant
ENSSSCG00000027278	-0.411158	-0.215311	Heart	Not significant
ENSSSCG00000038081	-0.570616	-0.255213	Heart	Not significant
ENSSSCG00000039085	-0.688286	-0.00302474	Heart	Not significant
ENSSSCG00000022164	-0.158827	0.356312495116267	Heart	Not significant
ENSSSCG00000021698	-0.289143	-0.20934	Heart	Not significant
ENSSSCG00000034758	0.344532565275272	0.77319225334756	Heart	Not significant
ENSSSCG00000028571	0.411588225375739	0.327468131575383	Heart	Not significant
ENSSSCG00000029627	-0.262663	-0.429963	Heart	Not significant
ENSSSCG00000025525	0.119045393675999	0.12178827440681	Heart	Not significant
ENSSSCG00000029511	0.56304337719369	0.57167586859784	Heart	Not significant
ENSSSCG00000012087	-0.183784	0.263505247260281	Heart	Not significant
ENSSSCG00000030016	-0.453929	-0.412307	Heart	Not significant
ENSSSCG00000023078	0.393283117102449	0.945437035402956	Heart	Not significant
ENSSSCG00000021991	-0.592579	-0.285682	Heart	Not significant
ENSSSCG00000037663	0.286625368659184	0.541774231431729	Heart	Not significant
ENSSSCG00000053846	0.889343452094106	-0.327141	Heart	Not significant
ENSSSCG00000036855	0.364194157405422	-0.193312	Heart	Not significant
ENSSSCG00000034369	-0.742362	0.927380061219223	Heart	Not significant
ENSSSCG00000011195	-1.13133	-0.695178	Heart	Not significant
ENSSSCG00000011695	0.140887795681705	-0.29631	Heart	Not significant
ENSSSCG00000035537	0.381125624680356	-0.0429653	Heart	Not significant
ENSSSCG00000011179	0.964070619540719	-0.095861	Heart	Not significant
ENSSSCG00000032424	0.561925779350681	0.262332513481859	Heart	Not significant
ENSSSCG00000011181	0.72196744596221	-0.150219	Heart	Not significant
ENSSSCG00000012050	0.989430089221161	0.836540813070124	Heart	Not significant
ENSSSCG00000011182	0.00192462958381237	-0.488092	Heart	Not significant
ENSSSCG00000011698	0.257098582094941	0.254716117797721	Heart	Not significant
ENSSSCG00000011183	-0.223329	-0.351028	Heart	Not significant
ENSSSCG00000025293	0.178163590729265	-0.396994	Heart	Not significant
ENSSSCG00000029094	0.126551129466782	0.196503128952228	Heart	Not significant
ENSSSCG00000011704	0.418632653328153	0.409568620111414	Heart	Not significant
ENSSSCG00000037430	0.376227239676078	0.170784980871585	Heart	Not significant
ENSSSCG00000011699	-0.0341018	-0.323436	Heart	Not significant
ENSSSCG00000028883	-0.487244	-0.304052	Heart	Not significant
ENSSSCG00000011186	0.0378434747745355	-0.736206	Heart	Not significant
ENSSSCG00000011700	1.4066699361445	-0.0181652	Heart	Not significant
ENSSSCG00000038948	0.470066755538926	0.518929032545853	Heart	Not significant
ENSSSCG00000012066	-2.15552	2.32394956428945	Heart	Compensatory
ENSSSCG00000022318	-0.555469	-0.584961	Heart	Not significant
ENSSSCG00000021511	0.483603388424209	1.5775067211391	Heart	Not significant
ENSSSCG00000037110	-0.560389	-0.193515	Heart	Not significant
ENSSSCG00000011933	0.156693288583001	-0.58515	Heart	Not significant
ENSSSCG00000029811	-0.0754711	-0.43551	Heart	Not significant
ENSSSCG00000011701	-0.752788	-0.449066	Heart	Not significant
ENSSSCG00000012049	-0.512991	-0.316528	Heart	Not significant
ENSSSCG00000011199	0.0491889929786191	-0.150335	Heart	Not significant
ENSSSCG00000062206	0.0519678068142441	0.141444703929043	Heart	Not significant
ENSSSCG00000033018	-0.676497	-0.0578691	Heart	Not significant
ENSSSCG00000033733	0.271748989410083	0.454584639733457	Heart	Not significant
ENSSSCG00000011689	0.487706355376097	-0.387669	Heart	Not significant
ENSSSCG00000037381	0.122471273405024	0.473579538100378	Heart	Not significant
ENSSSCG00000011201	-0.120129	-0.668077	Heart	Not significant
ENSSSCG00000029219	-0.416857	-0.25474	Heart	Not significant
ENSSSCG00000011212	-0.238391	-0.525298	Heart	Not significant
ENSSSCG00000011208	1.72796844389299	-0.955833	Heart	Compensatory
ENSSSCG00000037190	-0.68816	-0.408809	Heart	Not significant
ENSSSCG00000011705	-0.0759245	0.0132682629943127	Heart	Not significant
ENSSSCG00000034450	-0.540139	-1.1602	Heart	Not significant
ENSSSCG00000011213	0.0781966745942039	-0.193904	Heart	Not significant
ENSSSCG00000026981	0.214399590734758	0.335045862192806	Heart	Not significant
ENSSSCG00000027459	0.465736120809487	-0.0847831	Heart	Not significant
ENSSSCG00000030697	0.476557794079763	0.12394867287665	Heart	Not significant
ENSSSCG00000034167	0.511395995466569	0.404476594547571	Heart	Not significant
ENSSSCG00000056685	0.658174014161247	2.37863341619879	Heart	Not significant
ENSSSCG00000024938	0.147451477886301	-0.257731	Heart	Not significant
ENSSSCG00000011216	-1.88371	-2.42944	Heart	Reinforcing
ENSSSCG00000030260	-0.0870195	-0.0663885	Heart	Not significant
ENSSSCG00000011217	-0.43866	0.0814602009321309	Heart	Not significant
ENSSSCG00000027820	-0.523815	-0.551979	Heart	Not significant
ENSSSCG00000011190	-0.204427	-0.415482	Heart	Not significant
ENSSSCG00000012034	1.45551263751128	0.973317312551974	Heart	Not significant
ENSSSCG00000011708	0.733082853106313	0.94627503985401	Heart	Not significant
ENSSSCG00000058735	0.737879957985425	0.742990885060754	Heart	Not significant
ENSSSCG00000026622	-0.349084	0.219008113094026	Heart	Not significant
ENSSSCG00000011218	-0.0340665	-0.374659	Heart	Not significant
ENSSSCG00000021355	-0.302569	-0.220184	Heart	Not significant
ENSSSCG00000028911	0.53542293309919	-0.623314	Heart	Not significant
ENSSSCG00000011710	0.498180001136514	0.167207542812671	Heart	Not significant
ENSSSCG00000021023	-0.688268	0.127373820786794	Heart	Not significant
ENSSSCG00000011192	-0.51547	-0.154188	Heart	Not significant
ENSSSCG00000023993	0.494427146031676	-0.713155	Heart	Not significant
ENSSSCG00000011936	-0.806563	-5.31389	Heart	Not significant
ENSSSCG00000011193	-0.516392	-0.803525	Heart	Not significant
ENSSSCG00000011194	-0.0195123	-0.160416	Heart	Not significant
ENSSSCG00000029392	0.797681654644182	0.997760759217051	Heart	Not significant
ENSSSCG00000034229	1.51366956846031	0.307798461183235	Heart	Not significant
ENSSSCG00000032024	-0.255995	0.0260834605889777	Heart	Not significant
ENSSSCG00000021598	0.263487135624378	0.59901451708675	Heart	Not significant
ENSSSCG00000040827	-0.541441	0.00130099175526814	Heart	Not significant
ENSSSCG00000012035	-0.0880035	-0.349866	Heart	Not significant
ENSSSCG00000053786	0.298616878583987	0.0281493627194876	Heart	Not significant
ENSSSCG00000011943	0.109266485103835	-0.517894	Heart	Not significant
ENSSSCG00000031388	-0.186857	-0.293898	Heart	Not significant
ENSSSCG00000012037	0.216395846863853	-0.124421	Heart	Not significant
ENSSSCG00000052958	-0.313095	1.46702539835057	Heart	Not significant
ENSSSCG00000011714	-0.234778	-0.718306	Heart	Not significant
ENSSSCG00000011942	0.145411646305157	0.17566247013007	Heart	Not significant
ENSSSCG00000012046	0.288200934301911	0.036679505537367	Heart	Not significant
ENSSSCG00000012071	-2.04538	-1.70645	Heart	Reinforcing
ENSSSCG00000036844	1.78372011847319	-0.712074	Heart	Compensatory
ENSSSCG00000011712	0.669047360613552	-2.92547	Heart	Not significant
ENSSSCG00000011713	0.677314367323651	-3.79582	Heart	Not significant
ENSSSCG00000036556	0.344659254882605	0.12300703125068	Heart	Not significant
ENSSSCG00000011717	0.447948426991595	0.300862380438176	Heart	Not significant
ENSSSCG00000011690	0.128528672879157	-0.325634	Heart	Not significant
ENSSSCG00000041289	1.20796295370344	-0.310939	Heart	Not significant
ENSSSCG00000033115	-0.326533	-0.563003	Heart	Not significant
ENSSSCG00000035634	0.0530325523953215	-0.34855	Heart	Not significant
ENSSSCG00000034378	0.100417624461941	-0.31604	Heart	Not significant
ENSSSCG00000034624	-0.0796008	-0.219798	Heart	Not significant
ENSSSCG00000023842	1.80227759635624	0.662920942497346	Heart	Not significant
ENSSSCG00000028192	-0.42192	-1.26165	Heart	Not significant
ENSSSCG00000030677	0.0788093388885484	0.40289875223188	Heart	Not significant
ENSSSCG00000011940	0.333814465434726	-0.518321	Heart	Not significant
ENSSSCG00000023674	0.30989221638206	0.0675300467773612	Heart	Not significant
ENSSSCG00000033593	1.08779052421721	0.657205542519702	Heart	Not significant
ENSSSCG00000022175	0.17509882323494	-1.04723	Heart	Not significant
ENSSSCG00000027089	0.580197276039317	0.25234067842536	Heart	Not significant
ENSSSCG00000011670	-0.396089	-0.116736	Heart	Not significant
ENSSSCG00000028377	-0.182943	-0.186502	Heart	Not significant
ENSSSCG00000022073	0.222925806004655	-0.220047	Heart	Not significant
ENSSSCG00000011672	0.137395637941513	-0.526441	Heart	Not significant
ENSSSCG00000029774	0.422634743679721	0.579640095966007	Heart	Not significant
ENSSSCG00000024614	0.0352418135186241	-0.00903911	Heart	Not significant
ENSSSCG00000011675	-0.319267	-1.01344	Heart	Not significant
ENSSSCG00000011676	0.419098053766916	0.303605867596516	Heart	Not significant
ENSSSCG00000056217	0.300216040729404	0.675209324469308	Heart	Not significant
ENSSSCG00000011197	0.0392336204884378	0.794729160298278	Heart	Not significant
ENSSSCG00000037647	0.0366876219393255	-0.479399	Heart	Not significant
ENSSSCG00000011198	-0.306554	-0.0874275	Heart	Not significant
ENSSSCG00000037653	0.448951245360221	0.104374223609568	Heart	Not significant
ENSSSCG00000012042	-0.0663329	-0.0211943	Heart	Not significant
ENSSSCG00000024621	0.189162533655454	-0.604789	Heart	Not significant
ENSSSCG00000011677	0.823166955289731	0.176361545660513	Heart	Not significant
ENSSSCG00000020706	0.135632802527897	-0.782256	Heart	Not significant
ENSSSCG00000011678	0.194697256167756	-0.356206	Heart	Not significant
ENSSSCG00000011207	0.293900665495122	0.165878841016555	Heart	Not significant
ENSSSCG00000031392	0.00633799147983513	-0.242532	Heart	Not significant
ENSSSCG00000011679	0.178063487204925	-0.65054	Heart	Not significant
ENSSSCG00000041813	-0.0448194	0.373809248432665	Heart	Not significant
ENSSSCG00000028258	0.3073961541129	-0.109688	Heart	Not significant
ENSSSCG00000038376	-0.694365	-1.25749	Heart	Not significant
ENSSSCG00000036381	0.159007971383598	-0.889367	Heart	Not significant
ENSSSCG00000012053	0.0160658012999723	-0.711171	Heart	Not significant
ENSSSCG00000012054	-0.303055	-0.314588	Heart	Not significant
ENSSSCG00000011226	-0.0539953	-0.281297	Heart	Not significant
ENSSSCG00000012055	0.154493460982292	-0.16006	Heart	Not significant
ENSSSCG00000025374	-0.400551	0.140212207496814	Heart	Not significant
ENSSSCG00000024437	-0.287865	-0.0108676	Heart	Not significant
ENSSSCG00000038607	-1.03921	-0.574036	Heart	Not significant
ENSSSCG00000012056	0.270839860345019	1.40274134776523	Heart	Not significant
ENSSSCG00000011214	0.347095849323102	0.0358549818848627	Heart	Not significant
ENSSSCG00000012059	-0.268854	-0.568906	Heart	Not significant
ENSSSCG00000012061	-0.273827	0.105851927361002	Heart	Not significant
ENSSSCG00000011215	-0.295366	-0.29075	Heart	Not significant
ENSSSCG00000028856	-0.635857	0.0655614671476768	Heart	Not significant
ENSSSCG00000026488	0.149519431049574	0.278010042629889	Heart	Not significant
ENSSSCG00000012062	0.283892243789736	-0.778105	Heart	Not significant
ENSSSCG00000011762	0.180153251821117	-0.112059	Heart	Not significant
ENSSSCG00000024296	-0.604393	-0.529318	Heart	Not significant
ENSSSCG00000037030	-0.301116	0.752795028326438	Heart	Not significant
ENSSSCG00000011941	-0.0575211	-0.284158	Heart	Not significant
ENSSSCG00000012063	-0.340584	-0.346449	Heart	Not significant
ENSSSCG00000027017	0.137339929361127	-0.407398	Heart	Not significant
ENSSSCG00000011912	0.500349639071604	0.392038219930125	Heart	Not significant
ENSSSCG00000011763	0.464583211657945	0.00779725321439026	Heart	Not significant
ENSSSCG00000036033	0.259617537992966	-0.00983515	Heart	Not significant
ENSSSCG00000011764	-0.269701	0.0401759930293025	Heart	Not significant
ENSSSCG00000030480	0.144712990409118	0.195927941238771	Heart	Not significant
ENSSSCG00000011913	-0.411917	-1.131	Heart	Not significant
ENSSSCG00000011229	-0.112439	-0.488187	Heart	Not significant
ENSSSCG00000011914	0.131406098220835	-0.587956	Heart	Not significant
ENSSSCG00000011915	-0.313197	-1.90254	Heart	Not significant
ENSSSCG00000011765	-0.231357	-0.104175	Heart	Not significant
ENSSSCG00000011916	-0.0804269	-0.303978	Heart	Not significant
ENSSSCG00000011766	-2.07704	-2.92297	Heart	Reinforcing
ENSSSCG00000011917	0.369873055443288	0.255392300167906	Heart	Not significant
ENSSSCG00000055615	-0.0865513	0.190549622380359	Heart	Not significant
ENSSSCG00000011230	0.211228453118749	-0.229079	Heart	Not significant
ENSSSCG00000021977	-0.127027	0.166536697016079	Heart	Not significant
ENSSSCG00000011918	0.354371771885178	0.349788205664689	Heart	Not significant
ENSSSCG00000022618	-0.419457	0.645458032621627	Heart	Not significant
ENSSSCG00000011234	0.27338673632611	0.824167251345961	Heart	Not significant
ENSSSCG00000038362	0.0425907985761788	0.520982160339893	Heart	Not significant
ENSSSCG00000011233	0.362617946524601	-0.0797388	Heart	Not significant
ENSSSCG00000024663	-0.453346	-0.706232	Heart	Not significant
ENSSSCG00000021271	0.725674557804183	0.137974431259392	Heart	Not significant
ENSSSCG00000032220	0.194186486513263	-0.413376	Heart	Not significant
ENSSSCG00000025826	-0.259147	-0.297989	Heart	Not significant
ENSSSCG00000036952	0.241212572345506	-0.119191	Heart	Not significant
ENSSSCG00000011923	0.260771709082936	0.228417880839263	Heart	Not significant
ENSSSCG00000021042	0.0558263052685716	-0.35224	Heart	Not significant
ENSSSCG00000011767	0.133946337704301	-0.988769	Heart	Not significant
ENSSSCG00000011925	0.145930613955293	-0.254034	Heart	Not significant
ENSSSCG00000011680	0.669159912188328	0.56034106028988	Heart	Not significant
ENSSSCG00000011768	0.160867850268333	-1.09856	Heart	Not significant
ENSSSCG00000011928	0.13340415781318	0.321400847798987	Heart	Not significant
ENSSSCG00000011929	-0.112655	-0.211169	Heart	Not significant
ENSSSCG00000011681	-0.733652	-1.03386	Heart	Not significant
ENSSSCG00000011930	0.670527542468291	0.193460304718573	Heart	Not significant
ENSSSCG00000011683	0.5646287188058	-0.0364019	Heart	Not significant
ENSSSCG00000011684	0.159555643733499	-0.437508	Heart	Not significant
ENSSSCG00000024119	0.113684468996455	0.210682309850451	Heart	Not significant
ENSSSCG00000011769	0.238578592783736	0.0695349263911747	Heart	Not significant
ENSSSCG00000037371	0.292801398409347	0.569982755482672	Heart	Not significant
ENSSSCG00000051838	0.850816400532041	0.195481103789009	Heart	Not significant
ENSSSCG00000039358	0.826187018352951	0.344562542967531	Heart	Not significant
ENSSSCG00000039802	-0.394288	0.757203675766723	Heart	Not significant
ENSSSCG00000027941	0.426912536430116	0.0175652849688117	Heart	Not significant
ENSSSCG00000011686	-0.249291	-0.250882	Heart	Not significant
ENSSSCG00000011860	0.334955997667313	-1.92319	Heart	Not significant
ENSSSCG00000036206	0.309449076366073	-0.327611	Heart	Not significant
ENSSSCG00000011235	0.115832018669778	-0.174342	Heart	Not significant
ENSSSCG00000060874	-0.387249	0.138641449851263	Heart	Not significant
ENSSSCG00000011859	0.184272964446704	0.232657162291993	Heart	Not significant
ENSSSCG00000022031	-0.279335	0.367690100267647	Heart	Not significant
ENSSSCG00000031244	0.0709982449787579	-3.37491	Heart	Not significant
ENSSSCG00000026113	0.103117874967682	-0.239661	Heart	Not significant
ENSSSCG00000011236	-0.0346724	-0.76932	Heart	Not significant
ENSSSCG00000011770	0.493113260309583	0.428183561576984	Heart	Not significant
ENSSSCG00000037905	-0.269143	-0.0873434	Heart	Not significant
ENSSSCG00000011813	0.538879499772775	-0.114565	Heart	Not significant
ENSSSCG00000011864	0.14745309417122	0.755081946877311	Heart	Not significant
ENSSSCG00000021319	-0.157011	0.80198027338866	Heart	Not significant
ENSSSCG00000021206	0.319422784108006	0.209560290441119	Heart	Not significant
ENSSSCG00000030362	-0.379095	-0.241208	Heart	Not significant
ENSSSCG00000054583	0.24281432229479	-0.928781	Heart	Not significant
ENSSSCG00000011825	0.792789484221074	0.366239944658488	Heart	Not significant
ENSSSCG00000022081	0.115317191676928	-0.0634554	Heart	Not significant
ENSSSCG00000021656	-0.864059	-1.50105	Heart	Not significant
ENSSSCG00000011237	0.325454468251542	0.0247902698104705	Heart	Not significant
ENSSSCG00000059588	-0.733606	-1.22888	Heart	Not significant
ENSSSCG00000036094	0.116313199347052	0.145546982676259	Heart	Not significant
ENSSSCG00000046387	-0.275898	0.0728108420180914	Heart	Not significant
ENSSSCG00000051851	0.705536842575524	0.270802404682778	Heart	Not significant
ENSSSCG00000025349	0.405158782076873	-0.406127	Heart	Not significant
ENSSSCG00000011867	0.508402000373182	0.153465313789138	Heart	Not significant
ENSSSCG00000011822	0.321270827283127	8.42596776882879e-06	Heart	Not significant
ENSSSCG00000034786	0.339664204585869	0.120045205743243	Heart	Not significant
ENSSSCG00000027952	-0.84539	-0.736752	Heart	Not significant
ENSSSCG00000030255	0.0556493	0.099714069921857	Heart	Not significant
ENSSSCG00000024904	-0.320041	-0.778706	Heart	Not significant
ENSSSCG00000053702	-0.961439	-0.983182	Heart	Not significant
ENSSSCG00000021581	-0.0981305	-0.743903	Heart	Not significant
ENSSSCG00000011819	-0.901302	-0.236573	Heart	Not significant
ENSSSCG00000029291	1.1169100924785	0.404617057008863	Heart	Not significant
ENSSSCG00000027323	0.300199463723357	-0.0471662	Heart	Not significant
ENSSSCG00000011811	0.390931525517112	0.377025619231585	Heart	Not significant
ENSSSCG00000011841	0.0936309989822848	0.0505337475152484	Heart	Not significant
ENSSSCG00000022507	-0.247086	0.184714323463994	Heart	Not significant
ENSSSCG00000023909	-0.652996	0.0320096620796804	Heart	Not significant
ENSSSCG00000011843	0.372180868255583	-0.149577	Heart	Not significant
ENSSSCG00000025592	-0.702368	-1.25686	Heart	Not significant
ENSSSCG00000025270	0.254470315419877	0.262437275228846	Heart	Not significant
ENSSSCG00000023871	0.596160645933638	0.0732508705896509	Heart	Not significant
ENSSSCG00000026934	-0.0822335	0.4952600939874	Heart	Not significant
ENSSSCG00000011810	-0.471727	-0.848524	Heart	Not significant
ENSSSCG00000057729	-0.554287	-1.3998	Heart	Not significant
ENSSSCG00000023527	0.0669173007456406	-0.288649	Heart	Not significant
ENSSSCG00000035414	0.192311905906269	0.557777869395359	Heart	Not significant
ENSSSCG00000033030	0.67856689547178	0.150915225045004	Heart	Not significant
ENSSSCG00000036536	0.369746014599469	-0.139155	Heart	Not significant
ENSSSCG00000031614	1.03857982939064	0.658708451671526	Heart	Not significant
ENSSSCG00000031147	0.412624639699595	-0.4329	Heart	Not significant
ENSSSCG00000034711	0.123444238783394	0.057560626217887	Heart	Not significant
ENSSSCG00000011760	0.299893407982165	-0.0515091	Heart	Not significant
ENSSSCG00000021380	-0.100002	-0.193559	Heart	Not significant
ENSSSCG00000033860	0.494975828868974	-0.115179	Heart	Not significant
ENSSSCG00000030413	0.549969158107254	-0.39308	Heart	Not significant
ENSSSCG00000056643	0.307462118197963	-0.0287496	Heart	Not significant
ENSSSCG00000038443	0.576676533561132	0.237232840900787	Heart	Not significant
ENSSSCG00000039285	0.0885081933828525	-0.109972	Heart	Not significant
ENSSSCG00000011846	-1.07184	0.982543671311889	Heart	Compensatory
ENSSSCG00000029268	-0.653727	-0.4351	Heart	Not significant
ENSSSCG00000037583	0.527842209323077	-0.0815804	Heart	Not significant
ENSSSCG00000011848	0.202044007166981	0.0264596182749457	Heart	Not significant
ENSSSCG00000011776	0.0527611094515221	-0.683852	Heart	Not significant
ENSSSCG00000039249	0.595945931301615	0.102987949445759	Heart	Not significant
ENSSSCG00000011849	-0.84116	-0.743836	Heart	Not significant
ENSSSCG00000011264	0.688557775464932	1.46470582831762	Heart	Not significant
ENSSSCG00000032328	-0.0385131	-0.525099	Heart	Not significant
ENSSSCG00000031304	-0.208546	-0.391798	Heart	Not significant
ENSSSCG00000033424	-0.527136	-0.00999286	Heart	Not significant
ENSSSCG00000024556	-0.0591464	-0.28038	Heart	Not significant
ENSSSCG00000011831	-0.548809	-1.26552	Heart	Not significant
ENSSSCG00000022195	0.0510806754107638	-0.112102	Heart	Not significant
ENSSSCG00000011304	0.0192443525061704	-0.950718	Heart	Not significant
ENSSSCG00000040904	1.4238708310816	0.924402960970327	Heart	Not significant
ENSSSCG00000062141	-0.662381	-0.867442	Heart	Not significant
ENSSSCG00000032080	0.404992629414406	0.273281319170745	Heart	Not significant
ENSSSCG00000031356	0.454052029995196	-0.119969	Heart	Not significant
ENSSSCG00000011306	0.306139500795565	-0.633	Heart	Not significant
ENSSSCG00000011826	-0.115444	0.194766893921718	Heart	Not significant
ENSSSCG00000011307	0.811080542999212	-0.517956	Heart	Not significant
ENSSSCG00000032344	0.446204702096866	0.192182460221745	Heart	Not significant
ENSSSCG00000011309	0.953393866696251	0.575518732782789	Heart	Not significant
ENSSSCG00000011827	0.111164852690984	0.535075733235626	Heart	Not significant
ENSSSCG00000031576	-0.373951	-0.480726	Heart	Not significant
ENSSSCG00000011301	0.232530230006041	0.136927608205056	Heart	Not significant
ENSSSCG00000011795	-0.167655	0.0394379238992334	Heart	Not significant
ENSSSCG00000011783	0.0600829564497993	0.181492101919461	Heart	Not significant
ENSSSCG00000011300	-0.199544	0.263447930535899	Heart	Not significant
ENSSSCG00000011851	0.523961521685625	0.814362254658431	Heart	Not significant
ENSSSCG00000026516	-0.358163	-1.43801	Heart	Not significant
ENSSSCG00000011853	-0.0699043	0.0517937471012793	Heart	Not significant
ENSSSCG00000011299	-1.604	-0.561388	Heart	Not significant
ENSSSCG00000024024	-0.697437	-0.672588	Heart	Not significant
ENSSSCG00000029708	-0.11947	0.151109149139829	Heart	Not significant
ENSSSCG00000027139	0.666299985505095	-0.54046	Heart	Not significant
ENSSSCG00000022773	-0.0902224	0.102659135139523	Heart	Not significant
ENSSSCG00000011788	0.254326829953618	-0.14332	Heart	Not significant
ENSSSCG00000037236	-0.161447	0.628335721403977	Heart	Not significant
ENSSSCG00000011269	0.483418507226241	-0.335466	Heart	Not significant
ENSSSCG00000011877	0.989858841922626	0.864282657895355	Heart	Not significant
ENSSSCG00000030305	-0.869855	0.403045243810939	Heart	Not significant
ENSSSCG00000011270	-0.279999	0.283728156722988	Heart	Not significant
ENSSSCG00000011772	0.283591359977415	-0.229122	Heart	Not significant
ENSSSCG00000025783	1.34024414554469	-1.96718	Heart	Compensatory
ENSSSCG00000011272	0.0649070070399904	0.696935433062967	Heart	Not significant
ENSSSCG00000056224	0.125020953307357	0.0493988579754286	Heart	Not significant
ENSSSCG00000011470	-0.0800837	0.0898580515355026	Heart	Not significant
ENSSSCG00000030225	0.295172413221465	0.832746269478218	Heart	Not significant
ENSSSCG00000011880	-0.0455643	-0.497492	Heart	Not significant
ENSSSCG00000032019	-0.0973058	-0.660405	Heart	Not significant
ENSSSCG00000011881	-0.249494	-0.647295	Heart	Not significant
ENSSSCG00000026550	-0.00845437	-0.104683	Heart	Not significant
ENSSSCG00000025942	0.425199984861395	-0.0724948	Heart	Not significant
ENSSSCG00000011405	0.369344606549764	0.625690238483805	Heart	Not significant
ENSSSCG00000011274	-0.0442634	0.107987120770192	Heart	Not significant
ENSSSCG00000011882	-0.147408	-0.482998	Heart	Not significant
ENSSSCG00000011407	0.213424702417895	0.207542180769378	Heart	Not significant
ENSSSCG00000039758	-0.587831	1.24799924230599	Heart	Compensatory
ENSSSCG00000011408	-0.70053	-1.17386	Heart	Not significant
ENSSSCG00000023229	-0.249204	-0.440863	Heart	Not significant
ENSSSCG00000057050	-0.167678	-0.151088	Heart	Not significant
ENSSSCG00000011884	-0.158129	0.591746273837491	Heart	Not significant
ENSSSCG00000011410	-0.308492	0.37158201848548	Heart	Not significant
ENSSSCG00000043195	0.00913200304240451	0.161871106103213	Heart	Not significant
ENSSSCG00000011412	-0.0580326	-0.493744	Heart	Not significant
ENSSSCG00000022550	-0.468241	-1.07913	Heart	Not significant
ENSSSCG00000025408	-0.257023	-0.836525	Heart	Not significant
ENSSSCG00000011797	0.077745061773945	-0.0168032	Heart	Not significant
ENSSSCG00000035452	0.509348704829377	-0.149766	Heart	Not significant
ENSSSCG00000011798	0.589271973143635	0.385424632817331	Heart	Not significant
ENSSSCG00000011474	-0.147352	-0.316018	Heart	Not significant
ENSSSCG00000011799	3.81523185772479	-0.0553138	Heart	Not significant
ENSSSCG00000011278	-0.209156	-0.178331	Heart	Not significant
ENSSSCG00000011277	-0.0875929	-0.212867	Heart	Not significant
ENSSSCG00000025881	-0.165097	-0.0280717	Heart	Not significant
ENSSSCG00000011280	-1.08342	-1.27796	Heart	Not significant
ENSSSCG00000011803	0.401653992967157	0.188331683997663	Heart	Not significant
ENSSSCG00000022131	0.353779965343974	-0.312512	Heart	Not significant
ENSSSCG00000011477	0.15457811880063	0.2411030415725	Heart	Not significant
ENSSSCG00000011804	0.756913325427141	0.786654075404091	Heart	Not significant
ENSSSCG00000034200	-0.291282	-0.676387	Heart	Not significant
ENSSSCG00000033189	-0.967554	-0.441813	Heart	Not significant
ENSSSCG00000039103	2.67606134879085	-0.364268	Heart	Not significant
ENSSSCG00000055190	-0.0524613	0.281052316906991	Heart	Not significant
ENSSSCG00000011284	0.107729805342655	-0.524011	Heart	Not significant
ENSSSCG00000025770	0.319652235117313	0.432958051356381	Heart	Not significant
ENSSSCG00000011482	0.58332411615342	0.159487785934205	Heart	Not significant
ENSSSCG00000030065	-0.385218	-0.329944	Heart	Not significant
ENSSSCG00000011286	-2.06906	-2.49305	Heart	Reinforcing
ENSSSCG00000011806	-0.316513	0.178086451921945	Heart	Not significant
ENSSSCG00000011287	-0.352264	0.274910454227618	Heart	Not significant
ENSSSCG00000021749	-0.760567	-0.790983	Heart	Not significant
ENSSSCG00000011432	-0.285677	0.274028762737772	Heart	Not significant
ENSSSCG00000028184	-2.63305	-0.976142	Heart	Reinforcing
ENSSSCG00000011290	0.542088725874993	-0.250095	Heart	Not significant
ENSSSCG00000031154	1.70050816831134	2.25705036156261	Heart	Reinforcing
ENSSSCG00000061023	-0.0561857	0.140542198987327	Heart	Not significant
ENSSSCG00000011438	-0.447815	0.332790072330219	Heart	Not significant
ENSSSCG00000011292	0.317360991438083	-1.0554	Heart	Not significant
ENSSSCG00000024393	0.643024212551579	-5.02687	Heart	Not significant
ENSSSCG00000011439	0.413196421911241	-1.37621	Heart	Not significant
ENSSSCG00000011294	1.00292191312063	-0.684229	Heart	Not significant
ENSSSCG00000011833	0.434512193251301	-0.138155	Heart	Not significant
ENSSSCG00000011293	0.338467388285063	0.567157852198606	Heart	Not significant
ENSSSCG00000031476	-0.60398	-0.336364	Heart	Not significant
ENSSSCG00000011440	-0.320001	-0.00862759	Heart	Not significant
ENSSSCG00000011295	0.252000377313672	-0.0649632	Heart	Not significant
ENSSSCG00000011775	-0.217903	-0.152567	Heart	Not significant
ENSSSCG00000011885	0.0813559664467285	0.135532915991768	Heart	Not significant
ENSSSCG00000011296	0.0958490345717426	0.366544577447842	Heart	Not significant
ENSSSCG00000011441	-0.339987	0.0162818185891901	Heart	Not significant
ENSSSCG00000036613	0.395090875924767	0.221422048396732	Heart	Not significant
ENSSSCG00000023503	0.362790111591967	0.156070161647133	Heart	Not significant
ENSSSCG00000039888	-0.327837	0.247135340692532	Heart	Not significant
ENSSSCG00000011297	1.43809483735579	1.0304226148878	Heart	Not significant
ENSSSCG00000063377	0.251411694052954	-0.0857874	Heart	Not significant
ENSSSCG00000011298	0.779175527332764	1.37824452747419	Heart	Not significant
ENSSSCG00000035258	-0.0438306	-0.487971	Heart	Not significant
ENSSSCG00000021439	0.181226116176575	-0.740532	Heart	Not significant
ENSSSCG00000011312	-0.607579	-0.21786	Heart	Not significant
ENSSSCG00000024201	0.339284495407731	-0.485617	Heart	Not significant
ENSSSCG00000030359	-0.0717239	0.0398584938936397	Heart	Not significant
ENSSSCG00000011313	0.306855907582928	0.104673128007694	Heart	Not significant
ENSSSCG00000027176	0.125667992739237	-0.225267	Heart	Not significant
ENSSSCG00000011463	-0.0567634	-0.361581	Heart	Not significant
ENSSSCG00000021207	-0.326582	-0.642924	Heart	Not significant
ENSSSCG00000032357	0.226865725733159	-0.141123	Heart	Not significant
ENSSSCG00000035320	-0.111703	-0.411012	Heart	Not significant
ENSSSCG00000031913	-0.362821	0.283744019174335	Heart	Not significant
ENSSSCG00000011870	-0.543243	-0.52436	Heart	Not significant
ENSSSCG00000011872	-0.852858	-0.641763	Heart	Not significant
ENSSSCG00000020990	0.259915500695669	-1.29244	Heart	Not significant
ENSSSCG00000038724	0.718824244440209	0.575114656603192	Heart	Not significant
ENSSSCG00000036766	-0.222327	-0.0424086	Heart	Not significant
ENSSSCG00000040296	0.0994897551123669	-0.00697528	Heart	Not significant
ENSSSCG00000011873	-0.0342651	-1.41524	Heart	Not significant
ENSSSCG00000011874	0.388355371144455	0.0436598848878177	Heart	Not significant
ENSSSCG00000028643	-0.899264	-2.00163	Heart	Reinforcing
ENSSSCG00000011791	0.198139419975892	-0.0897099	Heart	Not significant
ENSSSCG00000011314	0.0868405450677102	-0.366336	Heart	Not significant
ENSSSCG00000011876	0.703782296088118	0.202712735733757	Heart	Not significant
ENSSSCG00000027709	0.389942699771142	0.21383111812511	Heart	Not significant
ENSSSCG00000053171	0.0346037408012618	-0.714248	Heart	Not significant
ENSSSCG00000054177	0.0300049074164627	0.249589177321395	Heart	Not significant
ENSSSCG00000026990	0.00979876590293137	-0.103874	Heart	Not significant
ENSSSCG00000011318	2.93418087343028	-3.61305	Heart	Compensatory
ENSSSCG00000026707	-0.386547	-0.456615	Heart	Not significant
ENSSSCG00000011322	0.237277734375161	1.89786840790041	Heart	Not significant
ENSSSCG00000025921	0.34069420772916	0.524526087106808	Heart	Not significant
ENSSSCG00000024311	0.0546114571759075	0.0368331050179308	Heart	Not significant
ENSSSCG00000024344	0.41848461988732	0.463433933212732	Heart	Not significant
ENSSSCG00000025107	1.06538283956048	0.0630207559500385	Heart	Not significant
ENSSSCG00000023557	0.0564835721415112	-0.490985	Heart	Not significant
ENSSSCG00000024109	0.287957053277279	0.462539984309312	Heart	Not significant
ENSSSCG00000029879	-0.719852	0.170526437495659	Heart	Not significant
ENSSSCG00000036423	0.29268831903034	-0.199385	Heart	Not significant
ENSSSCG00000011854	0.0880352795495511	-0.170469	Heart	Not significant
ENSSSCG00000045673	-2.20493	-2.3608	Heart	Reinforcing
ENSSSCG00000026945	0.158097335088739	-0.137026	Heart	Not significant
ENSSSCG00000038584	0.402993149062245	-0.375809	Heart	Not significant
ENSSSCG00000021997	-1.54342	-2.05131	Heart	Reinforcing
ENSSSCG00000011794	0.184733349982581	-0.120568	Heart	Not significant
ENSSSCG00000011828	-0.485039	-0.0495253	Heart	Not significant
ENSSSCG00000011324	-0.546614	-0.35374	Heart	Not significant
ENSSSCG00000011325	-0.503552	0.195610559670518	Heart	Not significant
ENSSSCG00000011782	-0.627269	-1.03764	Heart	Not significant
ENSSSCG00000011326	-0.837507	-0.268277	Heart	Not significant
ENSSSCG00000011329	-0.09788	-0.145469	Heart	Not significant
ENSSSCG00000040273	-0.476838	0.329405363222959	Heart	Not significant
ENSSSCG00000011857	0.00849122621895578	-0.087134	Heart	Not significant
ENSSSCG00000026753	0.220328242771862	0.059269239593826	Heart	Not significant
ENSSSCG00000011330	-0.269292	-0.635981	Heart	Not significant
ENSSSCG00000036828	-0.122876	-0.381899	Heart	Not significant
ENSSSCG00000011858	-0.43696	-0.274847	Heart	Not significant
ENSSSCG00000039426	0.426849290755523	0.570901994518541	Heart	Not significant
ENSSSCG00000034616	0.635163166773298	-0.133397	Heart	Not significant
ENSSSCG00000011888	-3.61916	-2.69954	Heart	Reinforcing
ENSSSCG00000011889	0.0234082899710375	-0.315331	Heart	Not significant
ENSSSCG00000011892	-0.298967	-1.05918	Heart	Not significant
ENSSSCG00000011893	-0.825344	-0.408225	Heart	Not significant
ENSSSCG00000011894	-0.0499154	0.380440201403423	Heart	Not significant
ENSSSCG00000011895	-0.564376	-0.416044	Heart	Not significant
ENSSSCG00000011896	-0.115775	0.0781730310629117	Heart	Not significant
ENSSSCG00000011899	0.715495633348221	0.861072584582121	Heart	Not significant
ENSSSCG00000037639	0.0151542637656169	-0.323367	Heart	Not significant
ENSSSCG00000032313	-0.015278	-0.402618	Heart	Not significant
ENSSSCG00000011901	-0.345267	0.483542603315174	Heart	Not significant
ENSSSCG00000026224	0.0269327569789481	-0.304973	Heart	Not significant
ENSSSCG00000011903	-0.323206	-0.41207	Heart	Not significant
ENSSSCG00000011904	-0.492785	1.62603668797672	Heart	Not significant
ENSSSCG00000011906	0.645223524141521	3.39553662662661	Heart	Not significant
ENSSSCG00000059099	0.846759456024851	0.306938931776569	Heart	Not significant
ENSSSCG00000011845	-0.0141086	-0.0622281	Heart	Not significant
ENSSSCG00000028475	0.221708555904424	0.223270103494033	Heart	Not significant
ENSSSCG00000054848	-0.20843	0.309449776453298	Heart	Not significant
ENSSSCG00000011332	0.0306150783856828	-0.522878	Heart	Not significant
ENSSSCG00000040510	-0.768486	-2.12691	Heart	Reinforcing
ENSSSCG00000024513	-0.387169	-0.286566	Heart	Not significant
ENSSSCG00000032957	-0.0661111	-0.208022	Heart	Not significant
ENSSSCG00000026281	-0.532344	-0.0827977	Heart	Not significant
ENSSSCG00000011336	-0.697915	0.0747276275452649	Heart	Not significant
ENSSSCG00000039224	-0.729622	-0.122181	Heart	Not significant
ENSSSCG00000011340	0.164389439256425	-0.178341	Heart	Not significant
ENSSSCG00000011238	0.390889130442961	1.35527979912091	Heart	Not significant
ENSSSCG00000048318	0.368510157284881	0.617767434961314	Heart	Not significant
ENSSSCG00000027738	-0.112015	-0.951539	Heart	Not significant
ENSSSCG00000024222	-0.327876	-0.690128	Heart	Not significant
ENSSSCG00000011239	-0.0488333	-0.334456	Heart	Not significant
ENSSSCG00000062556	0.401609242712003	-0.346641	Heart	Not significant
ENSSSCG00000011243	-0.155414	-0.00105322	Heart	Not significant
ENSSSCG00000011245	-0.0719321	-0.150394	Heart	Not significant
ENSSSCG00000028740	-0.313587	-0.456734	Heart	Not significant
ENSSSCG00000011246	0.300603493091575	-1.1612	Heart	Not significant
ENSSSCG00000027550	-0.205948	0.304928027492366	Heart	Not significant
ENSSSCG00000011249	0.0696886962825544	-2.19833	Heart	Not significant
ENSSSCG00000011251	0.0708725271379057	-0.999547	Heart	Not significant
ENSSSCG00000011250	0.795497314226896	0.161955329478876	Heart	Not significant
ENSSSCG00000011253	0.132356133491145	0.136224918527652	Heart	Not significant
ENSSSCG00000011256	0.0700985333572494	-3.65297	Heart	Not significant
ENSSSCG00000011254	0.551348383618474	-0.59761	Heart	Not significant
ENSSSCG00000011257	-0.588737	-1.41035	Heart	Not significant
ENSSSCG00000011258	-0.724336	-0.564367	Heart	Not significant
ENSSSCG00000011259	-0.270506	-0.180822	Heart	Not significant
ENSSSCG00000011260	-2.59389	-2.9758	Heart	Reinforcing
[truncated: 70,628 more rows]
