# Supplementary material for: Multi‐Tissue Omics Analysis Uncovers Translational Regulation Underlying Complex Traits in Pigs
Source: Adv Sci (Weinh). 2026 Feb 3;13(20):e74200. doi: 10.1002/advs.74200 (PMC13067857; doi:10.1002/advs.74200)
Supplement: Supplementary file 2 — Supporting File 2: advs74200‐sup‐0002‐TableS1‐TableS12.zip. [file ADVS-13-e74200-s002.zip › Table S4.xlsx]

## Sheet: Fat_all_Protein.MVI.annot
protein_id	group_id	DIA_Qvalue	BM-D21-1-Fat	BM-D21-2-Fat	BM-D21-3-Fat	LW-D21-1-Fat	LW-D21-2-Fat	LW-D21-3-Fat	Symbol	Description	KEGG_A_class	KEGG_B_class	Pathway	K_ID	GO Component	GO Function	GO Process
ENSSSCG00000000010	ENSSSCG00000000010	0	232.578	330.006	234.649	418.946	350.962	332.636	FBLN1	fibulin 1 [Source:VGNC Symbol;Acc:VGNC:103280]	-	-	-	-	GO:0005576//extracellular region;GO:0005604//basement membrane;GO:0005615//extracellular space;GO:0031012//extracellular matrix;GO:0071953//elastic fiber	GO:0001968//fibronectin binding;GO:0005178//integrin binding;GO:0005201//extracellular matrix structural constituent;GO:0005509//calcium ion binding;GO:0016504//peptidase activator activity;GO:0042802//identical protein binding;GO:0044877//protein-containing complex binding;GO:0070051//fibrinogen binding	GO:0001933//negative regulation of protein phosphorylation;GO:0007162//negative regulation of cell adhesion;GO:0030198//extracellular matrix organization;GO:0070373//negative regulation of ERK1 and ERK2 cascade;GO:0072378//blood coagulation, fibrin clot formation;GO:1900025//negative regulation of substrate adhesion-dependent cell spreading;GO:2000146//negative regulation of cell motility;GO:2000…
ENSSSCG00000008700	ENSSSCG00000008700	0	214.95	331.563	334.278	518.075	369.913	421.412	HGFAC	HGF activator [Source:VGNC Symbol;Acc:VGNC:88870]	-	-	-	-	GO:0005576//extracellular region;GO:0005615//extracellular space;GO:0005737//cytoplasm;GO:0005791//rough endoplasmic reticulum;GO:0110165//cellular anatomical entity	GO:0004252//serine-type endopeptidase activity;GO:0008233//peptidase activity;GO:0008236//serine-type peptidase activity;GO:0016787//hydrolase activity	GO:0006508//proteolysis;GO:0007596//blood coagulation;GO:0031638//zymogen activation
ENSSSCG00000000003	ENSSSCG00000000003	0	339.962	261.275	426.157	481.337	351.95	376.605	TTC38	tetratricopeptide repeat domain 38 [Source:VGNC Symbol;Acc:VGNC:94550]	-	-	-	-	-	GO:0005515//protein binding	-
ENSSSCG00000000024	ENSSSCG00000000024	0	383.549	285.341	278.117	103.85	207.695	317.941	PARVB	parvin beta [Source:VGNC Symbol;Acc:VGNC:91186]	Cellular Processes	Cellular community - eukaryotes	ko04510//Focal adhesion	K06275	GO:0005737//cytoplasm;GO:0005829//cytosol;GO:0005886//plasma membrane;GO:0005925//focal adhesion;GO:0015629//actin cytoskeleton;GO:0030027//lamellipodium	GO:0003779//actin binding;GO:0005515//protein binding	GO:0007155//cell adhesion;GO:0007163//establishment or maintenance of cell polarity;GO:0030031//cell projection assembly;GO:0030032//lamellipodium assembly;GO:0031532//actin cytoskeleton reorganization;GO:0034446//substrate adhesion-dependent cell spreading;GO:0071963//establishment or maintenance of cell polarity regulating cell shape
ENSSSCG00000000031	ENSSSCG00000000031	0	112.229	133.398	108.336	172.765	117.565	81.8111	MCAT	malonyl-CoA-acyl carrier protein transacylase [Source:VGNC Symbol;Acc:VGNC:90062]	Metabolism;Metabolism;Metabolism	Global and overview maps;Global and overview maps;Lipid metabolism	ko01100//Metabolic pathways;ko01212//Fatty acid metabolism;ko00061//Fatty acid biosynthesis	K00645;K00645;K00645	GO:0005739//mitochondrion	GO:0004314//[acyl-carrier-protein] S-malonyltransferase activity;GO:0016419//S-malonyltransferase activity;GO:0016740//transferase activity	GO:0006631//fatty acid metabolic process;GO:0006633//fatty acid biosynthetic process;GO:0032787//monocarboxylic acid metabolic process
ENSSSCG00000000033	ENSSSCG00000000033	0	761.825	357.416	537.855	275.192	154.573	137.412	TSPO	translocator protein [Source:NCBI gene (formerly Entrezgene);Acc:396592]	Human Diseases;Organismal Systems;Environmental Information Processing	Infectious disease: viral;Digestive system;Signaling molecules and interaction	ko05166//Human T-cell leukemia virus 1 infection;ko04979//Cholesterol metabolism;ko04080//Neuroactive ligand-receptor interaction	K05770;K05770;K05770	GO:0005739//mitochondrion;GO:0005783//endoplasmic reticulum;GO:0005829//cytosol;GO:0016020//membrane;GO:0043231//intracellular membrane-bounded organelle	GO:0015485//cholesterol binding;GO:0044325//transmembrane transporter binding	GO:0010823//negative regulation of mitochondrion organization;GO:0031397//negative regulation of protein ubiquitination;GO:0072655//establishment of protein localization to mitochondrion;GO:0072656//maintenance of protein location in mitochondrion;GO:1903147//negative regulation of autophagy of mitochondrion;GO:1903579//negative regulation of ATP metabolic process;GO:2000379//positive regulation …
ENSSSCG00000000034	ENSSSCG00000000034	0	806.271	715.495	1003.55	886.736	775.46	915.485	TTLL12	tubulin tyrosine ligase like 12 [Source:VGNC Symbol;Acc:VGNC:94568]	-	-	-	-	GO:0005737//cytoplasm;GO:0005829//cytosol;GO:0005886//plasma membrane	GO:0015631//tubulin binding;GO:1990889//H4K20me3 modified histone binding	GO:0007346//regulation of mitotic cell cycle;GO:0036211//protein modification process;GO:0060339//negative regulation of type I interferon-mediated signaling pathway
ENSSSCG00000000036	ENSSSCG00000000036	0	368.75	391.209	359.727	288.706	286.123	324.67	PACSIN2	protein kinase C and casein kinase substrate in neurons 2 [Source:VGNC Symbol;Acc:VGNC:91143]	-	-	-	-	GO:0005737//cytoplasm;GO:0005768//endosome;GO:0005769//early endosome;GO:0005829//cytosol;GO:0005856//cytoskeleton;GO:0005886//plasma membrane;GO:0005901//caveola;GO:0005911//cell-cell junction;GO:0010008//endosome membrane;GO:0016020//membrane;GO:0016607//nuclear speck;GO:0030659//cytoplasmic vesicle membrane;GO:0031410//cytoplasmic vesicle;GO:0032587//ruffle membrane;GO:0034451//centriolar sate…	GO:0005515//protein binding;GO:0005543//phospholipid binding;GO:0008092//cytoskeletal protein binding;GO:0008289//lipid binding;GO:0016301//kinase activity;GO:0042802//identical protein binding;GO:0070300//phosphatidic acid binding	GO:0007010//cytoskeleton organization;GO:0016310//phosphorylation;GO:0030036//actin cytoskeleton organization;GO:0030100//regulation of endocytosis;GO:0036010//protein localization to endosome;GO:0045806//negative regulation of endocytosis;GO:0048858//cell projection morphogenesis;GO:0050804//modulation of chemical synaptic transmission;GO:0070836//caveola assembly;GO:0072584//caveolin-mediated e…
ENSSSCG00000000037	ENSSSCG00000000037	0	335.253	267.183	267.982	172.312	233.381	199.887	ARFGAP3	ADP ribosylation factor GTPase activating protein 3 [Source:VGNC Symbol;Acc:VGNC:85450]	Cellular Processes	Transport and catabolism	ko04144//Endocytosis	K12493	GO:0005794//Golgi apparatus;GO:0005829//cytosol	GO:0005096//GTPase activator activity	GO:0009306//protein secretion
ENSSSCG00000000038	ENSSSCG00000000038	0	617.82	432.307	492.945	447.431	626.37	431.321	CYB5R3	cytochrome b5 reductase 3 [Source:VGNC Symbol;Acc:VGNC:103227]	Metabolism	Carbohydrate metabolism	ko00520//Amino sugar and nucleotide sugar metabolism	K00326	GO:0005739//mitochondrion;GO:0005783//endoplasmic reticulum;GO:0005789//endoplasmic reticulum membrane;GO:0005811//lipid droplet;GO:0016020//membrane;GO:0031966//mitochondrial membrane;GO:1903958//nitric-oxide synthase complex	GO:0004128//cytochrome-b5 reductase activity, acting on NAD(P)H;GO:0016491//oxidoreductase activity;GO:0050421//nitrite reductase (NO-forming) activity;GO:0071949//FAD binding	GO:0006809//nitric oxide biosynthetic process
ENSSSCG00000000039	ENSSSCG00000000039	0	176.101	235.219	171.076	206.081	99.7486	188.589	POLDIP3	DNA polymerase delta interacting protein 3 [Source:VGNC Symbol;Acc:VGNC:91630]	-	-	-	-	GO:0005634//nucleus;GO:0016607//nuclear speck;GO:0036464//cytoplasmic ribonucleoprotein granule	GO:0003676//nucleic acid binding;GO:0003723//RNA binding;GO:0003729//mRNA binding;GO:0044877//protein-containing complex binding	GO:0016973//poly(A)+ mRNA export from nucleus;GO:0045727//positive regulation of translation
ENSSSCG00000000045	ENSSSCG00000000045	0	212.359	216.038	168.116	187.459	121.56	165.814	NDUFA6	NADH:ubiquinone oxidoreductase subunit A6 [Source:VGNC Symbol;Acc:VGNC:90637]	Metabolism;Human Diseases;Human Diseases;Human Diseases;Human Diseases;Human Diseases;Human Diseases;Human Diseases;Human Diseases;Organismal Systems;Metabolism;Human Diseases;Organismal Systems	Global and overview maps;Neurodegenerative disease;Neurodegenerative disease;Neurodegenerative disease;Neurodegenerative disease;Neurodegenerative disease;Neurodegenerative disease;Cancer: overview;Cardiovascular disease;Environmental adaptation;Energy metabolism;Endocrine and metabolic disease;Nervous system	ko01100//Metabolic pathways;ko05022//Pathways of neurodegeneration - multiple diseases;ko05014//Amyotrophic lateral sclerosis;ko05010//Alzheimer disease;ko05020//Prion disease;ko05016//Huntington disease;ko05012//Parkinson disease;ko05208//Chemical carcinogenesis - reactive oxygen species;ko05415//Diabetic cardiomyopathy;ko04714//Thermogenesis;ko00190//Oxidative phosphorylation;ko04932//Non-alcoh…	K03950;K03950;K03950;K03950;K03950;K03950;K03950;K03950;K03950;K03950;K03950;K03950;K03950	GO:0005739//mitochondrion;GO:0005743//mitochondrial inner membrane;GO:0005747//mitochondrial respiratory chain complex I;GO:0016020//membrane;GO:0031966//mitochondrial membrane;GO:0070469//respirasome	-	GO:0006979//response to oxidative stress;GO:0032981//mitochondrial respiratory chain complex I assembly
ENSSSCG00000000046	ENSSSCG00000000046	0	20.353	68.5033	116.654	301.483	95.1477	119.27	CYP2D6	cytochrome P450 family 2 subfamily D member 6 [Source:VGNC Symbol;Acc:VGNC:103547]	Organismal Systems;Metabolism	Nervous system;Lipid metabolism	ko04726//Serotonergic synapse;ko00140//Steroid hormone biosynthesis	K07414;K07414	GO:0005737//cytoplasm;GO:0005739//mitochondrion;GO:0005789//endoplasmic reticulum membrane;GO:0016020//membrane;GO:0043231//intracellular membrane-bounded organelle	GO:0004497//monooxygenase activity;GO:0005506//iron ion binding;GO:0016491//oxidoreductase activity;GO:0016705//oxidoreductase activity, acting on paired donors, with incorporation or reduction of molecular oxygen;GO:0016712//oxidoreductase activity, acting on paired donors, with incorporation or reduction of molecular oxygen, reduced flavin or flavoprotein as one donor, and incorporation of one …	GO:0006805//xenobiotic metabolic process;GO:0008202//steroid metabolic process;GO:0008210//estrogen metabolic process;GO:0009804//coumarin metabolic process;GO:0009820//alkaloid metabolic process;GO:0009822//alkaloid catabolic process;GO:0016098//monoterpenoid metabolic process;GO:0019369//arachidonic acid metabolic process;GO:0033076//isoquinoline alkaloid metabolic process;GO:0042178//xenobioti…
ENSSSCG00000000050	ENSSSCG00000000050	0	338.058	338.626	283.265	238.639	349.254	320.068	NAGA	alpha-N-acetylgalactosaminidase [Source:VGNC Symbol;Acc:VGNC:90569]	Metabolism;Cellular Processes;Metabolism	Global and overview maps;Transport and catabolism;Glycan biosynthesis and metabolism	ko01100//Metabolic pathways;ko04142//Lysosome;ko00603//Glycosphingolipid biosynthesis - globo and isoglobo series	K01204;K01204;K01204	GO:0005737//cytoplasm;GO:0005764//lysosome	GO:0004553//hydrolase activity, hydrolyzing O-glycosyl compounds;GO:0004557//alpha-galactosidase activity;GO:0008456//alpha-N-acetylgalactosaminidase activity;GO:0016787//hydrolase activity;GO:0016798//hydrolase activity, acting on glycosyl bonds;GO:0042803//protein homodimerization activity	GO:0005975//carbohydrate metabolic process;GO:0006629//lipid metabolic process;GO:0008152//metabolic process;GO:0009311//oligosaccharide metabolic process;GO:0016052//carbohydrate catabolic process;GO:0016139//glycoside catabolic process;GO:0019377//glycolipid catabolic process
ENSSSCG00000000058	ENSSSCG00000000058	0	467.589	512.861	411.418	794.898	737.169	712.414	SNU13	small nuclear ribonucleoprotein 13 [Source:NCBI gene (formerly Entrezgene);Acc:100155420]	Genetic Information Processing;Genetic Information Processing	Transcription;Translation	ko03040//Spliceosome;ko03008//Ribosome biogenesis in eukaryotes	K12845;K12845	GO:0005634//nucleus;GO:0005730//nucleolus;GO:0031428//box C/D RNP complex;GO:0032040//small-subunit processome;GO:0046540//U4/U6 x U5 tri-snRNP complex;GO:0071011//precatalytic spliceosome;GO:1990904//ribonucleoprotein complex	GO:0003723//RNA binding	GO:0000398//mRNA splicing, via spliceosome;GO:0030490//maturation of SSU-rRNA;GO:0042254//ribosome biogenesis
ENSSSCG00000000059	ENSSSCG00000000059	0	125.307	85.4427	94.5128	199.371	170.803	190.563	XRCC6	X-ray repair cross complementing 6 [Source:VGNC Symbol;Acc:VGNC:95011]	Genetic Information Processing	Replication and repair	ko03450//Non-homologous end-joining	K10884	GO:0005634//nucleus;GO:0005654//nucleoplasm;GO:0005667//transcription regulator complex;GO:0005730//nucleolus;GO:0032991//protein-containing complex;GO:0032993//protein-DNA complex;GO:0043564//Ku70:Ku80 complex;GO:0070418//DNA-dependent protein kinase complex;GO:0070419//nonhomologous end joining complex	GO:0000166//nucleotide binding;GO:0000976//transcription cis-regulatory region binding;GO:0003677//DNA binding;GO:0003678//DNA helicase activity;GO:0003684//damaged DNA binding;GO:0003690//double-stranded DNA binding;GO:0003691//double-stranded telomeric DNA binding;GO:0004386//helicase activity;GO:0005524//ATP binding;GO:0008094//ATP-dependent activity, acting on DNA;GO:0016787//hydrolase activi…	GO:0000723//telomere maintenance;GO:0002218//activation of innate immune response;GO:0006281//DNA repair;GO:0006303//double-strand break repair via nonhomologous end joining;GO:0006310//DNA recombination;GO:0006974//cellular response to DNA damage stimulus;GO:0032508//DNA duplex unwinding;GO:0045860//positive regulation of protein kinase activity;GO:0045892//negative regulation of transcription, …
ENSSSCG00000000064	ENSSSCG00000000064	0	1569.38	2278.76	1935.54	1282.43	1483.78	1422.55	ACO2	aconitase 2 [Source:VGNC Symbol;Acc:VGNC:97865]	Metabolism;Metabolism;Metabolism;Metabolism;Metabolism;Metabolism	Global and overview maps;Global and overview maps;Global and overview maps;Carbohydrate metabolism;Carbohydrate metabolism;Global and overview maps	ko01100//Metabolic pathways;ko01200//Carbon metabolism;ko01230//Biosynthesis of amino acids;ko00020//Citrate cycle (TCA cycle);ko00630//Glyoxylate and dicarboxylate metabolism;ko01210//2-Oxocarboxylic acid metabolism	K01681;K01681;K01681;K01681;K01681;K01681	GO:0005739//mitochondrion;GO:0005759//mitochondrial matrix;GO:0005829//cytosol	GO:0003994//aconitate hydratase activity;GO:0005506//iron ion binding;GO:0016829//lyase activity;GO:0046872//metal ion binding;GO:0047780//citrate dehydratase activity;GO:0051536//iron-sulfur cluster binding;GO:0051539//4 iron, 4 sulfur cluster binding	GO:0006099//tricarboxylic acid cycle;GO:0006101//citrate metabolic process
ENSSSCG00000000071	ENSSSCG00000000071	0	911.229	1156.65	1040.79	1070.25	1301.97	1073.38	ST13	ST13 Hsp70 interacting protein [Source:HGNC Symbol;Acc:HGNC:11343]	-	-	-	-	GO:0005829//cytosol	GO:0005515//protein binding;GO:0030544//Hsp70 protein binding;GO:0046983//protein dimerization activity	GO:0009617//response to bacterium;GO:0051085//chaperone cofactor-dependent protein refolding
ENSSSCG00000000072	ENSSSCG00000000072	0.000459664	152.913	55.8346	74.5233	103.639	80.8519	58.0644	SLC25A17	solute carrier family 25 member 17 [Source:VGNC Symbol;Acc:VGNC:92996]	Cellular Processes	Transport and catabolism	ko04146//Peroxisome	K13354	GO:0005777//peroxisome;GO:0005778//peroxisomal membrane;GO:0016020//membrane	GO:0005347//ATP transmembrane transporter activity;GO:0015217//ADP transmembrane transporter activity;GO:0015228//coenzyme A transmembrane transporter activity;GO:0015230//FAD transmembrane transporter activity;GO:0044610//FMN transmembrane transporter activity;GO:0051087//chaperone binding;GO:0051724//NAD transmembrane transporter activity;GO:0080122//AMP transmembrane transporter activity	GO:0006635//fatty acid beta-oxidation;GO:0015866//ADP transport;GO:0015867//ATP transport;GO:0015908//fatty acid transport;GO:0035349//coenzyme A transmembrane transport;GO:0035350//FAD transmembrane transport;GO:0035352//NAD transmembrane transport;GO:0055085//transmembrane transport;GO:0080121//AMP transport;GO:1901679//nucleotide transmembrane transport
ENSSSCG00000000077	ENSSSCG00000000077	0	131.505	162.246	188.509	105.492	113.626	139.01	ADSL	adenylosuccinate lyase [Source:VGNC Symbol;Acc:VGNC:85160]	Metabolism;Metabolism;Metabolism	Global and overview maps;Nucleotide metabolism;Amino acid metabolism	ko01100//Metabolic pathways;ko00230//Purine metabolism;ko00250//Alanine, aspartate and glutamate metabolism	K01756;K01756;K01756	GO:0005829//cytosol;GO:0032991//protein-containing complex	GO:0003824//catalytic activity;GO:0004018//N6-(1,2-dicarboxyethyl)AMP AMP-lyase (fumarate-forming) activity;GO:0016829//lyase activity;GO:0016842//amidine-lyase activity;GO:0042802//identical protein binding;GO:0070626//(S)-2-(5-amino-1-(5-phospho-D-ribosyl)imidazole-4-carboxamido)succinate AMP-lyase (fumarate-forming) activity	GO:0006164//purine nucleotide biosynthetic process;GO:0006167//AMP biosynthetic process;GO:0006177//GMP biosynthetic process;GO:0006189//'de novo' IMP biosynthetic process;GO:0009152//purine ribonucleotide biosynthetic process;GO:0009168//purine ribonucleoside monophosphate biosynthetic process;GO:0044208//'de novo' AMP biosynthetic process;GO:0044209//AMP salvage;GO:0044281//small molecule metab…
ENSSSCG00000000087	ENSSSCG00000000087	0	118.604	121.504	87.764	93.6373	145.732	118.43	TAB1	TGF-beta activated kinase 1 (MAP3K7) binding protein 1 [Source:NCBI gene (formerly Entrezgene);Acc:100153785]	Human Diseases;Human Diseases;Human Diseases;Human Diseases;Human Diseases;Environmental Information Processing;Organismal Systems;Human Diseases;Human Diseases;Human Diseases;Human Diseases;Environmental Information Processing;Organismal Systems;Human Diseases;Environmental Information Processing;Organismal Systems	Infectious disease: bacterial;Infectious disease: viral;Infectious disease: viral;Infectious disease: viral;Cardiovascular disease;Signal transduction;Immune system;Infectious disease: bacterial;Endocrine and metabolic disease;Infectious disease: viral;Infectious disease: parasitic;Signal transduction;Development and regeneration;Infectious disease: parasitic;Signal transduction;Immune system	ko05132//Salmonella infection;ko05169//Epstein-Barr virus infection;ko05170//Human immunodeficiency virus 1 infection;ko05168//Herpes simplex virus 1 infection;ko05417//Lipid and atherosclerosis;ko04010//MAPK signaling pathway;ko04621//NOD-like receptor signaling pathway;ko05135//Yersinia infection;ko04936//Alcoholic liver disease;ko05161//Hepatitis B;ko05145//Toxoplasmosis;ko04064//NF-kappa B si…	K04403;K04403;K04403;K04403;K04403;K04403;K04403;K04403;K04403;K04403;K04403;K04403;K04403;K04403;K04403;K04403	GO:0005829//cytosol;GO:0016607//nuclear speck	GO:0004722//protein serine/threonine phosphatase activity;GO:0016301//kinase activity;GO:0019209//kinase activator activity	GO:0001701//in utero embryonic development;GO:0003007//heart morphogenesis;GO:0003279//cardiac septum development;GO:0006470//protein dephosphorylation;GO:0007179//transforming growth factor beta receptor signaling pathway;GO:0016310//phosphorylation;GO:0030324//lung development;GO:0035904//aorta development;GO:0043410//positive regulation of MAPK cascade;GO:0060976//coronary vasculature developm…
ENSSSCG00000000094	ENSSSCG00000000094	0	154.776	193.661	122.661	165.346	190.149	175.347	SUN2	Sad1 and UNC84 domain containing 2 [Source:VGNC Symbol;Acc:VGNC:93619]	-	-	-	-	GO:0000781//chromosome, telomeric region;GO:0000794//condensed nuclear chromosome;GO:0005635//nuclear envelope;GO:0005637//nuclear inner membrane;GO:0016020//membrane;GO:0031965//nuclear membrane;GO:0034993//meiotic nuclear membrane microtubule tethering complex	GO:0005521//lamin binding;GO:0042802//identical protein binding;GO:0043495//protein-membrane adaptor activity;GO:0140444//cytoskeleton-nuclear membrane anchor activity	GO:0021817//nucleokinesis involved in cell motility in cerebral cortex radial glia guided migration;GO:0030335//positive regulation of cell migration;GO:0031022//nuclear migration along microfilament;GO:0051642//centrosome localization;GO:0090292//nuclear matrix anchoring at nuclear membrane
ENSSSCG00000000097	ENSSSCG00000000097	0	322.287	199.605	233.709	207.737	92.298	116.684	TOMM22	translocase of outer mitochondrial membrane 22 [Source:HGNC Symbol;Acc:HGNC:18002]	-	-	-	-	GO:0005739//mitochondrion;GO:0005741//mitochondrial outer membrane;GO:0016020//membrane	-	GO:0006886//intracellular protein transport;GO:0015031//protein transport
ENSSSCG00000000104	ENSSSCG00000000104	0	326.915	340.198	284.842	621.119	388.802	522.978	Ddx17	DEAD-box helicase 17 [Source:VGNC Symbol;Acc:VGNC:103229]	-	-	-	-	-	GO:0000166//nucleotide binding;GO:0003676//nucleic acid binding;GO:0003724//RNA helicase activity;GO:0004386//helicase activity;GO:0005524//ATP binding;GO:0016787//hydrolase activity	-
ENSSSCG00000000105	ENSSSCG00000000105	0	33.1954	40.6646	25.7262	2.38567	48.5715	63.9468	KDELR3	KDEL endoplasmic reticulum protein retention receptor 3 [Source:VGNC Symbol;Acc:VGNC:89406]	Human Diseases	Infectious disease: bacterial	ko05110//Vibrio cholerae infection	K10949	GO:0000139//Golgi membrane;GO:0005783//endoplasmic reticulum;GO:0005789//endoplasmic reticulum membrane;GO:0005801//cis-Golgi network;GO:0016020//membrane;GO:0030663//COPI-coated vesicle membrane;GO:0031410//cytoplasmic vesicle	GO:0005046//KDEL sequence binding;GO:0046923//ER retention sequence binding	GO:0006621//protein retention in ER lumen;GO:0006888//endoplasmic reticulum to Golgi vesicle-mediated transport;GO:0006890//retrograde vesicle-mediated transport, Golgi to endoplasmic reticulum;GO:0015031//protein transport
ENSSSCG00000000116	ENSSSCG00000000116	0	240.456	156.52	324.202	401.578	322.173	351.087	POLR2F	RNA polymerase II, I and III subunit F [Source:VGNC Symbol;Acc:VGNC:91650]	Human Diseases;Organismal Systems;Genetic Information Processing	Neurodegenerative disease;Immune system;Transcription	ko05016//Huntington disease;ko04623//Cytosolic DNA-sensing pathway;ko03020//RNA polymerase	K03014;K03014;K03014	GO:0000428//DNA-directed RNA polymerase complex;GO:0001650//fibrillar center;GO:0005634//nucleus;GO:0005654//nucleoplasm;GO:0005665//RNA polymerase II, core complex;GO:0005666//RNA polymerase III complex;GO:0005736//RNA polymerase I complex	GO:0001054//RNA polymerase I activity;GO:0001055//RNA polymerase II activity;GO:0001056//RNA polymerase III activity;GO:0003677//DNA binding;GO:0003899//DNA-directed 5'-3' RNA polymerase activity	GO:0006351//transcription, DNA-templated;GO:0006360//transcription by RNA polymerase I;GO:0006366//transcription by RNA polymerase II;GO:0042797//tRNA transcription by RNA polymerase III
ENSSSCG00000000119	ENSSSCG00000000119	0	138.904	245.435	253.814	253.303	231.605	256.681	EIF3L	eukaryotic translation initiation factor 3 subunit L [Source:VGNC Symbol;Acc:VGNC:87623]	-	-	-	-	GO:0001650//fibrillar center;GO:0005654//nucleoplasm;GO:0005730//nucleolus;GO:0005737//cytoplasm;GO:0005852//eukaryotic translation initiation factor 3 complex;GO:0016282//eukaryotic 43S preinitiation complex;GO:0033290//eukaryotic 48S preinitiation complex;GO:0045202//synapse	GO:0003743//translation initiation factor activity;GO:0005515//protein binding	GO:0001732//formation of cytoplasmic translation initiation complex;GO:0002183//cytoplasmic translational initiation;GO:0006412//translation;GO:0006413//translational initiation;GO:0075525//viral translational termination-reinitiation
ENSSSCG00000000133	ENSSSCG00000000133	0	1064.13	744.599	1183.39	594.318	490.323	456.168	TST	thiosulfate sulfurtransferase [Source:VGNC Symbol;Acc:VGNC:94529]	Metabolism;Metabolism;Metabolism;Genetic Information Processing	Global and overview maps;Amino acid metabolism;Energy metabolism;Folding, sorting and degradation	ko01100//Metabolic pathways;ko00270//Cysteine and methionine metabolism;ko00920//Sulfur metabolism;ko04122//Sulfur relay system	K01011;K01011;K01011;K01011	GO:0005739//mitochondrion	GO:0004792//thiosulfate sulfurtransferase activity;GO:0008097//5S rRNA binding;GO:0016740//transferase activity;GO:0016783//sulfurtransferase activity	GO:0030855//epithelial cell differentiation;GO:0035928//rRNA import into mitochondrion;GO:0051029//rRNA transport
ENSSSCG00000000137	ENSSSCG00000000137	0	20.8674	23.4435	1.9963	81.6799	52.5297	23.3795	NCF4	neutrophil cytosolic factor 4 [Source:VGNC Symbol;Acc:VGNC:90608]	Human Diseases;Human Diseases;Organismal Systems;Cellular Processes;Human Diseases;Organismal Systems;Organismal Systems;Human Diseases	Neurodegenerative disease;Cardiovascular disease;Immune system;Transport and catabolism;Cardiovascular disease;Immune system;Development and regeneration;Infectious disease: parasitic	ko05020//Prion disease;ko05415//Diabetic cardiomyopathy;ko04613//Neutrophil extracellular trap formation;ko04145//Phagosome;ko05417//Lipid and atherosclerosis;ko04670//Leukocyte transendothelial migration;ko04380//Osteoclast differentiation;ko05140//Leishmaniasis	K08012;K08012;K08012;K08012;K08012;K08012;K08012;K08012	GO:0005737//cytoplasm;GO:0005829//cytosol;GO:0010008//endosome membrane;GO:0016020//membrane;GO:0043020//NADPH oxidase complex	GO:0005515//protein binding;GO:0016176//superoxide-generating NADPH oxidase activator activity;GO:0032266//phosphatidylinositol-3-phosphate binding;GO:0035091//phosphatidylinositol binding	GO:0006909//phagocytosis;GO:0042554//superoxide anion generation;GO:0045730//respiratory burst
ENSSSCG00000000138	ENSSSCG00000000138	0	161.34	200.806	134.303	264.944	238.889	172.075	PVALB	parvalbumin [Source:VGNC Symbol;Acc:VGNC:92007]	-	-	-	-	GO:0005634//nucleus;GO:0005737//cytoplasm;GO:0030424//axon;GO:0045202//synapse	GO:0005509//calcium ion binding;GO:0046872//metal ion binding	GO:0010467//gene expression;GO:0098976//excitatory chemical synaptic transmission;GO:0098977//inhibitory chemical synaptic transmission
ENSSSCG00000000141	ENSSSCG00000000141	0	194.033	203.786	158.319	235.211	186.289	174.562	EIF3D	eukaryotic translation initiation factor 3 subunit D [Source:VGNC Symbol;Acc:VGNC:87616]	-	-	-	-	GO:0005737//cytoplasm;GO:0005852//eukaryotic translation initiation factor 3 complex;GO:0016282//eukaryotic 43S preinitiation complex;GO:0033290//eukaryotic 48S preinitiation complex;GO:0045202//synapse;GO:0071541//eukaryotic translation initiation factor 3 complex, eIF3m	GO:0003723//RNA binding;GO:0003743//translation initiation factor activity;GO:0098808//mRNA cap binding	GO:0001732//formation of cytoplasmic translation initiation complex;GO:0002183//cytoplasmic translational initiation;GO:0002191//cap-dependent translational initiation;GO:0006412//translation;GO:0006413//translational initiation;GO:0045727//positive regulation of translation;GO:0075522//IRES-dependent viral translational initiation;GO:0075525//viral translational termination-reinitiation;GO:19024…
ENSSSCG00000000144	ENSSSCG00000000144	0	116.972	211.42	293.951	116.733	108.6	61.1179	TXN2	thioredoxin 2 [Source:VGNC Symbol;Acc:VGNC:94602]	Human Diseases;Human Diseases;Organismal Systems;Human Diseases	Neurodegenerative disease;Infectious disease: bacterial;Immune system;Cardiovascular disease	ko05012//Parkinson disease;ko05132//Salmonella infection;ko04621//NOD-like receptor signaling pathway;ko05418//Fluid shear stress and atherosclerosis	K03671;K03671;K03671;K03671	GO:0005739//mitochondrion	GO:0005515//protein binding;GO:0015035//protein-disulfide reductase activity	GO:0045454//cell redox homeostasis
ENSSSCG00000000145	ENSSSCG00000000145	0	1706.56	1514.1	2333.64	1580.01	1854.13	1861.35	MYH9	myosin heavy chain 9 [Source:VGNC Symbol;Acc:VGNC:90512]	Cellular Processes;Cellular Processes;Organismal Systems	Cell motility;Cellular community - eukaryotes;Circulatory system	ko04810//Regulation of actin cytoskeleton;ko04530//Tight junction;ko04270//Vascular smooth muscle contraction	K10352;K10352;K10352	GO:0001725//stress fiber;GO:0001726//ruffle;GO:0001772//immunological synapse;GO:0001931//uropod;GO:0005634//nucleus;GO:0005737//cytoplasm;GO:0005819//spindle;GO:0005826//actomyosin contractile ring;GO:0005829//cytosol;GO:0005886//plasma membrane;GO:0005903//brush border;GO:0005912//adherens junction;GO:0005925//focal adhesion;GO:0005938//cell cortex;GO:0008180//COP9 signalosome;GO:0009898//cytop…	GO:0000146//microfilament motor activity;GO:0000166//nucleotide binding;GO:0003774//cytoskeletal motor activity;GO:0003779//actin binding;GO:0005178//integrin binding;GO:0005515//protein binding;GO:0005524//ATP binding;GO:0019904//protein domain specific binding;GO:0042802//identical protein binding;GO:0042803//protein homodimerization activity;GO:0043495//protein-membrane adaptor activity;GO:004…	GO:0000212//meiotic spindle organization;GO:0000904//cell morphogenesis involved in differentiation;GO:0001525//angiogenesis;GO:0001701//in utero embryonic development;GO:0001768//establishment of T cell polarity;GO:0001778//plasma membrane repair;GO:0006509//membrane protein ectodomain proteolysis;GO:0006911//phagocytosis, engulfment;GO:0007155//cell adhesion;GO:0007520//myoblast fusion;GO:00083…
ENSSSCG00000000146	ENSSSCG00000000146	0	378.888	341.213	515.485	847.703	1220.22	1062.3	MYH11	myosin heavy chain 11 [Source:VGNC Symbol;Acc:VGNC:90510]	Cellular Processes;Cellular Processes;Organismal Systems	Cell motility;Cellular community - eukaryotes;Circulatory system	ko04810//Regulation of actin cytoskeleton;ko04530//Tight junction;ko04270//Vascular smooth muscle contraction	K10352;K10352;K10352	GO:0005737//cytoplasm;GO:0016459//myosin complex;GO:0016460//myosin II complex;GO:0032982//myosin filament	GO:0000146//microfilament motor activity;GO:0000166//nucleotide binding;GO:0003774//cytoskeletal motor activity;GO:0003779//actin binding;GO:0005515//protein binding;GO:0005524//ATP binding;GO:0008307//structural constituent of muscle;GO:0051015//actin filament binding	GO:0031032//actomyosin structure organization;GO:0048251//elastic fiber assembly;GO:0055013//cardiac muscle cell development
ENSSSCG00000000152	ENSSSCG00000000152	0	267.941	422.273	184.901	480.111	401.477	423.775	RBFOX2	RNA binding fox-1 homolog 2 [Source:VGNC Symbol;Acc:VGNC:92140]	-	-	-	-	GO:0005634//nucleus;GO:0005737//cytoplasm	GO:0003676//nucleic acid binding;GO:0003723//RNA binding;GO:0003729//mRNA binding	GO:0000381//regulation of alternative mRNA splicing, via spliceosome;GO:0006397//mRNA processing;GO:0007399//nervous system development;GO:0008380//RNA splicing;GO:0010724//regulation of definitive erythrocyte differentiation;GO:0021942//radial glia guided migration of Purkinje cell;GO:0043484//regulation of RNA splicing;GO:0048813//dendrite morphogenesis;GO:0050885//neuromuscular process control…
ENSSSCG00000000158	ENSSSCG00000000158	0	318.457	380.375	387.805	361.717	450.828	372.264	RTCB	RNA 2',3'-cyclic phosphate and 5'-OH ligase [Source:VGNC Symbol;Acc:VGNC:92492]	-	-	-	-	GO:0005634//nucleus;GO:0005635//nuclear envelope;GO:0005654//nucleoplasm;GO:0005737//cytoplasm;GO:0005789//endoplasmic reticulum membrane;GO:0005829//cytosol;GO:0043231//intracellular membrane-bounded organelle;GO:0072669//tRNA-splicing ligase complex	GO:0000166//nucleotide binding;GO:0003972//RNA ligase (ATP) activity;GO:0005525//GTP binding;GO:0008452//RNA ligase activity;GO:0016874//ligase activity;GO:0016886//ligase activity, forming phosphoric ester bonds;GO:0017166//vinculin binding;GO:0046872//metal ion binding	GO:0000971//tRNA exon ligation utilizing 2',3' cyclic phosphate of 5'-exon as source of linkage phosphate;GO:0001701//in utero embryonic development;GO:0001890//placenta development;GO:0006388//tRNA splicing, via endonucleolytic cleavage and ligation;GO:0006396//RNA processing;GO:0008033//tRNA processing
ENSSSCG00000000167	ENSSSCG00000000167;ENSSSCG00000014557	0	101.208	123.278	79.1373	65.0158	117.167	98.8102	RIC8B	RIC8 guanine nucleotide exchange factor B [Source:VGNC Symbol;Acc:VGNC:92302]	-	-	-	-	GO:0005737//cytoplasm;GO:0005813//centrosome;GO:0005829//cytosol;GO:0005886//plasma membrane	GO:0001965//G-protein alpha-subunit binding;GO:0005085//guanyl-nucleotide exchange factor activity	GO:0007186//G protein-coupled receptor signaling pathway
ENSSSCG00000014557	ENSSSCG00000000167;ENSSSCG00000014557	0	101.208	123.278	79.1373	65.0158	117.167	98.8102	RIC8A	RIC8 guanine nucleotide exchange factor A [Source:VGNC Symbol;Acc:VGNC:92301]	-	-	-	-	GO:0005737//cytoplasm;GO:0005886//plasma membrane;GO:0016020//membrane	GO:0001965//G-protein alpha-subunit binding;GO:0005085//guanyl-nucleotide exchange factor activity	GO:0001701//in utero embryonic development;GO:0001944//vasculature development;GO:0007186//G protein-coupled receptor signaling pathway;GO:0007193//adenylate cyclase-inhibiting G protein-coupled receptor signaling pathway;GO:0007369//gastrulation;GO:0008542//visual learning;GO:0009416//response to light stimulus;GO:0042074//cell migration involved in gastrulation;GO:0070586//cell-cell adhesion in…
ENSSSCG00000000171	ENSSSCG00000000171	0	1413.23	2051.11	1246.82	1451.93	2578.56	1788.82	CKAP4	cytoskeleton associated protein 4 [Source:VGNC Symbol;Acc:VGNC:86716]	Genetic Information Processing	Folding, sorting and degradation	ko04141//Protein processing in endoplasmic reticulum	K13999	GO:0005783//endoplasmic reticulum;GO:0005791//rough endoplasmic reticulum;GO:0005811//lipid droplet;GO:0016020//membrane	-	-
ENSSSCG00000000185	ENSSSCG00000000185	0	89.8092	113.572	127.585	94.0044	101.358	120.243	PRKAG1	protein kinase AMP-activated non-catalytic subunit gamma 1 [Source:VGNC Symbol;Acc:VGNC:103314]	Organismal Systems;Human Diseases;Cellular Processes;Organismal Systems;Human Diseases;Environmental Information Processing;Organismal Systems;Human Diseases;Environmental Information Processing;Organismal Systems;Human Diseases;Environmental Information Processing;Organismal Systems;Organismal Systems;Organismal Systems;Organismal Systems	Environmental adaptation;Endocrine and metabolic disease;Cellular community - eukaryotes;Endocrine system;Endocrine and metabolic disease;Signal transduction;Endocrine system;Cardiovascular disease;Signal transduction;Endocrine system;Endocrine and metabolic disease;Signal transduction;Aging;Aging;Endocrine system;Environmental adaptation	ko04714//Thermogenesis;ko04932//Non-alcoholic fatty liver disease;ko04530//Tight junction;ko04910//Insulin signaling pathway;ko04936//Alcoholic liver disease;ko04371//Apelin signaling pathway;ko04921//Oxytocin signaling pathway;ko05410//Hypertrophic cardiomyopathy;ko04152//AMPK signaling pathway;ko04922//Glucagon signaling pathway;ko04931//Insulin resistance;ko04068//FoxO signaling pathway;ko0421…	K07200;K07200;K07200;K07200;K07200;K07200;K07200;K07200;K07200;K07200;K07200;K07200;K07200;K07200;K07200;K07200	GO:0005634//nucleus;GO:0031588//nucleotide-activated protein kinase complex	GO:0000166//nucleotide binding;GO:0004672//protein kinase activity;GO:0005524//ATP binding;GO:0019901//protein kinase binding	GO:0006468//protein phosphorylation;GO:0010628//positive regulation of gene expression;GO:0031669//cellular response to nutrient levels;GO:0051170//import into nucleus
ENSSSCG00000000190	ENSSSCG00000000190	0	7296.09	7827.89	7620.86	5565.85	7416.25	7263.69	TUBA1B	tubulin alpha 1b [Source:NCBI gene (formerly Entrezgene);Acc:733594]	Human Diseases;Human Diseases;Human Diseases;Human Diseases;Human Diseases;Human Diseases;Human Diseases;Cellular Processes;Cellular Processes;Cellular Processes;Cellular Processes	Neurodegenerative disease;Neurodegenerative disease;Neurodegenerative disease;Neurodegenerative disease;Neurodegenerative disease;Neurodegenerative disease;Infectious disease: bacterial;Transport and catabolism;Cellular community - eukaryotes;Cell growth and death;Cellular community - eukaryotes	ko05022//Pathways of neurodegeneration - multiple diseases;ko05014//Amyotrophic lateral sclerosis;ko05010//Alzheimer disease;ko05020//Prion disease;ko05016//Huntington disease;ko05012//Parkinson disease;ko05132//Salmonella infection;ko04145//Phagosome;ko04530//Tight junction;ko04210//Apoptosis;ko04540//Gap junction	K07374;K07374;K07374;K07374;K07374;K07374;K07374;K07374;K07374;K07374;K07374	GO:0005737//cytoplasm;GO:0005856//cytoskeleton;GO:0005874//microtubule;GO:0005881//cytoplasmic microtubule;GO:0015630//microtubule cytoskeleton	GO:0000166//nucleotide binding;GO:0003725//double-stranded RNA binding;GO:0003924//GTPase activity;GO:0005200//structural constituent of cytoskeleton;GO:0005525//GTP binding;GO:0016787//hydrolase activity;GO:0031625//ubiquitin protein ligase binding;GO:0046872//metal ion binding	GO:0000226//microtubule cytoskeleton organization;GO:0000278//mitotic cell cycle;GO:0007010//cytoskeleton organization;GO:0007017//microtubule-based process;GO:0071353//cellular response to interleukin-4
ENSSSCG00000000194	ENSSSCG00000000194	0	275.313	174.975	366.698	1871.34	868.486	448.173	TUBA1C	XP_013843702.1 tubulin alpha-1C chain isoform X1 [Sus scrofa]	Human Diseases;Human Diseases;Human Diseases;Human Diseases;Human Diseases;Human Diseases;Human Diseases;Cellular Processes;Cellular Processes;Cellular Processes;Cellular Processes	Neurodegenerative disease;Neurodegenerative disease;Neurodegenerative disease;Neurodegenerative disease;Neurodegenerative disease;Neurodegenerative disease;Infectious disease: bacterial;Transport and catabolism;Cellular community - eukaryotes;Cell growth and death;Cellular community - eukaryotes	ko05022//Pathways of neurodegeneration - multiple diseases;ko05014//Amyotrophic lateral sclerosis;ko05010//Alzheimer disease;ko05020//Prion disease;ko05016//Huntington disease;ko05012//Parkinson disease;ko05132//Salmonella infection;ko04145//Phagosome;ko04530//Tight junction;ko04210//Apoptosis;ko04540//Gap junction	K07374;K07374;K07374;K07374;K07374;K07374;K07374;K07374;K07374;K07374;K07374	GO:0005737//cytoplasm;GO:0005856//cytoskeleton;GO:0005874//microtubule	GO:0000166//nucleotide binding;GO:0005200//structural constituent of cytoskeleton;GO:0005525//GTP binding;GO:0016787//hydrolase activity	GO:0000226//microtubule cytoskeleton organization;GO:0000278//mitotic cell cycle;GO:0007010//cytoskeleton organization;GO:0007017//microtubule-based process
ENSSSCG00000000195	ENSSSCG00000000195	0	395.406	169.245	106.893	376.591	471.099	226.81	PRPH	peripherin [Source:VGNC Symbol;Acc:VGNC:91847]	Human Diseases;Human Diseases	Neurodegenerative disease;Neurodegenerative disease	ko05022//Pathways of neurodegeneration - multiple diseases;ko05014//Amyotrophic lateral sclerosis	K07607;K07607	GO:0005882//intermediate filament;GO:0030424//axon	GO:0005198//structural molecule activity	-
ENSSSCG00000000214	ENSSSCG00000000214	0	4442.07	3807.29	5184.56	3513.36	3249.71	3460.05	GPD1	glycerol-3-phosphate dehydrogenase 1 [Source:VGNC Symbol;Acc:VGNC:88583]	Metabolism	Lipid metabolism	ko00564//Glycerophospholipid metabolism	K00006	GO:0005829//cytosol;GO:0009331//glycerol-3-phosphate dehydrogenase complex	GO:0016491//oxidoreductase activity;GO:0016616//oxidoreductase activity, acting on the CH-OH group of donors, NAD or NADP as acceptor;GO:0042803//protein homodimerization activity;GO:0047952//glycerol-3-phosphate dehydrogenase [NAD(P)+] activity;GO:0051287//NAD binding	GO:0005975//carbohydrate metabolic process;GO:0006072//glycerol-3-phosphate metabolic process;GO:0006094//gluconeogenesis;GO:0006116//NADH oxidation;GO:0006127//glycerophosphate shuttle;GO:0045821//positive regulation of glycolytic process;GO:0046168//glycerol-3-phosphate catabolic process;GO:0071320//cellular response to cAMP;GO:0071356//cellular response to tumor necrosis factor
ENSSSCG00000000223	ENSSSCG00000000223	0	197.71	395.533	165.995	259.121	241.022	281.881	BIN2	bridging integrator 2 [Source:VGNC Symbol;Acc:VGNC:85825]	-	-	-	-	GO:0001891//phagocytic cup;GO:0002102//podosome;GO:0005737//cytoplasm;GO:0005886//plasma membrane;GO:0043229//intracellular organelle	GO:0005515//protein binding;GO:0005543//phospholipid binding	GO:0006911//phagocytosis, engulfment;GO:0060326//cell chemotaxis;GO:0071800//podosome assembly;GO:0097320//plasma membrane tubulation
ENSSSCG00000000251	ENSSSCG00000000251	0.0066638	30.5823	171.344	23.506	106.516	88.1193	70.9073	KRT1	keratin 1 [Source:VGNC Symbol;Acc:VGNC:89576]	-	-	-	-	GO:0001533//cornified envelope;GO:0005737//cytoplasm;GO:0005882//intermediate filament;GO:0005886//plasma membrane;GO:0016020//membrane;GO:0045095//keratin filament	GO:0030246//carbohydrate binding;GO:0030280//structural constituent of skin epidermis;GO:0046982//protein heterodimerization activity	GO:0001867//complement activation, lectin pathway;GO:0018149//peptide cross-linking;GO:0031424//keratinization;GO:0050728//negative regulation of inflammatory response;GO:0051290//protein heterotetramerization;GO:0061436//establishment of skin barrier
ENSSSCG00000000252	ENSSSCG00000000252	0	491.829	194.47	914.376	724.908	577.575	353.331	KRT8	keratin 8 [Source:VGNC Symbol;Acc:VGNC:89596]	-	-	-	-	GO:0005737//cytoplasm;GO:0005882//intermediate filament;GO:0005911//cell-cell junction;GO:0016327//apicolateral plasma membrane;GO:0030018//Z disc;GO:0042383//sarcolemma;GO:0045095//keratin filament;GO:0045111//intermediate filament cytoskeleton;GO:0071944//cell periphery	GO:0097110//scaffold protein binding	GO:0033209//tumor necrosis factor-mediated signaling pathway;GO:0051707//response to other organism;GO:0060706//cell differentiation involved in embryonic placenta development;GO:0097191//extrinsic apoptotic signaling pathway;GO:0097284//hepatocyte apoptotic process
ENSSSCG00000000253	ENSSSCG00000000253	0	322.774	108.096	565.787	621.501	316.771	221.864	KRT18	keratin 18 [Source:VGNC Symbol;Acc:VGNC:89580]	Human Diseases;Organismal Systems	Infectious disease: bacterial;Endocrine system	ko05150//Staphylococcus aureus infection;ko04915//Estrogen signaling pathway	K07604;K07604	GO:0005737//cytoplasm;GO:0005815//microtubule organizing center;GO:0005829//cytosol;GO:0005882//intermediate filament;GO:0034451//centriolar satellite;GO:0045095//keratin filament;GO:0071944//cell periphery	GO:0005198//structural molecule activity;GO:0097110//scaffold protein binding	GO:0033209//tumor necrosis factor-mediated signaling pathway;GO:0043001//Golgi to plasma membrane protein transport;GO:0043066//negative regulation of apoptotic process;GO:0045104//intermediate filament cytoskeleton organization;GO:0097191//extrinsic apoptotic signaling pathway;GO:0097284//hepatocyte apoptotic process
ENSSSCG00000000259	ENSSSCG00000000259	0	394.293	331.341	557.326	470.77	392.631	378.694	CSAD	cysteine sulfinic acid decarboxylase [Source:VGNC Symbol;Acc:VGNC:87027]	Metabolism;Metabolism;Metabolism;Metabolism	Global and overview maps;Metabolism of other amino acids;Metabolism of cofactors and vitamins;Metabolism of other amino acids	ko01100//Metabolic pathways;ko00410//beta-Alanine metabolism;ko00770//Pantothenate and CoA biosynthesis;ko00430//Taurine and hypotaurine metabolism	K18966;K18966;K18966;K18966	GO:0005737//cytoplasm	GO:0003824//catalytic activity;GO:0004782//sulfinoalanine decarboxylase activity;GO:0016829//lyase activity;GO:0016830//carbon-carbon lyase activity;GO:0016831//carboxy-lyase activity;GO:0030170//pyridoxal phosphate binding	GO:0019752//carboxylic acid metabolic process;GO:0042412//taurine biosynthetic process
ENSSSCG00000000261	ENSSSCG00000000261	0	111.283	120.295	57.4823	102.073	65.7824	43.6302	IGFBP6	insulin like growth factor binding protein 6 [Source:VGNC Symbol;Acc:VGNC:89059]	-	-	-	-	GO:0005576//extracellular region;GO:0042568//insulin-like growth factor binary complex	GO:0005520//insulin-like growth factor binding;GO:0019838//growth factor binding;GO:0031995//insulin-like growth factor II binding;GO:0042802//identical protein binding	GO:0016477//cell migration;GO:0032874//positive regulation of stress-activated MAPK cascade;GO:0043410//positive regulation of MAPK cascade
ENSSSCG00000000263	ENSSSCG00000000263	0.000914286	61.8372	109.67	114.496	105.64	131.458	79.8217	TNS2	tensin 2 [Source:VGNC Symbol;Acc:VGNC:94295]	-	-	-	-	GO:0005925//focal adhesion;GO:0070161//anchoring junction	GO:0004721//phosphoprotein phosphatase activity;GO:0004725//protein tyrosine phosphatase activity;GO:0005515//protein binding;GO:0016787//hydrolase activity;GO:0019900//kinase binding;GO:0042802//identical protein binding;GO:0046872//metal ion binding	GO:0001822//kidney development;GO:0008285//negative regulation of cell population proliferation;GO:0014850//response to muscle activity;GO:0019725//cellular homeostasis;GO:0032963//collagen metabolic process;GO:0035264//multicellular organism growth;GO:0035335//peptidyl-tyrosine dephosphorylation;GO:0046627//negative regulation of insulin receptor signaling pathway;GO:0048871//multicellular organ…
ENSSSCG00000000267	ENSSSCG00000000267	0	413.657	420.214	376.205	515.291	408.032	495.494	PFDN5	MYG1 exonuclease [Source:VGNC Symbol;Acc:VGNC:90509]	-	-	-	-	GO:0005634//nucleus;GO:0005737//cytoplasm;GO:0005829//cytosol;GO:0016272//prefoldin complex;GO:0045111//intermediate filament cytoskeleton	GO:0001540//amyloid-beta binding;GO:0051082//unfolded protein binding	GO:0006457//protein folding;GO:0045892//negative regulation of transcription, DNA-templated;GO:0060041//retina development in camera-type eye;GO:0090090//negative regulation of canonical Wnt signaling pathway;GO:1905907//negative regulation of amyloid fibril formation
ENSSSCG00000000268	ENSSSCG00000000268	0	56.8599	52.1619	47.4639	109.169	62.3602	135.061	AAAS	aladin WD repeat nucleoporin [Source:VGNC Symbol;Acc:VGNC:84936]	Genetic Information Processing	Translation	ko03013//Nucleocytoplasmic transport	K14320	GO:0000922//spindle pole;GO:0005635//nuclear envelope;GO:0005643//nuclear pore;GO:0005654//nucleoplasm;GO:0005813//centrosome;GO:0005829//cytosol;GO:0031965//nuclear membrane;GO:0072686//mitotic spindle	GO:0005515//protein binding	GO:0001578//microtubule bundle formation;GO:0006913//nucleocytoplasmic transport;GO:0007612//learning;GO:0009566//fertilization;GO:0090307//mitotic spindle assembly
ENSSSCG00000000274	ENSSSCG00000000274	0	839.458	847.58	897.489	974.739	948.203	1005.2	PCBP2	poly(rC) binding protein 2 [Source:VGNC Symbol;Acc:VGNC:103309]	Cellular Processes	Cell growth and death	ko04216//Ferroptosis	K13162	GO:0005634//nucleus;GO:0005654//nucleoplasm;GO:0005737//cytoplasm;GO:0005829//cytosol	GO:0003676//nucleic acid binding;GO:0003677//DNA binding;GO:0003697//single-stranded DNA binding;GO:0003723//RNA binding;GO:0003729//mRNA binding;GO:0019899//enzyme binding;GO:0031625//ubiquitin protein ligase binding;GO:1990829//C-rich single-stranded DNA binding	GO:0010468//regulation of gene expression;GO:0039694//viral RNA genome replication;GO:0043161//proteasome-mediated ubiquitin-dependent protein catabolic process;GO:0045824//negative regulation of innate immune response;GO:0045944//positive regulation of transcription by RNA polymerase II;GO:0050687//negative regulation of defense response to virus;GO:0051252//regulation of RNA metabolic process;G…
ENSSSCG00000000278	ENSSSCG00000000278;ENSSSCG00000038076	0.00894378	33.0802	46.0901	20.0703	73.4826	67.7422	108.532	ATF7	activating transcription factor 7 [Source:HGNC Symbol;Acc:HGNC:792]	-	-	-	-	GO:0005634//nucleus;GO:0005654//nucleoplasm;GO:0090575//RNA polymerase II transcription regulator complex	GO:0000976//transcription cis-regulatory region binding;GO:0000981//DNA-binding transcription factor activity, RNA polymerase II-specific;GO:0001223//transcription coactivator binding;GO:0003677//DNA binding;GO:0003700//DNA-binding transcription factor activity;GO:0019899//enzyme binding;GO:0035497//cAMP response element binding;GO:0051019//mitogen-activated protein kinase binding;GO:1990837//seq…	GO:0006355//regulation of transcription, DNA-templated;GO:0006357//regulation of transcription by RNA polymerase II;GO:0045944//positive regulation of transcription by RNA polymerase II
ENSSSCG00000038076	ENSSSCG00000000278;ENSSSCG00000038076	0.00894378	33.0802	46.0901	20.0703	73.4826	67.7422	108.532	ATF2	activating transcription factor 2 [Source:VGNC Symbol;Acc:VGNC:96446]	Human Diseases;Environmental Information Processing;Organismal Systems;Human Diseases;Human Diseases;Environmental Information Processing;Human Diseases;Human Diseases;Human Diseases;Organismal Systems;Environmental Information Processing;Human Diseases;Organismal Systems;Organismal Systems;Organismal Systems;Organismal Systems;Organismal Systems;Human Diseases;Environmental Information Processin…	Neurodegenerative disease;Signal transduction;Environmental adaptation;Cancer: overview;Infectious disease: viral;Signal transduction;Substance dependence;Infectious disease: viral;Cancer: overview;Circulatory system;Signal transduction;Infectious disease: viral;Nervous system;Endocrine system;Endocrine system;Endocrine system;Endocrine system;Endocrine and metabolic disease;Signal transduction;E…	ko05020//Prion disease;ko04151//PI3K-Akt signaling pathway;ko04714//Thermogenesis;ko05203//Viral carcinogenesis;ko05163//Human cytomegalovirus infection;ko04010//MAPK signaling pathway;ko05034//Alcoholism;ko05166//Human T-cell leukemia virus 1 infection;ko05207//Chemical carcinogenesis - receptor activation;ko04261//Adrenergic signaling in cardiomyocytes;ko04022//cGMP-PKG signaling pathway;ko0516…	K04450;K04450;K04450;K04450;K04450;K04450;K04450;K04450;K04450;K04450;K04450;K04450;K04450;K04450;K04450;K04450;K04450;K04450;K04450;K04450;K04450;K04450;K04450;K04450;K04450;K04450;K04450	GO:0000785//chromatin;GO:0005634//nucleus;GO:0005654//nucleoplasm;GO:0005737//cytoplasm;GO:0005741//mitochondrial outer membrane;GO:0016020//membrane;GO:0035861//site of double-strand break;GO:0090575//RNA polymerase II transcription regulator complex;GO:1902562//H4 histone acetyltransferase complex	GO:0000977//RNA polymerase II transcription regulatory region sequence-specific DNA binding;GO:0000978//RNA polymerase II cis-regulatory region sequence-specific DNA binding;GO:0000981//DNA-binding transcription factor activity, RNA polymerase II-specific;GO:0000987//cis-regulatory region sequence-specific DNA binding;GO:0001228//DNA-binding transcription activator activity, RNA polymerase II-spe…	GO:0000165//MAPK cascade;GO:0001701//in utero embryonic development;GO:0001865//NK T cell differentiation;GO:0001889//liver development;GO:0001934//positive regulation of protein phosphorylation;GO:0002244//hematopoietic progenitor cell differentiation;GO:0003151//outflow tract morphogenesis;GO:0003360//brainstem development;GO:0003418//growth plate cartilage chondrocyte differentiation;GO:000341…
ENSSSCG00000000288	ENSSSCG00000000288	0	1180.21	1270.45	964.034	1764.09	1520.96	1430.18	HNRNPA1	heteroous nuclear ribonucleoprotein A1 [Source:VGNC Symbol;Acc:VGNC:88918]	Human Diseases;Genetic Information Processing	Neurodegenerative disease;Transcription	ko05014//Amyotrophic lateral sclerosis;ko03040//Spliceosome	K12741;K12741	GO:0005634//nucleus;GO:0005654//nucleoplasm;GO:0005681//spliceosomal complex;GO:0005737//cytoplasm;GO:0043232//intracellular non-membrane-bounded organelle;GO:0071013//catalytic step 2 spliceosome;GO:1990904//ribonucleoprotein complex	GO:0003676//nucleic acid binding;GO:0003697//single-stranded DNA binding;GO:0003723//RNA binding;GO:0019904//protein domain specific binding;GO:0035198//miRNA binding;GO:0036002//pre-mRNA binding;GO:0061752//telomeric repeat-containing RNA binding;GO:0098505//G-rich strand telomeric DNA binding;GO:0140693//molecular condensate scaffold activity	GO:0000381//regulation of alternative mRNA splicing, via spliceosome;GO:0032211//negative regulation of telomere maintenance via telomerase;GO:0032212//positive regulation of telomere maintenance via telomerase;GO:0042149//cellular response to glucose starvation;GO:0043484//regulation of RNA splicing;GO:0051168//nuclear export;GO:0051170//import into nucleus;GO:1903936//cellular response to sodiu…
ENSSSCG00000000290	ENSSSCG00000000290	0	330.014	369.124	482.091	326.903	479.664	415.978	COPZ1	COPI coat complex subunit zeta 1 [Source:VGNC Symbol;Acc:VGNC:86903]	-	-	-	-	GO:0000139//Golgi membrane;GO:0005737//cytoplasm;GO:0005794//Golgi apparatus;GO:0016020//membrane;GO:0030117//membrane coat;GO:0030126//COPI vesicle coat;GO:0030663//COPI-coated vesicle membrane;GO:0031410//cytoplasmic vesicle	-	GO:0006886//intracellular protein transport;GO:0006890//retrograde vesicle-mediated transport, Golgi to endoplasmic reticulum;GO:0006891//intra-Golgi vesicle-mediated transport;GO:0015031//protein transport;GO:0016192//vesicle-mediated transport
ENSSSCG00000000293	ENSSSCG00000000293	0	464.758	620.461	390.136	650.627	556.842	610.646	ITGA5	integrin subunit alpha 5 [Source:VGNC Symbol;Acc:VGNC:89236]	Environmental Information Processing;Human Diseases;Cellular Processes;Cellular Processes;Cellular Processes;Human Diseases;Human Diseases;Human Diseases;Human Diseases;Human Diseases;Human Diseases;Environmental Information Processing;Human Diseases;Human Diseases;Human Diseases;Organismal Systems	Signal transduction;Infectious disease: viral;Cell motility;Cellular community - eukaryotes;Transport and catabolism;Cancer: overview;Infectious disease: viral;Infectious disease: bacterial;Cardiovascular disease;Cardiovascular disease;Cancer: overview;Signaling molecules and interaction;Infectious disease: bacterial;Cardiovascular disease;Infectious disease: bacterial;Immune system	ko04151//PI3K-Akt signaling pathway;ko05165//Human papillomavirus infection;ko04810//Regulation of actin cytoskeleton;ko04510//Focal adhesion;ko04145//Phagosome;ko05205//Proteoglycans in cancer;ko05168//Herpes simplex virus 1 infection;ko05135//Yersinia infection;ko05414//Dilated cardiomyopathy;ko05410//Hypertrophic cardiomyopathy;ko05206//MicroRNAs in cancer;ko04512//ECM-receptor interaction;ko0…	K06484;K06484;K06484;K06484;K06484;K06484;K06484;K06484;K06484;K06484;K06484;K06484;K06484;K06484;K06484;K06484	GO:0005783//endoplasmic reticulum;GO:0005794//Golgi apparatus;GO:0005886//plasma membrane;GO:0005911//cell-cell junction;GO:0005925//focal adhesion;GO:0008305//integrin complex;GO:0009897//external side of plasma membrane;GO:0009986//cell surface;GO:0016020//membrane;GO:0031410//cytoplasmic vesicle;GO:0032587//ruffle membrane;GO:0034674//integrin alpha5-beta1 complex;GO:0045202//synapse	GO:0005178//integrin binding	GO:0001525//angiogenesis;GO:0007044//cell-substrate junction assembly;GO:0007155//cell adhesion;GO:0007157//heterophilic cell-cell adhesion via plasma membrane cell adhesion molecules;GO:0007159//leukocyte cell-cell adhesion;GO:0007160//cell-matrix adhesion;GO:0007229//integrin-mediated signaling pathway;GO:0007613//memory;GO:0023035//CD40 signaling pathway;GO:0031589//cell-substrate adhesion;GO:…
ENSSSCG00000000298	ENSSSCG00000000298	0	141.453	293.26	266.194	118.645	231.617	219.896	PPP1R1A	protein phosphatase 1 regulatory inhibitor subunit 1A [Source:VGNC Symbol;Acc:VGNC:91727]	Organismal Systems;Organismal Systems	Circulatory system;Nervous system	ko04261//Adrenergic signaling in cardiomyocytes;ko04720//Long-term potentiation	K08050;K08050	-	GO:0004864//protein phosphatase inhibitor activity	GO:0007165//signal transduction
ENSSSCG00000000359	ENSSSCG00000000359	0	218.18	126.69	147.24	178.406	96.961	117.671	BLOC1S1	biogenesis of lysosomal organelles complex 1 subunit 1 [Source:HGNC Symbol;Acc:HGNC:4200]	-	-	-	-	GO:0005758//mitochondrial intermembrane space;GO:0005759//mitochondrial matrix;GO:0005765//lysosomal membrane;GO:0005769//early endosome;GO:0005829//cytosol;GO:0031083//BLOC-1 complex;GO:0099078//BORC complex;GO:1904115//axon cytoplasm	-	GO:0008089//anterograde axonal transport;GO:0009060//aerobic respiration;GO:0016197//endosomal transport;GO:0018394//peptidyl-lysine acetylation;GO:0032418//lysosome localization;GO:0048490//anterograde synaptic vesicle transport;GO:0051179//localization
ENSSSCG00000000361	ENSSSCG00000000361	0	89.2626	19.7788	29.6045	299.771	413.842	185.699	CD63	CD63 molecule [Source:VGNC Symbol;Acc:VGNC:86424]	Human Diseases;Cellular Processes	Cancer: overview;Transport and catabolism	ko05205//Proteoglycans in cancer;ko04142//Lysosome	K06497;K06497	GO:0005576//extracellular region;GO:0005615//extracellular space;GO:0005654//nucleoplasm;GO:0005764//lysosome;GO:0005765//lysosomal membrane;GO:0005768//endosome;GO:0005770//late endosome;GO:0005771//multivesicular body;GO:0005886//plasma membrane;GO:0009986//cell surface;GO:0010008//endosome membrane;GO:0016020//membrane;GO:0031902//late endosome membrane;GO:0031904//endosome lumen;GO:0032585//m…	-	GO:0002092//positive regulation of receptor internalization;GO:0007160//cell-matrix adhesion;GO:0015031//protein transport;GO:0016477//cell migration;GO:0035646//endosome to melanosome transport;GO:0043473//pigmentation;GO:0048757//pigment granule maturation;GO:0050931//pigment cell differentiation;GO:1900746//regulation of vascular endothelial growth factor signaling pathway;GO:1901379//regulati…
ENSSSCG00000000362	ENSSSCG00000000362	0	504.927	169.52	470.326	164.31	211.375	154.596	RDH5	retinol dehydrogenase 5 [Source:VGNC Symbol;Acc:VGNC:92191]	Metabolism;Metabolism	Global and overview maps;Metabolism of cofactors and vitamins	ko01100//Metabolic pathways;ko00830//Retinol metabolism	K00061;K00061	GO:0005788//endoplasmic reticulum lumen;GO:0005789//endoplasmic reticulum membrane;GO:0043231//intracellular membrane-bounded organelle	GO:0004745//NAD-retinol dehydrogenase activity;GO:0016491//oxidoreductase activity;GO:0016616//oxidoreductase activity, acting on the CH-OH group of donors, NAD or NADP as acceptor;GO:0042803//protein homodimerization activity;GO:0047023//androsterone dehydrogenase activity;GO:0047044//androstan-3-alpha,17-beta-diol dehydrogenase activity	GO:0001523//retinoid metabolic process;GO:0008202//steroid metabolic process
ENSSSCG00000000364	ENSSSCG00000000364	0	341.482	314.83	368.76	294.562	253.275	195.054	SARNP	SAP domain containing ribonucleoprotein [Source:VGNC Symbol;Acc:VGNC:99729]	-	-	-	-	GO:0000346//transcription export complex;GO:0005634//nucleus;GO:0016607//nuclear speck;GO:0036464//cytoplasmic ribonucleoprotein granule;GO:1990904//ribonucleoprotein complex	GO:0003682//chromatin binding	GO:0000122//negative regulation of transcription by RNA polymerase II;GO:0006406//mRNA export from nucleus;GO:0016973//poly(A)+ mRNA export from nucleus
ENSSSCG00000000370	ENSSSCG00000000370	0	48.3463	272.11	167.172	88.125	181.644	236.746	DGKA	diacylglycerol kinase alpha [Source:VGNC Symbol;Acc:VGNC:87269]	Metabolism;Environmental Information Processing;Human Diseases;Metabolism;Metabolism;Environmental Information Processing	Global and overview maps;Signal transduction;Cancer: overview;Lipid metabolism;Lipid metabolism;Signal transduction	ko01100//Metabolic pathways;ko04072//Phospholipase D signaling pathway;ko05231//Choline metabolism in cancer;ko00564//Glycerophospholipid metabolism;ko00561//Glycerolipid metabolism;ko04070//Phosphatidylinositol signaling system	K00901;K00901;K00901;K00901;K00901;K00901	GO:0005829//cytosol;GO:0005886//plasma membrane	GO:0000166//nucleotide binding;GO:0004143//diacylglycerol kinase activity;GO:0005509//calcium ion binding;GO:0005524//ATP binding;GO:0005543//phospholipid binding;GO:0008289//lipid binding;GO:0016301//kinase activity;GO:0016740//transferase activity;GO:0046872//metal ion binding	GO:0006629//lipid metabolic process;GO:0006654//phosphatidic acid biosynthetic process;GO:0007165//signal transduction;GO:0007205//protein kinase C-activating G protein-coupled receptor signaling pathway;GO:0016310//phosphorylation;GO:0035556//intracellular signal transduction;GO:0046339//diacylglycerol metabolic process;GO:0046486//glycerolipid metabolic process;GO:0046834//lipid phosphorylation
ENSSSCG00000000376	ENSSSCG00000000376	0	462.953	394.983	508.154	413.348	321.019	411.723	SUOX	sulfite oxidase [Source:VGNC Symbol;Acc:VGNC:93621]	Metabolism;Metabolism	Global and overview maps;Energy metabolism	ko01100//Metabolic pathways;ko00920//Sulfur metabolism	K00387;K00387	GO:0005739//mitochondrion;GO:0005758//mitochondrial intermembrane space;GO:0005783//endoplasmic reticulum	GO:0008482//sulfite oxidase activity;GO:0016491//oxidoreductase activity;GO:0020037//heme binding;GO:0030151//molybdenum ion binding;GO:0043546//molybdopterin cofactor binding;GO:0046872//metal ion binding	GO:0006790//sulfur compound metabolic process
ENSSSCG00000000377	ENSSSCG00000000377	0	255.769	280.675	320.385	459.156	327.605	372.671	PA2G4	XP_013843758.1 proliferation-associated protein 2G4 isoform X1 [Sus scrofa]	-	-	-	-	-	-	-
ENSSSCG00000000379	ENSSSCG00000000379	0	405.957	257.893	382.55	307.204	279.62	301.694	ESYT1	extended synaptotagmin 1 [Source:VGNC Symbol;Acc:VGNC:87796]	-	-	-	-	GO:0005783//endoplasmic reticulum;GO:0005789//endoplasmic reticulum membrane;GO:0005886//plasma membrane;GO:0016020//membrane	GO:0005509//calcium ion binding;GO:0005544//calcium-dependent phospholipid binding;GO:0008289//lipid binding;GO:0008429//phosphatidylethanolamine binding;GO:0031210//phosphatidylcholine binding;GO:0035091//phosphatidylinositol binding;GO:0042802//identical protein binding;GO:0120014//phospholipid transfer activity	GO:0006869//lipid transport;GO:0061817//endoplasmic reticulum-plasma membrane tethering;GO:0120009//intermembrane lipid transfer
ENSSSCG00000000382	ENSSSCG00000000382	0	63.5229	142.397	111.15	230.298	131.446	148.559	SMARCC2	SWI/SNF related, matrix associated, actin dependent regulator of chromatin subfamily c member 2 [Source:VGNC Symbol;Acc:VGNC:93232]	Organismal Systems;Human Diseases	Environmental adaptation;Cancer: specific types	ko04714//Thermogenesis;ko05225//Hepatocellular carcinoma	K11649;K11649	GO:0005654//nucleoplasm;GO:0005694//chromosome;GO:0016514//SWI/SNF complex;GO:0071564//npBAF complex;GO:0071565//nBAF complex	GO:0003682//chromatin binding;GO:0005515//protein binding;GO:0042393//histone binding	GO:0000122//negative regulation of transcription by RNA polymerase II;GO:0006357//regulation of transcription by RNA polymerase II;GO:0006366//transcription by RNA polymerase II;GO:0045893//positive regulation of transcription, DNA-templated
ENSSSCG00000000394	ENSSSCG00000000394	0	358.634	496.61	374.287	251.883	188.679	280.102	CNPY2	canopy FGF signaling regulator 2 [Source:VGNC Symbol;Acc:VGNC:109185]	-	-	-	-	GO:0005783//endoplasmic reticulum	-	GO:0010629//negative regulation of gene expression;GO:0010988//regulation of low-density lipoprotein particle clearance;GO:1905599//positive regulation of low-density lipoprotein receptor activity
ENSSSCG00000000396	ENSSSCG00000000396	0	52.3427	46.8226	123.894	156.737	76.0891	105.207	STAT2	signal transducer and activator of transcription 2 [Source:VGNC Symbol;Acc:VGNC:93539]	Human Diseases;Human Diseases;Human Diseases;Human Diseases;Human Diseases;Cellular Processes;Organismal Systems;Human Diseases;Human Diseases;Organismal Systems;Human Diseases;Human Diseases;Human Diseases;Organismal Systems;Organismal Systems;Environmental Information Processing	Infectious disease: viral;Cancer: overview;Infectious disease: viral;Infectious disease: viral;Infectious disease: viral;Cell growth and death;Immune system;Infectious disease: viral;Infectious disease: viral;Immune system;Infectious disease: viral;Infectious disease: viral;Infectious disease: viral;Development and regeneration;Immune system;Signal transduction	ko05171//Coronavirus disease - COVID-19;ko05200//Pathways in cancer;ko05165//Human papillomavirus infection;ko05169//Epstein-Barr virus infection;ko05168//Herpes simplex virus 1 infection;ko04217//Necroptosis;ko04621//NOD-like receptor signaling pathway;ko05167//Kaposi sarcoma-associated herpesvirus infection;ko05164//Influenza A;ko04062//Chemokine signaling pathway;ko05160//Hepatitis C;ko05161//…	K11221;K11221;K11221;K11221;K11221;K11221;K11221;K11221;K11221;K11221;K11221;K11221;K11221;K11221;K11221;K11221	GO:0005634//nucleus;GO:0005737//cytoplasm;GO:0005829//cytosol;GO:0005886//plasma membrane;GO:0070721//ISGF3 complex	GO:0000978//RNA polymerase II cis-regulatory region sequence-specific DNA binding;GO:0000981//DNA-binding transcription factor activity, RNA polymerase II-specific;GO:0003677//DNA binding;GO:0003700//DNA-binding transcription factor activity;GO:0042802//identical protein binding;GO:0044389//ubiquitin-like protein ligase binding	GO:0001932//regulation of protein phosphorylation;GO:0006355//regulation of transcription, DNA-templated;GO:0006357//regulation of transcription by RNA polymerase II;GO:0006952//defense response;GO:0007165//signal transduction;GO:0007259//receptor signaling pathway via JAK-STAT;GO:0042127//regulation of cell population proliferation;GO:0043434//response to peptide hormone;GO:0045944//positive reg…
ENSSSCG00000000398	ENSSSCG00000000398	0	385.422	291.279	377.755	538.661	404.675	367.592	APOF	apolipoprotein F [Source:NCBI gene (formerly Entrezgene);Acc:445462]	-	-	-	-	GO:0005615//extracellular space	-	GO:0008203//cholesterol metabolic process
ENSSSCG00000000405	ENSSSCG00000000405	0	17511.3	18932.5	15783.3	11706.4	11704.3	12625.2	ATP5F1B	XP_001929445.4 ATP synthase subunit beta, mitochondrial [Sus scrofa]	Metabolism;Human Diseases;Human Diseases;Human Diseases;Human Diseases;Human Diseases;Human Diseases;Human Diseases;Human Diseases;Organismal Systems;Metabolism	Global and overview maps;Neurodegenerative disease;Neurodegenerative disease;Neurodegenerative disease;Neurodegenerative disease;Neurodegenerative disease;Neurodegenerative disease;Cancer: overview;Cardiovascular disease;Environmental adaptation;Energy metabolism	ko01100//Metabolic pathways;ko05022//Pathways of neurodegeneration - multiple diseases;ko05014//Amyotrophic lateral sclerosis;ko05010//Alzheimer disease;ko05020//Prion disease;ko05016//Huntington disease;ko05012//Parkinson disease;ko05208//Chemical carcinogenesis - reactive oxygen species;ko05415//Diabetic cardiomyopathy;ko04714//Thermogenesis;ko00190//Oxidative phosphorylation	K02133;K02133;K02133;K02133;K02133;K02133;K02133;K02133;K02133;K02133;K02133	GO:0005737//cytoplasm;GO:0005753//mitochondrial proton-transporting ATP synthase complex;GO:0016020//membrane;GO:0045261//proton-transporting ATP synthase complex, catalytic core F(1)	GO:0000166//nucleotide binding;GO:0005524//ATP binding;GO:0046933//proton-transporting ATP synthase activity, rotational mechanism;GO:0046961//proton-transporting ATPase activity, rotational mechanism	GO:0006754//ATP biosynthetic process;GO:0006811//ion transport;GO:0015986//ATP synthesis coupled proton transport;GO:0042776//mitochondrial ATP synthesis coupled proton transport;GO:0046034//ATP metabolic process;GO:1902600//proton transmembrane transport
ENSSSCG00000000406	ENSSSCG00000000406	0	235.802	380.189	248.435	297.646	315.685	264.855	PTGES3	prostaglandin E synthase 3 [Source:VGNC Symbol;Acc:VGNC:91952]	Metabolism;Human Diseases;Metabolism	Global and overview maps;Cancer: overview;Lipid metabolism	ko01100//Metabolic pathways;ko05207//Chemical carcinogenesis - receptor activation;ko00590//Arachidonic acid metabolism	K15730;K15730;K15730	GO:0005634//nucleus;GO:0005697//telomerase holoenzyme complex;GO:0005737//cytoplasm;GO:0005829//cytosol;GO:0032991//protein-containing complex;GO:0101031//chaperone complex	GO:0003720//telomerase activity;GO:0050220//prostaglandin-E synthase activity;GO:0051082//unfolded protein binding;GO:0051087//chaperone binding;GO:0051879//Hsp90 protein binding;GO:0070182//DNA polymerase binding	GO:0001516//prostaglandin biosynthetic process;GO:0005978//glycogen biosynthetic process;GO:0006457//protein folding;GO:0006629//lipid metabolic process;GO:0007004//telomere maintenance via telomerase;GO:0042327//positive regulation of phosphorylation;GO:0042921//glucocorticoid receptor signaling pathway;GO:0043588//skin development;GO:0048144//fibroblast proliferation;GO:0050821//protein stabili…
ENSSSCG00000000419	ENSSSCG00000000419;ENSSSCG00000052399	0	310.349	198.068	405.649	40.1171	21.6618	18.2785	RDH16	XP_020947468.1 retinol dehydrogenase 16 isoform X1 [Sus scrofa]	Metabolism;Metabolism	Global and overview maps;Metabolism of cofactors and vitamins	ko01100//Metabolic pathways;ko00830//Retinol metabolism	K11154;K11154	GO:0043231//intracellular membrane-bounded organelle	GO:0004745//NAD-retinol dehydrogenase activity	GO:0008202//steroid metabolic process;GO:0042572//retinol metabolic process
ENSSSCG00000052399	ENSSSCG00000000419;ENSSSCG00000052399	0	310.349	198.068	405.649	40.1171	21.6618	18.2785	RDH16	XP_020947474.1 retinol dehydrogenase 16 isoform X1 [Sus scrofa]	Metabolism;Metabolism	Global and overview maps;Metabolism of cofactors and vitamins	ko01100//Metabolic pathways;ko00830//Retinol metabolism	K11154;K11154	-	-	-
ENSSSCG00000000444	ENSSSCG00000000444	0	1632.94	1822.07	1634.6	1539.4	1611.85	1571.28	DCTN2	dynactin subunit 2 [Source:VGNC Symbol;Acc:VGNC:87193]	Human Diseases;Human Diseases;Human Diseases;Human Diseases;Organismal Systems	Neurodegenerative disease;Neurodegenerative disease;Neurodegenerative disease;Infectious disease: bacterial;Excretory system	ko05022//Pathways of neurodegeneration - multiple diseases;ko05014//Amyotrophic lateral sclerosis;ko05016//Huntington disease;ko05132//Salmonella infection;ko04962//Vasopressin-regulated water reabsorption	K10424;K10424;K10424;K10424;K10424	GO:0000776//kinetochore;GO:0005737//cytoplasm;GO:0005813//centrosome;GO:0005815//microtubule organizing center;GO:0005829//cytosol;GO:0005856//cytoskeleton;GO:0005869//dynactin complex;GO:0005874//microtubule;GO:0016020//membrane;GO:0030286//dynein complex;GO:0030426//growth cone;GO:0031982//vesicle	GO:0019901//protein kinase binding;GO:0030507//spectrin binding;GO:0042802//identical protein binding	GO:0007017//microtubule-based process;GO:0007052//mitotic spindle organization;GO:0007080//mitotic metaphase plate congression;GO:0032402//melanosome transport;GO:0071539//protein localization to centrosome
ENSSSCG00000000453	ENSSSCG00000000453	0.00392756	0	0	0	145.586	0	0	ATP23	ATP23 metallopeptidase and ATP synthase assembly factor homolog [Source:VGNC Symbol;Acc:VGNC:85645]	-	-	-	-	GO:0005739//mitochondrion;GO:0005829//cytosol;GO:0005886//plasma membrane;GO:0030054//cell junction;GO:0043231//intracellular membrane-bounded organelle	GO:0004222//metalloendopeptidase activity;GO:0008233//peptidase activity;GO:0008237//metallopeptidase activity;GO:0016787//hydrolase activity;GO:0046872//metal ion binding	GO:0006508//proteolysis;GO:0033615//mitochondrial proton-transporting ATP synthase complex assembly;GO:0034982//mitochondrial protein processing
ENSSSCG00000000456	ENSSSCG00000000456	0	93.0791	37.3034	127.323	97.6504	123.813	68.7472	SLC16A7	solute carrier family 16 member 7 [Source:VGNC Symbol;Acc:VGNC:92947]	-	-	-	-	GO:0005654//nucleoplasm;GO:0005829//cytosol;GO:0005886//plasma membrane;GO:0016020//membrane	GO:0008028//monocarboxylic acid transmembrane transporter activity;GO:0015129//lactate transmembrane transporter activity;GO:0015293//symporter activity;GO:0022857//transmembrane transporter activity;GO:0042802//identical protein binding;GO:0050833//pyruvate transmembrane transporter activity	GO:0015718//monocarboxylic acid transport;GO:0035873//lactate transmembrane transport;GO:0055085//transmembrane transport;GO:1901475//pyruvate transmembrane transport
ENSSSCG00000000457	ENSSSCG00000000457	0	61.4205	78.7358	90.1534	132.046	81.679	106.574	USP15	ubiquitin specific peptidase 15 [Source:VGNC Symbol;Acc:VGNC:94748]	Cellular Processes	Transport and catabolism	ko04137//Mitophagy - animal	K21343	GO:0005634//nucleus;GO:0005654//nucleoplasm;GO:0005737//cytoplasm;GO:0005829//cytosol;GO:0016604//nuclear body	GO:0003824//catalytic activity;GO:0004197//cysteine-type endopeptidase activity;GO:0004843//thiol-dependent deubiquitinase;GO:0005160//transforming growth factor beta receptor binding;GO:0008047//enzyme activator activity;GO:0008233//peptidase activity;GO:0008234//cysteine-type peptidase activity;GO:0016787//hydrolase activity;GO:0042802//identical protein binding;GO:0046332//SMAD binding;GO:0061…	GO:0006508//proteolysis;GO:0006511//ubiquitin-dependent protein catabolic process;GO:0007179//transforming growth factor beta receptor signaling pathway;GO:0016579//protein deubiquitination;GO:0030509//BMP signaling pathway;GO:0035520//monoubiquitinated protein deubiquitination;GO:0060389//pathway-restricted SMAD protein phosphorylation;GO:0140673//co-transcriptional chromatin reassembly;GO:19002…
ENSSSCG00000000458	ENSSSCG00000000458	0	37.5702	14.4324	65.318	31.4184	52.1099	10.7269	MON2	MON2 homolog, regulator of endosome-to-Golgi trafficking [Source:VGNC Symbol;Acc:VGNC:90301]	-	-	-	-	GO:0031901//early endosome membrane	-	GO:0015031//protein transport
ENSSSCG00000000466	ENSSSCG00000000466	0	28.3205	67.6283	46.5663	154.909	151.262	25.9166	XPOT	exportin for tRNA [Source:VGNC Symbol;Acc:VGNC:95008]	Genetic Information Processing	Translation	ko03013//Nucleocytoplasmic transport	K14288	GO:0005634//nucleus;GO:0005643//nuclear pore;GO:0005654//nucleoplasm;GO:0005737//cytoplasm;GO:0005829//cytosol;GO:0016363//nuclear matrix	GO:0000049//tRNA binding;GO:0003723//RNA binding;GO:0031267//small GTPase binding	GO:0006409//tRNA export from nucleus;GO:0006886//intracellular protein transport;GO:0006913//nucleocytoplasmic transport;GO:0033036//macromolecule localization;GO:0071528//tRNA re-export from nucleus;GO:0071702//organic substance transport
ENSSSCG00000000486	ENSSSCG00000000486	0	110.893	207.387	150.628	194.379	166.359	174.396	NUP107	nucleoporin 107 [Source:VGNC Symbol;Acc:VGNC:90971]	Human Diseases;Genetic Information Processing	Neurodegenerative disease;Translation	ko05014//Amyotrophic lateral sclerosis;ko03013//Nucleocytoplasmic transport	K14301;K14301	GO:0000776//kinetochore;GO:0005634//nucleus;GO:0005635//nuclear envelope;GO:0005643//nuclear pore;GO:0016020//membrane;GO:0031080//nuclear pore outer ring;GO:0031965//nuclear membrane;GO:0034399//nuclear periphery	GO:0017056//structural constituent of nuclear pore	GO:0000973//posttranscriptional tethering of RNA polymerase II gene DNA at nuclear periphery;GO:0006406//mRNA export from nucleus;GO:0006606//protein import into nucleus;GO:0008585//female gonad development;GO:0015031//protein transport;GO:0051028//mRNA transport;GO:0051292//nuclear pore complex assembly;GO:0072006//nephron development
ENSSSCG00000000496	ENSSSCG00000000496	0	489.269	452.69	658.43	448.582	521.838	422.292	CCT2	chaperonin containing TCP1 subunit 2 [Source:VGNC Symbol;Acc:VGNC:86380]	-	-	-	-	GO:0002199//zona pellucida receptor complex;GO:0005737//cytoplasm;GO:0005829//cytosol;GO:0005832//chaperonin-containing T-complex;GO:0005874//microtubule;GO:0044297//cell body	GO:0000166//nucleotide binding;GO:0005524//ATP binding;GO:0016887//ATP hydrolysis activity;GO:0031625//ubiquitin protein ligase binding;GO:0044183//protein folding chaperone;GO:0051082//unfolded protein binding;GO:0140662//ATP-dependent protein folding chaperone	GO:0006457//protein folding;GO:0007339//binding of sperm to zona pellucida;GO:0032212//positive regulation of telomere maintenance via telomerase;GO:0050821//protein stabilization;GO:0051086//chaperone mediated protein folding independent of cofactor;GO:0051131//chaperone-mediated protein complex assembly;GO:0051973//positive regulation of telomerase activity;GO:0061077//chaperone-mediated protei…
ENSSSCG00000000512	ENSSSCG00000000512	0	241.632	239.583	292.234	244.971	307.292	238.648	TBC1D15	TBC1 domain family member 15 [Source:VGNC Symbol;Acc:VGNC:93764]	Cellular Processes	Transport and catabolism	ko04137//Mitophagy - animal	K20168	GO:0005576//extracellular region;GO:0005737//cytoplasm	GO:0005096//GTPase activator activity	GO:0043087//regulation of GTPase activity;GO:0090630//activation of GTPase activity
ENSSSCG00000000515	ENSSSCG00000000515	0	426.261	345.834	381.372	550.904	375.405	436.113	TRHDE	thyrotropin releasing hormone degrading enzyme [Source:VGNC Symbol;Acc:VGNC:94390]	-	-	-	-	GO:0005737//cytoplasm;GO:0016020//membrane	GO:0004177//aminopeptidase activity;GO:0008233//peptidase activity;GO:0008237//metallopeptidase activity;GO:0008270//zinc ion binding;GO:0016787//hydrolase activity;GO:0042277//peptide binding;GO:0046872//metal ion binding;GO:0070006//metalloaminopeptidase activity	GO:0006508//proteolysis;GO:0043171//peptide catabolic process
ENSSSCG00000000522	ENSSSCG00000000522	0	507.854	490.35	357.461	734.079	679.875	720.645	NAP1L1	nucleosome assembly protein 1 like 1 [Source:VGNC Symbol;Acc:VGNC:90576]	-	-	-	-	GO:0000785//chromatin;GO:0005634//nucleus;GO:0005737//cytoplasm	GO:0003682//chromatin binding;GO:0042393//histone binding	GO:0006334//nucleosome assembly;GO:0050769//positive regulation of neurogenesis;GO:2000179//positive regulation of neural precursor cell proliferation
ENSSSCG00000000528	ENSSSCG00000000528	0	109.494	112.26	111.721	181.887	144.318	106.749	PKP2	plakophilin 2 [Source:VGNC Symbol;Acc:VGNC:91486]	Human Diseases	Cardiovascular disease	ko05412//Arrhythmogenic right ventricular cardiomyopathy	K12642	GO:0005634//nucleus;GO:0005654//nucleoplasm;GO:0005737//cytoplasm;GO:0005882//intermediate filament;GO:0005886//plasma membrane;GO:0005911//cell-cell junction;GO:0005912//adherens junction;GO:0014704//intercalated disc;GO:0030054//cell junction;GO:0030057//desmosome	GO:0005080//protein kinase C binding;GO:0005515//protein binding;GO:0019215//intermediate filament binding;GO:0045294//alpha-catenin binding;GO:0045296//cadherin binding;GO:0060090//molecular adaptor activity	GO:0002159//desmosome assembly;GO:0002934//desmosome organization;GO:0007043//cell-cell junction assembly;GO:0007155//cell adhesion;GO:0007507//heart development;GO:0010810//regulation of cell-substrate adhesion;GO:0045110//intermediate filament bundle assembly;GO:0048496//maintenance of animal organ identity;GO:0055010//ventricular cardiac muscle tissue morphogenesis;GO:0072659//protein localiza…
ENSSSCG00000000549	ENSSSCG00000000549	0	160.924	190.547	159.409	138.47	188.228	119.947	PPFIBP1	PPFIA binding protein 1 [Source:VGNC Symbol;Acc:VGNC:91695]	-	-	-	-	GO:0005886//plasma membrane;GO:0048786//presynaptic active zone	GO:0005515//protein binding	GO:0007528//neuromuscular junction development
ENSSSCG00000000555	ENSSSCG00000000555	0	471.364	450.486	364.46	518.511	357.576	320.499	ITPR2	inositol 1,4,5-trisphosphate receptor type 2 [Source:VGNC Symbol;Acc:VGNC:103294]	Human Diseases;Human Diseases;Human Diseases;Human Diseases;Human Diseases;Human Diseases;Human Diseases;Organismal Systems;Human Diseases;Cellular Processes;Organismal Systems;Human Diseases;Organismal Systems;Environmental Information Processing;Environmental Information Processing;Environmental Information Processing;Organismal Systems;Organismal Systems;Organismal Systems;Cellular Processes;C…	Neurodegenerative disease;Neurodegenerative disease;Neurodegenerative disease;Neurodegenerative disease;Infectious disease: viral;Infectious disease: viral;Cancer: overview;Immune system;Infectious disease: viral;Cell growth and death;Nervous system;Neurodegenerative disease;Immune system;Signal transduction;Signal transduction;Signal transduction;Endocrine system;Nervous system;Endocrine system;…	ko05022//Pathways of neurodegeneration - multiple diseases;ko05010//Alzheimer disease;ko05020//Prion disease;ko05012//Parkinson disease;ko05170//Human immunodeficiency virus 1 infection;ko05163//Human cytomegalovirus infection;ko05205//Proteoglycans in cancer;ko04621//NOD-like receptor signaling pathway;ko05167//Kaposi sarcoma-associated herpesvirus infection;ko04210//Apoptosis;ko04723//Retrograd…	K04959;K04959;K04959;K04959;K04959;K04959;K04959;K04959;K04959;K04959;K04959;K04959;K04959;K04959;K04959;K04959;K04959;K04959;K04959;K04959;K04959;K04959;K04959;K04959;K04959;K04959;K04959;K04959;K04959;K04959;K04959;K04959;K04959;K04959;K04959;K04959;K04959;K04959;K04959;K04959;K04959;K04959;K04959;K04959	GO:0005654//nucleoplasm;GO:0005737//cytoplasm;GO:0005783//endoplasmic reticulum;GO:0005789//endoplasmic reticulum membrane;GO:0005886//plasma membrane;GO:0005938//cell cortex;GO:0012505//endomembrane system;GO:0016020//membrane;GO:0016529//sarcoplasmic reticulum;GO:0033017//sarcoplasmic reticulum membrane;GO:0043231//intracellular membrane-bounded organelle;GO:0043235//receptor complex	GO:0005216//ion channel activity;GO:0005220//inositol 1,4,5-trisphosphate-sensitive calcium-release channel activity;GO:0005262//calcium channel activity;GO:0015278//calcium-release channel activity;GO:0035091//phosphatidylinositol binding;GO:0044325//transmembrane transporter binding;GO:0070679//inositol 1,4,5 trisphosphate binding;GO:0097110//scaffold protein binding	GO:0001666//response to hypoxia;GO:0006811//ion transport;GO:0006816//calcium ion transport;GO:0048016//inositol phosphate-mediated signaling;GO:0051209//release of sequestered calcium ion into cytosol;GO:0055085//transmembrane transport;GO:0070588//calcium ion transmembrane transport;GO:0071320//cellular response to cAMP;GO:0071361//cellular response to ethanol
ENSSSCG00000000576	ENSSSCG00000000576	0	8672.64	5811.68	9597.62	6860	6106.38	6499.07	LDHB	XP_013843801.1 L-lactate dehydrogenase B chain isoform X1 [Sus scrofa]	Metabolism;Environmental Information Processing;Organismal Systems;Metabolism;Metabolism;Human Diseases;Metabolism;Metabolism	Global and overview maps;Signal transduction;Endocrine system;Carbohydrate metabolism;Carbohydrate metabolism;Cancer: overview;Amino acid metabolism;Carbohydrate metabolism	ko01100//Metabolic pathways;ko04066//HIF-1 signaling pathway;ko04922//Glucagon signaling pathway;ko00010//Glycolysis / Gluconeogenesis;ko00620//Pyruvate metabolism;ko05230//Central carbon metabolism in cancer;ko00270//Cysteine and methionine metabolism;ko00640//Propanoate metabolism	K00016;K00016;K00016;K00016;K00016;K00016;K00016;K00016	GO:0005737//cytoplasm;GO:0005739//mitochondrion;GO:0005743//mitochondrial inner membrane;GO:0016020//membrane	GO:0003824//catalytic activity;GO:0004459//L-lactate dehydrogenase activity;GO:0016491//oxidoreductase activity;GO:0016616//oxidoreductase activity, acting on the CH-OH group of donors, NAD or NADP as acceptor	GO:0006089//lactate metabolic process;GO:0006090//pyruvate metabolic process;GO:0019752//carboxylic acid metabolic process
ENSSSCG00000000577	ENSSSCG00000000577	0	21.1025	20.3895	95.0012	265.733	16.5662	73.9069	GYS2	glycogen synthase 2 [Source:VGNC Symbol;Acc:VGNC:88761]	Metabolism;Human Diseases;Environmental Information Processing;Organismal Systems;Environmental Information Processing;Organismal Systems;Human Diseases;Metabolism	Global and overview maps;Cardiovascular disease;Signal transduction;Endocrine system;Signal transduction;Endocrine system;Endocrine and metabolic disease;Carbohydrate metabolism	ko01100//Metabolic pathways;ko05415//Diabetic cardiomyopathy;ko04151//PI3K-Akt signaling pathway;ko04910//Insulin signaling pathway;ko04152//AMPK signaling pathway;ko04922//Glucagon signaling pathway;ko04931//Insulin resistance;ko00500//Starch and sucrose metabolism	K00693;K00693;K00693;K00693;K00693;K00693;K00693;K00693	GO:0005737//cytoplasm;GO:0005829//cytosol	GO:0004373//glycogen (starch) synthase activity;GO:0016740//transferase activity;GO:0016757//glycosyltransferase activity	GO:0005978//glycogen biosynthetic process
ENSSSCG00000000579	ENSSSCG00000000579	0	67.7315	164.385	102.69	0	0	0	GOLT1B	golgi transport 1B [Source:VGNC Symbol;Acc:VGNC:88557]	-	-	-	-	GO:0000139//Golgi membrane;GO:0005737//cytoplasm;GO:0005783//endoplasmic reticulum;GO:0005829//cytosol;GO:0016020//membrane;GO:0032991//protein-containing complex	-	GO:0006888//endoplasmic reticulum to Golgi vesicle-mediated transport;GO:0016192//vesicle-mediated transport;GO:0042147//retrograde transport, endosome to Golgi
ENSSSCG00000000599	ENSSSCG00000000599	0	144.497	95.1827	124.212	136.548	81.1812	124.01	DERA	deoxyribose-phosphate aldolase [Source:VGNC Symbol;Acc:VGNC:87260]	Metabolism;Metabolism	Global and overview maps;Carbohydrate metabolism	ko01100//Metabolic pathways;ko00030//Pentose phosphate pathway	K01619;K01619	GO:0005654//nucleoplasm;GO:0005737//cytoplasm	GO:0003824//catalytic activity;GO:0004139//deoxyribose-phosphate aldolase activity;GO:0016829//lyase activity	GO:0009264//deoxyribonucleotide catabolic process;GO:0016052//carbohydrate catabolic process;GO:0046121//deoxyribonucleoside catabolic process;GO:0046386//deoxyribose phosphate catabolic process
ENSSSCG00000000600	ENSSSCG00000000600	0	140.553	165.957	168.291	213.045	182.503	176.421	EPS8	epidermal growth factor receptor pathway substrate 8 [Source:VGNC Symbol;Acc:VGNC:87749]	-	-	-	-	GO:0005737//cytoplasm;GO:0005886//plasma membrane;GO:0005903//brush border;GO:0005938//cell cortex;GO:0014069//postsynaptic density;GO:0017146//NMDA selective glutamate receptor complex;GO:0032420//stereocilium;GO:0032421//stereocilium bundle;GO:0032426//stereocilium tip;GO:0032587//ruffle membrane;GO:0045202//synapse;GO:0098978//glutamatergic synapse;GO:0110165//cellular anatomical entity	GO:0003779//actin binding;GO:0005515//protein binding;GO:0031267//small GTPase binding	GO:0007266//Rho protein signal transduction;GO:0008344//adult locomotory behavior;GO:0008360//regulation of cell shape;GO:0010458//exit from mitosis;GO:0016601//Rac protein signal transduction;GO:0030036//actin cytoskeleton organization;GO:0030832//regulation of actin filament length;GO:0035023//regulation of Rho protein signal transduction;GO:0036336//dendritic cell migration;GO:0048149//behavio…
ENSSSCG00000000607	ENSSSCG00000000607	0	486.235	299.235	373.009	331.55	339.845	283.804	ART4	ADP-ribosyltransferase 4 [Source:VGNC Symbol;Acc:VGNC:103218]	-	-	-	-	-	GO:0003950//NAD+ ADP-ribosyltransferase activity;GO:0016740//transferase activity;GO:0016757//glycosyltransferase activity;GO:0016779//nucleotidyltransferase activity;GO:0106274//NAD+-protein-arginine ADP-ribosyltransferase activity	-
ENSSSCG00000000633	ENSSSCG00000000633	0	677.467	640.988	574.681	529.398	610.9	610.172	YBX3	Y-box binding protein 3 [Source:VGNC Symbol;Acc:VGNC:95021]	Cellular Processes	Cellular community - eukaryotes	ko04530//Tight junction	K06099	GO:0005634//nucleus;GO:0005737//cytoplasm;GO:0005829//cytosol;GO:0031090//organelle membrane;GO:0045202//synapse	GO:0000977//RNA polymerase II transcription regulatory region sequence-specific DNA binding;GO:0003676//nucleic acid binding;GO:0003677//DNA binding;GO:0003730//mRNA 3'-UTR binding;GO:0043021//ribonucleoprotein complex binding;GO:1905538//polysome binding	GO:0000122//negative regulation of transcription by RNA polymerase II;GO:0001701//in utero embryonic development;GO:0006915//apoptotic process;GO:0007283//spermatogenesis;GO:0008584//male gonad development;GO:0009566//fertilization;GO:0010468//regulation of gene expression;GO:0035234//ectopic germ cell programmed cell death;GO:0043066//negative regulation of apoptotic process;GO:0046622//positive…
ENSSSCG00000000635	ENSSSCG00000000635;ENSSSCG00000003849	0	261.15	296.91	261.395	490.555	235.908	347.331	MAGOHB	mago homolog B, exon junction complex subunit [Source:VGNC Symbol;Acc:VGNC:108099]	Genetic Information Processing;Genetic Information Processing;Genetic Information Processing	Transcription;Translation;Translation	ko03040//Spliceosome;ko03013//Nucleocytoplasmic transport;ko03015//mRNA surveillance pathway	K12877;K12877;K12877	GO:0005634//nucleus;GO:0005681//spliceosomal complex;GO:0035145//exon-exon junction complex;GO:0071013//catalytic step 2 spliceosome	-	GO:0008380//RNA splicing
ENSSSCG00000003849	ENSSSCG00000000635;ENSSSCG00000003849	0	261.15	296.91	261.395	490.555	235.908	347.331	MAGOH	mago homolog, exon junction complex subunit [Source:VGNC Symbol;Acc:VGNC:110402]	Genetic Information Processing;Genetic Information Processing;Genetic Information Processing	Transcription;Translation;Translation	ko03040//Spliceosome;ko03013//Nucleocytoplasmic transport;ko03015//mRNA surveillance pathway	K12877;K12877;K12877	GO:0005634//nucleus;GO:0005681//spliceosomal complex;GO:0035145//exon-exon junction complex;GO:0071013//catalytic step 2 spliceosome;GO:1990501//exon-exon junction subcomplex mago-y14	-	GO:0000184//nuclear-transcribed mRNA catabolic process, nonsense-mediated decay;GO:0000381//regulation of alternative mRNA splicing, via spliceosome;GO:0008380//RNA splicing;GO:0050684//regulation of mRNA processing;GO:2000622//regulation of nuclear-transcribed mRNA catabolic process, nonsense-mediated decay
ENSSSCG00000000645	ENSSSCG00000000645	0	213.643	159.265	297.896	262.481	132.903	222.189	GABARAPL1	GABA type A receptor associated protein like 1 [Source:VGNC Symbol;Acc:VGNC:103282]	Organismal Systems;Cellular Processes;Environmental Information Processing;Cellular Processes;Organismal Systems;Cellular Processes	Immune system;Transport and catabolism;Signal transduction;Transport and catabolism;Nervous system;Transport and catabolism	ko04621//NOD-like receptor signaling pathway;ko04140//Autophagy - animal;ko04068//FoxO signaling pathway;ko04137//Mitophagy - animal;ko04727//GABAergic synapse;ko04136//Autophagy - other	K08341;K08341;K08341;K08341;K08341;K08341	GO:0000421//autophagosome membrane;GO:0005739//mitochondrion;GO:0005776//autophagosome;GO:0005829//cytosol;GO:0016020//membrane	GO:0030957//Tat protein binding;GO:0031625//ubiquitin protein ligase binding;GO:0050811//GABA receptor binding	GO:0000045//autophagosome assembly;GO:0000422//autophagy of mitochondrion;GO:0006914//autophagy;GO:0006995//cellular response to nitrogen starvation;GO:0016236//macroautophagy;GO:0061723//glycophagy
ENSSSCG00000000660	ENSSSCG00000000660	0	4642.05	4025.43	4467.68	5824.47	5116.41	5299.83	A2M	alpha-2-macroglobulin [Source:VGNC Symbol;Acc:VGNC:103209]	Organismal Systems	Immune system	ko04610//Complement and coagulation cascades	K03910	GO:0005576//extracellular region;GO:0005615//extracellular space	GO:0002020//protease binding;GO:0004866//endopeptidase inhibitor activity;GO:0004867//serine-type endopeptidase inhibitor activity;GO:0005102//signaling receptor binding;GO:0019838//growth factor binding;GO:0019899//enzyme binding;GO:0019959//interleukin-8 binding;GO:0019966//interleukin-1 binding;GO:0030414//peptidase inhibitor activity;GO:0043120//tumor necrosis factor binding;GO:0048306//calci…	GO:0001869//negative regulation of complement activation, lectin pathway;GO:0010466//negative regulation of peptidase activity
ENSSSCG00000000681	ENSSSCG00000000681	0	354.793	521.346	251.201	441.232	422.104	465.864	P3H3	prolyl 3-hydroxylase 3 [Source:VGNC Symbol;Acc:VGNC:91131]	-	-	-	-	GO:0005783//endoplasmic reticulum;GO:1902494//catalytic complex	GO:0005506//iron ion binding;GO:0005515//protein binding;GO:0016491//oxidoreductase activity;GO:0016705//oxidoreductase activity, acting on paired donors, with incorporation or reduction of molecular oxygen;GO:0019797//procollagen-proline 3-dioxygenase activity;GO:0031418//L-ascorbic acid binding;GO:0046872//metal ion binding;GO:0051213//dioxygenase activity	GO:0008285//negative regulation of cell population proliferation;GO:0017185//peptidyl-lysine hydroxylation;GO:0032963//collagen metabolic process;GO:0032964//collagen biosynthetic process
ENSSSCG00000000684	ENSSSCG00000000684	0	1009.75	809.695	1062.38	1036.56	1119.32	1010.47	USP5	ubiquitin specific peptidase 5 [Source:VGNC Symbol;Acc:VGNC:94772]	-	-	-	-	GO:0005634//nucleus;GO:0005829//cytosol	GO:0004197//cysteine-type endopeptidase activity;GO:0004843//thiol-dependent deubiquitinase;GO:0005515//protein binding;GO:0008233//peptidase activity;GO:0008234//cysteine-type peptidase activity;GO:0008270//zinc ion binding;GO:0016787//hydrolase activity;GO:0043130//ubiquitin binding;GO:0046872//metal ion binding	GO:0006508//proteolysis;GO:0006511//ubiquitin-dependent protein catabolic process;GO:0016579//protein deubiquitination;GO:0032436//positive regulation of proteasomal ubiquitin-dependent protein catabolic process;GO:0071108//protein K48-linked deubiquitination
ENSSSCG00000000685	ENSSSCG00000000685	0	5760.48	11494.3	5723.58	5128.28	7557.95	7135.1	TPI1	triosephosphate isomerase 1 [Source:VGNC Symbol;Acc:VGNC:109418]	Metabolism;Metabolism;Metabolism;Metabolism;Metabolism;Metabolism	Global and overview maps;Global and overview maps;Global and overview maps;Carbohydrate metabolism;Carbohydrate metabolism;Carbohydrate metabolism	ko01100//Metabolic pathways;ko01200//Carbon metabolism;ko01230//Biosynthesis of amino acids;ko00010//Glycolysis / Gluconeogenesis;ko00051//Fructose and mannose metabolism;ko00562//Inositol phosphate metabolism	K01803;K01803;K01803;K01803;K01803;K01803	GO:0005829//cytosol	GO:0004807//triose-phosphate isomerase activity;GO:0008929//methylglyoxal synthase activity;GO:0016829//lyase activity;GO:0016853//isomerase activity;GO:0031625//ubiquitin protein ligase binding;GO:0042803//protein homodimerization activity	GO:0006006//glucose metabolic process;GO:0006094//gluconeogenesis;GO:0006096//glycolytic process;GO:0019563//glycerol catabolic process;GO:0019682//glyceraldehyde-3-phosphate metabolic process;GO:0046166//glyceraldehyde-3-phosphate biosynthetic process;GO:0061621//canonical glycolysis
ENSSSCG00000000691	ENSSSCG00000000691	0	238.025	250.113	219.468	221.302	224.817	213.9	COPS7A	COP9 signalosome subunit 7A [Source:VGNC Symbol;Acc:VGNC:86902]	-	-	-	-	GO:0005634//nucleus;GO:0005654//nucleoplasm;GO:0005737//cytoplasm;GO:0005829//cytosol;GO:0008180//COP9 signalosome	-	GO:0000338//protein deneddylation;GO:0010387//COP9 signalosome assembly
ENSSSCG00000000694	ENSSSCG00000000694	0	5593.05	7082.08	5354.83	4113.79	4921.58	4938.53	GAPDH	glyceraldehyde-3-phosphate dehydrogenase [Source:VGNC Symbol;Acc:VGNC:103283]	Metabolism;Human Diseases;Human Diseases;Human Diseases;Metabolism;Metabolism;Environmental Information Processing;Metabolism	Global and overview maps;Neurodegenerative disease;Infectious disease: bacterial;Cardiovascular disease;Global and overview maps;Global and overview maps;Signal transduction;Carbohydrate metabolism	ko01100//Metabolic pathways;ko05010//Alzheimer disease;ko05132//Salmonella infection;ko05415//Diabetic cardiomyopathy;ko01200//Carbon metabolism;ko01230//Biosynthesis of amino acids;ko04066//HIF-1 signaling pathway;ko00010//Glycolysis / Gluconeogenesis	K00134;K00134;K00134;K00134;K00134;K00134;K00134;K00134	GO:0005634//nucleus;GO:0005737//cytoplasm;GO:0005811//lipid droplet;GO:0005829//cytosol;GO:0005856//cytoskeleton;GO:0005886//plasma membrane;GO:0015630//microtubule cytoskeleton;GO:0031965//nuclear membrane;GO:0043231//intracellular membrane-bounded organelle;GO:0097452//GAIT complex;GO:1990904//ribonucleoprotein complex	GO:0000166//nucleotide binding;GO:0004365//glyceraldehyde-3-phosphate dehydrogenase (NAD+) (phosphorylating) activity;GO:0008017//microtubule binding;GO:0016491//oxidoreductase activity;GO:0016620//oxidoreductase activity, acting on the aldehyde or oxo group of donors, NAD or NADP as acceptor;GO:0016740//transferase activity;GO:0019828//aspartic-type endopeptidase inhibitor activity;GO:0035605//p…	GO:0000226//microtubule cytoskeleton organization;GO:0001819//positive regulation of cytokine production;GO:0002376//immune system process;GO:0006006//glucose metabolic process;GO:0006096//glycolytic process;GO:0006417//regulation of translation;GO:0006915//apoptotic process;GO:0010951//negative regulation of endopeptidase activity;GO:0017148//negative regulation of translation;GO:0031640//killin…
ENSSSCG00000000696	ENSSSCG00000000696	0.00434783	9.27641	39.7419	60.7781	72.822	140.891	77.9291	NOP2	NOP2 nucleolar protein [Source:VGNC Symbol;Acc:VGNC:103306]	-	-	-	-	GO:0005634//nucleus;GO:0005730//nucleolus	GO:0003723//RNA binding;GO:0008168//methyltransferase activity;GO:0008757//S-adenosylmethionine-dependent methyltransferase activity;GO:0009383//rRNA (cytosine-C5-)-methyltransferase activity;GO:0016740//transferase activity	GO:0000027//ribosomal large subunit assembly;GO:0000470//maturation of LSU-rRNA;GO:0001510//RNA methylation;GO:0006396//RNA processing;GO:0008284//positive regulation of cell population proliferation;GO:0032259//methylation;GO:0042254//ribosome biogenesis;GO:0070475//rRNA base methylation;GO:1901796//regulation of signal transduction by p53 class mediator
ENSSSCG00000000697	ENSSSCG00000000697	0	122.281	201.438	180.609	224.584	172.392	213.574	CHD4	chromodomain helicase DNA binding protein 4 [Source:VGNC Symbol;Acc:VGNC:99707]	Human Diseases;Human Diseases	Infectious disease: viral;Cancer: overview	ko05165//Human papillomavirus infection;ko05203//Viral carcinogenesis	K11643;K11643	GO:0000781//chromosome, telomeric region;GO:0000785//chromatin;GO:0005634//nucleus;GO:0005654//nucleoplasm;GO:0005737//cytoplasm;GO:0005813//centrosome;GO:0016581//NuRD complex;GO:0090575//RNA polymerase II transcription regulator complex;GO:0090734//site of DNA damage	GO:0000166//nucleotide binding;GO:0001221//transcription coregulator binding;GO:0003677//DNA binding;GO:0003682//chromatin binding;GO:0003714//transcription corepressor activity;GO:0004386//helicase activity;GO:0005524//ATP binding;GO:0016787//hydrolase activity;GO:0016887//ATP hydrolysis activity;GO:0042393//histone binding;GO:0042826//histone deacetylase binding;GO:0046872//metal ion binding;GO…	GO:0000122//negative regulation of transcription by RNA polymerase II;GO:0000724//double-strand break repair via homologous recombination;GO:0006325//chromatin organization;GO:0006338//chromatin remodeling;GO:0010629//negative regulation of gene expression;GO:0016575//histone deacetylation;GO:0045892//negative regulation of transcription, DNA-templated
ENSSSCG00000000702	ENSSSCG00000000702;ENSSSCG00000001209;ENSSSCG00000032078	0	0	0	0	133.719	75.4667	17.2144	ZNF384	zinc finger protein 384 [Source:HGNC Symbol;Acc:HGNC:11955]	Organismal Systems	Development and regeneration	ko04361//Axon regeneration	K23480	-	GO:0001227//DNA-binding transcription repressor activity, RNA polymerase II-specific	GO:0000122//negative regulation of transcription by RNA polymerase II
ENSSSCG00000001209	ENSSSCG00000000702;ENSSSCG00000001209;ENSSSCG00000032078	0	0	0	0	133.719	75.4667	17.2144	ZSCAN12	zinc finger and SCAN domain containing 12 [Source:VGNC Symbol;Acc:VGNC:95325]	-	-	-	-	GO:0005634//nucleus	GO:0000978//RNA polymerase II cis-regulatory region sequence-specific DNA binding;GO:0000981//DNA-binding transcription factor activity, RNA polymerase II-specific	GO:0006357//regulation of transcription by RNA polymerase II
ENSSSCG00000032078	ENSSSCG00000000702;ENSSSCG00000001209;ENSSSCG00000032078	0	0	0	0	133.719	75.4667	17.2144	ZNF362	zinc finger protein 362 [Source:VGNC Symbol;Acc:VGNC:95229]	Organismal Systems	Development and regeneration	ko04361//Axon regeneration	K23480	-	GO:0000978//RNA polymerase II cis-regulatory region sequence-specific DNA binding;GO:0003700//DNA-binding transcription factor activity	GO:0006357//regulation of transcription by RNA polymerase II
ENSSSCG00000000712	ENSSSCG00000000712	0	451.103	407.471	529.575	447.181	432.659	569.941	VWF	von Willebrand factor [Source:VGNC Symbol;Acc:VGNC:104094]	Human Diseases;Environmental Information Processing;Human Diseases;Organismal Systems;Cellular Processes;Organismal Systems;Organismal Systems;Environmental Information Processing	Infectious disease: viral;Signal transduction;Infectious disease: viral;Immune system;Cellular community - eukaryotes;Immune system;Immune system;Signaling molecules and interaction	ko05171//Coronavirus disease - COVID-19;ko04151//PI3K-Akt signaling pathway;ko05165//Human papillomavirus infection;ko04613//Neutrophil extracellular trap formation;ko04510//Focal adhesion;ko04611//Platelet activation;ko04610//Complement and coagulation cascades;ko04512//ECM-receptor interaction	K03900;K03900;K03900;K03900;K03900;K03900;K03900;K03900	GO:0005576//extracellular region;GO:0005615//extracellular space;GO:0005783//endoplasmic reticulum;GO:0016020//membrane;GO:0031012//extracellular matrix;GO:0033093//Weibel-Palade body;GO:0062023//collagen-containing extracellular matrix	GO:0002020//protease binding;GO:0005178//integrin binding;GO:0005515//protein binding;GO:0005518//collagen binding;GO:0019865//immunoglobulin binding;GO:0042802//identical protein binding;GO:0046983//protein dimerization activity;GO:0051087//chaperone binding	GO:0007155//cell adhesion;GO:0007596//blood coagulation;GO:0007599//hemostasis;GO:0030168//platelet activation;GO:0031589//cell-substrate adhesion;GO:1902533//positive regulation of intracellular signal transduction
ENSSSCG00000000719	ENSSSCG00000000719	0	428.086	634.92	570.785	340.38	362.335	369.637	NDUFA9	NADH:ubiquinone oxidoreductase subunit A9 [Source:VGNC Symbol;Acc:VGNC:98149]	Metabolism;Human Diseases;Human Diseases;Human Diseases;Human Diseases;Human Diseases;Human Diseases;Human Diseases;Human Diseases;Organismal Systems;Metabolism;Human Diseases;Organismal Systems	Global and overview maps;Neurodegenerative disease;Neurodegenerative disease;Neurodegenerative disease;Neurodegenerative disease;Neurodegenerative disease;Neurodegenerative disease;Cancer: overview;Cardiovascular disease;Environmental adaptation;Energy metabolism;Endocrine and metabolic disease;Nervous system	ko01100//Metabolic pathways;ko05022//Pathways of neurodegeneration - multiple diseases;ko05014//Amyotrophic lateral sclerosis;ko05010//Alzheimer disease;ko05020//Prion disease;ko05016//Huntington disease;ko05012//Parkinson disease;ko05208//Chemical carcinogenesis - reactive oxygen species;ko05415//Diabetic cardiomyopathy;ko04714//Thermogenesis;ko00190//Oxidative phosphorylation;ko04932//Non-alcoh…	K03953;K03953;K03953;K03953;K03953;K03953;K03953;K03953;K03953;K03953;K03953;K03953;K03953	GO:0005739//mitochondrion;GO:0005747//mitochondrial respiratory chain complex I;GO:0005759//mitochondrial matrix;GO:0031966//mitochondrial membrane	GO:0003954//NADH dehydrogenase activity;GO:0044877//protein-containing complex binding	GO:0007623//circadian rhythm;GO:0032981//mitochondrial respiratory chain complex I assembly;GO:1901006//ubiquinone-6 biosynthetic process
ENSSSCG00000000736	ENSSSCG00000000736;ENSSSCG00000001544;ENSSSCG00000013399;ENSSSCG00000025568	0.00687285	51.7831	32.8488	42.316	30.0601	4.88523	55.2349	TEAD4	TEA domain transcription factor 4 [Source:VGNC Symbol;Acc:VGNC:93856]	Environmental Information Processing;Environmental Information Processing	Signal transduction;Signal transduction	ko04390//Hippo signaling pathway;ko04392//Hippo signaling pathway - multiple species	K09448;K09448	GO:0005634//nucleus;GO:0005654//nucleoplasm;GO:0005667//transcription regulator complex;GO:0005737//cytoplasm;GO:0032993//protein-DNA complex	GO:0000978//RNA polymerase II cis-regulatory region sequence-specific DNA binding;GO:0000981//DNA-binding transcription factor activity, RNA polymerase II-specific;GO:0001228//DNA-binding transcription activator activity, RNA polymerase II-specific;GO:0003677//DNA binding;GO:0003700//DNA-binding transcription factor activity;GO:0043565//sequence-specific DNA binding	GO:0001701//in utero embryonic development;GO:0001708//cell fate specification;GO:0001825//blastocyst formation;GO:0001830//trophectodermal cell fate commitment;GO:0006351//transcription, DNA-templated;GO:0006355//regulation of transcription, DNA-templated;GO:0006357//regulation of transcription by RNA polymerase II;GO:0007566//embryo implantation;GO:0035329//hippo signaling;GO:0045165//cell fate…
ENSSSCG00000001544	ENSSSCG00000000736;ENSSSCG00000001544;ENSSSCG00000013399;ENSSSCG00000025568	0.00687285	51.7831	32.8488	42.316	30.0601	4.88523	55.2349	TEAD3	TEA domain transcription factor 3 [Source:VGNC Symbol;Acc:VGNC:93855]	Environmental Information Processing;Environmental Information Processing	Signal transduction;Signal transduction	ko04390//Hippo signaling pathway;ko04392//Hippo signaling pathway - multiple species	K09448;K09448	GO:0005634//nucleus;GO:0005667//transcription regulator complex	GO:0000978//RNA polymerase II cis-regulatory region sequence-specific DNA binding;GO:0000981//DNA-binding transcription factor activity, RNA polymerase II-specific;GO:0003677//DNA binding;GO:0003700//DNA-binding transcription factor activity;GO:0061629//RNA polymerase II-specific DNA-binding transcription factor binding	GO:0006355//regulation of transcription, DNA-templated;GO:0006357//regulation of transcription by RNA polymerase II;GO:0035329//hippo signaling;GO:0045944//positive regulation of transcription by RNA polymerase II;GO:0048568//embryonic organ development;GO:0055059//asymmetric neuroblast division
ENSSSCG00000013399	ENSSSCG00000000736;ENSSSCG00000001544;ENSSSCG00000013399;ENSSSCG00000025568	0.00687285	51.7831	32.8488	42.316	30.0601	4.88523	55.2349	TEAD1	TEA domain transcription factor 1 [Source:VGNC Symbol;Acc:VGNC:93853]	Environmental Information Processing;Environmental Information Processing	Signal transduction;Signal transduction	ko04390//Hippo signaling pathway;ko04392//Hippo signaling pathway - multiple species	K09448;K09448	GO:0005634//nucleus;GO:0005654//nucleoplasm;GO:0005667//transcription regulator complex;GO:0140552//TEAD-YAP complex	GO:0000978//RNA polymerase II cis-regulatory region sequence-specific DNA binding;GO:0000981//DNA-binding transcription factor activity, RNA polymerase II-specific;GO:0003677//DNA binding;GO:0003700//DNA-binding transcription factor activity;GO:1990837//sequence-specific double-stranded DNA binding	GO:0006355//regulation of transcription, DNA-templated;GO:0006357//regulation of transcription by RNA polymerase II;GO:0030307//positive regulation of cell growth;GO:0035329//hippo signaling;GO:0045893//positive regulation of transcription, DNA-templated;GO:0045944//positive regulation of transcription by RNA polymerase II;GO:0048568//embryonic organ development;GO:0065003//protein-containing com…
ENSSSCG00000025568	ENSSSCG00000000736;ENSSSCG00000001544;ENSSSCG00000013399;ENSSSCG00000025568	0.00687285	51.7831	32.8488	42.316	30.0601	4.88523	55.2349	TEAD2	TEA domain transcription factor 2 [Source:VGNC Symbol;Acc:VGNC:93854]	Environmental Information Processing;Environmental Information Processing	Signal transduction;Signal transduction	ko04390//Hippo signaling pathway;ko04392//Hippo signaling pathway - multiple species	K09448;K09448	GO:0005634//nucleus;GO:0005654//nucleoplasm;GO:0005667//transcription regulator complex;GO:0005829//cytosol;GO:0043231//intracellular membrane-bounded organelle;GO:0140552//TEAD-YAP complex	GO:0000978//RNA polymerase II cis-regulatory region sequence-specific DNA binding;GO:0000981//DNA-binding transcription factor activity, RNA polymerase II-specific;GO:0001223//transcription coactivator binding;GO:0003677//DNA binding;GO:0003700//DNA-binding transcription factor activity;GO:0097718//disordered domain specific binding;GO:1990837//sequence-specific double-stranded DNA binding	GO:0001570//vasculogenesis;GO:0001843//neural tube closure;GO:0003143//embryonic heart tube morphogenesis;GO:0006355//regulation of transcription, DNA-templated;GO:0006357//regulation of transcription by RNA polymerase II;GO:0006366//transcription by RNA polymerase II;GO:0007399//nervous system development;GO:0030903//notochord development;GO:0035329//hippo signaling;GO:0045893//positive regulati…
ENSSSCG00000000743	ENSSSCG00000000743	0	349.987	416.87	484.121	539.683	416.746	467.245	FKBP4	FKBP prolyl isomerase 4 [Source:VGNC Symbol;Acc:VGNC:88147]	Organismal Systems	Endocrine system	ko04915//Estrogen signaling pathway	K09571	GO:0005654//nucleoplasm;GO:0005829//cytosol	GO:0003755//peptidyl-prolyl cis-trans isomerase activity;GO:0005515//protein binding;GO:0016853//isomerase activity;GO:0031072//heat shock protein binding	GO:0061077//chaperone-mediated protein folding
ENSSSCG00000000753	ENSSSCG00000000753	0	116.586	147.704	114.282	168.121	191.733	155.446	WNK1	WNK lysine deficient protein kinase 1 [Source:VGNC Symbol;Acc:VGNC:94962]	-	-	-	-	GO:0005737//cytoplasm;GO:0005829//cytosol;GO:0032991//protein-containing complex	GO:0004672//protein kinase activity;GO:0004674//protein serine/threonine kinase activity;GO:0005524//ATP binding;GO:0019870//potassium channel inhibitor activity;GO:0019901//protein kinase binding;GO:0019902//phosphatase binding;GO:0030295//protein kinase activator activity	GO:0001525//angiogenesis;GO:0003084//positive regulation of systemic arterial blood pressure;GO:0006468//protein phosphorylation;GO:0006811//ion transport;GO:0007165//signal transduction;GO:0007507//heart development;GO:0008217//regulation of blood pressure;GO:0010766//negative regulation of sodium ion transport;GO:0010820//positive regulation of T cell chemotaxis;GO:0018105//peptidyl-serine phos…
ENSSSCG00000000755	ENSSSCG00000000755	0	156.478	216.774	139.287	164.475	224.617	202.604	ERC1	ELKS/RAB6-interacting/CAST family member 1 [Source:VGNC Symbol;Acc:VGNC:87761]	Environmental Information Processing	Signal transduction	ko04064//NF-kappa B signaling pathway	K16072	GO:0005737//cytoplasm;GO:0005813//centrosome;GO:0008385//IkappaB kinase complex;GO:0016020//membrane;GO:0036064//ciliary basal body;GO:0098793//presynapse	-	GO:0006355//regulation of transcription, DNA-templated;GO:0007252//I-kappaB phosphorylation;GO:0051092//positive regulation of NF-kappaB transcription factor activity
ENSSSCG00000000764	ENSSSCG00000000764	0	248.788	272.523	259.968	218.124	155.206	159.383	HDHD5	haloacid dehalogenase like hydrolase domain containing 5 [Source:VGNC Symbol;Acc:VGNC:88823]	-	-	-	-	GO:0005739//mitochondrion	-	GO:0046474//glycerophospholipid biosynthetic process
ENSSSCG00000000769	ENSSSCG00000000769	0	286.847	185.689	275.484	351.102	190.249	298.585	BID	BH3 interacting domain death agonist [Source:VGNC Symbol;Acc:VGNC:85824]	Human Diseases;Human Diseases;Human Diseases;Human Diseases;Human Diseases;Human Diseases;Human Diseases;Human Diseases;Human Diseases;Human Diseases;Human Diseases;Cellular Processes;Human Diseases;Human Diseases;Cellular Processes;Human Diseases;Human Diseases;Human Diseases;Environmental Information Processing;Human Diseases;Organismal Systems;Human Diseases;Cellular Processes;Cellular Process…	Neurodegenerative disease;Neurodegenerative disease;Neurodegenerative disease;Cancer: overview;Infectious disease: viral;Endocrine and metabolic disease;Infectious disease: viral;Infectious disease: viral;Infectious disease: bacterial;Infectious disease: viral;Cardiovascular disease;Cell growth and death;Infectious disease: viral;Infectious disease: viral;Cell growth and death;Infectious disease:…	ko05022//Pathways of neurodegeneration - multiple diseases;ko05014//Amyotrophic lateral sclerosis;ko05010//Alzheimer disease;ko05200//Pathways in cancer;ko05169//Epstein-Barr virus infection;ko04932//Non-alcoholic fatty liver disease;ko05170//Human immunodeficiency virus 1 infection;ko05163//Human cytomegalovirus infection;ko05152//Tuberculosis;ko05168//Herpes simplex virus 1 infection;ko05417//L…	K04726;K04726;K04726;K04726;K04726;K04726;K04726;K04726;K04726;K04726;K04726;K04726;K04726;K04726;K04726;K04726;K04726;K04726;K04726;K04726;K04726;K04726;K04726;K04726	GO:0005737//cytoplasm;GO:0005739//mitochondrion;GO:0005741//mitochondrial outer membrane;GO:0005829//cytosol;GO:0016020//membrane;GO:0031966//mitochondrial membrane	GO:0031625//ubiquitin protein ligase binding	GO:0001836//release of cytochrome c from mitochondria;GO:0006626//protein targeting to mitochondrion;GO:0006915//apoptotic process;GO:0006919//activation of cysteine-type endopeptidase activity involved in apoptotic process;GO:0008637//apoptotic mitochondrial changes;GO:0010918//positive regulation of mitochondrial membrane potential;GO:0031334//positive regulation of protein-containing complex a…
ENSSSCG00000000789	ENSSSCG00000000789	0.00111857	55.2704	100.602	74.5599	174.965	125.933	110.975	CNTN1	contactin 1 [Source:VGNC Symbol;Acc:VGNC:86848]	Environmental Information Processing	Signaling molecules and interaction	ko04514//Cell adhesion molecules	K06759	GO:0005886//plasma membrane;GO:0016020//membrane;GO:0030424//axon;GO:0042734//presynaptic membrane;GO:0045211//postsynaptic membrane	GO:0005515//protein binding;GO:0030246//carbohydrate binding;GO:0098632//cell-cell adhesion mediator activity	GO:0007411//axon guidance;GO:0007420//brain development;GO:0007626//locomotory behavior;GO:0010467//gene expression;GO:0010628//positive regulation of gene expression;GO:0010765//positive regulation of sodium ion transport;GO:0010976//positive regulation of neuron projection development;GO:0021549//cerebellum development;GO:0031175//neuron projection development;GO:0032289//central nervous system…
ENSSSCG00000000798	ENSSSCG00000000798	0	254.786	155.821	215.354	263.666	259.485	273.047	TWF1	twinfilin actin binding protein 1 [Source:VGNC Symbol;Acc:VGNC:94595]	-	-	-	-	GO:0005737//cytoplasm;GO:0005829//cytosol;GO:0005856//cytoskeleton;GO:0005884//actin filament;GO:0005911//cell-cell junction;GO:0015629//actin cytoskeleton;GO:0030016//myofibril;GO:0030175//filopodium;GO:0032587//ruffle membrane;GO:0048471//perinuclear region of cytoplasm	GO:0003779//actin binding;GO:0003785//actin monomer binding;GO:0004713//protein tyrosine kinase activity;GO:0005524//ATP binding;GO:0005546//phosphatidylinositol-4,5-bisphosphate binding;GO:0044877//protein-containing complex binding;GO:0051015//actin filament binding	GO:0010591//regulation of lamellipodium assembly;GO:0010613//positive regulation of cardiac muscle hypertrophy;GO:0010976//positive regulation of neuron projection development;GO:0030042//actin filament depolymerization;GO:0030837//negative regulation of actin filament polymerization;GO:0032956//regulation of actin cytoskeleton organization;GO:0042989//sequestering of actin monomers;GO:0043538//r…
ENSSSCG00000000799	ENSSSCG00000000799	0	125.259	121.929	132.374	142.686	91.9105	114.782	IRAK4	interleukin 1 receptor associated kinase 4 [Source:VGNC Symbol;Acc:VGNC:89202]	Human Diseases;Human Diseases;Human Diseases;Human Diseases;Human Diseases;Human Diseases;Human Diseases;Environmental Information Processing;Organismal Systems;Human Diseases;Human Diseases;Human Diseases;Human Diseases;Human Diseases;Human Diseases;Organismal Systems;Human Diseases;Human Diseases;Environmental Information Processing;Human Diseases;Organismal Systems	Infectious disease: viral;Infectious disease: bacterial;Infectious disease: viral;Infectious disease: viral;Infectious disease: bacterial;Infectious disease: viral;Cardiovascular disease;Signal transduction;Immune system;Infectious disease: bacterial;Infectious disease: viral;Endocrine and metabolic disease;Infectious disease: viral;Infectious disease: viral;Infectious disease: parasitic;Nervous …	ko05171//Coronavirus disease - COVID-19;ko05132//Salmonella infection;ko05169//Epstein-Barr virus infection;ko05170//Human immunodeficiency virus 1 infection;ko05152//Tuberculosis;ko05168//Herpes simplex virus 1 infection;ko05417//Lipid and atherosclerosis;ko04010//MAPK signaling pathway;ko04621//NOD-like receptor signaling pathway;ko05135//Yersinia infection;ko05164//Influenza A;ko04936//Alcohol…	K04733;K04733;K04733;K04733;K04733;K04733;K04733;K04733;K04733;K04733;K04733;K04733;K04733;K04733;K04733;K04733;K04733;K04733;K04733;K04733;K04733	GO:0005634//nucleus;GO:0005737//cytoplasm;GO:0005886//plasma membrane;GO:0009986//cell surface	GO:0000166//nucleotide binding;GO:0000287//magnesium ion binding;GO:0004672//protein kinase activity;GO:0004674//protein serine/threonine kinase activity;GO:0005149//interleukin-1 receptor binding;GO:0005524//ATP binding;GO:0016301//kinase activity;GO:0016740//transferase activity;GO:0019209//kinase activator activity;GO:0019901//protein kinase binding	GO:0002446//neutrophil mediated immunity;GO:0006468//protein phosphorylation;GO:0007165//signal transduction;GO:0016310//phosphorylation;GO:0019221//cytokine-mediated signaling pathway;GO:0035556//intracellular signal transduction;GO:0043123//positive regulation of I-kappaB kinase/NF-kappaB signaling;GO:0045087//innate immune response;GO:0070498//interleukin-1-mediated signaling pathway;GO:199026…
ENSSSCG00000000804	ENSSSCG00000000804	0	56.2423	92.9506	45.4029	128.259	131.203	166.781	ANO6	anoctamin 6 [Source:VGNC Symbol;Acc:VGNC:85359]	-	-	-	-	GO:0005829//cytosol;GO:0005886//plasma membrane;GO:0016020//membrane;GO:0034707//chloride channel complex	GO:0005227//calcium activated cation channel activity;GO:0005229//intracellular calcium activated chloride channel activity;GO:0005247//voltage-gated chloride channel activity;GO:0005254//chloride channel activity;GO:0017128//phospholipid scramblase activity;GO:0046983//protein dimerization activity	GO:0002543//activation of blood coagulation via clotting cascade;GO:0006812//cation transport;GO:0006821//chloride transport;GO:0017121//plasma membrane phospholipid scrambling;GO:0030501//positive regulation of bone mineralization;GO:0032060//bleb assembly;GO:0034767//positive regulation of ion transmembrane transport;GO:0035590//purinergic nucleotide receptor signaling pathway;GO:0035725//sodiu…
ENSSSCG00000000839	ENSSSCG00000000839	0	771.96	737.442	871.092	659.799	937.273	724.974	ALDH1L2	aldehyde dehydrogenase 1 family member L2 [Source:VGNC Symbol;Acc:VGNC:97882]	Metabolism;Metabolism	Global and overview maps;Metabolism of cofactors and vitamins	ko01100//Metabolic pathways;ko00670//One carbon pool by folate	K00289;K00289	GO:0005654//nucleoplasm;GO:0005737//cytoplasm;GO:0005739//mitochondrion	GO:0003824//catalytic activity;GO:0004029//aldehyde dehydrogenase (NAD+) activity;GO:0016155//formyltetrahydrofolate dehydrogenase activity;GO:0016491//oxidoreductase activity;GO:0016620//oxidoreductase activity, acting on the aldehyde or oxo group of donors, NAD or NADP as acceptor;GO:0016742//hydroxymethyl-, formyl- and related transferase activity	GO:0006635//fatty acid beta-oxidation;GO:0006730//one-carbon metabolic process;GO:0006740//NADPH regeneration;GO:0009058//biosynthetic process;GO:0009258//10-formyltetrahydrofolate catabolic process;GO:0046655//folic acid metabolic process
ENSSSCG00000000840	ENSSSCG00000000840	0	303.361	343.398	286.099	344.425	567.153	277.694	WASHC4	WASH complex subunit 4 [Source:VGNC Symbol;Acc:VGNC:94895]	Cellular Processes	Transport and catabolism	ko04144//Endocytosis	K18465	GO:0005654//nucleoplasm;GO:0005768//endosome;GO:0031083//BLOC-1 complex;GO:0071203//WASH complex	-	GO:0007032//endosome organization;GO:0016197//endosomal transport
ENSSSCG00000000841	ENSSSCG00000000841	0	536.416	593.314	510.775	634.31	538.234	607.434	APPL2	adaptor protein, phosphotyrosine interacting with PH domain and leucine zipper 2 [Source:VGNC Symbol;Acc:VGNC:85427]	-	-	-	-	GO:0001726//ruffle;GO:0005634//nucleus;GO:0005737//cytoplasm;GO:0005768//endosome;GO:0005886//plasma membrane;GO:0010008//endosome membrane;GO:0016020//membrane;GO:0031410//cytoplasmic vesicle;GO:0031901//early endosome membrane;GO:0031982//vesicle;GO:0042995//cell projection;GO:0045335//phagocytic vesicle	GO:0001786//phosphatidylserine binding;GO:0035091//phosphatidylinositol binding;GO:0042802//identical protein binding;GO:0042803//protein homodimerization activity;GO:0044877//protein-containing complex binding	GO:0006606//protein import into nucleus;GO:0007049//cell cycle;GO:0007179//transforming growth factor beta receptor signaling pathway;GO:0023052//signaling;GO:0042593//glucose homeostasis;GO:0046325//negative regulation of glucose import;GO:0051289//protein homotetramerization;GO:2000045//regulation of G1/S transition of mitotic cell cycle
ENSSSCG00000000843	ENSSSCG00000000843	0	236.06	147.305	259.177	192.398	168.76	203.071	TXNRD1	thioredoxin reductase 1 [Source:VGNC Symbol;Acc:VGNC:109419]	Human Diseases;Human Diseases;Metabolism	Cancer: overview;Cancer: specific types;Metabolism of other amino acids	ko05200//Pathways in cancer;ko05225//Hepatocellular carcinoma;ko00450//Selenocompound metabolism	K22182;K22182;K22182	GO:0001650//fibrillar center;GO:0005634//nucleus;GO:0005654//nucleoplasm;GO:0005737//cytoplasm;GO:0005829//cytosol	GO:0000166//nucleotide binding;GO:0004791//thioredoxin-disulfide reductase activity;GO:0016491//oxidoreductase activity;GO:0016668//oxidoreductase activity, acting on a sulfur group of donors, NAD(P) as acceptor;GO:0042802//identical protein binding;GO:0050137//NADPH peroxidase activity;GO:0050660//flavin adenine dinucleotide binding;GO:0071949//FAD binding	GO:0001707//mesoderm formation;GO:0006979//response to oxidative stress;GO:0007369//gastrulation;GO:0008283//cell population proliferation;GO:0010035//response to inorganic substance;GO:0045454//cell redox homeostasis;GO:0098869//cellular oxidant detoxification
ENSSSCG00000000844	ENSSSCG00000000844	0	298.72	356.194	286.921	350.642	604.192	538.554	NFYB	nuclear transcription factor Y subunit beta [Source:VGNC Symbol;Acc:VGNC:90730]	Human Diseases;Human Diseases;Organismal Systems	Infectious disease: bacterial;Infectious disease: viral;Immune system	ko05152//Tuberculosis;ko05166//Human T-cell leukemia virus 1 infection;ko04612//Antigen processing and presentation	K08065;K08065;K08065	GO:0005634//nucleus;GO:0005654//nucleoplasm;GO:0016602//CCAAT-binding factor complex;GO:0032993//protein-DNA complex;GO:0090575//RNA polymerase II transcription regulator complex	GO:0000976//transcription cis-regulatory region binding;GO:0000978//RNA polymerase II cis-regulatory region sequence-specific DNA binding;GO:0000981//DNA-binding transcription factor activity, RNA polymerase II-specific;GO:0001228//DNA-binding transcription activator activity, RNA polymerase II-specific;GO:0003677//DNA binding;GO:0003700//DNA-binding transcription factor activity;GO:0043565//sequ…	GO:0006355//regulation of transcription, DNA-templated;GO:0006357//regulation of transcription by RNA polymerase II;GO:0035065//regulation of histone acetylation;GO:0045893//positive regulation of transcription, DNA-templated;GO:0045944//positive regulation of transcription by RNA polymerase II;GO:0080182//histone H3-K4 trimethylation;GO:1990830//cellular response to leukemia inhibitory factor
ENSSSCG00000000848	ENSSSCG00000000848	0	92.8038	57.3225	36.6272	195.647	46.1711	67.5794	GLT8D2	glycosyltransferase 8 domain containing 2 [Source:VGNC Symbol;Acc:VGNC:88501]	-	-	-	-	GO:0005794//Golgi apparatus	GO:0008194//UDP-glycosyltransferase activity;GO:0016740//transferase activity;GO:0016757//glycosyltransferase activity	-
ENSSSCG00000000849	ENSSSCG00000000849	0	4733.73	5354.53	5240.36	6014.44	5387.07	5323.24	HSP90B1	heat shock protein 90 beta family member 1 [Source:VGNC Symbol;Acc:VGNC:103290]	Human Diseases;Human Diseases;Environmental Information Processing;Genetic Information Processing;Human Diseases;Human Diseases;Human Diseases;Organismal Systems;Human Diseases;Organismal Systems;Organismal Systems	Cancer: overview;Infectious disease: bacterial;Signal transduction;Folding, sorting and degradation;Cardiovascular disease;Cancer: overview;Cardiovascular disease;Endocrine system;Cancer: specific types;Endocrine system;Immune system	ko05200//Pathways in cancer;ko05132//Salmonella infection;ko04151//PI3K-Akt signaling pathway;ko04141//Protein processing in endoplasmic reticulum;ko05417//Lipid and atherosclerosis;ko05207//Chemical carcinogenesis - receptor activation;ko05418//Fluid shear stress and atherosclerosis;ko04915//Estrogen signaling pathway;ko05215//Prostate cancer;ko04918//Thyroid hormone synthesis;ko04657//IL-17 sig…	K09487;K09487;K09487;K09487;K09487;K09487;K09487;K09487;K09487;K09487;K09487	GO:0005783//endoplasmic reticulum;GO:0005788//endoplasmic reticulum lumen;GO:0005789//endoplasmic reticulum membrane;GO:0005829//cytosol;GO:0030496//midbody;GO:0032991//protein-containing complex;GO:0042470//melanosome;GO:0048471//perinuclear region of cytoplasm	GO:0000166//nucleotide binding;GO:0003723//RNA binding;GO:0005524//ATP binding;GO:0016887//ATP hydrolysis activity;GO:0019903//protein phosphatase binding;GO:0050750//low-density lipoprotein particle receptor binding;GO:0051082//unfolded protein binding;GO:0140662//ATP-dependent protein folding chaperone	GO:0001666//response to hypoxia;GO:0006457//protein folding;GO:0030433//ubiquitin-dependent ERAD pathway;GO:0030970//retrograde protein transport, ER to cytosol;GO:0031247//actin rod assembly;GO:0043066//negative regulation of apoptotic process;GO:0043666//regulation of phosphoprotein phosphatase activity;GO:0071318//cellular response to ATP
ENSSSCG00000000856	ENSSSCG00000000856	0	17.2462	45.5886	185.215	295.278	80.8425	129.317	PAH	phenylalanine hydroxylase [Source:VGNC Symbol;Acc:VGNC:91155]	Metabolism;Metabolism;Metabolism;Metabolism;Metabolism	Global and overview maps;Global and overview maps;Metabolism of cofactors and vitamins;Amino acid metabolism;Amino acid metabolism	ko01100//Metabolic pathways;ko01230//Biosynthesis of amino acids;ko00790//Folate biosynthesis;ko00360//Phenylalanine metabolism;ko00400//Phenylalanine, tyrosine and tryptophan biosynthesis	K00500;K00500;K00500;K00500;K00500	-	GO:0004497//monooxygenase activity;GO:0004505//phenylalanine 4-monooxygenase activity;GO:0005506//iron ion binding;GO:0016491//oxidoreductase activity;GO:0016714//oxidoreductase activity, acting on paired donors, with incorporation or reduction of molecular oxygen, reduced pteridine as one donor, and incorporation of one atom of oxygen;GO:0046872//metal ion binding	GO:0006559//L-phenylalanine catabolic process;GO:0006571//tyrosine biosynthetic process;GO:0009072//aromatic amino acid family metabolic process;GO:0019293//tyrosine biosynthetic process, by oxidation of phenylalanine
ENSSSCG00000000864	ENSSSCG00000000864	0	452.332	270.423	396.819	250.537	390.927	257.281	CHPT1	choline phosphotransferase 1 [Source:VGNC Symbol;Acc:VGNC:86659]	Metabolism;Human Diseases;Metabolism;Metabolism;Metabolism	Global and overview maps;Cancer: overview;Lipid metabolism;Lipid metabolism;Metabolism of other amino acids	ko01100//Metabolic pathways;ko05231//Choline metabolism in cancer;ko00564//Glycerophospholipid metabolism;ko00565//Ether lipid metabolism;ko00440//Phosphonate and phosphinate metabolism	K00994;K00994;K00994;K00994;K00994	GO:0005789//endoplasmic reticulum membrane;GO:0005794//Golgi apparatus;GO:0016020//membrane	GO:0004142//diacylglycerol cholinephosphotransferase activity;GO:0016740//transferase activity;GO:0016780//phosphotransferase activity, for other substituted phosphate groups	GO:0006656//phosphatidylcholine biosynthetic process;GO:0006657//CDP-choline pathway;GO:0006663//platelet activating factor biosynthetic process;GO:0008654//phospholipid biosynthetic process
ENSSSCG00000000866	ENSSSCG00000000866	0	119.983	1574.55	122.981	169.392	697.311	539.534	MYBPC1	myosin binding protein C1 [Source:VGNC Symbol;Acc:VGNC:90499]	-	-	-	-	-	GO:0005515//protein binding;GO:0017022//myosin binding	-
ENSSSCG00000000870	ENSSSCG00000000870	0	218.569	101.778	226.121	185.903	179.364	179.576	ARL1	ADP ribosylation factor like GTPase 1 [Source:VGNC Symbol;Acc:VGNC:85513]	-	-	-	-	GO:0005737//cytoplasm;GO:0005794//Golgi apparatus;GO:0005802//trans-Golgi network;GO:0005829//cytosol	GO:0000166//nucleotide binding;GO:0003924//GTPase activity;GO:0005515//protein binding;GO:0005525//GTP binding;GO:0008047//enzyme activator activity;GO:0019904//protein domain specific binding	GO:0006886//intracellular protein transport;GO:0007030//Golgi organization;GO:0009404//toxin metabolic process;GO:0016192//vesicle-mediated transport;GO:0031584//activation of phospholipase D activity;GO:0034067//protein localization to Golgi apparatus;GO:0042147//retrograde transport, endosome to Golgi
ENSSSCG00000000886	ENSSSCG00000000886	0	773.942	883.254	1200.09	503.047	572.972	922.484	SLC25A3	solute carrier family 25 member 3 [Source:VGNC Symbol;Acc:VGNC:93007]	-	-	-	-	GO:0005739//mitochondrion;GO:0005743//mitochondrial inner membrane;GO:0016020//membrane	GO:0005315//inorganic phosphate transmembrane transporter activity;GO:0015293//symporter activity;GO:0044877//protein-containing complex binding	GO:0035435//phosphate ion transmembrane transport;GO:1990547//mitochondrial phosphate ion transmembrane transport
ENSSSCG00000000887	ENSSSCG00000000887	0	884.294	807.193	671.286	689.78	748.318	792.626	TMPO	XP_020937606.1 lamina-associated polypeptide 2 isoform X1 [Sus scrofa]	-	-	-	-	GO:0005634//nucleus;GO:0005635//nuclear envelope;GO:0016020//membrane	GO:0003677//DNA binding	-
ENSSSCG00000000891	ENSSSCG00000000891	0	562.883	521.941	519.411	864.725	567.408	707	LTA4H	leukotriene A4 hydrolase [Source:VGNC Symbol;Acc:VGNC:89882]	Metabolism;Metabolism	Global and overview maps;Lipid metabolism	ko01100//Metabolic pathways;ko00590//Arachidonic acid metabolism	K01254;K01254	GO:0005634//nucleus;GO:0005654//nucleoplasm;GO:0005737//cytoplasm;GO:0005829//cytosol	GO:0004177//aminopeptidase activity;GO:0004301//epoxide hydrolase activity;GO:0004463//leukotriene-A4 hydrolase activity;GO:0008233//peptidase activity;GO:0008237//metallopeptidase activity;GO:0008270//zinc ion binding;GO:0016787//hydrolase activity;GO:0046872//metal ion binding;GO:0070006//metalloaminopeptidase activity	GO:0006508//proteolysis;GO:0019370//leukotriene biosynthetic process;GO:0019538//protein metabolic process;GO:0043171//peptide catabolic process
ENSSSCG00000000893	ENSSSCG00000000893	0	0	0	0	123.692	6.01986	64.8561	AMDHD1	amidohydrolase domain containing 1 [Source:VGNC Symbol;Acc:VGNC:85275]	Metabolism;Metabolism	Global and overview maps;Amino acid metabolism	ko01100//Metabolic pathways;ko00340//Histidine metabolism	K01468;K01468	GO:0005737//cytoplasm	GO:0016810//hydrolase activity, acting on carbon-nitrogen (but not peptide) bonds;GO:0016812//hydrolase activity, acting on carbon-nitrogen (but not peptide) bonds, in cyclic amides;GO:0050480//imidazolonepropionase activity	GO:0006547//histidine metabolic process;GO:0019556//histidine catabolic process to glutamate and formamide
ENSSSCG00000000895	ENSSSCG00000000895	0	130.381	218.364	71.2303	223.587	136.532	118.704	SNRPF	small nuclear ribonucleoprotein polypeptide F [Source:VGNC Symbol;Acc:VGNC:108511]	Genetic Information Processing	Transcription	ko03040//Spliceosome	K11098	GO:0005634//nucleus;GO:0005681//spliceosomal complex;GO:0005683//U7 snRNP;GO:0005685//U1 snRNP;GO:0005687//U4 snRNP;GO:0005689//U12-type spliceosomal complex;GO:0005829//cytosol;GO:0016020//membrane;GO:0030532//small nuclear ribonucleoprotein complex;GO:0034709//methylosome;GO:0034715//pICln-Sm protein complex;GO:0034719//SMN-Sm protein complex;GO:0046540//U4/U6 x U5 tri-snRNP complex;GO:0071005/…	GO:0003723//RNA binding	GO:0000387//spliceosomal snRNP assembly;GO:0000398//mRNA splicing, via spliceosome;GO:0006397//mRNA processing;GO:0008380//RNA splicing
ENSSSCG00000000905	ENSSSCG00000000905	0	434.857	489.219	435.463	190.513	278.417	243.802	NDUFA12	NADH:ubiquinone oxidoreductase subunit A12 [Source:VGNC Symbol;Acc:VGNC:103305]	Metabolism;Human Diseases;Human Diseases;Human Diseases;Human Diseases;Human Diseases;Human Diseases;Human Diseases;Human Diseases;Organismal Systems;Metabolism;Human Diseases;Organismal Systems	Global and overview maps;Neurodegenerative disease;Neurodegenerative disease;Neurodegenerative disease;Neurodegenerative disease;Neurodegenerative disease;Neurodegenerative disease;Cancer: overview;Cardiovascular disease;Environmental adaptation;Energy metabolism;Endocrine and metabolic disease;Nervous system	ko01100//Metabolic pathways;ko05022//Pathways of neurodegeneration - multiple diseases;ko05014//Amyotrophic lateral sclerosis;ko05010//Alzheimer disease;ko05020//Prion disease;ko05016//Huntington disease;ko05012//Parkinson disease;ko05208//Chemical carcinogenesis - reactive oxygen species;ko05415//Diabetic cardiomyopathy;ko04714//Thermogenesis;ko00190//Oxidative phosphorylation;ko04932//Non-alcoh…	K11352;K11352;K11352;K11352;K11352;K11352;K11352;K11352;K11352;K11352;K11352;K11352;K11352	GO:0005739//mitochondrion;GO:0005743//mitochondrial inner membrane;GO:0005747//mitochondrial respiratory chain complex I;GO:0016020//membrane;GO:0070469//respirasome	-	GO:0006979//response to oxidative stress;GO:0032981//mitochondrial respiratory chain complex I assembly
ENSSSCG00000000908	ENSSSCG00000000908	0	491.293	466.041	216.848	118.914	678.464	267.303	UBE2N	XP_035407538.1 ubiquitin-conjugating enzyme E2 N isoform X1 [Cygnus atratus]	Genetic Information Processing;Human Diseases;Organismal Systems	Folding, sorting and degradation;Infectious disease: bacterial;Immune system	ko04120//Ubiquitin mediated proteolysis;ko05131//Shigellosis;ko04624//Toll and Imd signaling pathway	K10580;K10580;K10580	GO:0005634//nucleus	GO:0061631//ubiquitin conjugating enzyme activity	GO:0006301//postreplication repair;GO:0070534//protein K63-linked ubiquitination
ENSSSCG00000000910	ENSSSCG00000000910	0	151.947	82.1829	131.19	245.154	165.167	130.274	CRADD	CASP2 and RIPK1 domain containing adaptor with death domain [Source:HGNC Symbol;Acc:HGNC:2340]	-	-	-	-	GO:0005634//nucleus;GO:0005737//cytoplasm;GO:1905369//endopeptidase complex	GO:0002020//protease binding;GO:0005515//protein binding;GO:0030674//protein-macromolecule adaptor activity;GO:0070513//death domain binding	GO:0006919//activation of cysteine-type endopeptidase activity involved in apoptotic process;GO:0006977//DNA damage response, signal transduction by p53 class mediator resulting in cell cycle arrest;GO:0007165//signal transduction;GO:0042981//regulation of apoptotic process;GO:0043065//positive regulation of apoptotic process;GO:0071260//cellular response to mechanical stimulus;GO:0097190//apopto…
ENSSSCG00000000915	ENSSSCG00000000915	0	30485.2	46318.7	18963.8	34764.5	50163.1	41096.7	DCN	decorin [Source:VGNC Symbol;Acc:VGNC:103228]	Human Diseases;Environmental Information Processing	Cancer: overview;Signal transduction	ko05205//Proteoglycans in cancer;ko04350//TGF-beta signaling pathway	K04660;K04660	GO:0005576//extracellular region	GO:0005515//protein binding;GO:0005539//glycosaminoglycan binding;GO:0050840//extracellular matrix binding	GO:0010508//positive regulation of autophagy;GO:0010596//negative regulation of endothelial cell migration;GO:0014068//positive regulation of phosphatidylinositol 3-kinase signaling;GO:0016239//positive regulation of macroautophagy;GO:0016525//negative regulation of angiogenesis;GO:0019800//peptide cross-linking via chondroitin 4-sulfate glycosaminoglycan;GO:0045944//positive regulation of transc…
ENSSSCG00000000916	ENSSSCG00000000916	0	25363.3	19077.5	16420	20966.4	23387.4	20972.3	LUM	lumican [Source:VGNC Symbol;Acc:VGNC:89894]	Human Diseases	Cancer: overview	ko05205//Proteoglycans in cancer	K08122	GO:0005583//fibrillar collagen trimer;GO:0005615//extracellular space;GO:0031012//extracellular matrix;GO:0062023//collagen-containing extracellular matrix	GO:0005515//protein binding;GO:0005518//collagen binding;GO:0030021//extracellular matrix structural constituent conferring compression resistance	GO:0032914//positive regulation of transforming growth factor beta1 production;GO:0045944//positive regulation of transcription by RNA polymerase II
ENSSSCG00000000917	ENSSSCG00000000917	0	1109.23	29492.3	2052.78	21996.5	22076.3	23502.9	KERA	keratocan [Source:VGNC Symbol;Acc:VGNC:89420]	-	-	-	-	GO:0005615//extracellular space	GO:0005515//protein binding	GO:0061303//cornea development in camera-type eye
ENSSSCG00000000939	ENSSSCG00000000939	0	545.185	372.248	710.369	460.977	403.684	381.535	ACSS3	acyl-CoA synthetase short chain family member 3 [Source:VGNC Symbol;Acc:VGNC:85037]	Metabolism;Metabolism	Global and overview maps;Carbohydrate metabolism	ko01100//Metabolic pathways;ko00640//Propanoate metabolism	K01908;K01908	GO:0005739//mitochondrion;GO:0005759//mitochondrial matrix;GO:0043231//intracellular membrane-bounded organelle	GO:0003987//acetate-CoA ligase activity;GO:0016405//CoA-ligase activity;GO:0016878//acid-thiol ligase activity;GO:0050218//propionate-CoA ligase activity	GO:0006629//lipid metabolic process
ENSSSCG00000000951	ENSSSCG00000000951	0.00350646	43.6002	97.2145	70.4074	268.048	331.353	204.743	CSRP2	cysteine and glycine rich protein 2 [Source:VGNC Symbol;Acc:VGNC:103226]	-	-	-	-	GO:0005634//nucleus;GO:0005737//cytoplasm;GO:0030018//Z disc	GO:0008307//structural constituent of muscle;GO:0042805//actinin binding;GO:0046872//metal ion binding	GO:0045214//sarcomere organization;GO:0060537//muscle tissue development
ENSSSCG00000000955	ENSSSCG00000000955	0	100.069	132.86	89.5475	146.011	135.604	114.08	TBC1D22A	TBC1 domain family member 22A [Source:VGNC Symbol;Acc:VGNC:93770]	-	-	-	-	-	GO:0005096//GTPase activator activity;GO:0042803//protein homodimerization activity;GO:0071889//14-3-3 protein binding	GO:0090630//activation of GTPase activity
ENSSSCG00000000964	ENSSSCG00000000964	0	148.711	162.369	169.186	278.635	234.652	229.452	LMF2	lipase maturation factor 2 [Source:VGNC Symbol;Acc:VGNC:89758]	-	-	-	-	GO:0005783//endoplasmic reticulum;GO:0005789//endoplasmic reticulum membrane;GO:0016020//membrane	-	GO:0051604//protein maturation
ENSSSCG00000000971	ENSSSCG00000000971	0	136.119	76.2783	131.395	72.992	80.2849	87.5779	HDAC10	histone deacetylase 10 [Source:VGNC Symbol;Acc:VGNC:88811]	Organismal Systems;Human Diseases;Human Diseases	Immune system;Cancer: overview;Substance dependence	ko04613//Neutrophil extracellular trap formation;ko05203//Viral carcinogenesis;ko05034//Alcoholism	K18671;K18671;K18671	GO:0000118//histone deacetylase complex;GO:0005634//nucleus;GO:0005654//nucleoplasm;GO:0005737//cytoplasm;GO:0005829//cytosol;GO:0043231//intracellular membrane-bounded organelle	GO:0004407//histone deacetylase activity;GO:0016787//hydrolase activity;GO:0019213//deacetylase activity;GO:0019899//enzyme binding;GO:0033558//protein deacetylase activity;GO:0042826//histone deacetylase binding	GO:0000122//negative regulation of transcription by RNA polymerase II;GO:0006325//chromatin organization;GO:0006338//chromatin remodeling;GO:0006355//regulation of transcription, DNA-templated;GO:0016236//macroautophagy;GO:0016575//histone deacetylation;GO:0032425//positive regulation of mismatch repair;GO:0034983//peptidyl-lysine deacetylation;GO:0035825//homologous recombination;GO:0045892//neg…
ENSSSCG00000000973	ENSSSCG00000000973	0	231.397	259.782	307.516	333.938	243.894	275.247	SELENOO	selenoprotein O [Source:VGNC Symbol;Acc:VGNC:109446]	-	-	-	-	GO:0005694//chromosome;GO:0005739//mitochondrion	GO:0000166//nucleotide binding;GO:0005524//ATP binding;GO:0016740//transferase activity;GO:0016779//nucleotidyltransferase activity;GO:0046872//metal ion binding;GO:0070733//protein adenylyltransferase activity	GO:0018117//protein adenylylation
ENSSSCG00000000981	ENSSSCG00000000981	0	198.277	259.061	343.659	450.447	311.698	391.213	CRELD2	cysteine rich with EGF like domains 2 [Source:VGNC Symbol;Acc:VGNC:97942]	-	-	-	-	GO:0005615//extracellular space;GO:0005783//endoplasmic reticulum;GO:0005794//Golgi apparatus	GO:0003756//protein disulfide isomerase activity;GO:0005509//calcium ion binding;GO:0016853//isomerase activity	-
ENSSSCG00000000985	ENSSSCG00000000985	0.00199159	81.1193	74.7925	78.4626	0	0	73.5784	EXOC2	exocyst complex component 2 [Source:VGNC Symbol;Acc:VGNC:87825]	Human Diseases;Environmental Information Processing	Infectious disease: bacterial;Signal transduction	ko05132//Salmonella infection;ko04014//Ras signaling pathway	K17637;K17637	GO:0000145//exocyst	GO:0019901//protein kinase binding;GO:0031267//small GTPase binding	GO:0006887//exocytosis;GO:0006893//Golgi to plasma membrane transport;GO:0006904//vesicle docking involved in exocytosis;GO:0015031//protein transport;GO:2000535//regulation of entry of bacterium into host cell
ENSSSCG00000000994	ENSSSCG00000000994	0	216.624	177.953	351.443	436.492	183.491	398.406	GMDS	GDP-mannose 4,6-dehydratase [Source:VGNC Symbol;Acc:VGNC:88507]	Metabolism;Metabolism;Metabolism	Global and overview maps;Carbohydrate metabolism;Carbohydrate metabolism	ko01100//Metabolic pathways;ko00520//Amino sugar and nucleotide sugar metabolism;ko00051//Fructose and mannose metabolism	K01711;K01711;K01711	GO:0005575//cellular_component	GO:0008446//GDP-mannose 4,6-dehydratase activity;GO:0042802//identical protein binding;GO:0070401//NADP+ binding	GO:0007219//Notch signaling pathway;GO:0019673//GDP-mannose metabolic process;GO:0042350//GDP-L-fucose biosynthetic process;GO:0042351//'de novo' GDP-L-fucose biosynthetic process
ENSSSCG00000001000	ENSSSCG00000001000	0	248.156	279.975	312.135	361.768	173.485	313.159	ECI2	enoyl-CoA delta isomerase 2 [Source:VGNC Symbol;Acc:VGNC:87532]	Cellular Processes;Metabolism	Transport and catabolism;Lipid metabolism	ko04146//Peroxisome;ko00071//Fatty acid degradation	K13239;K13239	GO:0005739//mitochondrion;GO:0005777//peroxisome;GO:0043231//intracellular membrane-bounded organelle	GO:0000062//fatty-acyl-CoA binding;GO:0003824//catalytic activity	-
ENSSSCG00000001008	ENSSSCG00000001008	0	64.9219	115.085	176.602	226.083	129.514	137.66	BPHL	biphenyl hydrolase like [Source:VGNC Symbol;Acc:VGNC:85864]	-	-	-	-	GO:0005739//mitochondrion	GO:0047658//alpha-amino-acid esterase activity	-
ENSSSCG00000001009	ENSSSCG00000001009	0.00111857	71.2529	89.443	72.9264	113.231	135.74	120.294	RIPK1	receptor interacting serine/threonine kinase 1 [Source:VGNC Symbol;Acc:VGNC:92319]	Human Diseases;Human Diseases;Human Diseases;Human Diseases;Cellular Processes;Organismal Systems;Cellular Processes;Human Diseases;Human Diseases;Environmental Information Processing;Environmental Information Processing;Organismal Systems;Organismal Systems;Organismal Systems	Infectious disease: bacterial;Infectious disease: viral;Infectious disease: viral;Infectious disease: viral;Cell growth and death;Immune system;Cell growth and death;Endocrine and metabolic disease;Infectious disease: viral;Signal transduction;Signal transduction;Immune system;Immune system;Immune system	ko05132//Salmonella infection;ko05169//Epstein-Barr virus infection;ko05170//Human immunodeficiency virus 1 infection;ko05163//Human cytomegalovirus infection;ko04217//Necroptosis;ko04621//NOD-like receptor signaling pathway;ko04210//Apoptosis;ko04936//Alcoholic liver disease;ko05160//Hepatitis C;ko04064//NF-kappa B signaling pathway;ko04668//TNF signaling pathway;ko04620//Toll-like receptor sign…	K02861;K02861;K02861;K02861;K02861;K02861;K02861;K02861;K02861;K02861;K02861;K02861;K02861;K02861	GO:0005739//mitochondrion;GO:0031264//death-inducing signaling complex;GO:0032991//protein-containing complex;GO:0043235//receptor complex;GO:0097342//ripoptosome	GO:0004672//protein kinase activity;GO:0004674//protein serine/threonine kinase activity;GO:0004706//JUN kinase kinase kinase activity;GO:0005123//death receptor binding;GO:0005515//protein binding;GO:0005524//ATP binding;GO:0031625//ubiquitin protein ligase binding;GO:0042802//identical protein binding;GO:0042803//protein homodimerization activity;GO:0044877//protein-containing complex binding;G…	GO:0000165//MAPK cascade;GO:0001934//positive regulation of protein phosphorylation;GO:0006468//protein phosphorylation;GO:0006915//apoptotic process;GO:0006979//response to oxidative stress;GO:0007165//signal transduction;GO:0010033//response to organic substance;GO:0010628//positive regulation of gene expression;GO:0016310//phosphorylation;GO:0023052//signaling;GO:0030163//protein catabolic pro…
ENSSSCG00000001010	ENSSSCG00000001010	0	29.9079	122.645	137.563	276.699	129.384	272.405	WRNIP1	WRN helicase interacting protein 1 [Source:VGNC Symbol;Acc:VGNC:104096]	-	-	-	-	GO:0000781//chromosome, telomeric region;GO:0005634//nucleus;GO:0048471//perinuclear region of cytoplasm	GO:0003677//DNA binding;GO:0005524//ATP binding;GO:0008047//enzyme activator activity;GO:0016887//ATP hydrolysis activity;GO:0017116//single-stranded DNA helicase activity;GO:0042802//identical protein binding;GO:0046872//metal ion binding	GO:0000731//DNA synthesis involved in DNA repair;GO:0006260//DNA replication;GO:0006261//DNA-dependent DNA replication;GO:0006281//DNA repair;GO:0006974//cellular response to DNA damage stimulus;GO:0030174//regulation of DNA-dependent DNA replication initiation;GO:0032508//DNA duplex unwinding
ENSSSCG00000001011	ENSSSCG00000001011	0	763.168	417.899	638.165	1129.33	530.685	830.84	SERPINB1	serpin family B member 1 [Source:HGNC Symbol;Acc:HGNC:3311]	-	-	-	-	GO:0005576//extracellular region;GO:0005615//extracellular space;GO:0036464//cytoplasmic ribonucleoprotein granule	GO:0004867//serine-type endopeptidase inhibitor activity;GO:0030414//peptidase inhibitor activity	GO:0010951//negative regulation of endopeptidase activity;GO:0032691//negative regulation of interleukin-1 beta production;GO:0044342//type B pancreatic cell proliferation
ENSSSCG00000001022	ENSSSCG00000001022	0.000459664	791.186	973.526	645.666	883.479	989.484	775.616	SSR1	signal sequence receptor subunit 1 [Source:VGNC Symbol;Acc:VGNC:93490]	Genetic Information Processing	Folding, sorting and degradation	ko04141//Protein processing in endoplasmic reticulum	K13249	GO:0005783//endoplasmic reticulum;GO:0005789//endoplasmic reticulum membrane;GO:0016020//membrane	-	-
ENSSSCG00000001025	ENSSSCG00000001025	0	241.869	524.387	325.903	551.259	388.66	1882.88	DSP	desmoplakin [Source:VGNC Symbol;Acc:VGNC:87459]	Human Diseases	Cardiovascular disease	ko05412//Arrhythmogenic right ventricular cardiomyopathy	K10381	GO:0001533//cornified envelope;GO:0005737//cytoplasm;GO:0005856//cytoskeleton;GO:0005882//intermediate filament;GO:0005886//plasma membrane;GO:0005911//cell-cell junction;GO:0005912//adherens junction;GO:0014704//intercalated disc;GO:0016323//basolateral plasma membrane;GO:0030057//desmosome;GO:0110165//cellular anatomical entity	GO:0005080//protein kinase C binding;GO:0005198//structural molecule activity;GO:0005515//protein binding;GO:0097110//scaffold protein binding	GO:0002934//desmosome organization;GO:0003223//ventricular compact myocardium morphogenesis;GO:0018149//peptide cross-linking;GO:0030216//keratinocyte differentiation;GO:0034332//adherens junction organization;GO:0042060//wound healing;GO:0043588//skin development;GO:0045104//intermediate filament cytoskeleton organization;GO:0045109//intermediate filament organization;GO:0086073//bundle of His c…
ENSSSCG00000001062	ENSSSCG00000001062	0	87.0884	83.384	104.954	139.443	87.8907	63.9357	DTNBP1	dystrobrevin binding protein 1 [Source:VGNC Symbol;Acc:VGNC:87463]	-	-	-	-	GO:0005634//nucleus;GO:0005737//cytoplasm;GO:0005789//endoplasmic reticulum membrane;GO:0005886//plasma membrane;GO:0014069//postsynaptic density;GO:0015630//microtubule cytoskeleton;GO:0016528//sarcoplasm;GO:0030424//axon;GO:0030426//growth cone;GO:0030496//midbody;GO:0030672//synaptic vesicle membrane;GO:0031083//BLOC-1 complex;GO:0032279//asymmetric synapse;GO:0042383//sarcolemma;GO:0043005//n…	-	GO:0001956//positive regulation of neurotransmitter secretion;GO:0006996//organelle organization;GO:0007596//blood coagulation;GO:0008089//anterograde axonal transport;GO:0010628//positive regulation of gene expression;GO:0014059//regulation of dopamine secretion;GO:0031175//neuron projection development;GO:0031532//actin cytoskeleton reorganization;GO:0032091//negative regulation of protein bind…
ENSSSCG00000001064	ENSSSCG00000001064	0	255.932	426.766	398.997	626.2	343.258	536.288	GMPR	guanosine monophosphate reductase [Source:VGNC Symbol;Acc:VGNC:88514]	Metabolism;Metabolism	Global and overview maps;Nucleotide metabolism	ko01100//Metabolic pathways;ko00230//Purine metabolism	K00364;K00364	GO:0016020//membrane;GO:1902560//GMP reductase complex	GO:0003824//catalytic activity;GO:0003920//GMP reductase activity;GO:0016491//oxidoreductase activity;GO:0046872//metal ion binding	GO:0006144//purine nucleobase metabolic process;GO:0006163//purine nucleotide metabolic process;GO:0009117//nucleotide metabolic process
ENSSSCG00000001068	ENSSSCG00000001068	0	40.8742	197.057	89.1594	77.285	108.868	181.353	CAP2	cyclase associated actin cytoskeleton regulatory protein 2 [Source:VGNC Symbol;Acc:VGNC:86168]	-	-	-	-	GO:0005737//cytoplasm;GO:0005886//plasma membrane;GO:0014069//postsynaptic density;GO:0016020//membrane	GO:0003779//actin binding;GO:0008179//adenylate cyclase binding;GO:0042802//identical protein binding	GO:0000902//cell morphogenesis;GO:0007010//cytoskeleton organization;GO:0007015//actin filament organization;GO:0019933//cAMP-mediated signaling;GO:0099140//presynaptic actin cytoskeleton organization
ENSSSCG00000001070	ENSSSCG00000001070	0.00111857	32.1405	85.4837	93.99	112.025	57.8479	98.1984	FAM8A1	family with sequence similarity 8 member A1 [Source:VGNC Symbol;Acc:VGNC:87996]	-	-	-	-	GO:0000836//Hrd1p ubiquitin ligase complex;GO:0016020//membrane	-	-
ENSSSCG00000001073	ENSSSCG00000001073	0	79.5662	182.158	182.697	260.198	208.511	64.4758	TPMT	thiopurine S-methyltransferase [Source:VGNC Symbol;Acc:VGNC:94340]	Metabolism	Xenobiotics biodegradation and metabolism	ko00983//Drug metabolism - other enzymes	K00569	-	GO:0008119//thiopurine S-methyltransferase activity;GO:0008168//methyltransferase activity;GO:0008757//S-adenosylmethionine-dependent methyltransferase activity;GO:0016740//transferase activity;GO:1904047//S-adenosyl-L-methionine binding	GO:0006805//xenobiotic metabolic process;GO:0032259//methylation
ENSSSCG00000001075	ENSSSCG00000001075	0	187.441	162.887	208.833	228.55	145.245	186.555	DEK	DEK proto-onco [Source:VGNC Symbol;Acc:VGNC:103934]	-	-	-	-	GO:0005634//nucleus	GO:0003677//DNA binding;GO:0042393//histone binding	GO:0006325//chromatin organization;GO:2000779//regulation of double-strand break repair
ENSSSCG00000001089	ENSSSCG00000001089	0	164.262	151.14	125.475	209.851	149.113	170.492	GPLD1	glycosylphosphatidylinositol specific phospholipase D1 [Source:VGNC Symbol;Acc:VGNC:88590]	Metabolism;Metabolism	Global and overview maps;Glycan biosynthesis and metabolism	ko01100//Metabolic pathways;ko00563//Glycosylphosphatidylinositol (GPI)-anchor biosynthesis	K01127;K01127	GO:0005576//extracellular region;GO:0005615//extracellular space;GO:0005737//cytoplasm;GO:0031012//extracellular matrix;GO:0043231//intracellular membrane-bounded organelle;GO:0110165//cellular anatomical entity	GO:0004621//glycosylphosphatidylinositol phospholipase D activity;GO:0004630//phospholipase D activity	GO:0002042//cell migration involved in sprouting angiogenesis;GO:0002430//complement receptor mediated signaling pathway;GO:0006507//GPI anchor release;GO:0008285//negative regulation of cell population proliferation;GO:0008286//insulin receptor signaling pathway;GO:0009749//response to glucose;GO:0010595//positive regulation of endothelial cell migration;GO:0032869//cellular response to insulin …
ENSSSCG00000001090	ENSSSCG00000001090	0	243.038	288.96	476.104	352.12	327.103	299.838	ALDH5A1	aldehyde dehydrogenase 5 family member A1 [Source:VGNC Symbol;Acc:VGNC:85241]	Metabolism;Metabolism;Metabolism	Global and overview maps;Amino acid metabolism;Carbohydrate metabolism	ko01100//Metabolic pathways;ko00250//Alanine, aspartate and glutamate metabolism;ko00650//Butanoate metabolism	K00139;K00139;K00139	GO:0005739//mitochondrion	GO:0004777//succinate-semialdehyde dehydrogenase (NAD+) activity;GO:0009013//succinate-semialdehyde dehydrogenase [NAD(P)+] activity;GO:0016491//oxidoreductase activity;GO:0016620//oxidoreductase activity, acting on the aldehyde or oxo group of donors, NAD or NADP as acceptor;GO:0042802//identical protein binding	GO:0006105//succinate metabolic process;GO:0006536//glutamate metabolic process;GO:0007417//central nervous system development;GO:0009448//gamma-aminobutyric acid metabolic process;GO:0009450//gamma-aminobutyric acid catabolic process;GO:0009791//post-embryonic development;GO:0042135//neurotransmitter catabolic process
ENSSSCG00000001137	ENSSSCG00000001137	0	1125.64	1751.75	1308.68	907.607	1176.52	1181.96	H1-3	H1.3 linker histone, cluster member [Source:VGNC Symbol;Acc:VGNC:109770]	-	-	-	-	GO:0000785//chromatin;GO:0000786//nucleosome;GO:0000791//euchromatin;GO:0005634//nucleus;GO:0005694//chromosome	GO:0003677//DNA binding;GO:0030527//structural constituent of chromatin;GO:0031490//chromatin DNA binding;GO:0046982//protein heterodimerization activity	GO:0006334//nucleosome assembly
ENSSSCG00000001229	ENSSSCG00000001229	0	127.813	58.6269	74.6902	404.12	174.068	156.435	HLA-C	MHC class I antigen 3 [Source:NCBI gene (formerly Entrezgene);Acc:100037288]	Cellular Processes;Human Diseases;Cellular Processes;Human Diseases;Human Diseases;Human Diseases;Human Diseases;Human Diseases;Human Diseases;Human Diseases;Environmental Information Processing;Cellular Processes;Human Diseases;Organismal Systems;Human Diseases;Human Diseases;Human Diseases;Human Diseases	Transport and catabolism;Infectious disease: viral;Transport and catabolism;Infectious disease: viral;Cancer: overview;Infectious disease: viral;Infectious disease: viral;Infectious disease: viral;Infectious disease: viral;Infectious disease: viral;Signaling molecules and interaction;Cell growth and death;Cardiovascular disease;Immune system;Immune disease;Immune disease;Endocrine and metabolic d…	ko04144//Endocytosis;ko05165//Human papillomavirus infection;ko04145//Phagosome;ko05169//Epstein-Barr virus infection;ko05203//Viral carcinogenesis;ko05170//Human immunodeficiency virus 1 infection;ko05163//Human cytomegalovirus infection;ko05168//Herpes simplex virus 1 infection;ko05166//Human T-cell leukemia virus 1 infection;ko05167//Kaposi sarcoma-associated herpesvirus infection;ko04514//Cel…	K06751;K06751;K06751;K06751;K06751;K06751;K06751;K06751;K06751;K06751;K06751;K06751;K06751;K06751;K06751;K06751;K06751;K06751	GO:0016020//membrane	-	-
ENSSSCG00000001233	ENSSSCG00000001233	0	44.2261	68.3427	56.2844	108.85	0	0	TRIM26	tripartite motif containing 26 [Source:NCBI gene (formerly Entrezgene);Acc:100144460]	-	-	-	-	GO:0005737//cytoplasm	GO:0005515//protein binding;GO:0008270//zinc ion binding;GO:0046872//metal ion binding;GO:0061630//ubiquitin protein ligase activity	GO:0016567//protein ubiquitination;GO:0044790//negative regulation by host of viral release from host cell;GO:0045087//innate immune response;GO:0046597//negative regulation of viral entry into host cell;GO:0051091//positive regulation of DNA-binding transcription factor activity
ENSSSCG00000001346	ENSSSCG00000001346	0	174.915	155.427	196.034	200.811	192.964	141.633	ABCF1	ATP binding cassette subfamily F member 1 [Source:VGNC Symbol;Acc:VGNC:84966]	-	-	-	-	GO:0005634//nucleus;GO:0005635//nuclear envelope;GO:0005654//nucleoplasm;GO:0005737//cytoplasm;GO:0005829//cytosol;GO:0042788//polysomal ribosome	GO:0000166//nucleotide binding;GO:0005524//ATP binding;GO:0008494//translation activator activity;GO:0016887//ATP hydrolysis activity;GO:0043022//ribosome binding	GO:0006413//translational initiation;GO:0045727//positive regulation of translation
ENSSSCG00000001372	ENSSSCG00000001372	0	268.46	168.184	232.326	148.134	109.78	177.581	GNL1	G protein nucleolar 1 (putative) [Source:NCBI gene (formerly Entrezgene);Acc:100151741]	-	-	-	-	-	GO:0000166//nucleotide binding;GO:0003924//GTPase activity;GO:0005525//GTP binding	GO:0006974//cellular response to DNA damage stimulus
ENSSSCG00000001379	ENSSSCG00000001379	0	6209.06	5120.77	4789.48	3659.83	4589.79	4476.76	TUBB	tubulin beta class I [Source:VGNC Symbol;Acc:VGNC:94578]	Human Diseases;Human Diseases;Human Diseases;Human Diseases;Human Diseases;Human Diseases;Human Diseases;Cellular Processes;Cellular Processes	Neurodegenerative disease;Neurodegenerative disease;Neurodegenerative disease;Neurodegenerative disease;Neurodegenerative disease;Neurodegenerative disease;Infectious disease: bacterial;Transport and catabolism;Cellular community - eukaryotes	ko05022//Pathways of neurodegeneration - multiple diseases;ko05014//Amyotrophic lateral sclerosis;ko05010//Alzheimer disease;ko05020//Prion disease;ko05016//Huntington disease;ko05012//Parkinson disease;ko05132//Salmonella infection;ko04145//Phagosome;ko04540//Gap junction	K07375;K07375;K07375;K07375;K07375;K07375;K07375;K07375;K07375	GO:0005634//nucleus;GO:0005641//nuclear envelope lumen;GO:0005737//cytoplasm;GO:0005856//cytoskeleton;GO:0005874//microtubule;GO:0015630//microtubule cytoskeleton;GO:0036464//cytoplasmic ribonucleoprotein granule;GO:0044297//cell body;GO:0045171//intercellular bridge;GO:0072686//mitotic spindle	GO:0000166//nucleotide binding;GO:0003924//GTPase activity;GO:0005200//structural constituent of cytoskeleton;GO:0005515//protein binding;GO:0005525//GTP binding;GO:0031625//ubiquitin protein ligase binding;GO:0042288//MHC class I protein binding;GO:0046872//metal ion binding	GO:0000226//microtubule cytoskeleton organization;GO:0000278//mitotic cell cycle;GO:0007010//cytoskeleton organization;GO:0007017//microtubule-based process;GO:0050807//regulation of synapse organization;GO:0051225//spindle assembly;GO:0071895//odontoblast differentiation
ENSSSCG00000001396	ENSSSCG00000001396	0	136.807	97.1311	127.972	266.778	109.725	169.233	Patr-A	MHC class I antigen 8 [Source:NCBI gene (formerly Entrezgene);Acc:100135036]	Cellular Processes;Human Diseases;Cellular Processes;Human Diseases;Human Diseases;Human Diseases;Human Diseases;Human Diseases;Human Diseases;Human Diseases;Environmental Information Processing;Cellular Processes;Human Diseases;Organismal Systems;Human Diseases;Human Diseases;Human Diseases;Human Diseases	Transport and catabolism;Infectious disease: viral;Transport and catabolism;Infectious disease: viral;Cancer: overview;Infectious disease: viral;Infectious disease: viral;Infectious disease: viral;Infectious disease: viral;Infectious disease: viral;Signaling molecules and interaction;Cell growth and death;Cardiovascular disease;Immune system;Immune disease;Immune disease;Endocrine and metabolic d…	ko04144//Endocytosis;ko05165//Human papillomavirus infection;ko04145//Phagosome;ko05169//Epstein-Barr virus infection;ko05203//Viral carcinogenesis;ko05170//Human immunodeficiency virus 1 infection;ko05163//Human cytomegalovirus infection;ko05168//Herpes simplex virus 1 infection;ko05166//Human T-cell leukemia virus 1 infection;ko05167//Kaposi sarcoma-associated herpesvirus infection;ko04514//Cel…	K06751;K06751;K06751;K06751;K06751;K06751;K06751;K06751;K06751;K06751;K06751;K06751;K06751;K06751;K06751;K06751;K06751;K06751	GO:0005615//extracellular space;GO:0009897//external side of plasma membrane;GO:0016020//membrane;GO:0030670//phagocytic vesicle membrane;GO:0098553//lumenal side of endoplasmic reticulum membrane	GO:0005102//signaling receptor binding;GO:0042605//peptide antigen binding	GO:0001916//positive regulation of T cell mediated cytotoxicity;GO:0002476//antigen processing and presentation of endogenous peptide antigen via MHC class Ib;GO:0002486//antigen processing and presentation of endogenous peptide antigen via MHC class I via ER pathway, TAP-independent;GO:0006955//immune response;GO:0019882//antigen processing and presentation
ENSSSCG00000001400	ENSSSCG00000001400	0	1253.73	1244.4	1330.11	1803.34	1646.95	1562.73	DDX39B	DExD-box helicase 39B [Source:VGNC Symbol;Acc:VGNC:109422]	Genetic Information Processing;Genetic Information Processing;Genetic Information Processing	Transcription;Translation;Translation	ko03040//Spliceosome;ko03013//Nucleocytoplasmic transport;ko03015//mRNA surveillance pathway	K12812;K12812;K12812	GO:0000346//transcription export complex;GO:0005634//nucleus;GO:0005681//spliceosomal complex;GO:0005687//U4 snRNP;GO:0005688//U6 snRNP;GO:0005737//cytoplasm;GO:0016607//nuclear speck	GO:0000166//nucleotide binding;GO:0003676//nucleic acid binding;GO:0003723//RNA binding;GO:0003724//RNA helicase activity;GO:0004386//helicase activity;GO:0005524//ATP binding;GO:0008186//ATP-dependent activity, acting on RNA;GO:0016787//hydrolase activity;GO:0016887//ATP hydrolysis activity;GO:0017070//U6 snRNA binding;GO:0030621//U4 snRNA binding;GO:0042802//identical protein binding;GO:0043008…	GO:0000245//spliceosomal complex assembly;GO:0000398//mRNA splicing, via spliceosome;GO:0006397//mRNA processing;GO:0006406//mRNA export from nucleus;GO:0008380//RNA splicing;GO:0010501//RNA secondary structure unwinding;GO:0032786//positive regulation of DNA-templated transcription, elongation;GO:0046784//viral mRNA export from host cell nucleus;GO:0051028//mRNA transport;GO:2000002//negative re…
ENSSSCG00000001409	ENSSSCG00000001409	0	180.482	220.29	116.492	113.752	226.155	121.075	PRRC2A	proline rich coiled-coil 2A [Source:VGNC Symbol;Acc:VGNC:91865]	-	-	-	-	GO:0005654//nucleoplasm;GO:0005829//cytosol;GO:0005886//plasma membrane	-	GO:0030154//cell differentiation
ENSSSCG00000001410	ENSSSCG00000001410	0	326.331	265.887	302.275	338.518	237.868	227.063	BAG6	BAG cochaperone 6 [Source:VGNC Symbol;Acc:VGNC:97900]	-	-	-	-	GO:0005576//extracellular region;GO:0005634//nucleus;GO:0005654//nucleoplasm;GO:0005737//cytoplasm;GO:0005829//cytosol;GO:0016020//membrane;GO:0043231//intracellular membrane-bounded organelle;GO:0070062//extracellular exosome;GO:0071818//BAT3 complex	GO:0005102//signaling receptor binding;GO:0005515//protein binding;GO:0030544//Hsp70 protein binding;GO:0031593//polyubiquitin modification-dependent protein binding;GO:0031625//ubiquitin protein ligase binding;GO:0043022//ribosome binding;GO:0051787//misfolded protein binding;GO:0070628//proteasome binding;GO:1990381//ubiquitin-specific protease binding	GO:0001822//kidney development;GO:0002376//immune system process;GO:0002429//immune response-activating cell surface receptor signaling pathway;GO:0006325//chromatin organization;GO:0006511//ubiquitin-dependent protein catabolic process;GO:0006620//posttranslational protein targeting to endoplasmic reticulum membrane;GO:0006915//apoptotic process;GO:0007130//synaptonemal complex assembly;GO:00072…
ENSSSCG00000001411	ENSSSCG00000001411	0	188.062	146.949	155.969	195.291	354.261	196.158	APOM	apolipoprotein M [Source:VGNC Symbol;Acc:VGNC:85424]	-	-	-	-	GO:0005576//extracellular region;GO:0034361//very-low-density lipoprotein particle;GO:0034362//low-density lipoprotein particle;GO:0034364//high-density lipoprotein particle;GO:0034365//discoidal high-density lipoprotein particle;GO:0034366//spherical high-density lipoprotein particle	GO:0005319//lipid transporter activity;GO:0005543//phospholipid binding;GO:0016209//antioxidant activity	GO:0006869//lipid transport;GO:0033344//cholesterol efflux;GO:0034375//high-density lipoprotein particle remodeling;GO:0034380//high-density lipoprotein particle assembly;GO:0034384//high-density lipoprotein particle clearance;GO:0034445//negative regulation of plasma lipoprotein oxidation;GO:0042157//lipoprotein metabolic process;GO:0043691//reverse cholesterol transport;GO:0098869//cellular oxi…
ENSSSCG00000001414	ENSSSCG00000001414	0	171.488	262.462	251.39	534.378	194.728	391.873	CSNK2B	casein kinase 2 beta [Source:NCBI gene (formerly Entrezgene);Acc:397211]	Human Diseases;Human Diseases;Human Diseases;Human Diseases;Cellular Processes;Environmental Information Processing;Environmental Information Processing;Cellular Processes;Human Diseases;Genetic Information Processing	Neurodegenerative disease;Neurodegenerative disease;Neurodegenerative disease;Infectious disease: viral;Transport and catabolism;Signal transduction;Signal transduction;Cellular community - eukaryotes;Cancer: overview;Translation	ko05022//Pathways of neurodegeneration - multiple diseases;ko05010//Alzheimer disease;ko05020//Prion disease;ko05162//Measles;ko04137//Mitophagy - animal;ko04064//NF-kappa B signaling pathway;ko04310//Wnt signaling pathway;ko04520//Adherens junction;ko05235//PD-L1 expression and PD-1 checkpoint pathway in cancer;ko03008//Ribosome biogenesis in eukaryotes	K03115;K03115;K03115;K03115;K03115;K03115;K03115;K03115;K03115;K03115	GO:0005634//nucleus;GO:0005737//cytoplasm;GO:0005886//plasma membrane;GO:0005956//protein kinase CK2 complex;GO:0031519//PcG protein complex	GO:0003682//chromatin binding;GO:0004674//protein serine/threonine kinase activity;GO:0005102//signaling receptor binding;GO:0016301//kinase activity;GO:0019887//protein kinase regulator activity;GO:0019904//protein domain specific binding;GO:0042802//identical protein binding;GO:0046872//metal ion binding;GO:0061629//RNA polymerase II-specific DNA-binding transcription factor binding	GO:0006468//protein phosphorylation;GO:0010862//positive regulation of pathway-restricted SMAD protein phosphorylation;GO:0016055//Wnt signaling pathway;GO:0016310//phosphorylation;GO:0018107//peptidyl-threonine phosphorylation;GO:0032927//positive regulation of activin receptor signaling pathway;GO:0033211//adiponectin-activated signaling pathway;GO:0043537//negative regulation of blood vessel e…
ENSSSCG00000001418	ENSSSCG00000001418	0	275.855	143.891	258.267	100.439	154.85	150.975	NEU1	neuraminidase 1 [Source:VGNC Symbol;Acc:VGNC:90692]	Metabolism;Cellular Processes;Metabolism;Metabolism	Global and overview maps;Transport and catabolism;Lipid metabolism;Glycan biosynthesis and metabolism	ko01100//Metabolic pathways;ko04142//Lysosome;ko00600//Sphingolipid metabolism;ko00511//Other glycan degradation	K01186;K01186;K01186;K01186	GO:0005737//cytoplasm;GO:0005764//lysosome;GO:0016020//membrane;GO:0030054//cell junction;GO:0043231//intracellular membrane-bounded organelle	GO:0004308//exo-alpha-sialidase activity;GO:0016997//alpha-sialidase activity;GO:0052794//exo-alpha-(2->3)-sialidase activity;GO:0052795//exo-alpha-(2->6)-sialidase activity;GO:0052796//exo-alpha-(2->8)-sialidase activity	GO:0006689//ganglioside catabolic process;GO:0009313//oligosaccharide catabolic process;GO:0016042//lipid catabolic process
ENSSSCG00000001422	ENSSSCG00000001422	0	157.002	147.834	187.382	612.748	234.389	226.719	C2	complement C2 [Source:VGNC Symbol;Acc:VGNC:85989]	Human Diseases;Human Diseases;Human Diseases;Organismal Systems;Human Diseases;Human Diseases	Infectious disease: viral;Immune disease;Endocrine and metabolic disease;Immune system;Infectious disease: bacterial;Infectious disease: bacterial	ko05171//Coronavirus disease - COVID-19;ko05322//Systemic lupus erythematosus;ko04936//Alcoholic liver disease;ko04610//Complement and coagulation cascades;ko05150//Staphylococcus aureus infection;ko05133//Pertussis	K01332;K01332;K01332;K01332;K01332;K01332	GO:0005576//extracellular region;GO:0005601//classical-complement-pathway C3/C5 convertase complex	GO:0004252//serine-type endopeptidase activity;GO:0008233//peptidase activity;GO:0008236//serine-type peptidase activity;GO:0016787//hydrolase activity	GO:0002376//immune system process;GO:0006508//proteolysis;GO:0006956//complement activation;GO:0006958//complement activation, classical pathway;GO:0045087//innate immune response;GO:2000427//positive regulation of apoptotic cell clearance
ENSSSCG00000001424	ENSSSCG00000001424	0	115.274	29.1611	56.6998	86.928	88.173	48.0945	SKIC2	SKI2 subunit of superkiller complex [Source:VGNC Symbol;Acc:VGNC:92904]	Genetic Information Processing	Folding, sorting and degradation	ko03018//RNA degradation	K12599	GO:0055087//Ski complex	GO:0000166//nucleotide binding;GO:0003676//nucleic acid binding;GO:0003723//RNA binding;GO:0003724//RNA helicase activity;GO:0005524//ATP binding;GO:0016787//hydrolase activity;GO:0034458//3'-5' RNA helicase activity	GO:0006401//RNA catabolic process;GO:0070478//nuclear-transcribed mRNA catabolic process, 3'-5' exonucleolytic nonsense-mediated decay;GO:0072344//rescue of stalled ribosome
ENSSSCG00000001427	ENSSSCG00000001427	0	595.386	555.07	510.277	1648.91	884.788	754.71	C4A	complement C4A (Rodgers blood group) [Source:NCBI gene (formerly Entrezgene);Acc:445467]	Human Diseases;Human Diseases;Human Diseases;Organismal Systems;Human Diseases;Human Diseases	Infectious disease: viral;Immune disease;Endocrine and metabolic disease;Immune system;Infectious disease: bacterial;Infectious disease: bacterial	ko05171//Coronavirus disease - COVID-19;ko05322//Systemic lupus erythematosus;ko04936//Alcoholic liver disease;ko04610//Complement and coagulation cascades;ko05150//Staphylococcus aureus infection;ko05133//Pertussis	K03989;K03989;K03989;K03989;K03989;K03989	GO:0005576//extracellular region;GO:0005615//extracellular space	GO:0004866//endopeptidase inhibitor activity;GO:0005515//protein binding	GO:0002376//immune system process;GO:0006954//inflammatory response;GO:0006956//complement activation;GO:0006958//complement activation, classical pathway;GO:0016064//immunoglobulin mediated immune response;GO:0045087//innate immune response
ENSSSCG00000001431	ENSSSCG00000001431	0	66.0789	77.8722	41.7738	203.542	27.0491	162.572	FKBPL	FKBP prolyl isomerase like [Source:VGNC Symbol;Acc:VGNC:98012]	-	-	-	-	GO:0005576//extracellular region	GO:0005515//protein binding	GO:0045765//regulation of angiogenesis;GO:1905553//regulation of blood vessel branching
ENSSSCG00000001435	ENSSSCG00000001435	0	2818.38	1135.09	2250.63	1295.31	1288.77	1145.93	AGPAT1	1-acylglycerol-3-phosphate O-acyltransferase 1 [Source:VGNC Symbol;Acc:VGNC:85183]	Metabolism;Environmental Information Processing;Metabolism;Metabolism;Organismal Systems	Global and overview maps;Signal transduction;Lipid metabolism;Lipid metabolism;Digestive system	ko01100//Metabolic pathways;ko04072//Phospholipase D signaling pathway;ko00564//Glycerophospholipid metabolism;ko00561//Glycerolipid metabolism;ko04975//Fat digestion and absorption	K13509;K13509;K13509;K13509;K13509	GO:0005783//endoplasmic reticulum;GO:0016020//membrane	GO:0003841//1-acylglycerol-3-phosphate O-acyltransferase activity;GO:0016740//transferase activity;GO:0016746//acyltransferase activity	GO:0001819//positive regulation of cytokine production;GO:0006629//lipid metabolic process;GO:0006654//phosphatidic acid biosynthetic process;GO:0008654//phospholipid biosynthetic process
ENSSSCG00000001453	ENSSSCG00000001453	0	950.106	957.84	950.919	1410.63	675.457	682.771	HLA-DRA	MHC class II DR-alpha [Source:NCBI gene (formerly Entrezgene);Acc:100135040]	Cellular Processes;Human Diseases;Human Diseases;Human Diseases;Human Diseases;Human Diseases;Human Diseases;Environmental Information Processing;Human Diseases;Human Diseases;Human Diseases;Human Diseases;Organismal Systems;Organismal Systems;Human Diseases;Organismal Systems;Organismal Systems;Human Diseases;Human Diseases;Organismal Systems;Human Diseases;Human Diseases;Human Diseases;Human Di…	Transport and catabolism;Infectious disease: viral;Infectious disease: bacterial;Infectious disease: viral;Infectious disease: viral;Immune disease;Infectious disease: viral;Signaling molecules and interaction;Infectious disease: bacterial;Infectious disease: parasitic;Cardiovascular disease;Infectious disease: parasitic;Immune system;Immune system;Immune disease;Immune system;Immune system;Immun…	ko04145//Phagosome;ko05169//Epstein-Barr virus infection;ko05152//Tuberculosis;ko05168//Herpes simplex virus 1 infection;ko05166//Human T-cell leukemia virus 1 infection;ko05322//Systemic lupus erythematosus;ko05164//Influenza A;ko04514//Cell adhesion molecules;ko05150//Staphylococcus aureus infection;ko05145//Toxoplasmosis;ko05416//Viral myocarditis;ko05140//Leishmaniasis;ko04612//Antigen proces…	K06752;K06752;K06752;K06752;K06752;K06752;K06752;K06752;K06752;K06752;K06752;K06752;K06752;K06752;K06752;K06752;K06752;K06752;K06752;K06752;K06752;K06752;K06752;K06752	GO:0001772//immunological synapse;GO:0005764//lysosome;GO:0005765//lysosomal membrane;GO:0005886//plasma membrane;GO:0009986//cell surface;GO:0016020//membrane;GO:0031902//late endosome membrane;GO:0042613//MHC class II protein complex	GO:0023026//MHC class II protein complex binding;GO:0030247//polysaccharide binding;GO:0042605//peptide antigen binding;GO:0042608//T cell receptor binding	GO:0001916//positive regulation of T cell mediated cytotoxicity;GO:0002250//adaptive immune response;GO:0002376//immune system process;GO:0002469//myeloid dendritic cell antigen processing and presentation;GO:0002491//antigen processing and presentation of endogenous peptide antigen via MHC class II;GO:0002503//peptide antigen assembly with MHC class II protein complex;GO:0002504//antigen process…
ENSSSCG00000001455	ENSSSCG00000001455	0	2338.69	1432.43	1856.26	1931.43	213.535	1212.37	HLA-DRB5	MHC class II histocompatibility antigen SLA-DRB1 [Source:NCBI gene (formerly Entrezgene);Acc:100153386]	Cellular Processes;Human Diseases;Human Diseases;Human Diseases;Human Diseases;Human Diseases;Human Diseases;Environmental Information Processing;Human Diseases;Human Diseases;Human Diseases;Human Diseases;Organismal Systems;Organismal Systems;Human Diseases;Organismal Systems;Organismal Systems;Human Diseases;Human Diseases;Organismal Systems;Human Diseases;Human Diseases;Human Diseases;Human Di…	Transport and catabolism;Infectious disease: viral;Infectious disease: bacterial;Infectious disease: viral;Infectious disease: viral;Immune disease;Infectious disease: viral;Signaling molecules and interaction;Infectious disease: bacterial;Infectious disease: parasitic;Cardiovascular disease;Infectious disease: parasitic;Immune system;Immune system;Immune disease;Immune system;Immune system;Immun…	ko04145//Phagosome;ko05169//Epstein-Barr virus infection;ko05152//Tuberculosis;ko05168//Herpes simplex virus 1 infection;ko05166//Human T-cell leukemia virus 1 infection;ko05322//Systemic lupus erythematosus;ko05164//Influenza A;ko04514//Cell adhesion molecules;ko05150//Staphylococcus aureus infection;ko05145//Toxoplasmosis;ko05416//Viral myocarditis;ko05140//Leishmaniasis;ko04612//Antigen proces…	K06752;K06752;K06752;K06752;K06752;K06752;K06752;K06752;K06752;K06752;K06752;K06752;K06752;K06752;K06752;K06752;K06752;K06752;K06752;K06752;K06752;K06752;K06752;K06752	GO:0005765//lysosomal membrane;GO:0016020//membrane;GO:0031902//late endosome membrane;GO:0042613//MHC class II protein complex	GO:0023026//MHC class II protein complex binding	GO:0002250//adaptive immune response;GO:0002376//immune system process;GO:0002503//peptide antigen assembly with MHC class II protein complex;GO:0002504//antigen processing and presentation of peptide or polysaccharide antigen via MHC class II;GO:0006955//immune response;GO:0019882//antigen processing and presentation;GO:0019886//antigen processing and presentation of exogenous peptide antigen vi…
ENSSSCG00000001456	ENSSSCG00000001456	0	242.013	113.198	130.412	432.288	152.47	203.487	HLA-DQA2	MHC class II histocompatibility antigen SLA-DQA [Source:NCBI gene (formerly Entrezgene);Acc:100153387]	Cellular Processes;Human Diseases;Human Diseases;Human Diseases;Human Diseases;Human Diseases;Human Diseases;Environmental Information Processing;Human Diseases;Human Diseases;Human Diseases;Human Diseases;Organismal Systems;Organismal Systems;Human Diseases;Organismal Systems;Organismal Systems;Human Diseases;Human Diseases;Organismal Systems;Human Diseases;Human Diseases;Human Diseases;Human Di…	Transport and catabolism;Infectious disease: viral;Infectious disease: bacterial;Infectious disease: viral;Infectious disease: viral;Immune disease;Infectious disease: viral;Signaling molecules and interaction;Infectious disease: bacterial;Infectious disease: parasitic;Cardiovascular disease;Infectious disease: parasitic;Immune system;Immune system;Immune disease;Immune system;Immune system;Immun…	ko04145//Phagosome;ko05169//Epstein-Barr virus infection;ko05152//Tuberculosis;ko05168//Herpes simplex virus 1 infection;ko05166//Human T-cell leukemia virus 1 infection;ko05322//Systemic lupus erythematosus;ko05164//Influenza A;ko04514//Cell adhesion molecules;ko05150//Staphylococcus aureus infection;ko05145//Toxoplasmosis;ko05416//Viral myocarditis;ko05140//Leishmaniasis;ko04612//Antigen proces…	K06752;K06752;K06752;K06752;K06752;K06752;K06752;K06752;K06752;K06752;K06752;K06752;K06752;K06752;K06752;K06752;K06752;K06752;K06752;K06752;K06752;K06752;K06752;K06752	GO:0005764//lysosome;GO:0005886//plasma membrane;GO:0009897//external side of plasma membrane;GO:0016020//membrane;GO:0042613//MHC class II protein complex	GO:0023026//MHC class II protein complex binding;GO:0042605//peptide antigen binding	GO:0002250//adaptive immune response;GO:0002376//immune system process;GO:0002503//peptide antigen assembly with MHC class II protein complex;GO:0002504//antigen processing and presentation of peptide or polysaccharide antigen via MHC class II;GO:0006955//immune response;GO:0019882//antigen processing and presentation;GO:0019886//antigen processing and presentation of exogenous peptide antigen vi…
ENSSSCG00000001457	ENSSSCG00000001457	0	786.563	467.315	446.455	703.95	277.654	317.559	SLA-DQB1	SLA-DQ beta1 domain [Source:NCBI gene (formerly Entrezgene);Acc:100037921]	Cellular Processes;Human Diseases;Human Diseases;Human Diseases;Human Diseases;Human Diseases;Human Diseases;Environmental Information Processing;Human Diseases;Human Diseases;Human Diseases;Human Diseases;Organismal Systems;Organismal Systems;Human Diseases;Organismal Systems;Organismal Systems;Human Diseases;Human Diseases;Organismal Systems;Human Diseases;Human Diseases;Human Diseases;Human Di…	Transport and catabolism;Infectious disease: viral;Infectious disease: bacterial;Infectious disease: viral;Infectious disease: viral;Immune disease;Infectious disease: viral;Signaling molecules and interaction;Infectious disease: bacterial;Infectious disease: parasitic;Cardiovascular disease;Infectious disease: parasitic;Immune system;Immune system;Immune disease;Immune system;Immune system;Immun…	ko04145//Phagosome;ko05169//Epstein-Barr virus infection;ko05152//Tuberculosis;ko05168//Herpes simplex virus 1 infection;ko05166//Human T-cell leukemia virus 1 infection;ko05322//Systemic lupus erythematosus;ko05164//Influenza A;ko04514//Cell adhesion molecules;ko05150//Staphylococcus aureus infection;ko05145//Toxoplasmosis;ko05416//Viral myocarditis;ko05140//Leishmaniasis;ko04612//Antigen proces…	K06752;K06752;K06752;K06752;K06752;K06752;K06752;K06752;K06752;K06752;K06752;K06752;K06752;K06752;K06752;K06752;K06752;K06752;K06752;K06752;K06752;K06752;K06752;K06752	GO:0005769//early endosome;GO:0005771//multivesicular body;GO:0005794//Golgi apparatus;GO:0005886//plasma membrane;GO:0009897//external side of plasma membrane;GO:0016020//membrane;GO:0042613//MHC class II protein complex	GO:0015643//toxic substance binding;GO:0023026//MHC class II protein complex binding;GO:0031625//ubiquitin protein ligase binding;GO:0042605//peptide antigen binding;GO:1990405//protein antigen binding	GO:0002250//adaptive immune response;GO:0002344//B cell affinity maturation;GO:0002376//immune system process;GO:0002503//peptide antigen assembly with MHC class II protein complex;GO:0002504//antigen processing and presentation of peptide or polysaccharide antigen via MHC class II;GO:0002579//positive regulation of antigen processing and presentation;GO:0002827//positive regulation of T-helper 1…
ENSSSCG00000001463	ENSSSCG00000001463	0	199.779	136.864	201.353	441.734	151.493	188.256	PSMB9	proteasome 20S subunit beta 9 [Source:VGNC Symbol;Acc:VGNC:91911]	Genetic Information Processing	Folding, sorting and degradation	ko03050//Proteasome	K02741	GO:0000502//proteasome complex;GO:0005634//nucleus;GO:0005737//cytoplasm;GO:0005829//cytosol;GO:0005839//proteasome core complex;GO:0019774//proteasome core complex, beta-subunit complex	GO:0004175//endopeptidase activity;GO:0004298//threonine-type endopeptidase activity;GO:0008233//peptidase activity	GO:0006508//proteolysis;GO:0051603//proteolysis involved in cellular protein catabolic process;GO:2000116//regulation of cysteine-type endopeptidase activity
ENSSSCG00000001471	ENSSSCG00000001471	0.00111857	0	0	72.4483	102.624	27.5307	26.5292	BRD2	bromodomain containing 2 [Source:VGNC Symbol;Acc:VGNC:85872]	-	-	-	-	GO:0005634//nucleus;GO:0005654//nucleoplasm;GO:0005737//cytoplasm;GO:0016607//nuclear speck;GO:0043229//intracellular organelle	GO:0003682//chromatin binding;GO:0004674//protein serine/threonine kinase activity;GO:0005515//protein binding;GO:0070577//lysine-acetylated histone binding	GO:0001843//neural tube closure;GO:0006325//chromatin organization;GO:0006334//nucleosome assembly;GO:0006357//regulation of transcription by RNA polymerase II;GO:0006468//protein phosphorylation;GO:0010468//regulation of gene expression
ENSSSCG00000001473	ENSSSCG00000001473	0	0	289.181	0	112.227	428.891	260.819	COL11A2	collagen type XI alpha 2 chain [Source:VGNC Symbol;Acc:VGNC:86863]	Organismal Systems	Digestive system	ko04974//Protein digestion and absorption	K19721	GO:0005581//collagen trimer	GO:0005201//extracellular matrix structural constituent	GO:0001894//tissue homeostasis;GO:0002062//chondrocyte differentiation;GO:0002376//immune system process;GO:0007605//sensory perception of sound;GO:0030199//collagen fibril organization;GO:0045087//innate immune response;GO:0048705//skeletal system morphogenesis
ENSSSCG00000001476	ENSSSCG00000001476	0	512.043	591.259	784.347	394.845	358.012	295.248	HSD17B8	hydroxysteroid 17-beta dehydrogenase 8 [Source:VGNC Symbol;Acc:VGNC:88989]	Metabolism;Metabolism;Metabolism;Metabolism	Global and overview maps;Global and overview maps;Lipid metabolism;Lipid metabolism	ko01100//Metabolic pathways;ko01212//Fatty acid metabolism;ko00140//Steroid hormone biosynthesis;ko00061//Fatty acid biosynthesis	K13370;K13370;K13370;K13370	GO:0005740//mitochondrial envelope;GO:0005759//mitochondrial matrix;GO:0005886//plasma membrane;GO:0016020//membrane;GO:1990204//oxidoreductase complex	GO:0004303//estradiol 17-beta-dehydrogenase activity;GO:0016491//oxidoreductase activity;GO:0016616//oxidoreductase activity, acting on the CH-OH group of donors, NAD or NADP as acceptor;GO:0047035//testosterone dehydrogenase (NAD+) activity;GO:0070404//NADH binding;GO:0106386//(3R)-hydroxyacyl-CoA dehydrogenase (NAD) activity	GO:0006633//fatty acid biosynthetic process;GO:0006703//estrogen biosynthetic process;GO:0008209//androgen metabolic process;GO:0008210//estrogen metabolic process;GO:0051290//protein heterotetramerization
ENSSSCG00000001477	ENSSSCG00000001477	0	23.9945	106.316	106.26	433.933	143.357	225.575	RING1	ring finger protein 1 [Source:VGNC Symbol;Acc:VGNC:92312]	-	-	-	-	GO:0000151//ubiquitin ligase complex;GO:0005634//nucleus;GO:0005654//nucleoplasm;GO:0005829//cytosol;GO:0031519//PcG protein complex;GO:0035102//PRC1 complex	GO:0003682//chromatin binding;GO:0046872//metal ion binding;GO:0061630//ubiquitin protein ligase activity	GO:0006338//chromatin remodeling;GO:0016567//protein ubiquitination;GO:0035518//histone H2A monoubiquitination;GO:0045892//negative regulation of transcription, DNA-templated
ENSSSCG00000001485	ENSSSCG00000001485	0	198.068	97.6274	161.945	84.221	39.7507	90.2442	MLIP	muscular LMNA interacting protein [Source:VGNC Symbol;Acc:VGNC:90253]	-	-	-	-	-	-	-
ENSSSCG00000001488	ENSSSCG00000001488	0	13.2168	64.345	133.938	116.695	101.066	58.0241	GCLC	glutamate-cysteine ligase catalytic subunit [Source:VGNC Symbol;Acc:VGNC:88386]	Metabolism;Metabolism;Metabolism;Cellular Processes	Global and overview maps;Metabolism of other amino acids;Amino acid metabolism;Cell growth and death	ko01100//Metabolic pathways;ko00480//Glutathione metabolism;ko00270//Cysteine and methionine metabolism;ko04216//Ferroptosis	K11204;K11204;K11204;K11204	GO:0017109//glutamate-cysteine ligase complex	GO:0000166//nucleotide binding;GO:0000287//magnesium ion binding;GO:0003824//catalytic activity;GO:0004357//glutamate-cysteine ligase activity;GO:0005524//ATP binding;GO:0016595//glutamate binding;GO:0016874//ligase activity;GO:0043531//ADP binding	GO:0006534//cysteine metabolic process;GO:0006536//glutamate metabolic process;GO:0006750//glutathione biosynthetic process;GO:0006979//response to oxidative stress;GO:0009408//response to heat;GO:0009725//response to hormone;GO:0043066//negative regulation of apoptotic process;GO:0045454//cell redox homeostasis;GO:0045892//negative regulation of transcription, DNA-templated;GO:0097746//blood ves…
ENSSSCG00000001499	ENSSSCG00000001499	0	83.7775	132.565	52.8315	59.7207	60.9303	44.6756	DST	dystonin [Source:HGNC Symbol;Acc:HGNC:1090]	-	-	-	-	GO:0005737//cytoplasm;GO:0005856//cytoskeleton;GO:0005874//microtubule;GO:0005882//intermediate filament;GO:0005925//focal adhesion;GO:0016020//membrane;GO:0030056//hemidesmosome;GO:0042995//cell projection;GO:0110165//cellular anatomical entity	GO:0003779//actin binding;GO:0005198//structural molecule activity;GO:0005509//calcium ion binding;GO:0005515//protein binding;GO:0008017//microtubule binding;GO:0046872//metal ion binding	GO:0031581//hemidesmosome assembly;GO:0042060//wound healing;GO:0045104//intermediate filament cytoskeleton organization
ENSSSCG00000001500	ENSSSCG00000001500	0	201.956	180.2	121.408	118.524	336.497	88.8234	COL21A1	collagen type XXI alpha 1 chain [Source:HGNC Symbol;Acc:HGNC:17025]	Organismal Systems	Digestive system	ko04974//Protein digestion and absorption	K16629	GO:0005581//collagen trimer;GO:0005829//cytosol;GO:0110165//cellular anatomical entity	-	GO:0002376//immune system process;GO:0045087//innate immune response
ENSSSCG00000001502	ENSSSCG00000001502	0	773.586	888.336	921.841	1166.75	810.774	911.581	RPS18	ribosomal protein S18 [Source:VGNC Symbol;Acc:VGNC:109573]	Human Diseases;Genetic Information Processing	Infectious disease: viral;Translation	ko05171//Coronavirus disease - COVID-19;ko03010//Ribosome	K02964;K02964	GO:0005737//cytoplasm;GO:0005829//cytosol;GO:0005840//ribosome;GO:0015935//small ribosomal subunit;GO:0022627//cytosolic small ribosomal subunit;GO:0045202//synapse;GO:0098556//cytoplasmic side of rough endoplasmic reticulum membrane;GO:1990904//ribonucleoprotein complex	GO:0003676//nucleic acid binding;GO:0003723//RNA binding;GO:0003735//structural constituent of ribosome;GO:0019843//rRNA binding	GO:0006412//translation
ENSSSCG00000001504	ENSSSCG00000001504	0	0	0	28.6224	281.663	194.484	107.304	WDR46	WD repeat domain 46 [Source:VGNC Symbol;Acc:VGNC:94923]	-	-	-	-	GO:0005634//nucleus;GO:0005730//nucleolus;GO:0032040//small-subunit processome	GO:0005515//protein binding	GO:0000462//maturation of SSU-rRNA from tricistronic rRNA transcript (SSU-rRNA, 5.8S rRNA, LSU-rRNA);GO:0042274//ribosomal small subunit biogenesis
ENSSSCG00000001505	ENSSSCG00000001505	0	518	486.893	355.886	460.424	596.086	513.256	PFDN6	prefoldin subunit 6 [Source:VGNC Symbol;Acc:VGNC:104024]	-	-	-	-	GO:0005737//cytoplasm;GO:0016272//prefoldin complex	GO:0051082//unfolded protein binding;GO:0051087//chaperone binding	GO:0006457//protein folding;GO:0051131//chaperone-mediated protein complex assembly
ENSSSCG00000001507	ENSSSCG00000001507	0	423.198	471.75	537.056	1091.51	331.506	651.862	TAPBP	TAP binding protein [Source:HGNC Symbol;Acc:HGNC:11566]	Human Diseases;Human Diseases;Human Diseases;Human Diseases;Organismal Systems	Infectious disease: viral;Infectious disease: viral;Infectious disease: viral;Infectious disease: viral;Immune system	ko05169//Epstein-Barr virus infection;ko05170//Human immunodeficiency virus 1 infection;ko05163//Human cytomegalovirus infection;ko05168//Herpes simplex virus 1 infection;ko04612//Antigen processing and presentation	K08058;K08058;K08058;K08058;K08058	GO:0000139//Golgi membrane;GO:0005789//endoplasmic reticulum membrane;GO:0016020//membrane;GO:0042824//MHC class I peptide loading complex;GO:0061779//Tapasin-ERp57 complex	GO:0046978//TAP1 binding;GO:0046979//TAP2 binding;GO:0060090//molecular adaptor activity;GO:0062061//TAP complex binding	GO:0002398//MHC class Ib protein complex assembly;GO:0002502//peptide antigen assembly with MHC class I protein complex;GO:0010468//regulation of gene expression;GO:0019885//antigen processing and presentation of endogenous peptide antigen via MHC class I;GO:0061635//regulation of protein complex stability;GO:0065003//protein-containing complex assembly
ENSSSCG00000001509	ENSSSCG00000001509	0.00914116	0	0	0	198.024	144.089	90.154	DAXX	death domain associated protein [Source:VGNC Symbol;Acc:VGNC:87161]	Human Diseases;Human Diseases;Human Diseases;Human Diseases;Environmental Information Processing;Cellular Processes	Neurodegenerative disease;Neurodegenerative disease;Neurodegenerative disease;Infectious disease: viral;Signal transduction;Cell growth and death	ko05022//Pathways of neurodegeneration - multiple diseases;ko05014//Amyotrophic lateral sclerosis;ko05012//Parkinson disease;ko05168//Herpes simplex virus 1 infection;ko04010//MAPK signaling pathway;ko04210//Apoptosis	K02308;K02308;K02308;K02308;K02308;K02308	GO:0000775//chromosome, centromeric region;GO:0005634//nucleus;GO:0005654//nucleoplasm;GO:0005694//chromosome;GO:0005730//nucleolus;GO:0005737//cytoplasm;GO:0016604//nuclear body;GO:0016605//PML body	GO:0002039//p53 binding;GO:0003713//transcription coactivator activity;GO:0003714//transcription corepressor activity;GO:0019899//enzyme binding;GO:0019901//protein kinase binding;GO:0030295//protein kinase activator activity;GO:0031625//ubiquitin protein ligase binding;GO:0042393//histone binding;GO:0050681//androgen receptor binding;GO:0061629//RNA polymerase II-specific DNA-binding transcripti…	GO:0001934//positive regulation of protein phosphorylation;GO:0006325//chromatin organization;GO:0006334//nucleosome assembly;GO:0006338//chromatin remodeling;GO:0006355//regulation of transcription, DNA-templated;GO:0006915//apoptotic process;GO:0007254//JNK cascade;GO:0008625//extrinsic apoptotic signaling pathway via death domain receptors;GO:0010468//regulation of gene expression;GO:0010629//…
ENSSSCG00000001512	ENSSSCG00000001512	0	304.454	364.721	287.899	289.048	255.959	234.649	CUTA	cutA divalent cation tolerance homolog [Source:VGNC Symbol;Acc:VGNC:87091]	-	-	-	-	GO:0016020//membrane	GO:0005507//copper ion binding;GO:0019899//enzyme binding	GO:0008104//protein localization;GO:0010038//response to metal ion
ENSSSCG00000001516	ENSSSCG00000001516	0	94.7032	123.178	106.705	131.73	74.4894	104.159	BAK1	BCL2 antagonist/killer 1 [Source:VGNC Symbol;Acc:VGNC:85752]	Human Diseases;Human Diseases;Human Diseases;Human Diseases;Genetic Information Processing;Human Diseases;Human Diseases;Human Diseases;Human Diseases;Human Diseases;Human Diseases;Human Diseases;Cellular Processes;Human Diseases;Human Diseases;Human Diseases;Human Diseases;Human Diseases;Human Diseases;Human Diseases;Human Diseases;Human Diseases;Human Diseases;Human Diseases;Human Diseases;Huma…	Neurodegenerative disease;Cancer: overview;Infectious disease: bacterial;Infectious disease: viral;Folding, sorting and degradation;Infectious disease: viral;Cancer: overview;Infectious disease: viral;Infectious disease: viral;Infectious disease: viral;Infectious disease: viral;Infectious disease: viral;Cell growth and death;Infectious disease: viral;Cancer: specific types;Infectious disease: vir…	ko05022//Pathways of neurodegeneration - multiple diseases;ko05200//Pathways in cancer;ko05132//Salmonella infection;ko05165//Human papillomavirus infection;ko04141//Protein processing in endoplasmic reticulum;ko05169//Epstein-Barr virus infection;ko05203//Viral carcinogenesis;ko05170//Human immunodeficiency virus 1 infection;ko05163//Human cytomegalovirus infection;ko05168//Herpes simplex virus …	K14021;K14021;K14021;K14021;K14021;K14021;K14021;K14021;K14021;K14021;K14021;K14021;K14021;K14021;K14021;K14021;K14021;K14021;K14021;K14021;K14021;K14021;K14021;K14021;K14021;K14021;K14021;K14021;K14021;K14021;K14021;K14021	GO:0005741//mitochondrial outer membrane;GO:0016020//membrane	GO:0042803//protein homodimerization activity;GO:0046982//protein heterodimerization activity	GO:0006915//apoptotic process;GO:0008630//intrinsic apoptotic signaling pathway in response to DNA damage;GO:0042981//regulation of apoptotic process;GO:0097192//extrinsic apoptotic signaling pathway in absence of ligand
ENSSSCG00000001520	ENSSSCG00000001520	0	126.113	158.706	60.2042	126.331	110.586	118.012	LEMD2	LEM domain nuclear envelope protein 2 [Source:VGNC Symbol;Acc:VGNC:89678]	-	-	-	-	GO:0000785//chromatin;GO:0005634//nucleus;GO:0005635//nuclear envelope;GO:0005637//nuclear inner membrane;GO:0005783//endoplasmic reticulum;GO:0012505//endomembrane system;GO:0016020//membrane;GO:0031965//nuclear membrane	GO:0031490//chromatin DNA binding	GO:0006998//nuclear envelope organization;GO:0022008//neurogenesis;GO:0030514//negative regulation of BMP signaling pathway;GO:0035914//skeletal muscle cell differentiation;GO:0043409//negative regulation of MAPK cascade;GO:0051898//negative regulation of protein kinase B signaling;GO:0060914//heart formation;GO:0071168//protein localization to chromatin
ENSSSCG00000001531	ENSSSCG00000001531	0	95.4852	147.423	107.846	152.282	146.74	85.8578	SNRPC	small nuclear ribonucleoprotein polypeptide C [Source:VGNC Symbol;Acc:VGNC:93295]	Genetic Information Processing	Transcription	ko03040//Spliceosome	K11095	GO:0000243//commitment complex;GO:0005634//nucleus;GO:0005654//nucleoplasm;GO:0005681//spliceosomal complex;GO:0005685//U1 snRNP;GO:0015030//Cajal body;GO:0071004//U2-type prespliceosome;GO:1990904//ribonucleoprotein complex	GO:0003676//nucleic acid binding;GO:0003723//RNA binding;GO:0003727//single-stranded RNA binding;GO:0003729//mRNA binding;GO:0008270//zinc ion binding;GO:0030619//U1 snRNA binding;GO:0030627//pre-mRNA 5'-splice site binding;GO:0042803//protein homodimerization activity;GO:0046872//metal ion binding	GO:0000387//spliceosomal snRNP assembly;GO:0000395//mRNA 5'-splice site recognition;GO:0000398//mRNA splicing, via spliceosome
ENSSSCG00000001534	ENSSSCG00000001534	0	78.7393	69.8719	59.0472	42.1489	80.6366	36.9339	ANKS1A	ankyrin repeat and sterile alpha motif domain containing 1A [Source:VGNC Symbol;Acc:VGNC:85348]	-	-	-	-	GO:0005654//nucleoplasm;GO:0005737//cytoplasm;GO:0005829//cytosol;GO:0110165//cellular anatomical entity	GO:0005515//protein binding;GO:0046875//ephrin receptor binding	GO:0048013//ephrin receptor signaling pathway
ENSSSCG00000001543	ENSSSCG00000001543	0	385.894	412.455	600.975	654.547	391.961	543.084	RPL10A	ribosomal protein L10a [Source:VGNC Symbol;Acc:VGNC:106457]	Human Diseases;Genetic Information Processing	Infectious disease: viral;Translation	ko05171//Coronavirus disease - COVID-19;ko03010//Ribosome	K02865;K02865	GO:0005840//ribosome;GO:0015934//large ribosomal subunit;GO:0022625//cytosolic large ribosomal subunit;GO:0022626//cytosolic ribosome;GO:0042788//polysomal ribosome;GO:1990904//ribonucleoprotein complex	GO:0003723//RNA binding;GO:0003735//structural constituent of ribosome	GO:0002181//cytoplasmic translation;GO:0006412//translation
ENSSSCG00000001549	ENSSSCG00000001549	0	205.635	194.572	220.025	331.791	176.157	237.854	FKBP5	FKBP prolyl isomerase 5 [Source:VGNC Symbol;Acc:VGNC:88148]	Organismal Systems	Endocrine system	ko04915//Estrogen signaling pathway	K09571	GO:0005654//nucleoplasm	GO:0003755//peptidyl-prolyl cis-trans isomerase activity;GO:0005515//protein binding;GO:0016853//isomerase activity;GO:0031072//heat shock protein binding	GO:0009617//response to bacterium;GO:0061077//chaperone-mediated protein folding
ENSSSCG00000001554	ENSSSCG00000001554;ENSSSCG00000024676;ENSSSCG00000026110;ENSSSCG00000053900	0.000459664	101.838	88.4724	75.1071	230.19	136.051	153.887	SRPK1	SRSF protein kinase 1 [Source:VGNC Symbol;Acc:VGNC:93462]	Human Diseases	Infectious disease: viral	ko05168//Herpes simplex virus 1 infection	K15409	GO:0000785//chromatin;GO:0005634//nucleus;GO:0005654//nucleoplasm;GO:0005737//cytoplasm;GO:0005829//cytosol;GO:0005886//plasma membrane;GO:0016607//nuclear speck	GO:0000166//nucleotide binding;GO:0000287//magnesium ion binding;GO:0004672//protein kinase activity;GO:0004674//protein serine/threonine kinase activity;GO:0005524//ATP binding	GO:0000245//spliceosomal complex assembly;GO:0006468//protein phosphorylation;GO:0007059//chromosome segregation;GO:0018105//peptidyl-serine phosphorylation;GO:0035556//intracellular signal transduction;GO:0045070//positive regulation of viral genome replication;GO:0045071//negative regulation of viral genome replication;GO:0050684//regulation of mRNA processing
ENSSSCG00000024676	ENSSSCG00000001554;ENSSSCG00000024676;ENSSSCG00000026110;ENSSSCG00000053900	0.000459664	101.838	88.4724	75.1071	230.19	136.051	153.887	SRPK3	SRSF protein kinase 3 [Source:VGNC Symbol;Acc:VGNC:93464]	-	-	-	-	GO:0005634//nucleus;GO:0005737//cytoplasm	GO:0000166//nucleotide binding;GO:0004672//protein kinase activity;GO:0004674//protein serine/threonine kinase activity;GO:0005524//ATP binding	GO:0000245//spliceosomal complex assembly;GO:0006468//protein phosphorylation;GO:0018105//peptidyl-serine phosphorylation;GO:0035556//intracellular signal transduction;GO:0050684//regulation of mRNA processing
ENSSSCG00000026110	ENSSSCG00000001554;ENSSSCG00000024676;ENSSSCG00000026110;ENSSSCG00000053900	0.000459664	101.838	88.4724	75.1071	230.19	136.051	153.887	SRPK2	SRSF protein kinase 2 [Source:VGNC Symbol;Acc:VGNC:93463]	-	-	-	-	GO:0000785//chromatin;GO:0005634//nucleus;GO:0005654//nucleoplasm;GO:0005730//nucleolus;GO:0005737//cytoplasm;GO:0005829//cytosol;GO:0016607//nuclear speck	GO:0000166//nucleotide binding;GO:0000287//magnesium ion binding;GO:0004672//protein kinase activity;GO:0004674//protein serine/threonine kinase activity;GO:0005524//ATP binding	GO:0000245//spliceosomal complex assembly;GO:0006468//protein phosphorylation;GO:0008284//positive regulation of cell population proliferation;GO:0008380//RNA splicing;GO:0018105//peptidyl-serine phosphorylation;GO:0035556//intracellular signal transduction;GO:0045070//positive regulation of viral genome replication;GO:0045071//negative regulation of viral genome replication;GO:0050684//regulatio…
ENSSSCG00000053900	ENSSSCG00000001554;ENSSSCG00000024676;ENSSSCG00000026110;ENSSSCG00000053900	0.000459664	101.838	88.4724	75.1071	230.19	136.051	153.887	SRPK3	XP_025718616.1 SRSF protein kinase 3 isoform X2 [Callorhinus ursinus]	-	-	-	-	-	GO:0000166//nucleotide binding;GO:0004672//protein kinase activity;GO:0004674//protein serine/threonine kinase activity;GO:0005524//ATP binding	GO:0006468//protein phosphorylation
ENSSSCG00000001556	ENSSSCG00000001556	0	212.112	247.974	181.291	244.467	187.848	178.872	MAPK14	mitogen-activated protein kinase 14 [Source:VGNC Symbol;Acc:VGNC:90000]	Human Diseases;Human Diseases;Human Diseases;Human Diseases;Human Diseases;Human Diseases;Human Diseases;Organismal Systems;Organismal Systems;Human Diseases;Human Diseases;Human Diseases;Human Diseases;Human Diseases;Human Diseases;Human Diseases;Environmental Information Processing;Organismal Systems;Human Diseases;Human Diseases;Environmental Information Processing;Organismal Systems;Organisma…	Neurodegenerative disease;Neurodegenerative disease;Neurodegenerative disease;Infectious disease: viral;Infectious disease: bacterial;Cancer: overview;Cardiovascular disease;Environmental adaptation;Immune system;Infectious disease: viral;Endocrine and metabolic disease;Infectious disease: viral;Infectious disease: viral;Infectious disease: bacterial;Cancer: overview;Cardiovascular disease;Signal…	ko05022//Pathways of neurodegeneration - multiple diseases;ko05014//Amyotrophic lateral sclerosis;ko05020//Prion disease;ko05171//Coronavirus disease - COVID-19;ko05132//Salmonella infection;ko05208//Chemical carcinogenesis - reactive oxygen species;ko05415//Diabetic cardiomyopathy;ko04714//Thermogenesis;ko04613//Neutrophil extracellular trap formation;ko05169//Epstein-Barr virus infection;ko0493…	K04441;K04441;K04441;K04441;K04441;K04441;K04441;K04441;K04441;K04441;K04441;K04441;K04441;K04441;K04441;K04441;K04441;K04441;K04441;K04441;K04441;K04441;K04441;K04441;K04441;K04441;K04441;K04441;K04441;K04441;K04441;K04441;K04441;K04441;K04441;K04441;K04441;K04441;K04441;K04441;K04441;K04441;K04441;K04441;K04441;K04441;K04441;K04441;K04441;K04441;K04441;K04441;K04441;K04441;K04441;K04441;K04441;…	GO:0000922//spindle pole;GO:0005634//nucleus;GO:0005737//cytoplasm;GO:0005739//mitochondrion;GO:0005829//cytosol;GO:0016607//nuclear speck;GO:0098978//glutamatergic synapse	GO:0000166//nucleotide binding;GO:0004672//protein kinase activity;GO:0004674//protein serine/threonine kinase activity;GO:0004707//MAP kinase activity;GO:0005524//ATP binding;GO:0016301//kinase activity;GO:0016740//transferase activity;GO:0019899//enzyme binding;GO:0019903//protein phosphatase binding;GO:0048273//mitogen-activated protein kinase p38 binding;GO:0051525//NFAT protein binding	GO:0000077//DNA damage checkpoint signaling;GO:0000165//MAPK cascade;GO:0000902//cell morphogenesis;GO:0001502//cartilage condensation;GO:0001525//angiogenesis;GO:0001649//osteoblast differentiation;GO:0001890//placenta development;GO:0002021//response to dietary excess;GO:0002062//chondrocyte differentiation;GO:0006006//glucose metabolic process;GO:0006355//regulation of transcription, DNA-templ…
ENSSSCG00000001564	ENSSSCG00000001564	0	601.169	581.411	600.683	618.392	636.05	709.804	SRSF3	serine and arginine rich splicing factor 3 [Source:VGNC Symbol;Acc:VGNC:93475]	Human Diseases;Genetic Information Processing;Human Diseases	Neurodegenerative disease;Transcription;Infectious disease: viral	ko05014//Amyotrophic lateral sclerosis;ko03040//Spliceosome;ko05168//Herpes simplex virus 1 infection	K12892;K12892;K12892	GO:0016607//nuclear speck	GO:0003676//nucleic acid binding;GO:0003723//RNA binding;GO:0043274//phospholipase binding;GO:0070878//primary miRNA binding	GO:0000398//mRNA splicing, via spliceosome;GO:0006406//mRNA export from nucleus;GO:0031053//primary miRNA processing;GO:0048024//regulation of mRNA splicing, via spliceosome;GO:1990830//cellular response to leukemia inhibitory factor
ENSSSCG00000001570	ENSSSCG00000001570	0	456.575	200.347	217.378	387.899	296.475	515.777	PI16	peptidase inhibitor 16 [Source:VGNC Symbol;Acc:VGNC:98189]	-	-	-	-	GO:0005576//extracellular region;GO:0005615//extracellular space;GO:0016020//membrane	-	GO:0061052//negative regulation of cell growth involved in cardiac muscle cell development
ENSSSCG00000001621	ENSSSCG00000001621	0	58.7562	117.958	115.516	131.155	108.883	83.6533	TFEB	transcription factor EB [Source:VGNC Symbol;Acc:VGNC:93917]	Cellular Processes	Transport and catabolism	ko04137//Mitophagy - animal	K15590	GO:0005634//nucleus;GO:0005737//cytoplasm;GO:0005765//lysosomal membrane;GO:0005829//cytosol	GO:0000976//transcription cis-regulatory region binding;GO:0000978//RNA polymerase II cis-regulatory region sequence-specific DNA binding;GO:0000981//DNA-binding transcription factor activity, RNA polymerase II-specific;GO:0003700//DNA-binding transcription factor activity;GO:0019899//enzyme binding;GO:0046983//protein dimerization activity;GO:1990837//sequence-specific double-stranded DNA binding	GO:0006355//regulation of transcription, DNA-templated;GO:0006357//regulation of transcription by RNA polymerase II;GO:0006959//humoral immune response;GO:0007040//lysosome organization;GO:0009267//cellular response to starvation;GO:0010508//positive regulation of autophagy;GO:0032418//lysosome localization;GO:0034198//cellular response to amino acid starvation;GO:0045893//positive regulation of …
ENSSSCG00000001651	ENSSSCG00000001651	0	552.589	506.456	494.759	512.455	412.673	396.692	CNPY3	canopy FGF signaling regulator 3 [Source:VGNC Symbol;Acc:VGNC:86841]	-	-	-	-	GO:0005783//endoplasmic reticulum	GO:0005102//signaling receptor binding	GO:0002376//immune system process;GO:0045087//innate immune response
ENSSSCG00000001654	ENSSSCG00000001654	0	93.2612	102.131	116.879	98.7648	101.525	90.0109	PPP2R5D	protein phosphatase 2 regulatory subunit B'delta [Source:VGNC Symbol;Acc:VGNC:98217]	Environmental Information Processing;Human Diseases;Organismal Systems;Environmental Information Processing;Genetic Information Processing;Organismal Systems;Environmental Information Processing;Cellular Processes	Signal transduction;Infectious disease: viral;Circulatory system;Signal transduction;Translation;Nervous system;Signal transduction;Cell growth and death	ko04151//PI3K-Akt signaling pathway;ko05165//Human papillomavirus infection;ko04261//Adrenergic signaling in cardiomyocytes;ko04152//AMPK signaling pathway;ko03015//mRNA surveillance pathway;ko04728//Dopaminergic synapse;ko04071//Sphingolipid signaling pathway;ko04114//Oocyte meiosis	K11584;K11584;K11584;K11584;K11584;K11584;K11584;K11584	GO:0000159//protein phosphatase type 2A complex;GO:0005634//nucleus;GO:0005829//cytosol	GO:0004721//phosphoprotein phosphatase activity;GO:0019888//protein phosphatase regulator activity;GO:0072542//protein phosphatase activator activity	GO:0006470//protein dephosphorylation;GO:0007165//signal transduction;GO:0035307//positive regulation of protein dephosphorylation
ENSSSCG00000001655	ENSSSCG00000001655	0.00111857	141.691	30.8995	105.076	219.52	203.741	143.106	MEA1	male-enhanced antigen 1 [Source:VGNC Symbol;Acc:VGNC:103981]	-	-	-	-	GO:0005737//cytoplasm	-	GO:0007283//spermatogenesis;GO:0030154//cell differentiation
ENSSSCG00000001659	ENSSSCG00000001659	0	156.043	169.076	125.972	187.01	189.904	188.855	KLC4	kinesin light chain 4 [Source:VGNC Symbol;Acc:VGNC:89488]	Human Diseases;Human Diseases;Human Diseases;Human Diseases;Human Diseases;Human Diseases;Human Diseases	Neurodegenerative disease;Neurodegenerative disease;Neurodegenerative disease;Neurodegenerative disease;Neurodegenerative disease;Neurodegenerative disease;Infectious disease: bacterial	ko05022//Pathways of neurodegeneration - multiple diseases;ko05014//Amyotrophic lateral sclerosis;ko05010//Alzheimer disease;ko05020//Prion disease;ko05016//Huntington disease;ko05012//Parkinson disease;ko05132//Salmonella infection	K10407;K10407;K10407;K10407;K10407;K10407;K10407	GO:0005737//cytoplasm;GO:0005856//cytoskeleton;GO:0005871//kinesin complex;GO:0005874//microtubule	GO:0005515//protein binding;GO:0019894//kinesin binding	GO:0007018//microtubule-based movement
ENSSSCG00000001660	ENSSSCG00000001660	0	73.5329	119.929	40.3226	142.318	136.172	92.314	PTK7	protein tyrosine kinase 7 (inactive) [Source:HGNC Symbol;Acc:HGNC:9618]	-	-	-	-	GO:0005886//plasma membrane;GO:0005911//cell-cell junction;GO:0016020//membrane;GO:0030424//axon;GO:0043025//neuronal cell body	GO:0004672//protein kinase activity;GO:0005524//ATP binding;GO:0008046//axon guidance receptor activity	GO:0001736//establishment of planar polarity;GO:0001822//kidney development;GO:0001843//neural tube closure;GO:0003281//ventricular septum development;GO:0003401//axis elongation;GO:0006468//protein phosphorylation;GO:0007156//homophilic cell adhesion via plasma membrane adhesion molecules;GO:0007411//axon guidance;GO:0007507//heart development;GO:0010976//positive regulation of neuron projection…
ENSSSCG00000001679	ENSSSCG00000001679	0	90.5431	141.878	105.12	162.227	207.57	138.85	XPO5	exportin 5 [Source:VGNC Symbol;Acc:VGNC:95005]	Genetic Information Processing	Translation	ko03013//Nucleocytoplasmic transport	K14289	GO:0005634//nucleus;GO:0005654//nucleoplasm;GO:0005737//cytoplasm;GO:0005829//cytosol;GO:0016442//RISC complex;GO:0042565//RNA nuclear export complex	GO:0000049//tRNA binding;GO:0003723//RNA binding;GO:0003729//mRNA binding;GO:0005049//nuclear export signal receptor activity;GO:0031267//small GTPase binding;GO:0070883//pre-miRNA binding;GO:1905172//RISC complex binding	GO:0006405//RNA export from nucleus;GO:0006611//protein export from nucleus;GO:0006886//intracellular protein transport;GO:0006913//nucleocytoplasmic transport;GO:0033036//macromolecule localization;GO:0035281//pre-miRNA export from nucleus;GO:0071702//organic substance transport;GO:1900370//positive regulation of RNA interference
ENSSSCG00000001701	ENSSSCG00000001701	0	4532.42	5195.33	5986.77	6456.07	4910.94	6169.69	HSP90AB1	heat shock protein 90 alpha family class B member 1 [Source:NCBI gene (formerly Entrezgene);Acc:396742]	Human Diseases;Human Diseases;Environmental Information Processing;Genetic Information Processing;Human Diseases;Cellular Processes;Organismal Systems;Human Diseases;Human Diseases;Organismal Systems;Organismal Systems;Human Diseases;Organismal Systems;Organismal Systems;Organismal Systems	Cancer: overview;Infectious disease: bacterial;Signal transduction;Folding, sorting and degradation;Cardiovascular disease;Cell growth and death;Immune system;Cancer: overview;Cardiovascular disease;Endocrine system;Immune system;Cancer: specific types;Immune system;Endocrine system;Immune system	ko05200//Pathways in cancer;ko05132//Salmonella infection;ko04151//PI3K-Akt signaling pathway;ko04141//Protein processing in endoplasmic reticulum;ko05417//Lipid and atherosclerosis;ko04217//Necroptosis;ko04621//NOD-like receptor signaling pathway;ko05207//Chemical carcinogenesis - receptor activation;ko05418//Fluid shear stress and atherosclerosis;ko04915//Estrogen signaling pathway;ko04612//Ant…	K04079;K04079;K04079;K04079;K04079;K04079;K04079;K04079;K04079;K04079;K04079;K04079;K04079;K04079;K04079	GO:0005576//extracellular region;GO:0005634//nucleus;GO:0005737//cytoplasm;GO:0005829//cytosol;GO:0005886//plasma membrane;GO:0008180//COP9 signalosome;GO:0032991//protein-containing complex;GO:0034751//aryl hydrocarbon receptor complex;GO:0042470//melanosome;GO:0043025//neuronal cell body;GO:0044294//dendritic growth cone;GO:0044295//axonal growth cone;GO:0048471//perinuclear region of cytoplasm…	GO:0000166//nucleotide binding;GO:0003725//double-stranded RNA binding;GO:0005524//ATP binding;GO:0016887//ATP hydrolysis activity;GO:0019887//protein kinase regulator activity;GO:0019900//kinase binding;GO:0019901//protein kinase binding;GO:0031072//heat shock protein binding;GO:0031625//ubiquitin protein ligase binding;GO:0042277//peptide binding;GO:0042802//identical protein binding;GO:0042803…	GO:0001890//placenta development;GO:0006457//protein folding;GO:0007004//telomere maintenance via telomerase;GO:0010033//response to organic substance;GO:0019062//virion attachment to host cell;GO:0021955//central nervous system neuron axonogenesis;GO:0030010//establishment of cell polarity;GO:0030511//positive regulation of transforming growth factor beta receptor signaling pathway;GO:0031396//r…
ENSSSCG00000001706	ENSSSCG00000001706	0.00914116	123.872	103.118	123.588	63.3385	186.966	128.689	AARS2	alanyl-tRNA synthetase 2, mitochondrial [Source:VGNC Symbol;Acc:VGNC:84941]	Genetic Information Processing	Translation	ko00970//Aminoacyl-tRNA biosynthesis	K01872	GO:0005737//cytoplasm;GO:0005739//mitochondrion	GO:0000049//tRNA binding;GO:0000166//nucleotide binding;GO:0002161//aminoacyl-tRNA editing activity;GO:0003676//nucleic acid binding;GO:0003723//RNA binding;GO:0004812//aminoacyl-tRNA ligase activity;GO:0004813//alanine-tRNA ligase activity;GO:0005524//ATP binding;GO:0008270//zinc ion binding;GO:0016597//amino acid binding;GO:0016874//ligase activity;GO:0046872//metal ion binding;GO:0140101//cata…	GO:0006399//tRNA metabolic process;GO:0006400//tRNA modification;GO:0006412//translation;GO:0006419//alanyl-tRNA aminoacylation;GO:0043039//tRNA aminoacylation;GO:0070143//mitochondrial alanyl-tRNA aminoacylation;GO:0106074//aminoacyl-tRNA metabolism involved in translational fidelity
ENSSSCG00000001708	ENSSSCG00000001708	0	177.361	165.254	145.651	203.083	153.693	173.971	CDC5L	cell division cycle 5 like [Source:VGNC Symbol;Acc:VGNC:86463]	Genetic Information Processing	Transcription	ko03040//Spliceosome	K12860	GO:0000974//Prp19 complex;GO:0005634//nucleus;GO:0005654//nucleoplasm;GO:0005662//DNA replication factor A complex;GO:0005681//spliceosomal complex;GO:0005737//cytoplasm;GO:0016607//nuclear speck;GO:0071007//U2-type catalytic step 2 spliceosome;GO:0071013//catalytic step 2 spliceosome	GO:0000977//RNA polymerase II transcription regulatory region sequence-specific DNA binding;GO:0000981//DNA-binding transcription factor activity, RNA polymerase II-specific;GO:0001228//DNA-binding transcription activator activity, RNA polymerase II-specific;GO:0003677//DNA binding;GO:0042802//identical protein binding;GO:0071987//WD40-repeat domain binding	GO:0000077//DNA damage checkpoint signaling;GO:0000398//mRNA splicing, via spliceosome;GO:0006357//regulation of transcription by RNA polymerase II;GO:0006397//mRNA processing;GO:0008380//RNA splicing;GO:0045944//positive regulation of transcription by RNA polymerase II;GO:0051301//cell division
ENSSSCG00000001725	ENSSSCG00000001725	0	255.853	155.034	262.307	187.538	123.727	85.9125	ADGRF5	adhesion G protein-coupled receptor F5 [Source:HGNC Symbol;Acc:HGNC:19030]	-	-	-	-	GO:0005886//plasma membrane;GO:0009986//cell surface;GO:0016020//membrane;GO:0031410//cytoplasmic vesicle;GO:0045177//apical part of cell	GO:0004888//transmembrane signaling receptor activity;GO:0004930//G protein-coupled receptor activity	GO:0003094//glomerular filtration;GO:0006112//energy reserve metabolic process;GO:0007166//cell surface receptor signaling pathway;GO:0007186//G protein-coupled receptor signaling pathway;GO:0007189//adenylate cyclase-activating G protein-coupled receptor signaling pathway;GO:0008654//phospholipid biosynthetic process;GO:0019216//regulation of lipid metabolic process;GO:0042116//macrophage activa…
ENSSSCG00000001732	ENSSSCG00000001732	0	366.606	259.636	396.893	178.721	237.61	248.713	MMUT	methylmalonyl-CoA mutase [Source:VGNC Symbol;Acc:VGNC:98131]	Metabolism;Metabolism;Metabolism;Metabolism;Metabolism	Global and overview maps;Global and overview maps;Amino acid metabolism;Carbohydrate metabolism;Carbohydrate metabolism	ko01100//Metabolic pathways;ko01200//Carbon metabolism;ko00280//Valine, leucine and isoleucine degradation;ko00630//Glyoxylate and dicarboxylate metabolism;ko00640//Propanoate metabolism	K01847;K01847;K01847;K01847;K01847	GO:0005737//cytoplasm;GO:0005739//mitochondrion;GO:0005759//mitochondrial matrix	GO:0003824//catalytic activity;GO:0003924//GTPase activity;GO:0004494//methylmalonyl-CoA mutase activity;GO:0016853//isomerase activity;GO:0016866//intramolecular transferase activity;GO:0031419//cobalamin binding;GO:0042802//identical protein binding;GO:0042803//protein homodimerization activity;GO:0046872//metal ion binding;GO:0072341//modified amino acid binding	GO:0006790//sulfur compound metabolic process;GO:0009791//post-embryonic development;GO:0019678//propionate metabolic process, methylmalonyl pathway;GO:0043547//positive regulation of GTPase activity;GO:0050667//homocysteine metabolic process;GO:1901290//succinyl-CoA biosynthetic process
ENSSSCG00000001738	ENSSSCG00000001738	0	0	0	34.0131	146.88	122.013	97.1454	PGK2	phosphoglycerate kinase 2 [Source:VGNC Symbol;Acc:VGNC:91351]	Metabolism;Metabolism;Metabolism;Environmental Information Processing;Metabolism	Global and overview maps;Global and overview maps;Global and overview maps;Signal transduction;Carbohydrate metabolism	ko01100//Metabolic pathways;ko01200//Carbon metabolism;ko01230//Biosynthesis of amino acids;ko04066//HIF-1 signaling pathway;ko00010//Glycolysis / Gluconeogenesis	K00927;K00927;K00927;K00927;K00927	GO:0005737//cytoplasm;GO:0005829//cytosol;GO:0035686//sperm fibrous sheath	GO:0000166//nucleotide binding;GO:0004618//phosphoglycerate kinase activity;GO:0005524//ATP binding;GO:0016301//kinase activity;GO:0016740//transferase activity;GO:0043531//ADP binding	GO:0006094//gluconeogenesis;GO:0006096//glycolytic process;GO:0016310//phosphorylation
ENSSSCG00000001746	ENSSSCG00000001746	0	202.987	137.813	214.876	300.01	289.235	259.37	PKHD1	PKHD1 ciliary IPT domain containing fibrocystin/polyductin [Source:VGNC Symbol;Acc:VGNC:91476]	-	-	-	-	GO:0005737//cytoplasm;GO:0005783//endoplasmic reticulum;GO:0005794//Golgi apparatus;GO:0005813//centrosome;GO:0005929//cilium;GO:0016020//membrane;GO:0016324//apical plasma membrane;GO:0036064//ciliary basal body;GO:0048471//perinuclear region of cytoplasm;GO:0070062//extracellular exosome;GO:0072686//mitotic spindle;GO:0097731//9+0 non-motile cilium	-	GO:0000132//establishment of mitotic spindle orientation;GO:0001822//kidney development;GO:0006874//cellular calcium ion homeostasis;GO:0008284//positive regulation of cell population proliferation;GO:0010824//regulation of centrosome duplication;GO:0032006//regulation of TOR signaling;GO:0032088//negative regulation of NF-kappaB transcription factor activity;GO:0043066//negative regulation of ap…
ENSSSCG00000001757	ENSSSCG00000001757	0	250.663	316.609	267.144	306.482	195.82	278.494	SKIC8	SKI8 subunit of superkiller complex [Source:VGNC Symbol;Acc:VGNC:94932]	Genetic Information Processing	Folding, sorting and degradation	ko03018//RNA degradation	K12602	GO:0000791//euchromatin;GO:0005634//nucleus;GO:0005654//nucleoplasm;GO:0005737//cytoplasm;GO:0005829//cytosol;GO:0016593//Cdc73/Paf1 complex;GO:0055087//Ski complex	GO:0005515//protein binding	GO:0006368//transcription elongation from RNA polymerase II promoter;GO:0045638//negative regulation of myeloid cell differentiation;GO:0051568//histone H3-K4 methylation;GO:0070478//nuclear-transcribed mRNA catabolic process, 3'-5' exonucleolytic nonsense-mediated decay;GO:0072344//rescue of stalled ribosome
ENSSSCG00000001769	ENSSSCG00000001769	0	39.7717	75.898	3.64534	323.664	31.3215	198.484	MORF4L1	mortality factor 4 like 1 [Source:VGNC Symbol;Acc:VGNC:90306]	-	-	-	-	GO:0000786//nucleosome;GO:0005634//nucleus;GO:0016580//Sin3 complex;GO:0016607//nuclear speck;GO:0035267//NuA4 histone acetyltransferase complex	GO:0003682//chromatin binding	GO:0000724//double-strand break repair via homologous recombination;GO:0006325//chromatin organization;GO:0006355//regulation of transcription, DNA-templated;GO:0008283//cell population proliferation;GO:0010468//regulation of gene expression;GO:0016575//histone deacetylation;GO:0043967//histone H4 acetylation;GO:0043968//histone H2A acetylation;GO:0048144//fibroblast proliferation;GO:0051726//reg…
ENSSSCG00000001770	ENSSSCG00000001770	0	511.783	411.128	247.479	341.044	187.673	350.503	CTSH	cathepsin H [Source:VGNC Symbol;Acc:VGNC:87077]	Cellular Processes;Cellular Processes	Transport and catabolism;Cell growth and death	ko04142//Lysosome;ko04210//Apoptosis	K01366;K01366	GO:0005615//extracellular space;GO:0005764//lysosome;GO:0005829//cytosol;GO:0036464//cytoplasmic ribonucleoprotein granule;GO:0043231//intracellular membrane-bounded organelle;GO:0097208//alveolar lamellar body	GO:0004175//endopeptidase activity;GO:0004177//aminopeptidase activity;GO:0004197//cysteine-type endopeptidase activity;GO:0004252//serine-type endopeptidase activity;GO:0008233//peptidase activity;GO:0008234//cysteine-type peptidase activity;GO:0008656//cysteine-type endopeptidase activator activity involved in apoptotic process;GO:0016505//peptidase activator activity involved in apoptotic proc…	GO:0001656//metanephros development;GO:0001913//T cell mediated cytotoxicity;GO:0002250//adaptive immune response;GO:0002764//immune response-regulating signaling pathway;GO:0006508//proteolysis;GO:0006915//apoptotic process;GO:0006955//immune response;GO:0008284//positive regulation of cell population proliferation;GO:0010628//positive regulation of gene expression;GO:0010634//positive regulatio…
ENSSSCG00000001773	ENSSSCG00000001773	0	382.582	466.502	283.554	413.096	327.174	389.502	TMED3	transmembrane p24 trafficking protein 3 [Source:VGNC Symbol;Acc:VGNC:94055]	-	-	-	-	GO:0005737//cytoplasm;GO:0005783//endoplasmic reticulum;GO:0005789//endoplasmic reticulum membrane;GO:0005793//endoplasmic reticulum-Golgi intermediate compartment;GO:0005794//Golgi apparatus;GO:0016020//membrane;GO:0030126//COPI vesicle coat;GO:0030134//COPII-coated ER to Golgi transport vesicle;GO:0033116//endoplasmic reticulum-Golgi intermediate compartment membrane;GO:0043231//intracellular m…	-	GO:0006886//intracellular protein transport;GO:0006888//endoplasmic reticulum to Golgi vesicle-mediated transport;GO:0007030//Golgi organization;GO:0015031//protein transport
ENSSSCG00000001780	ENSSSCG00000001780	0	1337.13	772.633	1875.63	1472.4	1059.93	840.503	FAH	fumarylacetoacetate hydrolase [Source:VGNC Symbol;Acc:VGNC:87881]	Metabolism;Metabolism	Global and overview maps;Amino acid metabolism	ko01100//Metabolic pathways;ko00350//Tyrosine metabolism	K01555;K01555	-	GO:0003824//catalytic activity;GO:0004334//fumarylacetoacetase activity;GO:0016787//hydrolase activity;GO:0046872//metal ion binding	GO:0006527//arginine catabolic process;GO:0006559//L-phenylalanine catabolic process;GO:0006572//tyrosine catabolic process;GO:0009072//aromatic amino acid family metabolic process;GO:1902000//homogentisate catabolic process
ENSSSCG00000001787	ENSSSCG00000001787	0	100.805	88.4626	107.743	139.665	30.8832	213.773	IL16	interleukin 16 [Source:VGNC Symbol;Acc:VGNC:89084]	Environmental Information Processing	Signaling molecules and interaction	ko04060//Cytokine-cytokine receptor interaction	K22628	GO:0005576//extracellular region;GO:0005615//extracellular space;GO:0005634//nucleus;GO:0005737//cytoplasm;GO:0005829//cytosol;GO:0005886//plasma membrane;GO:0005925//focal adhesion;GO:0016607//nuclear speck;GO:0090543//Flemming body	GO:0005125//cytokine activity;GO:0005515//protein binding;GO:0042609//CD4 receptor binding	GO:0006935//chemotaxis;GO:0007165//signal transduction;GO:0030595//leukocyte chemotaxis;GO:0032730//positive regulation of interleukin-1 alpha production;GO:0032735//positive regulation of interleukin-12 production;GO:0032755//positive regulation of interleukin-6 production;GO:0050729//positive regulation of inflammatory response;GO:0050930//induction of positive chemotaxis;GO:0051924//regulation…
ENSSSCG00000001792	ENSSSCG00000001792	0	165.993	107.132	48.2707	91.0296	135.734	84.6863	EFL1	elongation factor like GTPase 1 [Source:VGNC Symbol;Acc:VGNC:87572]	Genetic Information Processing	Translation	ko03008//Ribosome biogenesis in eukaryotes	K14536	GO:0005829//cytosol;GO:1990904//ribonucleoprotein complex	GO:0000166//nucleotide binding;GO:0003924//GTPase activity;GO:0005525//GTP binding;GO:0043022//ribosome binding	GO:0042256//mature ribosome assembly;GO:0046039//GTP metabolic process
ENSSSCG00000001793	ENSSSCG00000001793	0	29.7445	113.887	38.6578	116.496	104.557	72.0869	ADAMTSL3	ADAMTS like 3 [Source:VGNC Symbol;Acc:VGNC:85092]	-	-	-	-	GO:0005576//extracellular region;GO:0031012//extracellular matrix;GO:0043231//intracellular membrane-bounded organelle;GO:0110165//cellular anatomical entity	-	GO:0030198//extracellular matrix organization
ENSSSCG00000001814	ENSSSCG00000001814	0	1095.61	1012.51	963.945	1125.51	1153.26	1032.47	IQGAP1	IQ motif containing GTPase activating protein 1 [Source:HGNC Symbol;Acc:HGNC:6110]	Cellular Processes;Human Diseases;Cellular Processes	Cell motility;Cancer: overview;Cellular community - eukaryotes	ko04810//Regulation of actin cytoskeleton;ko05205//Proteoglycans in cancer;ko04520//Adherens junction	K16848;K16848;K16848	GO:0001726//ruffle;GO:0005634//nucleus;GO:0005737//cytoplasm;GO:0005874//microtubule;GO:0005886//plasma membrane;GO:0005911//cell-cell junction;GO:0005925//focal adhesion;GO:0005938//cell cortex;GO:0009898//cytoplasmic side of plasma membrane;GO:0016323//basolateral plasma membrane;GO:0016324//apical plasma membrane;GO:0016328//lateral plasma membrane;GO:0030496//midbody;GO:0030864//cortical acti…	GO:0005078//MAP-kinase scaffold activity;GO:0005096//GTPase activator activity;GO:0005509//calcium ion binding;GO:0005515//protein binding;GO:0005516//calmodulin binding;GO:0005547//phosphatidylinositol-3,4,5-trisphosphate binding;GO:0019901//protein kinase binding;GO:0019903//protein phosphatase binding;GO:0019904//protein domain specific binding;GO:0031267//small GTPase binding;GO:0043539//prot…	GO:0001817//regulation of cytokine production;GO:0007173//epidermal growth factor receptor signaling pathway;GO:0007346//regulation of mitotic cell cycle;GO:0008543//fibroblast growth factor receptor signaling pathway;GO:0010761//fibroblast migration;GO:0016477//cell migration;GO:0035305//negative regulation of dephosphorylation;GO:0036120//cellular response to platelet-derived growth factor stim…
ENSSSCG00000001820	ENSSSCG00000001820	0	83.2156	93.0344	113.495	81.1042	62.4101	24.637	HDDC3	HD domain containing 3 [Source:VGNC Symbol;Acc:VGNC:88818]	Metabolism;Metabolism	Global and overview maps;Nucleotide metabolism	ko01100//Metabolic pathways;ko00230//Purine metabolism	K21138;K21138	-	GO:0008893//guanosine-3',5'-bis(diphosphate) 3'-diphosphatase activity;GO:0046872//metal ion binding	-
ENSSSCG00000001821	ENSSSCG00000001821	0	144.846	132.402	213.821	124.112	176.77	150.2	UNC45A	unc-45 myosin chaperone A [Source:VGNC Symbol;Acc:VGNC:94704]	-	-	-	-	GO:0005737//cytoplasm;GO:0005794//Golgi apparatus;GO:0005829//cytosol;GO:0016607//nuclear speck;GO:0048471//perinuclear region of cytoplasm	GO:0005515//protein binding;GO:0051879//Hsp90 protein binding	GO:0007517//muscle organ development;GO:0030154//cell differentiation;GO:0061077//chaperone-mediated protein folding
ENSSSCG00000001823	ENSSSCG00000001823	0	21.8271	61.3297	304.053	319.405	93.3734	127.191	UROC1	urocanate hydratase 1 [Source:VGNC Symbol;Acc:VGNC:94733]	Metabolism;Metabolism	Global and overview maps;Amino acid metabolism	ko01100//Metabolic pathways;ko00340//Histidine metabolism	K01712;K01712	GO:0005829//cytosol	GO:0016153//urocanate hydratase activity;GO:0016829//lyase activity	GO:0006547//histidine metabolic process;GO:0006548//histidine catabolic process;GO:0019556//histidine catabolic process to glutamate and formamide;GO:0019557//histidine catabolic process to glutamate and formate
ENSSSCG00000001832	ENSSSCG00000001832	0	29.2823	450.263	65.4622	213.605	149.752	102.37	ACAN	aggrecan [Source:VGNC Symbol;Acc:VGNC:109451]	-	-	-	-	GO:0005576//extracellular region;GO:0005604//basement membrane;GO:0005615//extracellular space;GO:0031012//extracellular matrix;GO:0045202//synapse;GO:0072534//perineuronal net;GO:0098966//perisynaptic extracellular matrix;GO:0098978//glutamatergic synapse;GO:0098982//GABA-ergic synapse;GO:0110165//cellular anatomical entity	GO:0005509//calcium ion binding;GO:0005540//hyaluronic acid binding;GO:0030246//carbohydrate binding	GO:0001502//cartilage condensation;GO:0002052//positive regulation of neuroblast proliferation;GO:0002063//chondrocyte development;GO:0007155//cell adhesion;GO:0007507//heart development;GO:0010001//glial cell differentiation;GO:0030166//proteoglycan biosynthetic process;GO:0030199//collagen fibril organization
ENSSSCG00000001834	ENSSSCG00000001834	0	127.416	161.988	168.425	172.209	100.854	131.341	MFGE8	milk fat globule EGF and factor V/VIII domain containing [Source:VGNC Symbol;Acc:VGNC:109463]	-	-	-	-	GO:0005615//extracellular space;GO:0009897//external side of plasma membrane	GO:0001786//phosphatidylserine binding;GO:0005178//integrin binding	GO:0043277//apoptotic cell clearance
ENSSSCG00000001837	ENSSSCG00000001837	0	745.986	875.235	813.117	684.185	1122.1	729.27	FANCI	FA complementation group I [Source:VGNC Symbol;Acc:VGNC:88006]	Genetic Information Processing	Replication and repair	ko03460//Fanconi anemia pathway	K10895	GO:0005654//nucleoplasm;GO:0005737//cytoplasm;GO:0005829//cytosol;GO:1990391//DNA repair complex	GO:0070182//DNA polymerase binding	GO:0006281//DNA repair;GO:0031398//positive regulation of protein ubiquitination
ENSSSCG00000001844	ENSSSCG00000001844	0	5502.04	2200.65	5753.11	2246.43	2735.18	1181.38	PLIN1	perilipin 1 [Source:VGNC Symbol;Acc:VGNC:91557]	Organismal Systems;Environmental Information Processing;Organismal Systems;Organismal Systems	Environmental adaptation;Signal transduction;Endocrine system;Endocrine system	ko04714//Thermogenesis;ko04371//Apelin signaling pathway;ko03320//PPAR signaling pathway;ko04923//Regulation of lipolysis in adipocytes	K08768;K08768;K08768;K08768	GO:0005811//lipid droplet;GO:0005829//cytosol;GO:0071944//cell periphery	-	GO:0006629//lipid metabolic process;GO:0016042//lipid catabolic process;GO:0050995//negative regulation of lipid catabolic process;GO:0070417//cellular response to cold
ENSSSCG00000001849	ENSSSCG00000001849	0	939.907	223.493	399.515	352.308	166.436	238.297	ANPEP	alanyl aminopeptidase, membrane [Source:VGNC Symbol;Acc:VGNC:85362]	Metabolism;Metabolism;Organismal Systems;Organismal Systems	Global and overview maps;Metabolism of other amino acids;Immune system;Endocrine system	ko01100//Metabolic pathways;ko00480//Glutathione metabolism;ko04640//Hematopoietic cell lineage;ko04614//Renin-angiotensin system	K11140;K11140;K11140;K11140	GO:0005615//extracellular space;GO:0005737//cytoplasm;GO:0005793//endoplasmic reticulum-Golgi intermediate compartment;GO:0005886//plasma membrane;GO:0009897//external side of plasma membrane;GO:0016020//membrane;GO:0070062//extracellular exosome	GO:0004177//aminopeptidase activity;GO:0008233//peptidase activity;GO:0008237//metallopeptidase activity;GO:0008270//zinc ion binding;GO:0016787//hydrolase activity;GO:0042277//peptide binding;GO:0046872//metal ion binding;GO:0070006//metalloaminopeptidase activity	GO:0006508//proteolysis;GO:0043171//peptide catabolic process
ENSSSCG00000001850	ENSSSCG00000001850	0	210.649	190.042	212.186	205.47	219.015	246.622	ARPIN	actin related protein 2/3 complex inhibitor [Source:NCBI gene (formerly Entrezgene);Acc:100689297]	-	-	-	-	GO:0030027//lamellipodium	-	GO:0030336//negative regulation of cell migration;GO:0033058//directional locomotion;GO:0051126//negative regulation of actin nucleation;GO:2000393//negative regulation of lamellipodium morphogenesis
ENSSSCG00000001852	ENSSSCG00000001852	0	1878.51	3398.63	2995.08	1779.96	2341.07	2801.01	IDH2	isocitrate dehydrogenase (NADP(+)) 2 [Source:NCBI gene (formerly Entrezgene);Acc:397603]	Metabolism;Metabolism;Metabolism;Cellular Processes;Human Diseases;Metabolism;Metabolism;Metabolism	Global and overview maps;Global and overview maps;Global and overview maps;Transport and catabolism;Cancer: overview;Metabolism of other amino acids;Carbohydrate metabolism;Global and overview maps	ko01100//Metabolic pathways;ko01200//Carbon metabolism;ko01230//Biosynthesis of amino acids;ko04146//Peroxisome;ko05230//Central carbon metabolism in cancer;ko00480//Glutathione metabolism;ko00020//Citrate cycle (TCA cycle);ko01210//2-Oxocarboxylic acid metabolism	K00031;K00031;K00031;K00031;K00031;K00031;K00031;K00031	GO:0005739//mitochondrion;GO:0005777//peroxisome;GO:0005829//cytosol	GO:0000287//magnesium ion binding;GO:0004450//isocitrate dehydrogenase (NADP+) activity;GO:0016491//oxidoreductase activity;GO:0016616//oxidoreductase activity, acting on the CH-OH group of donors, NAD or NADP as acceptor;GO:0046872//metal ion binding;GO:0051287//NAD binding	GO:0006097//glyoxylate cycle;GO:0006099//tricarboxylic acid cycle;GO:0006102//isocitrate metabolic process;GO:0006739//NADP metabolic process
ENSSSCG00000001862	ENSSSCG00000001862	0	1504.37	1666.53	1852.92	1209.98	1807.78	1125.39	ETFA	electron transfer flavoprotein subunit alpha [Source:VGNC Symbol;Acc:VGNC:87801]	-	-	-	-	GO:0005739//mitochondrion;GO:0005759//mitochondrial matrix;GO:0045251//electron transfer flavoprotein complex	GO:0009055//electron transfer activity;GO:0016491//oxidoreductase activity;GO:0050660//flavin adenine dinucleotide binding	GO:0009063//cellular amino acid catabolic process;GO:0022900//electron transport chain;GO:0022904//respiratory electron transport chain;GO:0033539//fatty acid beta-oxidation using acyl-CoA dehydrogenase
ENSSSCG00000001865	ENSSSCG00000001865	0	817.879	1193.7	355.987	582.435	2011.26	1796.01	SCAPER	S-phase cyclin A associated protein in the ER [Source:VGNC Symbol;Acc:VGNC:92611]	-	-	-	-	GO:0005634//nucleus;GO:0005654//nucleoplasm;GO:0005737//cytoplasm;GO:0005829//cytosol;GO:0016607//nuclear speck;GO:0061827//sperm head;GO:1990917//ooplasm	GO:0003676//nucleic acid binding;GO:0008270//zinc ion binding	GO:0001541//ovarian follicle development;GO:0001547//antral ovarian follicle growth;GO:0007283//spermatogenesis;GO:0060041//retina development in camera-type eye;GO:0072520//seminiferous tubule development
ENSSSCG00000001866	ENSSSCG00000001866	0	975.384	1256.54	1008.18	895.109	1775.03	1168.87	RCN2	reticulocalbin 2 [Source:VGNC Symbol;Acc:VGNC:92181]	-	-	-	-	GO:0005730//nucleolus;GO:0005783//endoplasmic reticulum	GO:0005509//calcium ion binding;GO:0046872//metal ion binding	-
ENSSSCG00000001867	ENSSSCG00000001867	0	23.7987	227.884	115.147	169.822	269.742	201.605	PSTPIP1	proline-serine-threonine phosphatase interacting protein 1 [Source:VGNC Symbol;Acc:VGNC:91935]	Organismal Systems	Immune system	ko04621//NOD-like receptor signaling pathway	K12804	GO:0005737//cytoplasm;GO:0005829//cytosol;GO:0005884//actin filament;GO:0005886//plasma membrane	GO:0005515//protein binding;GO:0042802//identical protein binding;GO:0051015//actin filament binding	GO:0030041//actin filament polymerization
ENSSSCG00000001871	ENSSSCG00000001871	0	174.718	120.273	197.802	103.276	103.507	72.4574	HMG20A	high mobility group 20A [Source:VGNC Symbol;Acc:VGNC:88900]	-	-	-	-	GO:0005634//nucleus	GO:0003677//DNA binding;GO:0042802//identical protein binding	GO:0000122//negative regulation of transcription by RNA polymerase II;GO:0010468//regulation of gene expression;GO:0033234//negative regulation of protein sumoylation;GO:0045665//negative regulation of neuron differentiation;GO:0090304//nucleic acid metabolic process
ENSSSCG00000001873	ENSSSCG00000001873	0	872.07	903.438	792.535	844.505	712.19	721.676	CSPG4	chondroitin sulfate proteoglycan 4 [Source:VGNC Symbol;Acc:VGNC:87043]	-	-	-	-	GO:0001726//ruffle;GO:0005654//nucleoplasm;GO:0005886//plasma membrane;GO:0016020//membrane;GO:0042995//cell projection	GO:0015026//coreceptor activity;GO:0019901//protein kinase binding	GO:0006929//substrate-dependent cell migration;GO:0008347//glial cell migration;GO:0035556//intracellular signal transduction;GO:0043410//positive regulation of MAPK cascade;GO:0048008//platelet-derived growth factor receptor signaling pathway;GO:0050731//positive regulation of peptidyl-tyrosine phosphorylation;GO:0097178//ruffle assembly
ENSSSCG00000001880	ENSSSCG00000001880	0	16.8807	5.24603	4.31928	85.1275	59.7386	34.3496	SIN3A	SIN3 transcription regulator family member A [Source:VGNC Symbol;Acc:VGNC:92879]	Human Diseases;Human Diseases;Human Diseases;Organismal Systems	Neurodegenerative disease;Infectious disease: viral;Cancer: overview;Endocrine system	ko05016//Huntington disease;ko05169//Epstein-Barr virus infection;ko05202//Transcriptional misregulation in cancer;ko04919//Thyroid hormone signaling pathway	K11644;K11644;K11644;K11644	GO:0000118//histone deacetylase complex;GO:0000776//kinetochore;GO:0000785//chromatin;GO:0005634//nucleus;GO:0005654//nucleoplasm;GO:0005667//transcription regulator complex;GO:0016580//Sin3 complex;GO:0017053//transcription repressor complex	GO:0003677//DNA binding;GO:0003682//chromatin binding;GO:0003713//transcription coactivator activity;GO:0003714//transcription corepressor activity;GO:0061629//RNA polymerase II-specific DNA-binding transcription factor binding;GO:0140416//transcription regulator inhibitor activity	GO:0000122//negative regulation of transcription by RNA polymerase II;GO:0001701//in utero embryonic development;GO:0002218//activation of innate immune response;GO:0002230//positive regulation of defense response to virus by host;GO:0002244//hematopoietic progenitor cell differentiation;GO:0006260//DNA replication;GO:0006355//regulation of transcription, DNA-templated;GO:0008104//protein localiz…
ENSSSCG00000001884	ENSSSCG00000001884	0	195.406	90.4266	136.479	234.89	104.022	154.122	COMMD4	COMM domain containing 4 [Source:VGNC Symbol;Acc:VGNC:86888]	-	-	-	-	GO:0005737//cytoplasm;GO:0005829//cytosol;GO:0005886//plasma membrane;GO:0043231//intracellular membrane-bounded organelle	-	-
ENSSSCG00000001892	ENSSSCG00000001892	0	251.452	197.396	223.078	291.608	244.569	341.8	SCAMP2	secretory carrier membrane protein 2 [Source:VGNC Symbol;Acc:VGNC:92606]	-	-	-	-	GO:0005794//Golgi apparatus;GO:0016020//membrane;GO:0032588//trans-Golgi network membrane;GO:0043231//intracellular membrane-bounded organelle;GO:0055038//recycling endosome membrane;GO:0110165//cellular anatomical entity	-	GO:0015031//protein transport
ENSSSCG00000001898	ENSSSCG00000001898	0.00111857	325.182	149.191	284.448	215.735	197.481	100.003	ULK3	unc-51 like kinase 3 [Source:VGNC Symbol;Acc:VGNC:94696]	-	-	-	-	GO:0000407//phagophore assembly site;GO:0005737//cytoplasm;GO:0005776//autophagosome;GO:0005829//cytosol;GO:0016020//membrane	GO:0000166//nucleotide binding;GO:0004672//protein kinase activity;GO:0004674//protein serine/threonine kinase activity;GO:0005524//ATP binding	GO:0000045//autophagosome assembly;GO:0006468//protein phosphorylation;GO:0006914//autophagy;GO:0007224//smoothened signaling pathway;GO:0010506//regulation of autophagy;GO:0018105//peptidyl-serine phosphorylation;GO:0034727//piecemeal microautophagy of the nucleus;GO:0044805//late nucleophagy;GO:0045879//negative regulation of smoothened signaling pathway;GO:0045880//positive regulation of smoot…
ENSSSCG00000001900	ENSSSCG00000001900	0	269.79	224.621	226.539	354.86	324.336	369.23	CSK	C-terminal Src kinase [Source:VGNC Symbol;Acc:VGNC:87037]	Human Diseases	Infectious disease: bacterial	ko05120//Epithelial cell signaling in Helicobacter pylori infection	K05728	GO:0005737//cytoplasm;GO:0005886//plasma membrane;GO:0005911//cell-cell junction	GO:0000166//nucleotide binding;GO:0004672//protein kinase activity;GO:0004713//protein tyrosine kinase activity;GO:0004715//non-membrane spanning protein tyrosine kinase activity;GO:0005515//protein binding;GO:0005524//ATP binding;GO:0016301//kinase activity;GO:0016740//transferase activity;GO:0034236//protein kinase A catalytic subunit binding;GO:0042802//identical protein binding	GO:0002250//adaptive immune response;GO:0002376//immune system process;GO:0006468//protein phosphorylation;GO:0008285//negative regulation of cell population proliferation;GO:0016310//phosphorylation;GO:0034332//adherens junction organization;GO:0042997//negative regulation of Golgi to plasma membrane protein transport;GO:0060368//regulation of Fc receptor mediated stimulatory signaling pathway
ENSSSCG00000001901	ENSSSCG00000001901	0	43.3814	695.729	301.953	160.63	115.151	146.608	CYP1A2	cytochrome P450 family 1 subfamily A member 2 [Source:VGNC Symbol;Acc:VGNC:103346]	Metabolism;Human Diseases;Human Diseases;Metabolism;Metabolism;Human Diseases;Metabolism;Metabolism;Metabolism;Metabolism;Metabolism	Global and overview maps;Cancer: overview;Cancer: overview;Xenobiotics biodegradation and metabolism;Metabolism of cofactors and vitamins;Cancer: overview;Xenobiotics biodegradation and metabolism;Lipid metabolism;Amino acid metabolism;Lipid metabolism;Biosynthesis of other secondary metabolites	ko01100//Metabolic pathways;ko05208//Chemical carcinogenesis - reactive oxygen species;ko05207//Chemical carcinogenesis - receptor activation;ko00980//Metabolism of xenobiotics by cytochrome P450;ko00830//Retinol metabolism;ko05204//Chemical carcinogenesis - DNA adducts;ko00982//Drug metabolism - cytochrome P450;ko00140//Steroid hormone biosynthesis;ko00380//Tryptophan metabolism;ko00591//Linolei…	K07409;K07409;K07409;K07409;K07409;K07409;K07409;K07409;K07409;K07409;K07409	GO:0005783//endoplasmic reticulum;GO:0005789//endoplasmic reticulum membrane;GO:0016020//membrane;GO:0043231//intracellular membrane-bounded organelle	GO:0004497//monooxygenase activity;GO:0005506//iron ion binding;GO:0016491//oxidoreductase activity;GO:0016705//oxidoreductase activity, acting on paired donors, with incorporation or reduction of molecular oxygen;GO:0016712//oxidoreductase activity, acting on paired donors, with incorporation or reduction of molecular oxygen, reduced flavin or flavoprotein as one donor, and incorporation of one …	GO:0006629//lipid metabolic process;GO:0006706//steroid catabolic process;GO:0006725//cellular aromatic compound metabolic process;GO:0006778//porphyrin-containing compound metabolic process;GO:0006805//xenobiotic metabolic process;GO:0008210//estrogen metabolic process;GO:0009403//toxin biosynthetic process;GO:0009404//toxin metabolic process;GO:0009791//post-embryonic development;GO:0009820//al…
ENSSSCG00000001903	ENSSSCG00000001903	0	0	0	0	80.3283	57.2225	34.1167	EDC3	enhancer of mRNA decapping 3 [Source:VGNC Symbol;Acc:VGNC:87543]	Genetic Information Processing	Folding, sorting and degradation	ko03018//RNA degradation	K12615	GO:0000932//P-body;GO:0005737//cytoplasm;GO:0036464//cytoplasmic ribonucleoprotein granule	GO:0003723//RNA binding;GO:0003729//mRNA binding;GO:0042802//identical protein binding	GO:0031087//deadenylation-independent decapping of nuclear-transcribed mRNA;GO:0033962//P-body assembly
ENSSSCG00000001907	ENSSSCG00000001907	0	159.145	122.578	104.055	206.314	137.807	134.499	UBL7	ubiquitin like 7 [Source:VGNC Symbol;Acc:VGNC:94661]	-	-	-	-	-	GO:0005515//protein binding	-
ENSSSCG00000001910	ENSSSCG00000001910	0	472.954	391.348	519.146	499.554	469.491	504.123	ISLR	immunoglobulin superfamily containing leucine rich repeat [Source:VGNC Symbol;Acc:VGNC:98052]	-	-	-	-	-	GO:0005515//protein binding	-
ENSSSCG00000001912	ENSSSCG00000001912	0	225.262	272.643	279.764	191.52	169.747	189.553	PML	PML nuclear body scaffold [Source:VGNC Symbol;Acc:VGNC:99296]	Human Diseases;Cellular Processes;Human Diseases;Human Diseases;Genetic Information Processing;Human Diseases;Human Diseases	Cancer: overview;Transport and catabolism;Infectious disease: viral;Infectious disease: viral;Folding, sorting and degradation;Cancer: overview;Cancer: specific types	ko05200//Pathways in cancer;ko04144//Endocytosis;ko05168//Herpes simplex virus 1 infection;ko05164//Influenza A;ko04120//Ubiquitin mediated proteolysis;ko05202//Transcriptional misregulation in cancer;ko05221//Acute myeloid leukemia	K10054;K10054;K10054;K10054;K10054;K10054;K10054	GO:0000781//chromosome, telomeric region;GO:0000792//heterochromatin;GO:0005634//nucleus;GO:0005654//nucleoplasm;GO:0005730//nucleolus;GO:0005737//cytoplasm;GO:0005829//cytosol;GO:0016363//nuclear matrix;GO:0016605//PML body	GO:0008270//zinc ion binding;GO:0019789//SUMO transferase activity;GO:0031625//ubiquitin protein ligase binding;GO:0032183//SUMO binding;GO:0042803//protein homodimerization activity;GO:0046332//SMAD binding;GO:0046872//metal ion binding;GO:0061659//ubiquitin-like protein ligase activity;GO:0140037//sumo-dependent protein binding	GO:0001666//response to hypoxia;GO:0006355//regulation of transcription, DNA-templated;GO:0006606//protein import into nucleus;GO:0006919//activation of cysteine-type endopeptidase activity involved in apoptotic process;GO:0006977//DNA damage response, signal transduction by p53 class mediator resulting in cell cycle arrest;GO:0007179//transforming growth factor beta receptor signaling pathway;GO…
ENSSSCG00000001914	ENSSSCG00000001914	0	48.3975	215.521	131.959	146.266	129.803	144.59	LOXL1	lysyl oxidase like 1 [Source:VGNC Symbol;Acc:VGNC:89780]	-	-	-	-	GO:0005576//extracellular region;GO:0005615//extracellular space;GO:0062023//collagen-containing extracellular matrix	GO:0004720//protein-lysine 6-oxidase activity;GO:0005507//copper ion binding;GO:0016491//oxidoreductase activity;GO:0016641//oxidoreductase activity, acting on the CH-NH2 group of donors, oxygen as acceptor;GO:0046872//metal ion binding	GO:0018057//peptidyl-lysine oxidation;GO:0030199//collagen fibril organization
ENSSSCG00000001917	ENSSSCG00000001917	0	315.164	372.867	320.723	532.381	527.057	501.058	CD276	CD276 molecule [Source:VGNC Symbol;Acc:VGNC:86405]	Environmental Information Processing	Signaling molecules and interaction	ko04514//Cell adhesion molecules	K06746	GO:0009897//external side of plasma membrane;GO:0016020//membrane	GO:0005102//signaling receptor binding	GO:0001817//regulation of cytokine production;GO:0050852//T cell receptor signaling pathway
ENSSSCG00000001918	ENSSSCG00000001918	0	325.116	417.065	278.897	244.521	258.296	282.896	NPTN	neuroplastin [Source:VGNC Symbol;Acc:VGNC:90861]	-	-	-	-	GO:0001772//immunological synapse;GO:0005886//plasma membrane;GO:0016020//membrane	GO:0005515//protein binding	GO:0001818//negative regulation of cytokine production;GO:0006874//cellular calcium ion homeostasis;GO:0007155//cell adhesion;GO:0007411//axon guidance;GO:0050804//modulation of chemical synaptic transmission;GO:0050808//synapse organization;GO:1902683//regulation of receptor localization to synapse;GO:1904861//excitatory synapse assembly
ENSSSCG00000001921	ENSSSCG00000001921	0.00285903	82.7214	62.2808	42.8716	97.8015	43.8533	79.5611	NEO1	neogenin 1 [Source:VGNC Symbol;Acc:VGNC:109470]	Organismal Systems;Environmental Information Processing;Environmental Information Processing	Development and regeneration;Signaling molecules and interaction;Signal transduction	ko04360//Axon guidance;ko04514//Cell adhesion molecules;ko04350//TGF-beta signaling pathway	K06766;K06766;K06766	GO:0005654//nucleoplasm;GO:0005794//Golgi apparatus;GO:0005886//plasma membrane;GO:0009986//cell surface;GO:0016020//membrane;GO:0030426//growth cone;GO:0044295//axonal growth cone;GO:0097708//intracellular vesicle;GO:0098797//plasma membrane protein complex	GO:0005515//protein binding;GO:0038023//signaling receptor activity;GO:0039706//co-receptor binding;GO:0045296//cadherin binding;GO:0070700//BMP receptor binding	GO:0001764//neuron migration;GO:0006355//regulation of transcription, DNA-templated;GO:0006879//cellular iron ion homeostasis;GO:0007411//axon guidance;GO:0007520//myoblast fusion;GO:0009306//protein secretion;GO:0030513//positive regulation of BMP signaling pathway;GO:0048679//regulation of axon regeneration;GO:0048681//negative regulation of axon regeneration;GO:0050709//negative regulation of …
ENSSSCG00000001925	ENSSSCG00000001925	0	282.411	314.439	361.476	246.853	208.034	248.633	ADPGK	ADP dependent glucokinase [Source:VGNC Symbol;Acc:VGNC:85150]	Metabolism;Metabolism;Metabolism	Global and overview maps;Global and overview maps;Carbohydrate metabolism	ko01100//Metabolic pathways;ko01200//Carbon metabolism;ko00010//Glycolysis / Gluconeogenesis	K08074;K08074;K08074	GO:0005783//endoplasmic reticulum	GO:0016773//phosphotransferase activity, alcohol group as acceptor;GO:0043843//ADP-specific glucokinase activity	GO:0005975//carbohydrate metabolic process;GO:0006006//glucose metabolic process;GO:0006096//glycolytic process
ENSSSCG00000001927	ENSSSCG00000001927	0	353.852	426.731	358.32	369.75	296.314	327.315	HEXA	hexosaminidase subunit alpha [Source:NCBI gene (formerly Entrezgene);Acc:100142664]	Metabolism;Cellular Processes;Metabolism;Metabolism;Metabolism;Metabolism;Metabolism;Metabolism	Global and overview maps;Transport and catabolism;Carbohydrate metabolism;Glycan biosynthesis and metabolism;Glycan biosynthesis and metabolism;Glycan biosynthesis and metabolism;Glycan biosynthesis and metabolism;Glycan biosynthesis and metabolism	ko01100//Metabolic pathways;ko04142//Lysosome;ko00520//Amino sugar and nucleotide sugar metabolism;ko00513//Various types of N-glycan biosynthesis;ko00531//Glycosaminoglycan degradation;ko00511//Other glycan degradation;ko00603//Glycosphingolipid biosynthesis - globo and isoglobo series;ko00604//Glycosphingolipid biosynthesis - ganglio series	K12373;K12373;K12373;K12373;K12373;K12373;K12373;K12373	GO:0005764//lysosome;GO:0005829//cytosol;GO:0016020//membrane;GO:0042582//azurophil granule;GO:0043231//intracellular membrane-bounded organelle;GO:1905379//beta-N-acetylhexosaminidase complex	GO:0004553//hydrolase activity, hydrolyzing O-glycosyl compounds;GO:0004563//beta-N-acetylhexosaminidase activity;GO:0008375//acetylglucosaminyltransferase activity;GO:0016787//hydrolase activity;GO:0016798//hydrolase activity, acting on glycosyl bonds;GO:0046982//protein heterodimerization activity;GO:0102148//N-acetyl-beta-D-galactosaminidase activity	GO:0001501//skeletal system development;GO:0005975//carbohydrate metabolic process;GO:0006024//glycosaminoglycan biosynthetic process;GO:0006689//ganglioside catabolic process;GO:0007040//lysosome organization;GO:0007605//sensory perception of sound;GO:0007626//locomotory behavior;GO:0007628//adult walking behavior;GO:0008152//metabolic process;GO:0019915//lipid storage;GO:0019953//sexual reprodu…
ENSSSCG00000001930	ENSSSCG00000001930	0	825.381	1546.46	1216.97	732.139	1264.02	1161.16	PKM	pyruvate kinase M1/2 [Source:HGNC Symbol;Acc:HGNC:9021]	Metabolism;Human Diseases;Metabolism;Human Diseases;Metabolism;Organismal Systems;Metabolism;Metabolism;Human Diseases;Human Diseases	Global and overview maps;Infectious disease: viral;Global and overview maps;Cancer: overview;Global and overview maps;Endocrine system;Carbohydrate metabolism;Carbohydrate metabolism;Cancer: overview;Endocrine and metabolic disease	ko01100//Metabolic pathways;ko05165//Human papillomavirus infection;ko01200//Carbon metabolism;ko05203//Viral carcinogenesis;ko01230//Biosynthesis of amino acids;ko04922//Glucagon signaling pathway;ko00010//Glycolysis / Gluconeogenesis;ko00620//Pyruvate metabolism;ko05230//Central carbon metabolism in cancer;ko04930//Type II diabetes mellitus	K00873;K00873;K00873;K00873;K00873;K00873;K00873;K00873;K00873;K00873	GO:0005634//nucleus;GO:0005737//cytoplasm;GO:0005791//rough endoplasmic reticulum;GO:0005829//cytosol;GO:0005929//cilium	GO:0000166//nucleotide binding;GO:0000287//magnesium ion binding;GO:0003729//mRNA binding;GO:0003824//catalytic activity;GO:0004743//pyruvate kinase activity;GO:0005524//ATP binding;GO:0016301//kinase activity;GO:0016740//transferase activity;GO:0030955//potassium ion binding;GO:0046872//metal ion binding	GO:0006096//glycolytic process;GO:0008152//metabolic process;GO:0012501//programmed cell death;GO:0016310//phosphorylation;GO:0061621//canonical glycolysis;GO:1903672//positive regulation of sprouting angiogenesis;GO:2000767//positive regulation of cytoplasmic translation
ENSSSCG00000001934	ENSSSCG00000001934	0	536.786	434.789	541.324	629.613	502.58	574.923	Sec23a	SEC23 homolog A, COPII coat complex component [Source:VGNC Symbol;Acc:VGNC:98307]	Genetic Information Processing	Folding, sorting and degradation	ko04141//Protein processing in endoplasmic reticulum	K14006	GO:0005737//cytoplasm;GO:0005783//endoplasmic reticulum;GO:0005789//endoplasmic reticulum membrane;GO:0005829//cytosol;GO:0012507//ER to Golgi transport vesicle membrane;GO:0016020//membrane;GO:0030127//COPII vesicle coat;GO:0031410//cytoplasmic vesicle;GO:0070971//endoplasmic reticulum exit site	GO:0005096//GTPase activator activity;GO:0008270//zinc ion binding;GO:0046872//metal ion binding	GO:0006886//intracellular protein transport;GO:0006888//endoplasmic reticulum to Golgi vesicle-mediated transport;GO:0015031//protein transport;GO:0016192//vesicle-mediated transport;GO:0090110//COPII-coated vesicle cargo loading;GO:0090114//COPII-coated vesicle budding
ENSSSCG00000001955	ENSSSCG00000001955	0	127.854	157.026	181.77	121.371	97.3199	148.109	SRP54	signal recognition particle 54 [Source:VGNC Symbol;Acc:VGNC:93459]	Genetic Information Processing	Folding, sorting and degradation	ko03060//Protein export	K03106	GO:0005634//nucleus;GO:0005737//cytoplasm;GO:0005783//endoplasmic reticulum;GO:0005786//signal recognition particle, endoplasmic reticulum targeting;GO:0005829//cytosol;GO:0016607//nuclear speck;GO:0048500//signal recognition particle;GO:1990904//ribonucleoprotein complex	GO:0000166//nucleotide binding;GO:0003723//RNA binding;GO:0003924//GTPase activity;GO:0005525//GTP binding;GO:0008312//7S RNA binding;GO:0016787//hydrolase activity;GO:0019003//GDP binding;GO:0030942//endoplasmic reticulum signal peptide binding;GO:0043021//ribonucleoprotein complex binding	GO:0006614//SRP-dependent cotranslational protein targeting to membrane;GO:0006616//SRP-dependent cotranslational protein targeting to membrane, translocation;GO:0030851//granulocyte differentiation;GO:0045047//protein targeting to ER
ENSSSCG00000001958	ENSSSCG00000001958	0	0	0	0	245.537	138.326	31.1157	BAZ1A	bromodomain adjacent to zinc finger domain 1A [Source:VGNC Symbol;Acc:VGNC:85761]	-	-	-	-	GO:0000228//nuclear chromosome;GO:0000785//chromatin;GO:0005634//nucleus;GO:0005721//pericentric heterochromatin;GO:0008623//CHRAC;GO:0016590//ACF complex;GO:0043231//intracellular membrane-bounded organelle	GO:0003677//DNA binding;GO:0005515//protein binding;GO:0046872//metal ion binding	GO:0006261//DNA-dependent DNA replication;GO:0006275//regulation of DNA replication;GO:0006334//nucleosome assembly;GO:0006338//chromatin remodeling;GO:0006355//regulation of transcription, DNA-templated;GO:0031445//regulation of heterochromatin assembly;GO:0045740//positive regulation of DNA replication
ENSSSCG00000001959	ENSSSCG00000001959	0	2087.01	4369.85	2623	1982.67	3218.04	2719.61	CFL2	cofilin 2 [Source:VGNC Symbol;Acc:VGNC:86611]	Cellular Processes;Human Diseases;Organismal Systems;Organismal Systems;Human Diseases	Cell motility;Infectious disease: viral;Development and regeneration;Immune system;Infectious disease: bacterial	ko04810//Regulation of actin cytoskeleton;ko05170//Human immunodeficiency virus 1 infection;ko04360//Axon guidance;ko04666//Fc gamma R-mediated phagocytosis;ko05133//Pertussis	K05765;K05765;K05765;K05765;K05765	GO:0005634//nucleus;GO:0005737//cytoplasm;GO:0005856//cytoskeleton;GO:0015629//actin cytoskeleton;GO:0016363//nuclear matrix;GO:0030018//Z disc;GO:0031674//I band	GO:0003779//actin binding;GO:0051015//actin filament binding	GO:0007015//actin filament organization;GO:0007519//skeletal muscle tissue development;GO:0030042//actin filament depolymerization;GO:0030043//actin filament fragmentation;GO:0030836//positive regulation of actin filament depolymerization;GO:0045214//sarcomere organization;GO:0046716//muscle cell cellular homeostasis;GO:0051014//actin filament severing
ENSSSCG00000001968	ENSSSCG00000001968	0	200.691	194.485	268.344	229.096	103.663	116.643	NUBPL	NUBP iron-sulfur cluster assembly factor, mitochondrial [Source:VGNC Symbol;Acc:VGNC:90945]	-	-	-	-	GO:0005739//mitochondrion;GO:0005886//plasma membrane	GO:0000166//nucleotide binding;GO:0005524//ATP binding;GO:0051536//iron-sulfur cluster binding;GO:0051539//4 iron, 4 sulfur cluster binding;GO:0140663//ATP-dependent FeS chaperone activity	GO:0016226//iron-sulfur cluster assembly;GO:0032981//mitochondrial respiratory chain complex I assembly;GO:0070584//mitochondrion morphogenesis
ENSSSCG00000001973	ENSSSCG00000001973	0	255.072	238.657	219.438	314.771	196.968	253.591	SCFD1	sec1 family domain containing 1 [Source:VGNC Symbol;Acc:VGNC:92619]	-	-	-	-	GO:0005801//cis-Golgi network	-	GO:0009636//response to toxic substance;GO:0015031//protein transport;GO:0016192//vesicle-mediated transport;GO:0051223//regulation of protein transport;GO:1902902//negative regulation of autophagosome assembly
ENSSSCG00000001977	ENSSSCG00000001977	0	116.886	110.513	18.4062	82.2661	169.604	142.995	STXBP6	syntaxin binding protein 6 [Source:NCBI gene (formerly Entrezgene);Acc:100514852]	-	-	-	-	-	-	GO:0035493//SNARE complex assembly;GO:0035542//regulation of SNARE complex assembly
ENSSSCG00000001991	ENSSSCG00000001991	0	16.2594	45.1812	74.103	15.9293	0	0	DHRS1	dehydrogenase/reductase 1 [Source:VGNC Symbol;Acc:VGNC:87281]	-	-	-	-	GO:0005783//endoplasmic reticulum	GO:0004090//carbonyl reductase (NADPH) activity;GO:0016616//oxidoreductase activity, acting on the CH-OH group of donors, NAD or NADP as acceptor	-
ENSSSCG00000001992	ENSSSCG00000001992	0	105.023	129.251	113.459	166.245	124.377	124.203	RABGGTA	Rab geranylgeranyltransferase subunit alpha [Source:VGNC Symbol;Acc:VGNC:92046]	-	-	-	-	GO:0005737//cytoplasm;GO:0005968//Rab-protein geranylgeranyltransferase complex	GO:0004659//prenyltransferase activity;GO:0004663//Rab geranylgeranyltransferase activity;GO:0008270//zinc ion binding;GO:0008318//protein prenyltransferase activity;GO:0016740//transferase activity;GO:0031267//small GTPase binding	GO:0018342//protein prenylation;GO:0018344//protein geranylgeranylation
ENSSSCG00000002000	ENSSSCG00000002000	0	59.715	84.3048	103.093	102.778	56.9881	76.2124	IPO4	importin 4 [Source:VGNC Symbol;Acc:VGNC:89178]	Genetic Information Processing	Translation	ko03013//Nucleocytoplasmic transport	K20221	GO:0000785//chromatin;GO:0005634//nucleus;GO:0005737//cytoplasm;GO:0032991//protein-containing complex	GO:0005515//protein binding;GO:0008139//nuclear localization sequence binding;GO:0031267//small GTPase binding;GO:0061608//nuclear import signal receptor activity	GO:0006606//protein import into nucleus;GO:0006886//intracellular protein transport;GO:0015031//protein transport;GO:0034504//protein localization to nucleus
ENSSSCG00000002004	ENSSSCG00000002004	0	463.44	272.255	508.21	569.322	290.51	414.959	PSME2	proteasome activator subunit 2 [Source:NCBI gene (formerly Entrezgene);Acc:397522]	Genetic Information Processing;Organismal Systems	Folding, sorting and degradation;Immune system	ko03050//Proteasome;ko04612//Antigen processing and presentation	K06697;K06697	GO:0000502//proteasome complex;GO:0005654//nucleoplasm;GO:0005737//cytoplasm;GO:0008537//proteasome activator complex	GO:0042802//identical protein binding;GO:0061133//endopeptidase activator activity	GO:0010950//positive regulation of endopeptidase activity;GO:0061136//regulation of proteasomal protein catabolic process;GO:2000045//regulation of G1/S transition of mitotic cell cycle
ENSSSCG00000002006	ENSSSCG00000002006	0	1382.15	997.077	1587	2078.76	1160.14	1381.44	PSME1	proteasome activator subunit 1 [Source:NCBI gene (formerly Entrezgene);Acc:397572]	Genetic Information Processing;Organismal Systems	Folding, sorting and degradation;Immune system	ko03050//Proteasome;ko04612//Antigen processing and presentation	K06696;K06696	GO:0000502//proteasome complex;GO:0005654//nucleoplasm;GO:0005737//cytoplasm;GO:0008537//proteasome activator complex	GO:0061133//endopeptidase activator activity	GO:0010950//positive regulation of endopeptidase activity;GO:0019884//antigen processing and presentation of exogenous antigen;GO:0061136//regulation of proteasomal protein catabolic process;GO:2000045//regulation of G1/S transition of mitotic cell cycle
ENSSSCG00000002009	ENSSSCG00000002009	0	149.862	111.312	589.625	616.771	205.401	265.738	PCK2	phosphoenolpyruvate carboxykinase 2, mitochondrial [Source:VGNC Symbol;Acc:VGNC:91223]	Metabolism;Environmental Information Processing;Organismal Systems;Environmental Information Processing;Organismal Systems;Metabolism;Human Diseases;Organismal Systems;Metabolism;Environmental Information Processing;Metabolism;Organismal Systems;Organismal Systems	Global and overview maps;Signal transduction;Endocrine system;Signal transduction;Endocrine system;Carbohydrate metabolism;Endocrine and metabolic disease;Endocrine system;Carbohydrate metabolism;Signal transduction;Carbohydrate metabolism;Endocrine system;Excretory system	ko01100//Metabolic pathways;ko04151//PI3K-Akt signaling pathway;ko04910//Insulin signaling pathway;ko04152//AMPK signaling pathway;ko04922//Glucagon signaling pathway;ko00010//Glycolysis / Gluconeogenesis;ko04931//Insulin resistance;ko03320//PPAR signaling pathway;ko00620//Pyruvate metabolism;ko04068//FoxO signaling pathway;ko00020//Citrate cycle (TCA cycle);ko04920//Adipocytokine signaling pathw…	K01596;K01596;K01596;K01596;K01596;K01596;K01596;K01596;K01596;K01596;K01596;K01596;K01596	GO:0005739//mitochondrion;GO:0005829//cytosol	GO:0000166//nucleotide binding;GO:0004611//phosphoenolpyruvate carboxykinase activity;GO:0004613//phosphoenolpyruvate carboxykinase (GTP) activity;GO:0005525//GTP binding;GO:0016829//lyase activity;GO:0016831//carboxy-lyase activity;GO:0017076//purine nucleotide binding;GO:0030145//manganese ion binding;GO:0046872//metal ion binding	GO:0006094//gluconeogenesis;GO:0019543//propionate catabolic process;GO:0032869//cellular response to insulin stimulus;GO:0042594//response to starvation;GO:0046327//glycerol biosynthetic process from pyruvate;GO:0070365//hepatocyte differentiation;GO:0071333//cellular response to glucose stimulus;GO:0071549//cellular response to dexamethasone stimulus
ENSSSCG00000002013	ENSSSCG00000002013	0	462.748	324.54	680.867	514.683	469.969	394.636	DHRS4	dehydrogenase/reductase (SDR family) member 4 [Source:NCBI gene (formerly Entrezgene);Acc:397082]	Metabolism;Cellular Processes;Metabolism	Global and overview maps;Transport and catabolism;Metabolism of cofactors and vitamins	ko01100//Metabolic pathways;ko04146//Peroxisome;ko00830//Retinol metabolism	K11147;K11147;K11147	GO:0005739//mitochondrion;GO:0005777//peroxisome	GO:0000253//3-keto sterol reductase activity;GO:0001758//retinal dehydrogenase activity;GO:0003824//catalytic activity;GO:0004090//carbonyl reductase (NADPH) activity;GO:0016491//oxidoreductase activity;GO:0016616//oxidoreductase activity, acting on the CH-OH group of donors, NAD or NADP as acceptor;GO:0042802//identical protein binding;GO:0052650//NADP-retinol dehydrogenase activity	GO:0001523//retinoid metabolic process;GO:0008202//steroid metabolic process;GO:0042180//cellular ketone metabolic process;GO:0042572//retinol metabolic process;GO:0042574//retinal metabolic process
ENSSSCG00000002016	ENSSSCG00000002016	0	334.268	381.792	361.749	190.185	255.023	125.347	THTPA	thiamine triphosphatase [Source:VGNC Symbol;Acc:VGNC:93969]	Metabolism;Metabolism	Global and overview maps;Metabolism of cofactors and vitamins	ko01100//Metabolic pathways;ko00730//Thiamine metabolism	K05307;K05307	GO:0005737//cytoplasm	GO:0000287//magnesium ion binding;GO:0016462//pyrophosphatase activity;GO:0016787//hydrolase activity;GO:0046872//metal ion binding;GO:0050333//thiamin-triphosphatase activity	GO:0006772//thiamine metabolic process;GO:0016311//dephosphorylation;GO:0042357//thiamine diphosphate metabolic process
ENSSSCG00000002029	ENSSSCG00000002029	0	295.362	664.266	755.798	329.008	321.284	520.809	MYH6	myosin heavy chain 6 [Source:HGNC Symbol;Acc:HGNC:7576]	Human Diseases;Organismal Systems;Environmental Information Processing;Human Diseases;Organismal Systems;Organismal Systems;Human Diseases	Cardiovascular disease;Circulatory system;Signal transduction;Cardiovascular disease;Circulatory system;Endocrine system;Cardiovascular disease	ko05414//Dilated cardiomyopathy;ko04261//Adrenergic signaling in cardiomyocytes;ko04022//cGMP-PKG signaling pathway;ko05410//Hypertrophic cardiomyopathy;ko04260//Cardiac muscle contraction;ko04919//Thyroid hormone signaling pathway;ko05416//Viral myocarditis	K17751;K17751;K17751;K17751;K17751;K17751;K17751	GO:0001725//stress fiber;GO:0016459//myosin complex;GO:0030016//myofibril;GO:0030018//Z disc	GO:0000146//microfilament motor activity;GO:0000166//nucleotide binding;GO:0003774//cytoskeletal motor activity;GO:0003779//actin binding;GO:0005515//protein binding;GO:0005524//ATP binding;GO:0019901//protein kinase binding;GO:0051015//actin filament binding	GO:0001701//in utero embryonic development;GO:0002026//regulation of the force of heart contraction;GO:0002027//regulation of heart rate;GO:0006936//muscle contraction;GO:0006941//striated muscle contraction;GO:0007512//adult heart development;GO:0007522//visceral muscle development;GO:0008016//regulation of heart contraction;GO:0008217//regulation of blood pressure;GO:0014898//cardiac muscle hyp…
ENSSSCG00000002034	ENSSSCG00000002034	0	67.7196	93.8658	126.588	141.164	118.091	105.405	ACIN1	apoptotic chromatin condensation inducer 1 [Source:VGNC Symbol;Acc:VGNC:85011]	Genetic Information Processing;Genetic Information Processing;Genetic Information Processing	Transcription;Translation;Translation	ko03040//Spliceosome;ko03013//Nucleocytoplasmic transport;ko03015//mRNA surveillance pathway	K12875;K12875;K12875	-	GO:0003676//nucleic acid binding	-
ENSSSCG00000002039	ENSSSCG00000002039	0	199.927	143.168	155.697	198.511	243.286	229.035	MMP14	matrix metallopeptidase 14 [Source:VGNC Symbol;Acc:VGNC:109465]	Environmental Information Processing;Organismal Systems;Organismal Systems	Signal transduction;Endocrine system;Endocrine system	ko04668//TNF signaling pathway;ko04912//GnRH signaling pathway;ko04928//Parathyroid hormone synthesis, secretion and action	K07763;K07763;K07763	GO:0005615//extracellular space;GO:0005634//nucleus;GO:0005737//cytoplasm;GO:0005829//cytosol;GO:0005886//plasma membrane;GO:0016020//membrane;GO:0031012//extracellular matrix;GO:0031410//cytoplasmic vesicle;GO:0042470//melanosome;GO:0044354//macropinosome;GO:0045111//intermediate filament cytoskeleton	GO:0004175//endopeptidase activity;GO:0004222//metalloendopeptidase activity;GO:0008233//peptidase activity;GO:0008237//metallopeptidase activity;GO:0008270//zinc ion binding;GO:0016787//hydrolase activity;GO:0046872//metal ion binding;GO:0070006//metalloaminopeptidase activity	GO:0001501//skeletal system development;GO:0001503//ossification;GO:0001958//endochondral ossification;GO:0006508//proteolysis;GO:0010831//positive regulation of myotube differentiation;GO:0016477//cell migration;GO:0030198//extracellular matrix organization;GO:0030307//positive regulation of cell growth;GO:0030324//lung development;GO:0030335//positive regulation of cell migration;GO:0030574//co…
ENSSSCG00000002042	ENSSSCG00000002042	0	0	0	26.7882	305.425	5.91184	72.2458	OXA1L	OXA1L mitochondrial inner membrane protein [Source:VGNC Symbol;Acc:VGNC:91112]	Genetic Information Processing	Folding, sorting and degradation	ko03060//Protein export	K03217	GO:0005739//mitochondrion;GO:0016020//membrane;GO:0031090//organelle membrane	GO:0032977//membrane insertase activity	GO:0032979//protein insertion into mitochondrial inner membrane from matrix;GO:0090150//establishment of protein localization to membrane
ENSSSCG00000002050	ENSSSCG00000002050	0	354.706	384.645	466.301	395.029	513.611	584.934	DAD1	defender against cell death 1 [Source:VGNC Symbol;Acc:VGNC:87150]	Metabolism;Genetic Information Processing;Metabolism;Metabolism	Global and overview maps;Folding, sorting and degradation;Glycan biosynthesis and metabolism;Glycan biosynthesis and metabolism	ko01100//Metabolic pathways;ko04141//Protein processing in endoplasmic reticulum;ko00510//N-Glycan biosynthesis;ko00513//Various types of N-glycan biosynthesis	K12668;K12668;K12668;K12668	GO:0005783//endoplasmic reticulum;GO:0005789//endoplasmic reticulum membrane;GO:0008250//oligosaccharyltransferase complex;GO:0016020//membrane	GO:0008047//enzyme activator activity	GO:0001824//blastocyst development;GO:0006486//protein glycosylation;GO:0006487//protein N-linked glycosylation;GO:0006915//apoptotic process;GO:0018279//protein N-linked glycosylation via asparagine;GO:0031647//regulation of protein stability;GO:0043066//negative regulation of apoptotic process
ENSSSCG00000002135	ENSSSCG00000002135	0	231.362	202.337	155.457	279.349	207.291	197.732	PNP	purine nucleoside phosphorylase [Source:VGNC Symbol;Acc:VGNC:91605]	Metabolism;Metabolism;Metabolism	Global and overview maps;Nucleotide metabolism;Metabolism of cofactors and vitamins	ko01100//Metabolic pathways;ko00230//Purine metabolism;ko00760//Nicotinate and nicotinamide metabolism	K03783;K03783;K03783	GO:0005737//cytoplasm;GO:0005829//cytosol	GO:0001882//nucleoside binding;GO:0002060//purine nucleobase binding;GO:0003824//catalytic activity;GO:0004731//purine-nucleoside phosphorylase activity;GO:0016740//transferase activity;GO:0016757//glycosyltransferase activity;GO:0016763//pentosyltransferase activity;GO:0042301//phosphate ion binding;GO:0042802//identical protein binding;GO:0047975//guanosine phosphorylase activity	GO:0000255//allantoin metabolic process;GO:0006139//nucleobase-containing compound metabolic process;GO:0006148//inosine catabolic process;GO:0006149//deoxyinosine catabolic process;GO:0006157//deoxyadenosine catabolic process;GO:0006166//purine ribonucleoside salvage;GO:0006204//IMP catabolic process;GO:0006738//nicotinamide riboside catabolic process;GO:0006955//immune response;GO:0009116//nucl…
ENSSSCG00000002138	ENSSSCG00000002138	0	142.981	81.7405	96.0213	148.419	106.616	133.223	OSGEP	O-sialoglycoprotein endopeptidase [Source:VGNC Symbol;Acc:VGNC:91078]	-	-	-	-	GO:0000408//EKC/KEOPS complex;GO:0005634//nucleus;GO:0005654//nucleoplasm;GO:0005737//cytoplasm;GO:0005886//plasma membrane;GO:0016607//nuclear speck	GO:0016740//transferase activity;GO:0016746//acyltransferase activity;GO:0016747//acyltransferase activity, transferring groups other than amino-acyl groups;GO:0046872//metal ion binding;GO:0061711//N(6)-L-threonylcarbamoyladenine synthase activity;GO:0140101//catalytic activity, acting on a tRNA	GO:0002949//tRNA threonylcarbamoyladenosine modification;GO:0006400//tRNA modification;GO:0008033//tRNA processing;GO:0070525//tRNA threonylcarbamoyladenosine metabolic process
ENSSSCG00000002254	ENSSSCG00000002254;ENSSSCG00000014157	0	0	0	0	184.568	148.439	112.31	NR2F2	nuclear receptor subfamily 2 group F member 2 [Source:VGNC Symbol;Acc:VGNC:90881]	-	-	-	-	GO:0005634//nucleus;GO:0005654//nucleoplasm;GO:0005829//cytosol	GO:0000978//RNA polymerase II cis-regulatory region sequence-specific DNA binding;GO:0001972//retinoic acid binding;GO:0003677//DNA binding;GO:0003700//DNA-binding transcription factor activity;GO:0004879//nuclear receptor activity;GO:0008270//zinc ion binding;GO:0042803//protein homodimerization activity;GO:0043565//sequence-specific DNA binding;GO:0046872//metal ion binding	GO:0000122//negative regulation of transcription by RNA polymerase II;GO:0001937//negative regulation of endothelial cell proliferation;GO:0006351//transcription, DNA-templated;GO:0006355//regulation of transcription, DNA-templated;GO:0008585//female gonad development;GO:0010596//negative regulation of endothelial cell migration;GO:0030154//cell differentiation;GO:0030522//intracellular receptor …
ENSSSCG00000014157	ENSSSCG00000002254;ENSSSCG00000014157	0	0	0	0	184.568	148.439	112.31	NR2F1	nuclear receptor subfamily 2 group F member 1 [Source:VGNC Symbol;Acc:VGNC:90880]	-	-	-	-	GO:0005634//nucleus;GO:0005654//nucleoplasm;GO:0005829//cytosol	GO:0000978//RNA polymerase II cis-regulatory region sequence-specific DNA binding;GO:0001227//DNA-binding transcription repressor activity, RNA polymerase II-specific;GO:0003677//DNA binding;GO:0003700//DNA-binding transcription factor activity;GO:0004879//nuclear receptor activity;GO:0008270//zinc ion binding;GO:0043565//sequence-specific DNA binding;GO:0046872//metal ion binding;GO:1990837//seq…	GO:0000122//negative regulation of transcription by RNA polymerase II;GO:0006351//transcription, DNA-templated;GO:0006355//regulation of transcription, DNA-templated;GO:0030154//cell differentiation;GO:0030522//intracellular receptor signaling pathway;GO:0045944//positive regulation of transcription by RNA polymerase II;GO:0048856//anatomical structure development
ENSSSCG00000002267	ENSSSCG00000002267	0	163.989	88.5394	163.735	85.9048	84.8259	91.1348	RGMA	repulsive guidance molecule BMP co-receptor a [Source:VGNC Symbol;Acc:VGNC:92254]	Organismal Systems;Environmental Information Processing	Development and regeneration;Signal transduction	ko04360//Axon guidance;ko04350//TGF-beta signaling pathway	K23096;K23096	GO:0005783//endoplasmic reticulum;GO:0005886//plasma membrane;GO:0009986//cell surface;GO:0016020//membrane;GO:0110165//cellular anatomical entity	GO:0005102//signaling receptor binding;GO:0015026//coreceptor activity;GO:1990459//transferrin receptor binding	GO:0001843//neural tube closure;GO:0006509//membrane protein ectodomain proteolysis;GO:0010977//negative regulation of neuron projection development;GO:0030509//BMP signaling pathway;GO:0030510//regulation of BMP signaling pathway;GO:0031175//neuron projection development;GO:0043547//positive regulation of GTPase activity;GO:0045944//positive regulation of transcription by RNA polymerase II;GO:00…
ENSSSCG00000002269	ENSSSCG00000002269	0	587.668	437.589	934.457	682.513	567.603	556.602	MTHFD1	methylenetetrahydrofolate dehydrogenase, cyclohydrolase and formyltetrahydrofolate synthetase 1 [Source:VGNC Symbol;Acc:VGNC:90450]	Metabolism;Metabolism	Global and overview maps;Metabolism of cofactors and vitamins	ko01100//Metabolic pathways;ko00670//One carbon pool by folate	K00288;K00288	GO:0005829//cytosol	GO:0000166//nucleotide binding;GO:0003824//catalytic activity;GO:0004329//formate-tetrahydrofolate ligase activity;GO:0004477//methenyltetrahydrofolate cyclohydrolase activity;GO:0004486//methylenetetrahydrofolate dehydrogenase [NAD(P)+] activity;GO:0004488//methylenetetrahydrofolate dehydrogenase (NADP+) activity;GO:0005524//ATP binding;GO:0016491//oxidoreductase activity;GO:0016787//hydrolase a…	GO:0006164//purine nucleotide biosynthetic process;GO:0006730//one-carbon metabolic process;GO:0009070//serine family amino acid biosynthetic process;GO:0009086//methionine biosynthetic process;GO:0009257//10-formyltetrahydrofolate biosynthetic process;GO:0035999//tetrahydrofolate interconversion
ENSSSCG00000002277	ENSSSCG00000002277	0	191.052	262.402	380.032	201.869	214.764	191.114	SPTB	spectrin beta, erythrocytic [Source:VGNC Symbol;Acc:VGNC:93435]	-	-	-	-	GO:0005737//cytoplasm;GO:0005829//cytosol;GO:0005856//cytoskeleton;GO:0005886//plasma membrane;GO:0008091//spectrin;GO:0014731//spectrin-associated cytoskeleton;GO:0016020//membrane;GO:0030054//cell junction;GO:0030864//cortical actin cytoskeleton;GO:0032991//protein-containing complex;GO:0042995//cell projection;GO:0071944//cell periphery;GO:0098978//glutamatergic synapse	GO:0003779//actin binding;GO:0005200//structural constituent of cytoskeleton;GO:0005515//protein binding;GO:0005543//phospholipid binding;GO:0030506//ankyrin binding;GO:0051015//actin filament binding	GO:0007010//cytoskeleton organization;GO:0030036//actin cytoskeleton organization;GO:0051693//actin filament capping;GO:0098885//modification of postsynaptic actin cytoskeleton
ENSSSCG00000002281	ENSSSCG00000002281	0	93.886	53.4017	40.512	158.914	109.44	94.4828	FNTB	farnesyltransferase, CAAX box, beta [Source:VGNC Symbol;Acc:VGNC:109191]	Metabolism	Metabolism of terpenoids and polyketides	ko00900//Terpenoid backbone biosynthesis	K05954	GO:0005875//microtubule associated complex;GO:0005965//protein farnesyltransferase complex	GO:0003824//catalytic activity;GO:0004659//prenyltransferase activity;GO:0004660//protein farnesyltransferase activity;GO:0008270//zinc ion binding;GO:0008318//protein prenyltransferase activity;GO:0016740//transferase activity;GO:0046872//metal ion binding	GO:0018343//protein farnesylation
ENSSSCG00000002283	ENSSSCG00000002283	0	30.5395	75.1427	6.87797	62.6603	7.27165	74.1606	FUT8	fucosyltransferase 8 [Source:VGNC Symbol;Acc:VGNC:109455]	Metabolism;Human Diseases;Metabolism;Metabolism;Metabolism	Global and overview maps;Cancer: overview;Glycan biosynthesis and metabolism;Glycan biosynthesis and metabolism;Glycan biosynthesis and metabolism	ko01100//Metabolic pathways;ko05202//Transcriptional misregulation in cancer;ko00510//N-Glycan biosynthesis;ko00513//Various types of N-glycan biosynthesis;ko00533//Glycosaminoglycan biosynthesis - keratan sulfate	K00717;K00717;K00717;K00717;K00717	GO:0005794//Golgi apparatus;GO:0016020//membrane;GO:0032580//Golgi cisterna membrane	GO:0005515//protein binding;GO:0008424//glycoprotein 6-alpha-L-fucosyltransferase activity;GO:0016740//transferase activity;GO:0016757//glycosyltransferase activity;GO:0016758//hexosyltransferase activity;GO:0017124//SH3 domain binding;GO:0046921//alpha-(1->6)-fucosyltransferase activity	GO:0006486//protein glycosylation;GO:0006487//protein N-linked glycosylation;GO:0006491//N-glycan processing;GO:0007179//transforming growth factor beta receptor signaling pathway;GO:0007229//integrin-mediated signaling pathway;GO:0007585//respiratory gaseous exchange by respiratory system;GO:0010468//regulation of gene expression;GO:0010761//fibroblast migration;GO:0016477//cell migration;GO:001…
ENSSSCG00000002285	ENSSSCG00000002285	0	100.999	152.636	132.86	129.535	144.687	135.901	GPHN	gephyrin [Source:VGNC Symbol;Acc:VGNC:88587]	Metabolism;Organismal Systems;Metabolism	Global and overview maps;Nervous system;Metabolism of cofactors and vitamins	ko01100//Metabolic pathways;ko04727//GABAergic synapse;ko00790//Folate biosynthesis	K15376;K15376;K15376	GO:0005737//cytoplasm;GO:0005829//cytosol;GO:0030425//dendrite;GO:0045211//postsynaptic membrane;GO:0097060//synaptic membrane;GO:0099572//postsynaptic specialization;GO:0099634//postsynaptic specialization membrane	GO:0005524//ATP binding;GO:0008940//nitrate reductase activity;GO:0016740//transferase activity;GO:0042802//identical protein binding;GO:0043546//molybdopterin cofactor binding;GO:0046872//metal ion binding;GO:0061598//molybdopterin adenylyltransferase activity;GO:0061599//molybdopterin molybdotransferase activity	GO:0006777//Mo-molybdopterin cofactor biosynthetic process;GO:0007529//establishment of synaptic specificity at neuromuscular junction;GO:0010038//response to metal ion;GO:0018315//molybdenum incorporation into molybdenum-molybdopterin complex;GO:0032324//molybdopterin cofactor biosynthetic process;GO:0072579//glycine receptor clustering;GO:0097112//gamma-aminobutyric acid receptor clustering;GO:…
ENSSSCG00000002295	ENSSSCG00000002295	0	127.296	64.7317	262.917	91.454	176.502	117.023	VTI1B	vesicle transport through interaction with t-SNAREs 1B [Source:VGNC Symbol;Acc:VGNC:94880]	Genetic Information Processing	Folding, sorting and degradation	ko04130//SNARE interactions in vesicular transport	K08493	GO:0005737//cytoplasm;GO:0005765//lysosomal membrane;GO:0005789//endoplasmic reticulum membrane;GO:0005794//Golgi apparatus;GO:0005829//cytosol;GO:0012507//ER to Golgi transport vesicle membrane;GO:0016020//membrane;GO:0031201//SNARE complex;GO:0031901//early endosome membrane;GO:0031902//late endosome membrane;GO:0031982//vesicle;GO:0043231//intracellular membrane-bounded organelle;GO:0048471//p…	GO:0000149//SNARE binding;GO:0005484//SNAP receptor activity;GO:0019869//chloride channel inhibitor activity	GO:0006886//intracellular protein transport;GO:0006891//intra-Golgi vesicle-mediated transport;GO:0006896//Golgi to vacuole transport;GO:0015031//protein transport;GO:0016192//vesicle-mediated transport;GO:0016236//macroautophagy;GO:0042147//retrograde transport, endosome to Golgi;GO:0048280//vesicle fusion with Golgi apparatus;GO:1903076//regulation of protein localization to plasma membrane
ENSSSCG00000002296	ENSSSCG00000002296	0	141.727	140.612	244.156	139.94	111.965	153.864	RDH11	retinol dehydrogenase 11 [Source:HGNC Symbol;Acc:HGNC:17964]	Metabolism;Metabolism	Global and overview maps;Metabolism of cofactors and vitamins	ko01100//Metabolic pathways;ko00830//Retinol metabolism	K11152;K11152	GO:0001917//photoreceptor inner segment;GO:0005789//endoplasmic reticulum membrane	GO:0033721//aldehyde dehydrogenase (NADP+) activity;GO:0052650//NADP-retinol dehydrogenase activity	GO:0001523//retinoid metabolic process;GO:0007601//visual perception;GO:0016062//adaptation of rhodopsin mediated signaling;GO:0042572//retinol metabolic process;GO:0042574//retinal metabolic process;GO:0110095//cellular detoxification of aldehyde
ENSSSCG00000002306	ENSSSCG00000002306	0	139.239	88.0424	114.208	77.2715	134.238	74.4582	GALNT16	polypeptide N-acetylgalactosaminyltransferase 16 [Source:VGNC Symbol;Acc:VGNC:88332]	Metabolism;Metabolism;Metabolism	Global and overview maps;Glycan biosynthesis and metabolism;Glycan biosynthesis and metabolism	ko01100//Metabolic pathways;ko00514//Other types of O-glycan biosynthesis;ko00512//Mucin type O-glycan biosynthesis	K00710;K00710;K00710	GO:0000139//Golgi membrane;GO:0005794//Golgi apparatus;GO:0016020//membrane	GO:0004653//polypeptide N-acetylgalactosaminyltransferase activity;GO:0016740//transferase activity;GO:0016757//glycosyltransferase activity;GO:0030246//carbohydrate binding	GO:0006486//protein glycosylation;GO:0006493//protein O-linked glycosylation;GO:0018242//protein O-linked glycosylation via serine;GO:0018243//protein O-linked glycosylation via threonine
ENSSSCG00000002307	ENSSSCG00000002307	0	284.042	422.236	337.155	617.604	361.348	407.449	ERH	ERH mRNA splicing and mitosis factor [Source:VGNC Symbol;Acc:VGNC:87772]	-	-	-	-	GO:0005634//nucleus;GO:0030496//midbody;GO:0034709//methylosome	GO:0008327//methyl-CpG binding	GO:0007049//cell cycle
ENSSSCG00000002341	ENSSSCG00000002341	0	399.691	364.081	388.904	309.606	233.756	261.267	PAPLN	papilin, proteoglycan like sulfated glycoprotein [Source:VGNC Symbol;Acc:VGNC:91169]	-	-	-	-	GO:0005886//plasma membrane	GO:0004867//serine-type endopeptidase inhibitor activity;GO:0005515//protein binding	GO:0007155//cell adhesion;GO:0007411//axon guidance
ENSSSCG00000002348	ENSSSCG00000002348	0.00111857	473.222	50.4211	261.822	67.4887	270.92	474.352	ACOT6	acyl-CoA thioesterase 6 [Source:VGNC Symbol;Acc:VGNC:107121]	-	-	-	-	GO:0005737//cytoplasm;GO:0005829//cytosol	GO:0016790//thiolester hydrolase activity	GO:0006637//acyl-CoA metabolic process
ENSSSCG00000002351	ENSSSCG00000002351	0	253.495	250.319	313.648	191.293	311.567	208.735	PTGR2	prostaglandin reductase 2 [Source:HGNC Symbol;Acc:HGNC:20149]	-	-	-	-	GO:0005737//cytoplasm	GO:0016628//oxidoreductase activity, acting on the CH-CH group of donors, NAD or NADP as acceptor;GO:0036132//13-prostaglandin reductase activity;GO:0047522//15-oxoprostaglandin 13-oxidase activity	GO:0006693//prostaglandin metabolic process;GO:0032787//monocarboxylic acid metabolic process
ENSSSCG00000002354	ENSSSCG00000002354	0	371.356	430.349	385.802	265.561	281.296	296.166	COQ6	coenzyme Q6, monooxygenase [Source:VGNC Symbol;Acc:VGNC:86908]	Metabolism;Metabolism	Global and overview maps;Metabolism of cofactors and vitamins	ko01100//Metabolic pathways;ko00130//Ubiquinone and other terpenoid-quinone biosynthesis	K06126;K06126	GO:0005739//mitochondrion;GO:0005743//mitochondrial inner membrane;GO:0005794//Golgi apparatus;GO:0016020//membrane;GO:0031314//extrinsic component of mitochondrial inner membrane;GO:0042995//cell projection;GO:0110142//ubiquinone biosynthesis complex	GO:0004497//monooxygenase activity;GO:0008681//2-octaprenyl-6-methoxyphenol hydroxylase activity;GO:0016491//oxidoreductase activity;GO:0016705//oxidoreductase activity, acting on paired donors, with incorporation or reduction of molecular oxygen;GO:0016709//oxidoreductase activity, acting on paired donors, with incorporation or reduction of molecular oxygen, NAD(P)H as one donor, and incorporati…	GO:0006744//ubiquinone biosynthetic process
ENSSSCG00000002355	ENSSSCG00000002355	0	81.8953	34.999	86.6678	111.388	94.0117	76.6354	ENTPD5	ectonucleoside triphosphate diphosphohydrolase 5 (inactive) [Source:HGNC Symbol;Acc:HGNC:3367]	Metabolism;Metabolism;Metabolism	Global and overview maps;Nucleotide metabolism;Nucleotide metabolism	ko01100//Metabolic pathways;ko00230//Purine metabolism;ko00240//Pyrimidine metabolism	K01511;K01511;K01511	GO:0005576//extracellular region;GO:0005615//extracellular space;GO:0016020//membrane	GO:0000166//nucleotide binding;GO:0004382//guanosine-diphosphatase activity;GO:0005524//ATP binding;GO:0016787//hydrolase activity;GO:0036384//cytidine-diphosphatase activity;GO:0043262//adenosine-diphosphatase activity;GO:0045134//uridine-diphosphatase activity;GO:1990003//inosine-diphosphatase activity	GO:0009134//nucleoside diphosphate catabolic process
ENSSSCG00000002357	ENSSSCG00000002357	0	1125.7	833.46	1456.41	943.99	642.661	751.351	ALDH6A1	aldehyde dehydrogenase 6 family member A1 [Source:VGNC Symbol;Acc:VGNC:85242]	Metabolism;Metabolism;Metabolism;Metabolism;Metabolism;Metabolism	Global and overview maps;Global and overview maps;Amino acid metabolism;Carbohydrate metabolism;Metabolism of other amino acids;Carbohydrate metabolism	ko01100//Metabolic pathways;ko01200//Carbon metabolism;ko00280//Valine, leucine and isoleucine degradation;ko00640//Propanoate metabolism;ko00410//beta-Alanine metabolism;ko00562//Inositol phosphate metabolism	K00140;K00140;K00140;K00140;K00140;K00140	GO:0005654//nucleoplasm;GO:0005739//mitochondrion	GO:0004491//methylmalonate-semialdehyde dehydrogenase (acylating) activity;GO:0016491//oxidoreductase activity;GO:0016620//oxidoreductase activity, acting on the aldehyde or oxo group of donors, NAD or NADP as acceptor;GO:0018478//malonate-semialdehyde dehydrogenase (acetylating) activity	GO:0006210//thymine catabolic process;GO:0006574//valine catabolic process;GO:0050873//brown fat cell differentiation
ENSSSCG00000002366	ENSSSCG00000002366	0	199.558	246.56	215.666	226.698	209.587	249.538	NPC2	NPC intracellular cholesterol transporter 2 [Source:VGNC Symbol;Acc:VGNC:90843]	Cellular Processes;Organismal Systems	Transport and catabolism;Digestive system	ko04142//Lysosome;ko04979//Cholesterol metabolism	K13443;K13443	GO:0005576//extracellular region;GO:0005615//extracellular space;GO:0005764//lysosome;GO:0005783//endoplasmic reticulum	GO:0015485//cholesterol binding;GO:0019899//enzyme binding;GO:0032934//sterol binding;GO:0120020//cholesterol transfer activity	GO:0006629//lipid metabolic process;GO:0006869//lipid transport;GO:0008202//steroid metabolic process;GO:0008203//cholesterol metabolic process;GO:0009615//response to virus;GO:0010467//gene expression;GO:0010878//cholesterol storage;GO:0015918//sterol transport;GO:0016125//sterol metabolic process;GO:0030301//cholesterol transport;GO:0032366//intracellular sterol transport;GO:0032367//intracellu…
ENSSSCG00000002367	ENSSSCG00000002367	0	354.926	361.067	339.208	160.215	253.776	167.539	ISCA2	iron-sulfur cluster assembly 2 [Source:VGNC Symbol;Acc:VGNC:89221]	-	-	-	-	GO:0005739//mitochondrion	GO:0005506//iron ion binding;GO:0042802//identical protein binding;GO:0051536//iron-sulfur cluster binding;GO:0051537//2 iron, 2 sulfur cluster binding;GO:0051539//4 iron, 4 sulfur cluster binding	GO:0016226//iron-sulfur cluster assembly;GO:0106035//protein maturation by [4Fe-4S] cluster transfer
ENSSSCG00000002372	ENSSSCG00000002372	0	67.5792	135.353	64.6432	156.377	158.561	76.7027	YLPM1	YLP motif containing 1 [Source:VGNC Symbol;Acc:VGNC:95034]	-	-	-	-	GO:0005634//nucleus;GO:0005654//nucleoplasm;GO:0005829//cytosol;GO:0016607//nuclear speck	-	GO:0032204//regulation of telomere maintenance
ENSSSCG00000002374	ENSSSCG00000002374	0	2342.35	2477.36	2478.01	1829.32	1472.06	1628.09	DLST	dihydrolipoamide S-succinyltransferase [Source:VGNC Symbol;Acc:VGNC:87338]	Metabolism;Metabolism;Metabolism;Metabolism;Metabolism	Global and overview maps;Global and overview maps;Amino acid metabolism;Carbohydrate metabolism;Amino acid metabolism	ko01100//Metabolic pathways;ko01200//Carbon metabolism;ko00380//Tryptophan metabolism;ko00020//Citrate cycle (TCA cycle);ko00310//Lysine degradation	K00658;K00658;K00658;K00658;K00658	GO:0005634//nucleus;GO:0005654//nucleoplasm;GO:0005739//mitochondrion;GO:0005759//mitochondrial matrix;GO:0005829//cytosol;GO:0045252//oxoglutarate dehydrogenase complex	GO:0004149//dihydrolipoyllysine-residue succinyltransferase activity;GO:0016740//transferase activity;GO:0016746//acyltransferase activity	GO:0006099//tricarboxylic acid cycle;GO:0033512//L-lysine catabolic process to acetyl-CoA via saccharopine;GO:0106077//histone succinylation
ENSSSCG00000002377	ENSSSCG00000002377	0	199.661	134.762	224.558	165.831	59.7298	177.743	EIF2B2	eukaryotic translation initiation factor 2B subunit beta [Source:VGNC Symbol;Acc:VGNC:87610]	Human Diseases	Infectious disease: viral	ko05168//Herpes simplex virus 1 infection	K03754	GO:0005737//cytoplasm;GO:0005851//eukaryotic translation initiation factor 2B complex	GO:0003743//translation initiation factor activity;GO:0005085//guanyl-nucleotide exchange factor activity;GO:0005524//ATP binding;GO:0005525//GTP binding	GO:0001541//ovarian follicle development;GO:0006413//translational initiation;GO:0007417//central nervous system development;GO:0014003//oligodendrocyte development;GO:0042552//myelination;GO:0044237//cellular metabolic process;GO:0050852//T cell receptor signaling pathway
ENSSSCG00000002379	ENSSSCG00000002379	0	367.097	440.061	344.617	567.457	414.491	416.293	ACYP1	acylphosphatase 1 [Source:NCBI gene (formerly Entrezgene);Acc:100155997]	Metabolism;Metabolism	Global and overview maps;Carbohydrate metabolism	ko01100//Metabolic pathways;ko00620//Pyruvate metabolism	K01512;K01512	-	GO:0003998//acylphosphatase activity;GO:0016787//hydrolase activity	-
ENSSSCG00000002381	ENSSSCG00000002381	0	130.292	98.7447	118.978	161.8	146.642	124.381	NEK9	NIMA related kinase 9 [Source:VGNC Symbol;Acc:VGNC:90679]	-	-	-	-	GO:0005813//centrosome	GO:0004672//protein kinase activity;GO:0004674//protein serine/threonine kinase activity;GO:0005524//ATP binding;GO:0019901//protein kinase binding;GO:0030295//protein kinase activator activity	GO:0000278//mitotic cell cycle;GO:0006468//protein phosphorylation;GO:0007346//regulation of mitotic cell cycle
ENSSSCG00000002392	ENSSSCG00000002392	0	107.315	147.128	71.1523	124.488	198.774	187.211	IRF2BPL	interferon regulatory factor 2 binding protein like [Source:HGNC Symbol;Acc:HGNC:14282]	-	-	-	-	GO:0005634//nucleus;GO:0005654//nucleoplasm	GO:0061630//ubiquitin protein ligase activity	GO:0000122//negative regulation of transcription by RNA polymerase II;GO:0007399//nervous system development;GO:0045944//positive regulation of transcription by RNA polymerase II
ENSSSCG00000002396	ENSSSCG00000002396	0	496.342	420.387	684.398	491.351	413.719	345.749	GSTZ1	glutathione S-transferase zeta 1 [Source:VGNC Symbol;Acc:VGNC:88727]	Metabolism;Metabolism	Global and overview maps;Amino acid metabolism	ko01100//Metabolic pathways;ko00350//Tyrosine metabolism	K01800;K01800	GO:0005737//cytoplasm;GO:0005739//mitochondrion	GO:0003824//catalytic activity;GO:0004364//glutathione transferase activity;GO:0016034//maleylacetoacetate isomerase activity;GO:0016853//isomerase activity	GO:0006559//L-phenylalanine catabolic process;GO:0006572//tyrosine catabolic process;GO:0006749//glutathione metabolic process;GO:0009072//aromatic amino acid family metabolic process
ENSSSCG00000002406	ENSSSCG00000002406	0	275.184	262.174	343.943	344.771	237.102	309.559	AHSA1	activator of HSP90 ATPase activity 1 [Source:VGNC Symbol;Acc:VGNC:85194]	-	-	-	-	GO:0005829//cytosol	GO:0001671//ATPase activator activity;GO:0051087//chaperone binding;GO:0051879//Hsp90 protein binding	GO:0006457//protein folding;GO:0032781//positive regulation of ATPase activity
ENSSSCG00000002411	ENSSSCG00000002411	0	336.182	341.483	294.595	258.898	464.929	317.279	GTF2A1	ral transcription factor IIA subunit 1 [Source:VGNC Symbol;Acc:VGNC:88730]	Human Diseases;Genetic Information Processing	Cancer: overview;Transcription	ko05203//Viral carcinogenesis;ko03022//Basal transcription factors	K03122;K03122	GO:0005634//nucleus;GO:0005654//nucleoplasm;GO:0005669//transcription factor TFIID complex;GO:0005672//transcription factor TFIIA complex;GO:0005737//cytoplasm;GO:0005829//cytosol;GO:0097550//transcription preinitiation complex	GO:0000979//RNA polymerase II core promoter sequence-specific DNA binding;GO:0001091//RNA polymerase II general transcription initiation factor binding;GO:0003677//DNA binding;GO:0016251//RNA polymerase II general transcription initiation factor activity;GO:0017025//TBP-class protein binding;GO:0046982//protein heterodimerization activity;GO:0061629//RNA polymerase II-specific DNA-binding transcr…	GO:0006366//transcription by RNA polymerase II;GO:0006367//transcription initiation from RNA polymerase II promoter;GO:0045944//positive regulation of transcription by RNA polymerase II;GO:0060261//positive regulation of transcription initiation from RNA polymerase II promoter
ENSSSCG00000002414	ENSSSCG00000002414	0	208.501	223.486	204.147	204.631	161.24	181.469	SEL1L	SEL1L adaptor subunit of ERAD E3 ubiquitin ligase [Source:VGNC Symbol;Acc:VGNC:92687]	Genetic Information Processing	Folding, sorting and degradation	ko04141//Protein processing in endoplasmic reticulum	K14026	GO:0000839//Hrd1p ubiquitin ligase ERAD-L complex;GO:0005783//endoplasmic reticulum;GO:0005789//endoplasmic reticulum membrane;GO:0016020//membrane;GO:0036513//Derlin-1 retrotranslocation complex	GO:0005515//protein binding	GO:0006641//triglyceride metabolic process;GO:0009306//protein secretion;GO:0030970//retrograde protein transport, ER to cytosol;GO:0034976//response to endoplasmic reticulum stress;GO:0036503//ERAD pathway
ENSSSCG00000002426	ENSSSCG00000002426	0	113.977	127.4	175.051	206.105	219.396	146.027	ZC3H14	zinc finger CCCH-type containing 14 [Source:VGNC Symbol;Acc:VGNC:95094]	-	-	-	-	GO:0005634//nucleus;GO:0005730//nucleolus;GO:0005737//cytoplasm;GO:0016607//nuclear speck;GO:0032839//dendrite cytoplasm;GO:1904115//axon cytoplasm;GO:1990904//ribonucleoprotein complex	GO:0003723//RNA binding;GO:0008143//poly(A) binding;GO:0046872//metal ion binding	GO:0043488//regulation of mRNA stability;GO:1900363//regulation of mRNA polyadenylation;GO:1900364//negative regulation of mRNA polyadenylation
ENSSSCG00000002433	ENSSSCG00000002433	0	584.328	536.354	630.378	560.065	454.563	513.015	PSMC1	proteasome 26S subunit, ATPase 1 [Source:VGNC Symbol;Acc:VGNC:91912]	Human Diseases;Human Diseases;Human Diseases;Human Diseases;Human Diseases;Human Diseases;Human Diseases;Human Diseases;Human Diseases;Human Diseases;Genetic Information Processing	Neurodegenerative disease;Neurodegenerative disease;Neurodegenerative disease;Neurodegenerative disease;Neurodegenerative disease;Neurodegenerative disease;Infectious disease: viral;Infectious disease: viral;Cancer: overview;Neurodegenerative disease;Folding, sorting and degradation	ko05022//Pathways of neurodegeneration - multiple diseases;ko05014//Amyotrophic lateral sclerosis;ko05010//Alzheimer disease;ko05020//Prion disease;ko05016//Huntington disease;ko05012//Parkinson disease;ko05165//Human papillomavirus infection;ko05169//Epstein-Barr virus infection;ko05203//Viral carcinogenesis;ko05017//Spinocerebellar ataxia;ko03050//Proteasome	K03062;K03062;K03062;K03062;K03062;K03062;K03062;K03062;K03062;K03062;K03062	GO:0000502//proteasome complex;GO:0005654//nucleoplasm;GO:0005737//cytoplasm;GO:0005829//cytosol;GO:0005838//proteasome regulatory particle;GO:0008540//proteasome regulatory particle, base subcomplex;GO:0022624//proteasome accessory complex;GO:0031090//organelle membrane	GO:0000166//nucleotide binding;GO:0005524//ATP binding;GO:0008233//peptidase activity;GO:0016887//ATP hydrolysis activity;GO:0036402//proteasome-activating activity	GO:0006508//proteolysis;GO:0030163//protein catabolic process;GO:0043161//proteasome-mediated ubiquitin-dependent protein catabolic process;GO:1901215//negative regulation of neuron death;GO:1901800//positive regulation of proteasomal protein catabolic process
ENSSSCG00000002436	ENSSSCG00000002436	0	100.374	99.2616	128.79	182.204	61.4123	6.72308	TTC7B	tetratricopeptide repeat domain 7B [Source:VGNC Symbol;Acc:VGNC:94558]	-	-	-	-	GO:0005829//cytosol;GO:0005886//plasma membrane	GO:0005515//protein binding	GO:0046854//phosphatidylinositol phosphate biosynthetic process;GO:0072659//protein localization to plasma membrane
ENSSSCG00000002441	ENSSSCG00000002441	0	123.099	154.018	148.102	94.6946	106.965	122.086	PPP4R3A	protein phosphatase 4 regulatory subunit 3A [Source:VGNC Symbol;Acc:VGNC:91757]	Organismal Systems	Endocrine system	ko04922//Glucagon signaling pathway	K17491	GO:0005654//nucleoplasm;GO:0005829//cytosol;GO:0016607//nuclear speck;GO:0030289//protein phosphatase 4 complex	GO:0072542//protein phosphatase activator activity	GO:0006470//protein dephosphorylation;GO:0006974//cellular response to DNA damage stimulus
ENSSSCG00000002444	ENSSSCG00000002444	0	869.186	1172.56	756.635	1213.96	1590.71	1432.44	FBLN5	fibulin 5 [Source:VGNC Symbol;Acc:VGNC:88024]	-	-	-	-	GO:0062023//collagen-containing extracellular matrix	GO:0005509//calcium ion binding;GO:0042803//protein homodimerization activity	GO:0046903//secretion;GO:0048251//elastic fiber assembly
ENSSSCG00000002445	ENSSSCG00000002445	0	139.201	166.994	152.158	112.007	153.563	111.62	TRIP11	thyroid hormone receptor interactor 11 [Source:VGNC Symbol;Acc:VGNC:94437]	-	-	-	-	GO:0002080//acrosomal membrane;GO:0005793//endoplasmic reticulum-Golgi intermediate compartment;GO:0005794//Golgi apparatus;GO:0005801//cis-Golgi network	GO:0031267//small GTPase binding	GO:0003281//ventricular septum development;GO:0003413//chondrocyte differentiation involved in endochondral bone morphogenesis;GO:0006486//protein glycosylation;GO:0006888//endoplasmic reticulum to Golgi vesicle-mediated transport;GO:0007030//Golgi organization;GO:0051216//cartilage development;GO:0060122//inner ear receptor cell stereocilium organization;GO:0060348//bone development;GO:0090161//…
ENSSSCG00000002446	ENSSSCG00000002446	0	206.831	208.787	203.535	169.058	216.774	170.089	ATXN3	ataxin 3 [Source:NCBI gene (formerly Entrezgene);Acc:100144422]	Human Diseases;Genetic Information Processing;Human Diseases	Neurodegenerative disease;Folding, sorting and degradation;Neurodegenerative disease	ko05022//Pathways of neurodegeneration - multiple diseases;ko04141//Protein processing in endoplasmic reticulum;ko05017//Spinocerebellar ataxia	K11863;K11863;K11863	GO:0005634//nucleus;GO:0005654//nucleoplasm;GO:0005730//nucleolus;GO:0005737//cytoplasm;GO:0005759//mitochondrial matrix;GO:0005789//endoplasmic reticulum membrane;GO:0005829//cytosol;GO:0005886//plasma membrane;GO:0031966//mitochondrial membrane;GO:0042405//nuclear inclusion body	GO:0004843//thiol-dependent deubiquitinase;GO:0008233//peptidase activity;GO:0008234//cysteine-type peptidase activity;GO:0016787//hydrolase activity;GO:0031625//ubiquitin protein ligase binding;GO:0051117//ATPase binding;GO:0061578//Lys63-specific deubiquitinase activity;GO:1990380//Lys48-specific deubiquitinase activity	GO:0000226//microtubule cytoskeleton organization;GO:0006508//proteolysis;GO:0006511//ubiquitin-dependent protein catabolic process;GO:0006515//protein quality control for misfolded or incompletely synthesized proteins;GO:0010810//regulation of cell-substrate adhesion;GO:0016579//protein deubiquitination;GO:0030036//actin cytoskeleton organization;GO:0034605//cellular response to heat;GO:0035520/…
ENSSSCG00000002447	ENSSSCG00000002447	0	51.7958	35.3692	12.2612	95.3859	13.2002	40.2789	CPSF2	cleavage and polyadenylation specific factor 2 [Source:VGNC Symbol;Acc:VGNC:86959]	Genetic Information Processing	Translation	ko03015//mRNA surveillance pathway	K14402	GO:0005634//nucleus;GO:0005847//mRNA cleavage and polyadenylation specificity factor complex;GO:0098794//postsynapse;GO:0098978//glutamatergic synapse	GO:0003723//RNA binding;GO:0005515//protein binding	GO:0006378//mRNA polyadenylation;GO:0006379//mRNA cleavage;GO:0006397//mRNA processing;GO:0006398//mRNA 3'-end processing by stem-loop binding and cleavage;GO:0098789//pre-mRNA cleavage required for polyadenylation
ENSSSCG00000002449	ENSSSCG00000002449	0	225.504	154.139	219.75	125.826	134.625	184.472	NDUFB1	NADH:ubiquinone oxidoreductase subunit B1 [Source:HGNC Symbol;Acc:HGNC:7695]	Metabolism;Human Diseases;Human Diseases;Human Diseases;Human Diseases;Human Diseases;Human Diseases;Human Diseases;Human Diseases;Organismal Systems;Metabolism;Human Diseases;Organismal Systems	Global and overview maps;Neurodegenerative disease;Neurodegenerative disease;Neurodegenerative disease;Neurodegenerative disease;Neurodegenerative disease;Neurodegenerative disease;Cancer: overview;Cardiovascular disease;Environmental adaptation;Energy metabolism;Endocrine and metabolic disease;Nervous system	ko01100//Metabolic pathways;ko05022//Pathways of neurodegeneration - multiple diseases;ko05014//Amyotrophic lateral sclerosis;ko05010//Alzheimer disease;ko05020//Prion disease;ko05016//Huntington disease;ko05012//Parkinson disease;ko05208//Chemical carcinogenesis - reactive oxygen species;ko05415//Diabetic cardiomyopathy;ko04714//Thermogenesis;ko00190//Oxidative phosphorylation;ko04932//Non-alcoh…	K03957;K03957;K03957;K03957;K03957;K03957;K03957;K03957;K03957;K03957;K03957;K03957;K03957	GO:0005739//mitochondrion;GO:0005743//mitochondrial inner membrane;GO:0005747//mitochondrial respiratory chain complex I;GO:0016020//membrane;GO:0016607//nuclear speck	-	GO:0032981//mitochondrial respiratory chain complex I assembly
ENSSSCG00000002452	ENSSSCG00000002452	0	423.071	353.455	373.332	819.615	127.538	431.099	LGMN	legumain [Source:VGNC Symbol;Acc:VGNC:89702]	Cellular Processes;Organismal Systems	Transport and catabolism;Immune system	ko04142//Lysosome;ko04612//Antigen processing and presentation	K01369;K01369	GO:0005576//extracellular region;GO:0005737//cytoplasm;GO:0005764//lysosome;GO:0005770//late endosome;GO:0045177//apical part of cell;GO:0048471//perinuclear region of cytoplasm	GO:0004175//endopeptidase activity;GO:0004197//cysteine-type endopeptidase activity;GO:0008233//peptidase activity;GO:0008234//cysteine-type peptidase activity;GO:0016787//hydrolase activity	GO:0003014//renal system process;GO:0006508//proteolysis;GO:0006624//vacuolar protein processing;GO:0007613//memory;GO:0008284//positive regulation of cell population proliferation;GO:0008306//associative learning;GO:0010447//response to acidic pH;GO:0010629//negative regulation of gene expression;GO:0032801//receptor catabolic process;GO:0035729//cellular response to hepatocyte growth factor sti…
ENSSSCG00000002455	ENSSSCG00000002455	0	226.291	212.981	225.726	270.65	233.494	252.608	GOLGA5	golgin A5 [Source:VGNC Symbol;Acc:VGNC:88552]	-	-	-	-	GO:0000139//Golgi membrane;GO:0005794//Golgi apparatus;GO:0005801//cis-Golgi network;GO:0016020//membrane;GO:0031985//Golgi cisterna	GO:0031267//small GTPase binding;GO:0042803//protein homodimerization activity	GO:0007030//Golgi organization;GO:0048193//Golgi vesicle transport
ENSSSCG00000002475	ENSSSCG00000002475	0	300.715	369.062	362.08	62.262	152.362	95.4884	SERPINA6	serpin family A member 6 [Source:NCBI gene (formerly Entrezgene);Acc:396736]	-	-	-	-	GO:0005576//extracellular region;GO:0005615//extracellular space	GO:0004867//serine-type endopeptidase inhibitor activity;GO:0005496//steroid binding	GO:0010951//negative regulation of endopeptidase activity
ENSSSCG00000002481	ENSSSCG00000002481	0	93.3658	70.3833	90.528	164.685	82.5899	88.1042	SERPINA5	serpin family A member 5 [Source:VGNC Symbol;Acc:VGNC:92734]	Organismal Systems	Immune system	ko04610//Complement and coagulation cascades	K03913	GO:0002080//acrosomal membrane;GO:0005576//extracellular region;GO:0005615//extracellular space;GO:0009897//external side of plasma membrane;GO:0016020//membrane;GO:0031091//platelet alpha granule;GO:0031094//platelet dense tubular network;GO:0032991//protein-containing complex;GO:0036024//protein C inhibitor-TMPRSS7 complex;GO:0036025//protein C inhibitor-TMPRSS11E complex;GO:0036026//protein C …	GO:0001972//retinoic acid binding;GO:0002020//protease binding;GO:0004867//serine-type endopeptidase inhibitor activity;GO:0031210//phosphatidylcholine binding;GO:0032190//acrosin binding	GO:0007283//spermatogenesis;GO:0010951//negative regulation of endopeptidase activity;GO:0051346//negative regulation of hydrolase activity
ENSSSCG00000002483	ENSSSCG00000002483	0	764.596	572.808	307.966	2567.95	1668.44	957.455	SERPINA3-8	XP_020955331.1 LOW QUALITY PROTEIN: serpin A3-8 [Sus scrofa]	-	-	-	-	GO:0005576//extracellular region;GO:0005615//extracellular space	GO:0004867//serine-type endopeptidase inhibitor activity	GO:0010951//negative regulation of endopeptidase activity
ENSSSCG00000002486	ENSSSCG00000002486	0	149.832	480.851	208.36	890.981	1387.99	391.717	SERPINA3-6	XP_013833856.2 LOW QUALITY PROTEIN: serpin A3-5 [Sus scrofa]	-	-	-	-	GO:0005576//extracellular region;GO:0005615//extracellular space	GO:0004867//serine-type endopeptidase inhibitor activity	GO:0010951//negative regulation of endopeptidase activity
ENSSSCG00000002494	ENSSSCG00000002494	0	25.2938	49.1294	84.4628	13.0463	25.9856	52.1287	CLMN	calmin [Source:VGNC Symbol;Acc:VGNC:86769]	-	-	-	-	GO:0005640//nuclear outer membrane;GO:0005737//cytoplasm;GO:0016020//membrane;GO:0034993//meiotic nuclear membrane microtubule tethering complex	GO:0003779//actin binding;GO:0005515//protein binding;GO:0051015//actin filament binding	GO:0007097//nuclear migration;GO:0008285//negative regulation of cell population proliferation;GO:0031175//neuron projection development
ENSSSCG00000002495	ENSSSCG00000002495	0	57.2028	120.45	51.8784	50.7442	29.6993	71.7891	SYNE3	spectrin repeat containing nuclear envelope family member 3 [Source:VGNC Symbol;Acc:VGNC:98353]	-	-	-	-	GO:0005634//nucleus;GO:0005635//nuclear envelope;GO:0005640//nuclear outer membrane;GO:0005737//cytoplasm;GO:0016020//membrane;GO:0031965//nuclear membrane;GO:0034993//meiotic nuclear membrane microtubule tethering complex	GO:0051015//actin filament binding;GO:0140444//cytoskeleton-nuclear membrane anchor activity	GO:0007010//cytoskeleton organization;GO:0007097//nuclear migration;GO:0008360//regulation of cell shape;GO:0090150//establishment of protein localization to membrane
ENSSSCG00000002508	ENSSSCG00000002508	0	25.7671	54.8429	107.375	101.777	37.2386	71.2723	SETD3	SET domain containing 3, actin histidine methyltransferase [Source:VGNC Symbol;Acc:VGNC:92758]	-	-	-	-	GO:0000785//chromatin;GO:0005737//cytoplasm	GO:0003713//transcription coactivator activity;GO:0003779//actin binding;GO:0005515//protein binding;GO:0008168//methyltransferase activity;GO:0008170//N-methyltransferase activity;GO:0008757//S-adenosylmethionine-dependent methyltransferase activity;GO:0016740//transferase activity;GO:0018064//protein-L-histidine N-tele-methyltransferase activity;GO:0042800//histone methyltransferase activity (H…	GO:0006338//chromatin remodeling;GO:0006479//protein methylation;GO:0018021//peptidyl-histidine methylation;GO:0018023//peptidyl-lysine trimethylation;GO:0018026//peptidyl-lysine monomethylation;GO:0018027//peptidyl-lysine dimethylation;GO:0018193//peptidyl-amino acid modification;GO:0030047//actin modification;GO:0032259//methylation;GO:0045944//positive regulation of transcription by RNA polyme…
ENSSSCG00000002516	ENSSSCG00000002516	0	357.247	199.47	283.508	641.942	401.641	382.664	WARS1	tryptophanyl-tRNA synthetase 1 [Source:VGNC Symbol;Acc:VGNC:94891]	Genetic Information Processing	Translation	ko00970//Aminoacyl-tRNA biosynthesis	K01867	GO:0005634//nucleus;GO:0005737//cytoplasm;GO:0005829//cytosol;GO:0032991//protein-containing complex	GO:0000166//nucleotide binding;GO:0004812//aminoacyl-tRNA ligase activity;GO:0004830//tryptophan-tRNA ligase activity;GO:0005524//ATP binding;GO:0016874//ligase activity;GO:0019210//kinase inhibitor activity;GO:0019901//protein kinase binding;GO:0019904//protein domain specific binding;GO:0042803//protein homodimerization activity	GO:0006412//translation;GO:0006418//tRNA aminoacylation for protein translation;GO:0006436//tryptophanyl-tRNA aminoacylation;GO:0006469//negative regulation of protein kinase activity;GO:0010628//positive regulation of gene expression;GO:0031334//positive regulation of protein-containing complex assembly;GO:0045765//regulation of angiogenesis
ENSSSCG00000002523	ENSSSCG00000002523	0	155.507	283.004	156.531	85.4676	362.301	166.639	CDC42BPB	CDC42 binding protein kinase beta [Source:VGNC Symbol;Acc:VGNC:86453]	-	-	-	-	GO:0005737//cytoplasm;GO:0005856//cytoskeleton;GO:0016020//membrane;GO:0030027//lamellipodium;GO:0042641//actomyosin;GO:0042995//cell projection;GO:0110165//cellular anatomical entity	GO:0000166//nucleotide binding;GO:0004672//protein kinase activity;GO:0004674//protein serine/threonine kinase activity;GO:0005524//ATP binding;GO:0016301//kinase activity;GO:0016740//transferase activity;GO:0044877//protein-containing complex binding;GO:0046872//metal ion binding	GO:0006468//protein phosphorylation;GO:0007010//cytoskeleton organization;GO:0016310//phosphorylation;GO:0016477//cell migration;GO:0018107//peptidyl-threonine phosphorylation;GO:0031032//actomyosin structure organization
ENSSSCG00000002526	ENSSSCG00000002526;ENSSSCG00000028293	0	74.9049	96.655	85.4571	150.411	53.8522	105.374	RCOR1	REST corepressor 1 [Source:VGNC Symbol;Acc:VGNC:92183]	Human Diseases	Neurodegenerative disease	ko05016//Huntington disease	K11829	GO:0000118//histone deacetylase complex;GO:0005634//nucleus;GO:0005654//nucleoplasm;GO:0005667//transcription regulator complex;GO:0017053//transcription repressor complex;GO:1990391//DNA repair complex	GO:0003682//chromatin binding;GO:0003714//transcription corepressor activity;GO:0019899//enzyme binding	GO:0006357//regulation of transcription by RNA polymerase II;GO:0010629//negative regulation of gene expression;GO:0030218//erythrocyte differentiation;GO:0045654//positive regulation of megakaryocyte differentiation;GO:0045892//negative regulation of transcription, DNA-templated
ENSSSCG00000028293	ENSSSCG00000002526;ENSSSCG00000028293	0	74.9049	96.655	85.4571	150.411	53.8522	105.374	RCOR3	REST corepressor 3 [Source:VGNC Symbol;Acc:VGNC:92185]	-	-	-	-	GO:0000118//histone deacetylase complex;GO:0005634//nucleus;GO:0005654//nucleoplasm;GO:0005667//transcription regulator complex;GO:0005829//cytosol	GO:0003714//transcription corepressor activity	GO:0006357//regulation of transcription by RNA polymerase II;GO:0045892//negative regulation of transcription, DNA-templated
ENSSSCG00000002535	ENSSSCG00000002535	0	3219.89	3751.96	3963.44	4690.42	2998.51	3645.79	HSP90AA1	heat shock protein 90 alpha family class A member 1 [Source:NCBI gene (formerly Entrezgene);Acc:397028]	Human Diseases;Human Diseases;Environmental Information Processing;Genetic Information Processing;Human Diseases;Cellular Processes;Organismal Systems;Human Diseases;Human Diseases;Organismal Systems;Organismal Systems;Human Diseases;Organismal Systems;Organismal Systems;Organismal Systems	Cancer: overview;Infectious disease: bacterial;Signal transduction;Folding, sorting and degradation;Cardiovascular disease;Cell growth and death;Immune system;Cancer: overview;Cardiovascular disease;Endocrine system;Immune system;Cancer: specific types;Immune system;Endocrine system;Immune system	ko05200//Pathways in cancer;ko05132//Salmonella infection;ko04151//PI3K-Akt signaling pathway;ko04141//Protein processing in endoplasmic reticulum;ko05417//Lipid and atherosclerosis;ko04217//Necroptosis;ko04621//NOD-like receptor signaling pathway;ko05207//Chemical carcinogenesis - receptor activation;ko05418//Fluid shear stress and atherosclerosis;ko04915//Estrogen signaling pathway;ko04612//Ant…	K04079;K04079;K04079;K04079;K04079;K04079;K04079;K04079;K04079;K04079;K04079;K04079;K04079;K04079;K04079	GO:0005634//nucleus;GO:0005654//nucleoplasm;GO:0005737//cytoplasm;GO:0005739//mitochondrion;GO:0005829//cytosol;GO:0005886//plasma membrane;GO:0032991//protein-containing complex;GO:0042470//melanosome;GO:0043025//neuronal cell body;GO:0043209//myelin sheath;GO:0044294//dendritic growth cone;GO:0044295//axonal growth cone;GO:0048471//perinuclear region of cytoplasm	GO:0000166//nucleotide binding;GO:0005524//ATP binding;GO:0016887//ATP hydrolysis activity;GO:0030235//nitric-oxide synthase regulator activity;GO:0030911//TPR domain binding;GO:0031625//ubiquitin protein ligase binding;GO:0042802//identical protein binding;GO:0042803//protein homodimerization activity;GO:0042826//histone deacetylase binding;GO:0044183//protein folding chaperone;GO:0048156//tau p…	GO:0001934//positive regulation of protein phosphorylation;GO:0002218//activation of innate immune response;GO:0002230//positive regulation of defense response to virus by host;GO:0006457//protein folding;GO:0007004//telomere maintenance via telomerase;GO:0021955//central nervous system neuron axonogenesis;GO:0030010//establishment of cell polarity;GO:0031396//regulation of protein ubiquitination…
ENSSSCG00000002540	ENSSSCG00000002540	0	30.3928	52.2697	74.1466	0	0	0	PPP2R5C	protein phosphatase 2 regulatory subunit B'gamma [Source:VGNC Symbol;Acc:VGNC:91753]	Environmental Information Processing;Human Diseases;Organismal Systems;Environmental Information Processing;Genetic Information Processing;Organismal Systems;Environmental Information Processing;Cellular Processes	Signal transduction;Infectious disease: viral;Circulatory system;Signal transduction;Translation;Nervous system;Signal transduction;Cell growth and death	ko04151//PI3K-Akt signaling pathway;ko05165//Human papillomavirus infection;ko04261//Adrenergic signaling in cardiomyocytes;ko04152//AMPK signaling pathway;ko03015//mRNA surveillance pathway;ko04728//Dopaminergic synapse;ko04071//Sphingolipid signaling pathway;ko04114//Oocyte meiosis	K11584;K11584;K11584;K11584;K11584;K11584;K11584;K11584	GO:0000159//protein phosphatase type 2A complex;GO:0005634//nucleus;GO:0005829//cytosol	GO:0019888//protein phosphatase regulator activity;GO:0072542//protein phosphatase activator activity	GO:0006470//protein dephosphorylation;GO:0007165//signal transduction
ENSSSCG00000002547	ENSSSCG00000002547	0	231.052	311.051	303.187	272.52	283.94	266.779	KLC1	kinesin light chain 1 [Source:HGNC Symbol;Acc:HGNC:6387]	Human Diseases;Human Diseases;Human Diseases;Human Diseases;Human Diseases;Human Diseases;Human Diseases	Neurodegenerative disease;Neurodegenerative disease;Neurodegenerative disease;Neurodegenerative disease;Neurodegenerative disease;Neurodegenerative disease;Infectious disease: bacterial	ko05022//Pathways of neurodegeneration - multiple diseases;ko05014//Amyotrophic lateral sclerosis;ko05010//Alzheimer disease;ko05020//Prion disease;ko05016//Huntington disease;ko05012//Parkinson disease;ko05132//Salmonella infection	K10407;K10407;K10407;K10407;K10407;K10407;K10407	GO:0005737//cytoplasm;GO:0005856//cytoskeleton;GO:0005871//kinesin complex;GO:0005874//microtubule	GO:0005515//protein binding;GO:0019894//kinesin binding	GO:0007018//microtubule-based movement
ENSSSCG00000002554	ENSSSCG00000002554	0	41.0178	32.3075	52.2922	92.8175	92.0763	102.405	PLD4	phospholipase D family member 4 [Source:VGNC Symbol;Acc:VGNC:91528]	Metabolism;Metabolism;Metabolism	Global and overview maps;Lipid metabolism;Lipid metabolism	ko01100//Metabolic pathways;ko00564//Glycerophospholipid metabolism;ko00565//Ether lipid metabolism	K16860;K16860;K16860	GO:0005634//nucleus;GO:0005737//cytoplasm;GO:0005769//early endosome;GO:0005783//endoplasmic reticulum;GO:0005789//endoplasmic reticulum membrane;GO:0016020//membrane;GO:0032588//trans-Golgi network membrane;GO:0043229//intracellular organelle;GO:0045335//phagocytic vesicle	GO:0003824//catalytic activity;GO:0045145//single-stranded DNA 5'-3' exodeoxyribonuclease activity	GO:0002244//hematopoietic progenitor cell differentiation;GO:0006259//DNA metabolic process;GO:0006909//phagocytosis;GO:0051649//establishment of localization in cell;GO:1900015//regulation of cytokine production involved in inflammatory response
ENSSSCG00000002623	ENSSSCG00000002623;ENSSSCG00000052947	0	421.155	236.565	3243.05	1272.41	1096.04	493.465	GSTA1	NP_999015.2 glutathione S-transferase A2 [Sus scrofa]	Metabolism;Human Diseases;Human Diseases;Human Diseases;Human Diseases;Human Diseases;Metabolism;Metabolism;Metabolism;Human Diseases;Metabolism;Human Diseases;Organismal Systems	Global and overview maps;Cancer: overview;Cancer: overview;Cancer: overview;Cardiovascular disease;Cancer: specific types;Xenobiotics biodegradation and metabolism;Metabolism of other amino acids;Xenobiotics biodegradation and metabolism;Cancer: overview;Xenobiotics biodegradation and metabolism;Drug resistance: antineoplastic;Aging	ko01100//Metabolic pathways;ko05200//Pathways in cancer;ko05208//Chemical carcinogenesis - reactive oxygen species;ko05207//Chemical carcinogenesis - receptor activation;ko05418//Fluid shear stress and atherosclerosis;ko05225//Hepatocellular carcinoma;ko00983//Drug metabolism - other enzymes;ko00480//Glutathione metabolism;ko00980//Metabolism of xenobiotics by cytochrome P450;ko05204//Chemical ca…	K00799;K00799;K00799;K00799;K00799;K00799;K00799;K00799;K00799;K00799;K00799;K00799;K00799	-	GO:0004364//glutathione transferase activity;GO:0016740//transferase activity	-
ENSSSCG00000052947	ENSSSCG00000002623;ENSSSCG00000052947	0	421.155	236.565	3243.05	1272.41	1096.04	493.465	GSTA1	glutathione S-transferase alpha 1 [Source:NCBI gene (formerly Entrezgene);Acc:397682]	Metabolism;Human Diseases;Human Diseases;Human Diseases;Human Diseases;Human Diseases;Metabolism;Metabolism;Metabolism;Human Diseases;Metabolism;Human Diseases	Global and overview maps;Cancer: overview;Cancer: overview;Cancer: overview;Cardiovascular disease;Cancer: specific types;Xenobiotics biodegradation and metabolism;Metabolism of other amino acids;Xenobiotics biodegradation and metabolism;Cancer: overview;Xenobiotics biodegradation and metabolism;Drug resistance: antineoplastic	ko01100//Metabolic pathways;ko05200//Pathways in cancer;ko05208//Chemical carcinogenesis - reactive oxygen species;ko05207//Chemical carcinogenesis - receptor activation;ko05418//Fluid shear stress and atherosclerosis;ko05225//Hepatocellular carcinoma;ko00983//Drug metabolism - other enzymes;ko00480//Glutathione metabolism;ko00980//Metabolism of xenobiotics by cytochrome P450;ko05204//Chemical ca…	K00799;K00799;K00799;K00799;K00799;K00799;K00799;K00799;K00799;K00799;K00799;K00799	GO:0005829//cytosol	GO:0004364//glutathione transferase activity;GO:0016740//transferase activity	GO:0006805//xenobiotic metabolic process
ENSSSCG00000002627	ENSSSCG00000002627	0	192.199	206.729	209.05	470.427	156.143	195.66	GSTA4	glutathione S-transferase alpha 4 [Source:NCBI gene (formerly Entrezgene);Acc:100152951]	Metabolism;Human Diseases;Human Diseases;Human Diseases;Human Diseases;Human Diseases;Metabolism;Metabolism;Metabolism;Human Diseases;Metabolism;Human Diseases	Global and overview maps;Cancer: overview;Cancer: overview;Cancer: overview;Cardiovascular disease;Cancer: specific types;Xenobiotics biodegradation and metabolism;Metabolism of other amino acids;Xenobiotics biodegradation and metabolism;Cancer: overview;Xenobiotics biodegradation and metabolism;Drug resistance: antineoplastic	ko01100//Metabolic pathways;ko05200//Pathways in cancer;ko05208//Chemical carcinogenesis - reactive oxygen species;ko05207//Chemical carcinogenesis - receptor activation;ko05418//Fluid shear stress and atherosclerosis;ko05225//Hepatocellular carcinoma;ko00983//Drug metabolism - other enzymes;ko00480//Glutathione metabolism;ko00980//Metabolism of xenobiotics by cytochrome P450;ko05204//Chemical ca…	K00799;K00799;K00799;K00799;K00799;K00799;K00799;K00799;K00799;K00799;K00799;K00799	-	GO:0004364//glutathione transferase activity;GO:0042802//identical protein binding;GO:0042803//protein homodimerization activity	GO:0006749//glutathione metabolic process;GO:0006805//xenobiotic metabolic process
ENSSSCG00000002639	ENSSSCG00000002639	0	209.2	59.2365	148.306	170.406	197.029	180.464	TUBB3	tubulin beta 3 class III [Source:HGNC Symbol;Acc:HGNC:20772]	Human Diseases;Human Diseases;Human Diseases;Human Diseases;Human Diseases;Human Diseases;Human Diseases;Cellular Processes;Cellular Processes;Human Diseases	Neurodegenerative disease;Neurodegenerative disease;Neurodegenerative disease;Neurodegenerative disease;Neurodegenerative disease;Neurodegenerative disease;Infectious disease: bacterial;Transport and catabolism;Cellular community - eukaryotes;Infectious disease: bacterial	ko05022//Pathways of neurodegeneration - multiple diseases;ko05014//Amyotrophic lateral sclerosis;ko05010//Alzheimer disease;ko05020//Prion disease;ko05016//Huntington disease;ko05012//Parkinson disease;ko05132//Salmonella infection;ko04145//Phagosome;ko04540//Gap junction;ko05130//Pathogenic Escherichia coli infection	K07375;K07375;K07375;K07375;K07375;K07375;K07375;K07375;K07375;K07375	GO:0005737//cytoplasm;GO:0005856//cytoskeleton;GO:0005874//microtubule;GO:0015630//microtubule cytoskeleton;GO:0030027//lamellipodium;GO:0030175//filopodium;GO:0030424//axon;GO:0030425//dendrite;GO:0030426//growth cone;GO:0043025//neuronal cell body;GO:0045171//intercellular bridge;GO:0071944//cell periphery;GO:0072686//mitotic spindle	GO:0000166//nucleotide binding;GO:0003924//GTPase activity;GO:0005200//structural constituent of cytoskeleton;GO:0005525//GTP binding;GO:1990890//netrin receptor binding	GO:0000226//microtubule cytoskeleton organization;GO:0000278//mitotic cell cycle;GO:0007010//cytoskeleton organization;GO:0007017//microtubule-based process;GO:0007411//axon guidance;GO:0038007//netrin-activated signaling pathway;GO:1990791//dorsal root ganglion development
ENSSSCG00000002645	ENSSSCG00000002645	0	318.083	297.877	252.412	377.205	306.453	316.064	GALNS	galactosamine (N-acetyl)-6-sulfatase [Source:VGNC Symbol;Acc:VGNC:97061]	Metabolism;Cellular Processes;Metabolism	Global and overview maps;Transport and catabolism;Glycan biosynthesis and metabolism	ko01100//Metabolic pathways;ko04142//Lysosome;ko00531//Glycosaminoglycan degradation	K01132;K01132;K01132	GO:0005764//lysosome;GO:0110165//cellular anatomical entity	GO:0008484//sulfuric ester hydrolase activity;GO:0016787//hydrolase activity;GO:0043890//N-acetylgalactosamine-6-sulfatase activity	-
ENSSSCG00000002646	ENSSSCG00000002646	0	115.665	134.039	116.992	81.1528	40.6977	76.0991	TRAPPC2L	trafficking protein particle complex subunit 2L [Source:VGNC Symbol;Acc:VGNC:94373]	-	-	-	-	GO:0005634//nucleus;GO:0005737//cytoplasm;GO:0005829//cytosol;GO:0030008//TRAPP complex;GO:0043231//intracellular membrane-bounded organelle;GO:0048471//perinuclear region of cytoplasm	-	GO:0006888//endoplasmic reticulum to Golgi vesicle-mediated transport;GO:0016192//vesicle-mediated transport
ENSSSCG00000002650	ENSSSCG00000002650	0	128.874	143.154	95.8579	95.927	137.542	143.247	APRT	adenine phosphoribosyltransferase [Source:VGNC Symbol;Acc:VGNC:85428]	Metabolism;Metabolism	Global and overview maps;Nucleotide metabolism	ko01100//Metabolic pathways;ko00230//Purine metabolism	K00759;K00759	GO:0005654//nucleoplasm;GO:0005737//cytoplasm;GO:0005829//cytosol	GO:0002055//adenine binding;GO:0003999//adenine phosphoribosyltransferase activity;GO:0016208//AMP binding	GO:0006166//purine ribonucleoside salvage;GO:0006168//adenine salvage;GO:0007625//grooming behavior;GO:0032263//GMP salvage;GO:0032264//IMP salvage;GO:0044209//AMP salvage;GO:0046083//adenine metabolic process
ENSSSCG00000002655	ENSSSCG00000002655	0	169.117	284.072	221.352	204.91	230.235	208.094	MAP1LC3B	microtubule associated protein 1 light chain 3 beta [Source:NCBI gene (formerly Entrezgene);Acc:100462754]	Human Diseases;Human Diseases;Organismal Systems;Human Diseases;Cellular Processes;Environmental Information Processing;Cellular Processes;Cellular Processes	Neurodegenerative disease;Neurodegenerative disease;Immune system;Infectious disease: viral;Transport and catabolism;Signal transduction;Transport and catabolism;Cell growth and death	ko05022//Pathways of neurodegeneration - multiple diseases;ko05014//Amyotrophic lateral sclerosis;ko04621//NOD-like receptor signaling pathway;ko05167//Kaposi sarcoma-associated herpesvirus infection;ko04140//Autophagy - animal;ko04371//Apelin signaling pathway;ko04137//Mitophagy - animal;ko04216//Ferroptosis	K10435;K10435;K10435;K10435;K10435;K10435;K10435;K10435	GO:0000421//autophagosome membrane;GO:0005776//autophagosome;GO:0005829//cytosol;GO:0016020//membrane	GO:0008017//microtubule binding;GO:0031625//ubiquitin protein ligase binding	GO:0000045//autophagosome assembly;GO:0000422//autophagy of mitochondrion;GO:0006914//autophagy;GO:0006995//cellular response to nitrogen starvation;GO:0016236//macroautophagy
ENSSSCG00000002668	ENSSSCG00000002668	0.0032902	277.32	269.34	296.244	238.425	379.66	287.031	CIBAR2	CBY1 interacting BAR domain containing 2 [Source:VGNC Symbol;Acc:VGNC:86698]	-	-	-	-	GO:0005814//centriole;GO:0005856//cytoskeleton;GO:0035869//ciliary transition zone;GO:0036064//ciliary basal body	-	GO:0030030//cell projection organization;GO:0060271//cilium assembly
ENSSSCG00000002670	ENSSSCG00000002670	0.00687285	90.3019	41.8646	128.741	56.2373	96.1538	121.74	USP10	ubiquitin specific peptidase 10 [Source:VGNC Symbol;Acc:VGNC:94743]	-	-	-	-	GO:0005634//nucleus;GO:0005654//nucleoplasm;GO:0005737//cytoplasm;GO:0005769//early endosome;GO:0005829//cytosol;GO:0032991//protein-containing complex;GO:0045111//intermediate filament cytoskeleton	GO:0002039//p53 binding;GO:0004197//cysteine-type endopeptidase activity;GO:0004843//thiol-dependent deubiquitinase;GO:0008233//peptidase activity;GO:0008234//cysteine-type peptidase activity;GO:0016787//hydrolase activity;GO:0044325//transmembrane transporter binding;GO:0140678//molecular function inhibitor activity	GO:0006281//DNA repair;GO:0006508//proteolysis;GO:0006511//ubiquitin-dependent protein catabolic process;GO:0006914//autophagy;GO:0006974//cellular response to DNA damage stimulus;GO:0010506//regulation of autophagy;GO:0016579//protein deubiquitination;GO:0030330//DNA damage response, signal transduction by p53 class mediator;GO:0043124//negative regulation of I-kappaB kinase/NF-kappaB signaling;…
ENSSSCG00000002684	ENSSSCG00000002684	0	2034.28	2820.73	1763.26	2083.47	2455.15	2558.63	CDH13	cadherin 13 [Source:VGNC Symbol;Acc:VGNC:86477]	-	-	-	-	GO:0005615//extracellular space;GO:0005737//cytoplasm;GO:0005886//plasma membrane;GO:0005901//caveola;GO:0005912//adherens junction;GO:0009897//external side of plasma membrane;GO:0016020//membrane;GO:0016342//catenin complex;GO:0043005//neuron projection	GO:0005509//calcium ion binding;GO:0030169//low-density lipoprotein particle binding;GO:0042802//identical protein binding;GO:0045296//cadherin binding;GO:0055100//adiponectin binding;GO:0071813//lipoprotein particle binding	GO:0000902//cell morphogenesis;GO:0001938//positive regulation of endothelial cell proliferation;GO:0001954//positive regulation of cell-matrix adhesion;GO:0002040//sprouting angiogenesis;GO:0007043//cell-cell junction assembly;GO:0007155//cell adhesion;GO:0007156//homophilic cell adhesion via plasma membrane adhesion molecules;GO:0007162//negative regulation of cell adhesion;GO:0007266//Rho prot…
ENSSSCG00000002690	ENSSSCG00000002690	0	96.8527	69.4546	54.4025	51.0358	44.8679	57.2037	GAN	gigaxonin [Source:VGNC Symbol;Acc:VGNC:88343]	-	-	-	-	GO:0005737//cytoplasm;GO:0031463//Cul3-RING ubiquitin ligase complex	GO:0005515//protein binding	GO:0007010//cytoskeleton organization;GO:0016567//protein ubiquitination
ENSSSCG00000002696	ENSSSCG00000002696	0	50.1768	71.0118	97.945	57.6885	74.3867	40.9903	VAT1L	vesicle amine transport 1 like [Source:VGNC Symbol;Acc:VGNC:94806]	-	-	-	-	-	GO:0008270//zinc ion binding;GO:0016491//oxidoreductase activity	-
ENSSSCG00000002704	ENSSSCG00000002704	0	187.409	260.55	274.925	268.849	185.22	237.188	KARS1	lysyl-tRNA synthetase 1 [Source:VGNC Symbol;Acc:VGNC:89302]	Genetic Information Processing	Translation	ko00970//Aminoacyl-tRNA biosynthesis	K04567	GO:0005615//extracellular space;GO:0005634//nucleus;GO:0005737//cytoplasm;GO:0005739//mitochondrion;GO:0005829//cytosol;GO:0005886//plasma membrane;GO:0017101//aminoacyl-tRNA synthetase multienzyme complex;GO:0031090//organelle membrane	GO:0000049//tRNA binding;GO:0000166//nucleotide binding;GO:0003676//nucleic acid binding;GO:0003877//ATP adenylyltransferase activity;GO:0004812//aminoacyl-tRNA ligase activity;GO:0004824//lysine-tRNA ligase activity;GO:0005524//ATP binding;GO:0016874//ligase activity;GO:0042802//identical protein binding;GO:0042803//protein homodimerization activity	GO:0002276//basophil activation involved in immune response;GO:0002863//positive regulation of inflammatory response to antigenic stimulus;GO:0006418//tRNA aminoacylation for protein translation;GO:0006430//lysyl-tRNA aminoacylation;GO:0015966//diadenosine tetraphosphate biosynthetic process;GO:0043032//positive regulation of macrophage activation;GO:0045893//positive regulation of transcription,…
ENSSSCG00000002712	ENSSSCG00000002712	0	247.045	239.345	354.413	130.491	31.3152	119.407	LDHD	lactate dehydrogenase D [Source:VGNC Symbol;Acc:VGNC:89670]	Metabolism;Metabolism	Global and overview maps;Carbohydrate metabolism	ko01100//Metabolic pathways;ko00620//Pyruvate metabolism	K00102;K00102	GO:0005739//mitochondrion	GO:0003824//catalytic activity;GO:0004458//D-lactate dehydrogenase (cytochrome) activity;GO:0008720//D-lactate dehydrogenase activity;GO:0050660//flavin adenine dinucleotide binding;GO:0071949//FAD binding	GO:1903457//lactate catabolic process
ENSSSCG00000002716	ENSSSCG00000002716	0	106.781	0	0	126.064	0	0	MLKL	mixed lineage kinase domain like pseudokinase [Source:VGNC Symbol;Acc:VGNC:90254]	Human Diseases;Cellular Processes;Environmental Information Processing	Infectious disease: bacterial;Cell growth and death;Signal transduction	ko05132//Salmonella infection;ko04217//Necroptosis;ko04668//TNF signaling pathway	K08849;K08849;K08849	GO:0005634//nucleus;GO:0005737//cytoplasm;GO:0005829//cytosol;GO:0005886//plasma membrane;GO:0030054//cell junction	GO:0004672//protein kinase activity;GO:0005524//ATP binding;GO:0016301//kinase activity;GO:0019901//protein kinase binding;GO:0044877//protein-containing complex binding	GO:0006468//protein phosphorylation;GO:0007166//cell surface receptor signaling pathway;GO:0016310//phosphorylation;GO:0051607//defense response to virus;GO:0070207//protein homotrimerization;GO:0070266//necroptotic process;GO:0097527//necroptotic signaling pathway;GO:0097528//execution phase of necroptosis
ENSSSCG00000002722	ENSSSCG00000002722	0	53.9064	21.5319	57.0262	48.6246	183.776	44.8329	DDX19B	DEAD-box helicase 19B [Source:HGNC Symbol;Acc:HGNC:2742]	Genetic Information Processing;Genetic Information Processing	Translation;Translation	ko03013//Nucleocytoplasmic transport;ko03015//mRNA surveillance pathway	K18655;K18655	GO:0005634//nucleus;GO:0010494//cytoplasmic stress granule	GO:0000166//nucleotide binding;GO:0003676//nucleic acid binding;GO:0003723//RNA binding;GO:0003724//RNA helicase activity;GO:0004386//helicase activity;GO:0005524//ATP binding;GO:0016787//hydrolase activity	GO:0016973//poly(A)+ mRNA export from nucleus
ENSSSCG00000002723	ENSSSCG00000002723	0	469.447	405.514	448.952	483.281	449.4	391.64	AARS1	alanyl-tRNA synthetase 1 [Source:VGNC Symbol;Acc:VGNC:96890]	Genetic Information Processing	Translation	ko00970//Aminoacyl-tRNA biosynthesis	K01872	GO:0005737//cytoplasm;GO:0005739//mitochondrion;GO:0005829//cytosol	GO:0000049//tRNA binding;GO:0000166//nucleotide binding;GO:0002161//aminoacyl-tRNA editing activity;GO:0002196//Ser-tRNA(Ala) hydrolase activity;GO:0003676//nucleic acid binding;GO:0003723//RNA binding;GO:0004812//aminoacyl-tRNA ligase activity;GO:0004813//alanine-tRNA ligase activity;GO:0005524//ATP binding;GO:0008270//zinc ion binding;GO:0016597//amino acid binding;GO:0016874//ligase activity;G…	GO:0006399//tRNA metabolic process;GO:0006400//tRNA modification;GO:0006412//translation;GO:0006419//alanyl-tRNA aminoacylation;GO:0021680//cerebellar Purkinje cell layer development;GO:0043039//tRNA aminoacylation;GO:0043524//negative regulation of neuron apoptotic process;GO:0050885//neuromuscular process controlling balance;GO:0050905//neuromuscular process;GO:0051402//neuron apoptotic process…
ENSSSCG00000002724	ENSSSCG00000002724	0	103.664	145.376	175.036	220.081	189.681	215.204	PDPR	pyruvate dehydrogenase phosphatase regulatory subunit [Source:VGNC Symbol;Acc:VGNC:91289]	-	-	-	-	GO:0005737//cytoplasm;GO:0005739//mitochondrion;GO:0005759//mitochondrial matrix	GO:0005515//protein binding;GO:0016491//oxidoreductase activity	-
ENSSSCG00000002736	ENSSSCG00000002736	0	0	0	54.0296	167.026	111.296	55.5663	TAT	tyrosine aminotransferase [Source:VGNC Symbol;Acc:VGNC:93752]	Metabolism;Metabolism;Metabolism;Metabolism;Metabolism;Metabolism	Global and overview maps;Amino acid metabolism;Amino acid metabolism;Amino acid metabolism;Metabolism of cofactors and vitamins;Amino acid metabolism	ko01100//Metabolic pathways;ko00270//Cysteine and methionine metabolism;ko00350//Tyrosine metabolism;ko00360//Phenylalanine metabolism;ko00130//Ubiquinone and other terpenoid-quinone biosynthesis;ko00400//Phenylalanine, tyrosine and tryptophan biosynthesis	K00815;K00815;K00815;K00815;K00815;K00815	-	GO:0003824//catalytic activity;GO:0004838//L-tyrosine:2-oxoglutarate aminotransferase activity;GO:0008483//transaminase activity;GO:0016740//transferase activity;GO:0030170//pyridoxal phosphate binding;GO:0042802//identical protein binding	GO:0006103//2-oxoglutarate metabolic process;GO:0006520//cellular amino acid metabolic process;GO:0006536//glutamate metabolic process;GO:0006559//L-phenylalanine catabolic process;GO:0006572//tyrosine catabolic process;GO:0009058//biosynthetic process;GO:0009072//aromatic amino acid family metabolic process;GO:0009074//aromatic amino acid family catabolic process
ENSSSCG00000002740	ENSSSCG00000002740	0	72.4827	86.3821	94.8448	164.239	71.7425	149.472	AP1G1	adaptor related protein complex 1 subunit gamma 1 [Source:VGNC Symbol;Acc:VGNC:85378]	Human Diseases;Cellular Processes	Infectious disease: viral;Transport and catabolism	ko05170//Human immunodeficiency virus 1 infection;ko04142//Lysosome	K12391;K12391	GO:0005794//Golgi apparatus;GO:0005829//cytosol;GO:0016020//membrane;GO:0030117//membrane coat;GO:0030121//AP-1 adaptor complex;GO:0030136//clathrin-coated vesicle;GO:0031410//cytoplasmic vesicle;GO:0043231//intracellular membrane-bounded organelle;GO:0055037//recycling endosome	GO:0019894//kinesin binding;GO:0030742//GTP-dependent protein binding;GO:0031267//small GTPase binding	GO:0006886//intracellular protein transport;GO:0015031//protein transport;GO:0016192//vesicle-mediated transport;GO:0035646//endosome to melanosome transport;GO:0043323//positive regulation of natural killer cell degranulation;GO:0045954//positive regulation of natural killer cell mediated cytotoxicity;GO:0090160//Golgi to lysosome transport
ENSSSCG00000002743	ENSSSCG00000002743	0	284.135	298.531	375.494	323.021	273.886	336.281	IST1	IST1 factor associated with ESCRT-III [Source:VGNC Symbol;Acc:VGNC:98480]	Cellular Processes	Transport and catabolism	ko04144//Endocytosis	K19476	GO:0000785//chromatin;GO:0005635//nuclear envelope;GO:0005793//endoplasmic reticulum-Golgi intermediate compartment;GO:0005813//centrosome;GO:0005829//cytosol;GO:0030496//midbody;GO:0043231//intracellular membrane-bounded organelle;GO:0090543//Flemming body	GO:0019904//protein domain specific binding;GO:0044877//protein-containing complex binding;GO:0090541//MIT domain binding	GO:0008104//protein localization;GO:0009838//abscission;GO:0015031//protein transport;GO:0019076//viral release from host cell;GO:0045184//establishment of protein localization;GO:0045862//positive regulation of proteolysis;GO:0046745//viral capsid secondary envelopment;GO:0051301//cell division;GO:0061640//cytoskeleton-dependent cytokinesis
ENSSSCG00000002746	ENSSSCG00000002746	0	166.917	157.821	237.197	120.023	152.037	125.991	DHODH	dihydroorotate dehydrogenase (quinone) [Source:VGNC Symbol;Acc:VGNC:96780]	Metabolism;Metabolism	Global and overview maps;Nucleotide metabolism	ko01100//Metabolic pathways;ko00240//Pyrimidine metabolism	K00254;K00254	GO:0005654//nucleoplasm;GO:0005737//cytoplasm;GO:0005739//mitochondrion;GO:0005743//mitochondrial inner membrane;GO:0005829//cytosol;GO:0016020//membrane	GO:0004151//dihydroorotase activity;GO:0004152//dihydroorotate dehydrogenase activity;GO:0016491//oxidoreductase activity;GO:0016627//oxidoreductase activity, acting on the CH-CH group of donors	GO:0006207//'de novo' pyrimidine nucleobase biosynthetic process;GO:0006225//UDP biosynthetic process;GO:0009220//pyrimidine ribonucleotide biosynthetic process;GO:0044205//'de novo' UMP biosynthetic process
ENSSSCG00000002749	ENSSSCG00000002749	0	2476.66	1468.42	2705.29	291.405	767.764	242.161	HP	haptoglobin [Source:NCBI gene (formerly Entrezgene);Acc:397061]	-	-	-	-	GO:0005576//extracellular region	GO:0004252//serine-type endopeptidase activity;GO:0016209//antioxidant activity;GO:0030492//hemoglobin binding	GO:0006508//proteolysis;GO:0006953//acute-phase response;GO:0007219//Notch signaling pathway;GO:0009617//response to bacterium;GO:0042742//defense response to bacterium;GO:0098869//cellular oxidant detoxification
ENSSSCG00000002753	ENSSSCG00000002753	0.00220995	143.273	123.371	97.2467	210.575	47.9403	173.037	NOB1	NIN1 (RPN12) binding [Source:VGNC Symbol;Acc:VGNC:96629]	Genetic Information Processing	Translation	ko03008//Ribosome biogenesis in eukaryotes	K11883	GO:0005634//nucleus;GO:0030688//preribosome, small subunit precursor	GO:0004518//nuclease activity;GO:0004519//endonuclease activity;GO:0004521//endoribonuclease activity;GO:0016787//hydrolase activity;GO:0046872//metal ion binding	GO:0000469//cleavage involved in rRNA processing;GO:0007601//visual perception;GO:0030490//maturation of SSU-rRNA;GO:0042274//ribosomal small subunit biogenesis;GO:0090502//RNA phosphodiester bond hydrolysis, endonucleolytic
ENSSSCG00000002754	ENSSSCG00000002754	0	171.348	107.237	220.106	139.857	106.63	164.024	NQO1	NAD(P)H quinone dehydrogenase 1 [Source:VGNC Symbol;Acc:VGNC:96630]	Metabolism;Human Diseases;Human Diseases;Human Diseases;Human Diseases;Metabolism	Global and overview maps;Cancer: overview;Cancer: overview;Cardiovascular disease;Cancer: specific types;Metabolism of cofactors and vitamins	ko01100//Metabolic pathways;ko05200//Pathways in cancer;ko05208//Chemical carcinogenesis - reactive oxygen species;ko05418//Fluid shear stress and atherosclerosis;ko05225//Hepatocellular carcinoma;ko00130//Ubiquinone and other terpenoid-quinone biosynthesis	K00355;K00355;K00355;K00355;K00355;K00355	GO:0005634//nucleus;GO:0005737//cytoplasm;GO:0005829//cytosol	GO:0003955//NAD(P)H dehydrogenase (quinone) activity;GO:0042802//identical protein binding;GO:0050136//NADH dehydrogenase (quinone) activity	GO:0000209//protein polyubiquitination;GO:0006743//ubiquinone metabolic process;GO:0006979//response to oxidative stress;GO:0019430//removal of superoxide radicals;GO:0030163//protein catabolic process;GO:0032496//response to lipopolysaccharide;GO:0034599//cellular response to oxidative stress;GO:0042177//negative regulation of protein catabolic process;GO:0042360//vitamin E metabolic process;GO:…
ENSSSCG00000002762	ENSSSCG00000002762	0.00434783	46.9769	48.8176	45.1363	221.654	171.736	121.817	TERF2	telomeric repeat binding factor 2 [Source:VGNC Symbol;Acc:VGNC:93882]	-	-	-	-	GO:0000781//chromosome, telomeric region;GO:0000782//telomere cap complex;GO:0000783//nuclear telomere cap complex;GO:0001673//male germ cell nucleus;GO:0005634//nucleus;GO:0005654//nucleoplasm;GO:0016604//nuclear body;GO:0043229//intracellular organelle;GO:0070187//shelterin complex;GO:1904115//axon cytoplasm	GO:0003677//DNA binding;GO:0003691//double-stranded telomeric DNA binding;GO:0003720//telomerase activity;GO:0019899//enzyme binding;GO:0042162//telomeric DNA binding;GO:0042803//protein homodimerization activity;GO:0044877//protein-containing complex binding;GO:0098505//G-rich strand telomeric DNA binding	GO:0000723//telomere maintenance;GO:0001701//in utero embryonic development;GO:0006278//RNA-dependent DNA biosynthetic process;GO:0007049//cell cycle;GO:0008089//anterograde axonal transport;GO:0010628//positive regulation of gene expression;GO:0010629//negative regulation of gene expression;GO:0016233//telomere capping;GO:0031627//telomeric loop formation;GO:0031848//protection from non-homologo…
ENSSSCG00000002771	ENSSSCG00000002771	0	117.134	153.848	139.905	168.413	172.605	107.502	EDC4	enhancer of mRNA decapping 4 [Source:VGNC Symbol;Acc:VGNC:87544]	Genetic Information Processing	Folding, sorting and degradation	ko03018//RNA degradation	K12616	GO:0000932//P-body;GO:0005634//nucleus;GO:0005654//nucleoplasm;GO:0005737//cytoplasm;GO:0036464//cytoplasmic ribonucleoprotein granule	GO:0005515//protein binding	GO:0031087//deadenylation-independent decapping of nuclear-transcribed mRNA
ENSSSCG00000002774	ENSSSCG00000002774	0	71.6231	58.9381	28.989	57.8411	101.176	71.358	RIPOR1	RHO family interacting cell polarization regulator 1 [Source:VGNC Symbol;Acc:VGNC:98600]	-	-	-	-	GO:0005737//cytoplasm;GO:0005794//Golgi apparatus;GO:0016020//membrane	GO:0071889//14-3-3 protein binding	GO:0007266//Rho protein signal transduction;GO:0009267//cellular response to starvation;GO:0009611//response to wounding;GO:0030335//positive regulation of cell migration;GO:0034067//protein localization to Golgi apparatus;GO:0051683//establishment of Golgi localization;GO:0090316//positive regulation of intracellular protein transport
ENSSSCG00000002776	ENSSSCG00000002776	0	564.459	432.909	576.306	564.201	494.649	510.191	ATP6V0D1	ATPase H+ transporting V0 subunit d1 [Source:VGNC Symbol;Acc:VGNC:85667]	Metabolism;Human Diseases;Cellular Processes;Metabolism;Human Diseases;Human Diseases;Cellular Processes;Human Diseases;Organismal Systems;Organismal Systems	Global and overview maps;Infectious disease: viral;Transport and catabolism;Energy metabolism;Cancer: overview;Infectious disease: bacterial;Transport and catabolism;Immune disease;Nervous system;Excretory system	ko01100//Metabolic pathways;ko05165//Human papillomavirus infection;ko04145//Phagosome;ko00190//Oxidative phosphorylation;ko05203//Viral carcinogenesis;ko05152//Tuberculosis;ko04142//Lysosome;ko05323//Rheumatoid arthritis;ko04721//Synaptic vesicle cycle;ko04966//Collecting duct acid secretion	K02146;K02146;K02146;K02146;K02146;K02146;K02146;K02146;K02146;K02146	GO:0005769//early endosome;GO:0005813//centrosome;GO:0016020//membrane;GO:0016471//vacuolar proton-transporting V-type ATPase complex;GO:0033176//proton-transporting V-type ATPase complex;GO:0033179//proton-transporting V-type ATPase, V0 domain;GO:0033181//plasma membrane proton-transporting V-type ATPase complex;GO:0098793//presynapse;GO:1902495//transmembrane transporter complex	GO:0046961//proton-transporting ATPase activity, rotational mechanism	GO:0006811//ion transport;GO:0006879//cellular iron ion homeostasis;GO:0007034//vacuolar transport;GO:0007035//vacuolar acidification;GO:0036295//cellular response to increased oxygen levels;GO:0097401//synaptic vesicle lumen acidification;GO:1902600//proton transmembrane transport
ENSSSCG00000002795	ENSSSCG00000002795	0	240.088	345.089	131.639	349.243	405.116	324.755	CDH11	cadherin 11 [Source:VGNC Symbol;Acc:VGNC:86475]	-	-	-	-	GO:0005737//cytoplasm;GO:0005886//plasma membrane;GO:0005912//adherens junction;GO:0016020//membrane;GO:0016342//catenin complex;GO:0045202//synapse;GO:0098685//Schaffer collateral - CA1 synapse;GO:0098978//glutamatergic synapse	GO:0005509//calcium ion binding;GO:0045296//cadherin binding	GO:0000902//cell morphogenesis;GO:0003189//aortic valve formation;GO:0007043//cell-cell junction assembly;GO:0007155//cell adhesion;GO:0007156//homophilic cell adhesion via plasma membrane adhesion molecules;GO:0016339//calcium-dependent cell-cell adhesion via plasma membrane cell adhesion molecules;GO:0016477//cell migration;GO:0021957//corticospinal tract morphogenesis;GO:0030336//negative regu…
ENSSSCG00000002799	ENSSSCG00000002799	0	109.998	68.9089	92.3382	104.277	105.946	66.9998	CNOT1	CCR4-NOT transcription complex subunit 1 [Source:VGNC Symbol;Acc:VGNC:86831]	Genetic Information Processing	Folding, sorting and degradation	ko03018//RNA degradation	K12604	GO:0000932//P-body;GO:0005634//nucleus;GO:0005829//cytosol;GO:0030014//CCR4-NOT complex;GO:0030015//CCR4-NOT core complex	GO:0004535//poly(A)-specific ribonuclease activity;GO:0019904//protein domain specific binding;GO:0030331//estrogen receptor binding;GO:0042974//retinoic acid receptor binding;GO:0060090//molecular adaptor activity;GO:0070016//armadillo repeat domain binding	GO:0000122//negative regulation of transcription by RNA polymerase II;GO:0000288//nuclear-transcribed mRNA catabolic process, deadenylation-dependent decay;GO:0001829//trophectodermal cell differentiation;GO:0010606//positive regulation of cytoplasmic mRNA processing body assembly;GO:0017148//negative regulation of translation;GO:0033147//negative regulation of intracellular estrogen receptor sig…
ENSSSCG00000002804	ENSSSCG00000002804	0	41.5484	108.177	108.518	151.347	96.247	138.386	CSNK2A2	casein kinase 2 alpha 2 [Source:VGNC Symbol;Acc:VGNC:87042]	Human Diseases;Human Diseases;Human Diseases;Human Diseases;Cellular Processes;Environmental Information Processing;Environmental Information Processing;Cellular Processes;Human Diseases;Genetic Information Processing	Neurodegenerative disease;Neurodegenerative disease;Neurodegenerative disease;Infectious disease: viral;Transport and catabolism;Signal transduction;Signal transduction;Cellular community - eukaryotes;Cancer: overview;Translation	ko05022//Pathways of neurodegeneration - multiple diseases;ko05010//Alzheimer disease;ko05020//Prion disease;ko05162//Measles;ko04137//Mitophagy - animal;ko04064//NF-kappa B signaling pathway;ko04310//Wnt signaling pathway;ko04520//Adherens junction;ko05235//PD-L1 expression and PD-1 checkpoint pathway in cancer;ko03008//Ribosome biogenesis in eukaryotes	K03097;K03097;K03097;K03097;K03097;K03097;K03097;K03097;K03097;K03097	GO:0005634//nucleus;GO:0005829//cytosol;GO:0005956//protein kinase CK2 complex;GO:0031519//PcG protein complex	GO:0000166//nucleotide binding;GO:0004672//protein kinase activity;GO:0004674//protein serine/threonine kinase activity;GO:0005524//ATP binding;GO:0016301//kinase activity	GO:0006468//protein phosphorylation;GO:0007283//spermatogenesis;GO:0016310//phosphorylation;GO:0018105//peptidyl-serine phosphorylation;GO:0018107//peptidyl-threonine phosphorylation;GO:0051726//regulation of cell cycle;GO:1905818//regulation of chromosome separation;GO:2000059//negative regulation of ubiquitin-dependent protein catabolic process
ENSSSCG00000002819	ENSSSCG00000002819	0	92.6767	249.261	147.57	126.922	244.745	189.291	ARL2BP	ADP ribosylation factor like GTPase 2 binding protein [Source:VGNC Symbol;Acc:VGNC:85521]	-	-	-	-	GO:0005634//nucleus;GO:0005737//cytoplasm;GO:0005739//mitochondrion;GO:0005758//mitochondrial intermembrane space;GO:0005815//microtubule organizing center;GO:0005856//cytoskeleton;GO:0005929//cilium;GO:0042995//cell projection;GO:0043227//membrane-bounded organelle	-	GO:0045893//positive regulation of transcription, DNA-templated
ENSSSCG00000002825	ENSSSCG00000002825	0	278.583	139.647	901.347	1010.22	269.585	400.095	CES1	carboxylesterase 1 [Source:NCBI gene (formerly Entrezgene);Acc:397478]	Metabolism	Xenobiotics biodegradation and metabolism	ko00983//Drug metabolism - other enzymes	K01044	GO:0005783//endoplasmic reticulum;GO:0005811//lipid droplet	GO:0016787//hydrolase activity;GO:0052689//carboxylic ester hydrolase activity	GO:0016042//lipid catabolic process
ENSSSCG00000002829	ENSSSCG00000002829	0	198.35	195.76	166.225	144.396	165.048	152.142	MMP2	matrix metallopeptidase 2 [Source:VGNC Symbol;Acc:VGNC:90274]	Human Diseases;Human Diseases;Human Diseases;Human Diseases;Organismal Systems;Organismal Systems;Human Diseases;Organismal Systems;Human Diseases;Organismal Systems;Human Diseases	Cancer: overview;Cardiovascular disease;Cancer: overview;Cardiovascular disease;Immune system;Endocrine system;Endocrine and metabolic disease;Endocrine system;Drug resistance: antineoplastic;Endocrine system;Cancer: specific types	ko05200//Pathways in cancer;ko05415//Diabetic cardiomyopathy;ko05205//Proteoglycans in cancer;ko05418//Fluid shear stress and atherosclerosis;ko04670//Leukocyte transendothelial migration;ko04926//Relaxin signaling pathway;ko04933//AGE-RAGE signaling pathway in diabetic complications;ko04915//Estrogen signaling pathway;ko01522//Endocrine resistance;ko04912//GnRH signaling pathway;ko05219//Bladder…	K01398;K01398;K01398;K01398;K01398;K01398;K01398;K01398;K01398;K01398;K01398	GO:0005576//extracellular region;GO:0005615//extracellular space;GO:0005886//plasma membrane;GO:0030017//sarcomere;GO:0031012//extracellular matrix	GO:0004175//endopeptidase activity;GO:0004222//metalloendopeptidase activity;GO:0008233//peptidase activity;GO:0008237//metallopeptidase activity;GO:0008270//zinc ion binding;GO:0016787//hydrolase activity;GO:0046872//metal ion binding	GO:0001666//response to hypoxia;GO:0001955//blood vessel maturation;GO:0001957//intramembranous ossification;GO:0006508//proteolysis;GO:0007566//embryo implantation;GO:0030198//extracellular matrix organization;GO:0030574//collagen catabolic process;GO:0034614//cellular response to reactive oxygen species;GO:0035987//endodermal cell differentiation;GO:0048661//positive regulation of smooth muscle…
ENSSSCG00000002844	ENSSSCG00000002844	0.000231214	45.5739	74.7076	62.299	109.868	54.3015	32.758	PHKB	phosphorylase kinase regulatory subunit beta [Source:VGNC Symbol;Acc:VGNC:98532]	Organismal Systems;Environmental Information Processing;Organismal Systems	Endocrine system;Signal transduction;Endocrine system	ko04910//Insulin signaling pathway;ko04020//Calcium signaling pathway;ko04922//Glucagon signaling pathway	K07190;K07190;K07190	GO:0005886//plasma membrane;GO:0005964//phosphorylase kinase complex;GO:0016020//membrane	GO:0005516//calmodulin binding	GO:0005975//carbohydrate metabolic process;GO:0005977//glycogen metabolic process
ENSSSCG00000002846	ENSSSCG00000002846	0	211.575	296.669	234.076	224.919	348.506	264.964	DNAJA2	DnaJ heat shock protein family (Hsp40) member A2 [Source:VGNC Symbol;Acc:VGNC:96621]	Genetic Information Processing	Folding, sorting and degradation	ko04141//Protein processing in endoplasmic reticulum	K09503	GO:0005737//cytoplasm;GO:0005829//cytosol;GO:0016020//membrane	GO:0001671//ATPase activator activity;GO:0005524//ATP binding;GO:0030544//Hsp70 protein binding;GO:0031072//heat shock protein binding;GO:0046872//metal ion binding;GO:0051082//unfolded protein binding;GO:0051087//chaperone binding	GO:0006457//protein folding;GO:0009408//response to heat;GO:0042026//protein refolding
ENSSSCG00000002860	ENSSSCG00000002860	0	886.481	1140.02	1000.34	1104.28	1055.31	1025.98	PDCD5	programmed cell death 5 [Source:VGNC Symbol;Acc:VGNC:98529]	-	-	-	-	GO:0005634//nucleus;GO:0005829//cytosol	GO:0003677//DNA binding;GO:0008201//heparin binding;GO:0010698//acetyltransferase activator activity;GO:0048487//beta-tubulin binding	GO:0008285//negative regulation of cell population proliferation;GO:0010628//positive regulation of gene expression;GO:0043065//positive regulation of apoptotic process;GO:0043280//positive regulation of cysteine-type endopeptidase activity involved in apoptotic process;GO:0071560//cellular response to transforming growth factor beta stimulus;GO:0090200//positive regulation of release of cytochro…
ENSSSCG00000002868	ENSSSCG00000002868	0	619.237	542.947	734.331	1106.22	867.006	887.942	PEPD	peptidase D [Source:VGNC Symbol;Acc:VGNC:91313]	-	-	-	-	-	GO:0008233//peptidase activity;GO:0016787//hydrolase activity;GO:0030145//manganese ion binding;GO:0046872//metal ion binding;GO:0070006//metalloaminopeptidase activity;GO:0102009//proline dipeptidase activity	GO:0006508//proteolysis;GO:0043069//negative regulation of programmed cell death
ENSSSCG00000002869	ENSSSCG00000002869	0	94.6221	153.791	113.608	154.856	113.72	135.286	LSM14A	LSM14A mRNA processing body assembly factor [Source:VGNC Symbol;Acc:VGNC:89872]	-	-	-	-	GO:0000932//P-body;GO:0005737//cytoplasm;GO:0005829//cytosol;GO:0010494//cytoplasmic stress granule;GO:0036464//cytoplasmic ribonucleoprotein granule;GO:0072686//mitotic spindle	GO:0003690//double-stranded DNA binding;GO:0003723//RNA binding;GO:0003725//double-stranded RNA binding;GO:0003727//single-stranded RNA binding	GO:0017148//negative regulation of translation;GO:0033962//P-body assembly;GO:0039529//RIG-I signaling pathway;GO:0051607//defense response to virus;GO:0060340//positive regulation of type I interferon-mediated signaling pathway;GO:0090307//mitotic spindle assembly
ENSSSCG00000002873	ENSSSCG00000002873	0	1000.75	1604.58	1144.03	967.313	1084.88	938.704	GPI	glucose-6-phosphate isomerase [Source:VGNC Symbol;Acc:VGNC:97068]	Metabolism;Metabolism;Metabolism;Metabolism;Metabolism;Metabolism	Global and overview maps;Global and overview maps;Carbohydrate metabolism;Carbohydrate metabolism;Carbohydrate metabolism;Carbohydrate metabolism	ko01100//Metabolic pathways;ko01200//Carbon metabolism;ko00010//Glycolysis / Gluconeogenesis;ko00520//Amino sugar and nucleotide sugar metabolism;ko00030//Pentose phosphate pathway;ko00500//Starch and sucrose metabolism	K01810;K01810;K01810;K01810;K01810;K01810	GO:0005576//extracellular region;GO:0005615//extracellular space;GO:0005737//cytoplasm;GO:0005829//cytosol;GO:0005886//plasma membrane;GO:0060170//ciliary membrane	GO:0004347//glucose-6-phosphate isomerase activity;GO:0005125//cytokine activity;GO:0016853//isomerase activity;GO:0031625//ubiquitin protein ligase binding;GO:0048029//monosaccharide binding;GO:0097367//carbohydrate derivative binding	GO:0001701//in utero embryonic development;GO:0001707//mesoderm formation;GO:0002639//positive regulation of immunoglobulin production;GO:0006094//gluconeogenesis;GO:0006096//glycolytic process;GO:0007165//signal transduction;GO:0010595//positive regulation of endothelial cell migration;GO:0034101//erythrocyte homeostasis;GO:0042593//glucose homeostasis;GO:0051156//glucose 6-phosphate metabolic p…
ENSSSCG00000002885	ENSSSCG00000002885;ENSSSCG00000006371	0	213.505	166.337	199.085	195.939	127.031	151.233	USF2	upstream transcription factor 2, c-fos interacting [Source:VGNC Symbol;Acc:VGNC:96633]	-	-	-	-	GO:0005634//nucleus;GO:0005654//nucleoplasm;GO:0043231//intracellular membrane-bounded organelle	GO:0000978//RNA polymerase II cis-regulatory region sequence-specific DNA binding;GO:0000981//DNA-binding transcription factor activity, RNA polymerase II-specific;GO:0003677//DNA binding;GO:0042803//protein homodimerization activity;GO:0043425//bHLH transcription factor binding;GO:0043565//sequence-specific DNA binding;GO:0046982//protein heterodimerization activity;GO:0046983//protein dimerizat…	GO:0000432//positive regulation of transcription from RNA polymerase II promoter by glucose;GO:0006357//regulation of transcription by RNA polymerase II;GO:0007595//lactation;GO:0045893//positive regulation of transcription, DNA-templated;GO:0045944//positive regulation of transcription by RNA polymerase II;GO:0055088//lipid homeostasis
ENSSSCG00000006371	ENSSSCG00000002885;ENSSSCG00000006371	0	213.505	166.337	199.085	195.939	127.031	151.233	USF1	upstream transcription factor 1 [Source:VGNC Symbol;Acc:VGNC:98893]	-	-	-	-	GO:0000785//chromatin;GO:0005634//nucleus;GO:0005654//nucleoplasm;GO:0005667//transcription regulator complex;GO:0005794//Golgi apparatus	GO:0000981//DNA-binding transcription factor activity, RNA polymerase II-specific;GO:0003677//DNA binding;GO:0003700//DNA-binding transcription factor activity;GO:0019899//enzyme binding;GO:0019901//protein kinase binding;GO:0042802//identical protein binding;GO:0042803//protein homodimerization activity;GO:0042826//histone deacetylase binding;GO:0043425//bHLH transcription factor binding;GO:0043…	GO:0000432//positive regulation of transcription from RNA polymerase II promoter by glucose;GO:0001666//response to hypoxia;GO:0006357//regulation of transcription by RNA polymerase II;GO:0009411//response to UV;GO:0019086//late viral transcription;GO:0032869//cellular response to insulin stimulus;GO:0045893//positive regulation of transcription, DNA-templated;GO:0045944//positive regulation of t…
ENSSSCG00000002887	ENSSSCG00000002887	0	119.719	0	0	126.429	15.0003	60.8525	MAG	myelin associated glycoprotein [Source:VGNC Symbol;Acc:VGNC:89950]	Environmental Information Processing	Signaling molecules and interaction	ko04514//Cell adhesion molecules	K06771	GO:0005886//plasma membrane;GO:0016020//membrane;GO:0033270//paranode region of axon;GO:0035749//myelin sheath adaxonal region;GO:0043209//myelin sheath;GO:0043218//compact myelin;GO:0043220//Schmidt-Lanterman incisure	GO:0033691//sialic acid binding;GO:0042803//protein homodimerization activity;GO:1905576//ganglioside GT1b binding	GO:0007155//cell adhesion;GO:0010977//negative regulation of neuron projection development;GO:0019226//transmission of nerve impulse;GO:0022010//central nervous system myelination;GO:0031103//axon regeneration;GO:0031643//positive regulation of myelination;GO:0032289//central nervous system myelin formation;GO:0042552//myelination;GO:0043524//negative regulation of neuron apoptotic process
ENSSSCG00000002888	ENSSSCG00000002888	0.00199159	0	0	0	264.684	0	0	GAPDHS	glyceraldehyde-3-phosphate dehydrogenase, spermatogenic [Source:VGNC Symbol;Acc:VGNC:88345]	Metabolism;Metabolism	Global and overview maps;Carbohydrate metabolism	ko01100//Metabolic pathways;ko00010//Glycolysis / Gluconeogenesis	K10705;K10705	GO:0005829//cytosol	GO:0000166//nucleotide binding;GO:0004365//glyceraldehyde-3-phosphate dehydrogenase (NAD+) (phosphorylating) activity;GO:0016491//oxidoreductase activity;GO:0016620//oxidoreductase activity, acting on the aldehyde or oxo group of donors, NAD or NADP as acceptor;GO:0035605//peptidyl-cysteine S-nitrosylase activity;GO:0050661//NADP binding;GO:0051287//NAD binding	GO:0006006//glucose metabolic process;GO:0006096//glycolytic process
ENSSSCG00000002907	ENSSSCG00000002907	0	2846.18	3422.14	2873.35	1879.38	1740.66	1861.18	COX6B1	COX6B protein [Source:NCBI gene (formerly Entrezgene);Acc:100038022]	Metabolism;Human Diseases;Human Diseases;Human Diseases;Human Diseases;Human Diseases;Human Diseases;Human Diseases;Human Diseases;Organismal Systems;Metabolism;Human Diseases;Organismal Systems	Global and overview maps;Neurodegenerative disease;Neurodegenerative disease;Neurodegenerative disease;Neurodegenerative disease;Neurodegenerative disease;Neurodegenerative disease;Cancer: overview;Cardiovascular disease;Environmental adaptation;Energy metabolism;Endocrine and metabolic disease;Circulatory system	ko01100//Metabolic pathways;ko05022//Pathways of neurodegeneration - multiple diseases;ko05014//Amyotrophic lateral sclerosis;ko05010//Alzheimer disease;ko05020//Prion disease;ko05016//Huntington disease;ko05012//Parkinson disease;ko05208//Chemical carcinogenesis - reactive oxygen species;ko05415//Diabetic cardiomyopathy;ko04714//Thermogenesis;ko00190//Oxidative phosphorylation;ko04932//Non-alcoh…	K02267;K02267;K02267;K02267;K02267;K02267;K02267;K02267;K02267;K02267;K02267;K02267;K02267	GO:0005739//mitochondrion;GO:0005743//mitochondrial inner membrane;GO:0045277//respiratory chain complex IV	-	-
ENSSSCG00000002926	ENSSSCG00000002926	0	337.85	473.201	225.068	688.267	300.061	292.461	TBCB	tubulin folding cofactor B [Source:VGNC Symbol;Acc:VGNC:98361]	-	-	-	-	GO:0005634//nucleus;GO:0005737//cytoplasm;GO:0005829//cytosol;GO:0005938//cell cortex;GO:0035371//microtubule plus-end	GO:0005515//protein binding;GO:0043014//alpha-tubulin binding;GO:0051010//microtubule plus-end binding	GO:0007021//tubulin complex assembly;GO:0007023//post-chaperonin tubulin folding pathway;GO:0031122//cytoplasmic microtubule organization
ENSSSCG00000002963	ENSSSCG00000002963	0	455.206	595.963	442.188	518.945	711.486	561.906	EIF3K	eukaryotic translation initiation factor 3 subunit K [Source:VGNC Symbol;Acc:VGNC:87622]	-	-	-	-	GO:0005634//nucleus;GO:0005737//cytoplasm;GO:0005852//eukaryotic translation initiation factor 3 complex;GO:0016282//eukaryotic 43S preinitiation complex;GO:0032991//protein-containing complex;GO:0033290//eukaryotic 48S preinitiation complex	GO:0003723//RNA binding;GO:0003743//translation initiation factor activity;GO:0043022//ribosome binding	GO:0001732//formation of cytoplasmic translation initiation complex;GO:0002183//cytoplasmic translational initiation;GO:0006412//translation;GO:0006413//translational initiation;GO:0006446//regulation of translational initiation
ENSSSCG00000002965	ENSSSCG00000002965	0	3865.87	4448.07	4417.81	4638.08	5800.98	5150.81	ACTN4	actinin alpha 4 [Source:VGNC Symbol;Acc:VGNC:85047]	Cellular Processes;Cellular Processes;Human Diseases;Human Diseases;Cellular Processes;Organismal Systems;Human Diseases;Cellular Processes	Cell motility;Cellular community - eukaryotes;Cancer: overview;Immune disease;Cellular community - eukaryotes;Immune system;Infectious disease: parasitic;Cellular community - eukaryotes	ko04810//Regulation of actin cytoskeleton;ko04510//Focal adhesion;ko05203//Viral carcinogenesis;ko05322//Systemic lupus erythematosus;ko04530//Tight junction;ko04670//Leukocyte transendothelial migration;ko05146//Amoebiasis;ko04520//Adherens junction	K05699;K05699;K05699;K05699;K05699;K05699;K05699;K05699	GO:0005634//nucleus;GO:0005737//cytoplasm;GO:0015629//actin cytoskeleton;GO:0032991//protein-containing complex;GO:0048471//perinuclear region of cytoplasm;GO:1990904//ribonucleoprotein complex	GO:0000977//RNA polymerase II transcription regulatory region sequence-specific DNA binding;GO:0001882//nucleoside binding;GO:0003713//transcription coactivator activity;GO:0003779//actin binding;GO:0005509//calcium ion binding;GO:0005515//protein binding;GO:0016922//nuclear receptor binding;GO:0030374//nuclear receptor coactivator activity;GO:0031490//chromatin DNA binding;GO:0042803//protein ho…	GO:0030050//vesicle transport along actin filament;GO:0030335//positive regulation of cell migration;GO:0033209//tumor necrosis factor-mediated signaling pathway;GO:0035357//peroxisome proliferator activated receptor signaling pathway;GO:0045893//positive regulation of transcription, DNA-templated;GO:0045944//positive regulation of transcription by RNA polymerase II;GO:0048384//retinoic acid rece…
ENSSSCG00000002972	ENSSSCG00000002972	0	39.8361	17.5647	192.738	121.015	51.6282	90.958	SARS2	seryl-tRNA synthetase 2, mitochondrial [Source:VGNC Symbol;Acc:VGNC:110216]	Genetic Information Processing	Translation	ko00970//Aminoacyl-tRNA biosynthesis	K01875	GO:0005739//mitochondrion	GO:0000049//tRNA binding;GO:0000166//nucleotide binding;GO:0004812//aminoacyl-tRNA ligase activity;GO:0004828//serine-tRNA ligase activity;GO:0005524//ATP binding;GO:0016874//ligase activity	GO:0006418//tRNA aminoacylation for protein translation;GO:0006434//seryl-tRNA aminoacylation;GO:0070158//mitochondrial seryl-tRNA aminoacylation
ENSSSCG00000002989	ENSSSCG00000002989	0	202.296	158.838	203.445	289.424	245.072	299.263	AKT2	AKT serine/threonine kinase 2 [Source:VGNC Symbol;Acc:VGNC:85232]	Human Diseases;Human Diseases;Human Diseases;Human Diseases;Human Diseases;Environmental Information Processing;Human Diseases;Organismal Systems;Cellular Processes;Human Diseases;Human Diseases;Human Diseases;Human Diseases;Human Diseases;Human Diseases;Human Diseases;Human Diseases;Environmental Information Processing;Human Diseases;Human Diseases;Human Diseases;Organismal Systems;Human Disease…	Neurodegenerative disease;Cancer: overview;Infectious disease: bacterial;Cancer: overview;Cardiovascular disease;Signal transduction;Infectious disease: viral;Immune system;Cellular community - eukaryotes;Infectious disease: viral;Endocrine and metabolic disease;Infectious disease: viral;Infectious disease: viral;Infectious disease: bacterial;Cancer: overview;Infectious disease: viral;Cardiovascu…	ko05010//Alzheimer disease;ko05200//Pathways in cancer;ko05132//Salmonella infection;ko05208//Chemical carcinogenesis - reactive oxygen species;ko05415//Diabetic cardiomyopathy;ko04151//PI3K-Akt signaling pathway;ko05165//Human papillomavirus infection;ko04613//Neutrophil extracellular trap formation;ko04510//Focal adhesion;ko05169//Epstein-Barr virus infection;ko04932//Non-alcoholic fatty liver …	K04456;K04456;K04456;K04456;K04456;K04456;K04456;K04456;K04456;K04456;K04456;K04456;K04456;K04456;K04456;K04456;K04456;K04456;K04456;K04456;K04456;K04456;K04456;K04456;K04456;K04456;K04456;K04456;K04456;K04456;K04456;K04456;K04456;K04456;K04456;K04456;K04456;K04456;K04456;K04456;K04456;K04456;K04456;K04456;K04456;K04456;K04456;K04456;K04456;K04456;K04456;K04456;K04456;K04456;K04456;K04456;K04456;…	-	GO:0000166//nucleotide binding;GO:0004672//protein kinase activity;GO:0004674//protein serine/threonine kinase activity;GO:0005524//ATP binding;GO:0016301//kinase activity;GO:0016740//transferase activity;GO:0106310//protein serine kinase activity	GO:0006468//protein phosphorylation;GO:0016310//phosphorylation;GO:0018105//peptidyl-serine phosphorylation;GO:0035556//intracellular signal transduction
ENSSSCG00000002993	ENSSSCG00000002993	0	0	0	292.366	200.387	160.11	119.832	CYP2A19	cytochrome P450 family 2 subfamily A member 19 [Source:VGNC Symbol;Acc:VGNC:103350]	Metabolism;Metabolism	Global and overview maps;Metabolism of cofactors and vitamins	ko01100//Metabolic pathways;ko00830//Retinol metabolism	K07411;K07411	GO:0005737//cytoplasm;GO:0005783//endoplasmic reticulum;GO:0005789//endoplasmic reticulum membrane;GO:0016020//membrane;GO:0043231//intracellular membrane-bounded organelle	GO:0004497//monooxygenase activity;GO:0005506//iron ion binding;GO:0008392//arachidonic acid epoxygenase activity;GO:0016491//oxidoreductase activity;GO:0016705//oxidoreductase activity, acting on paired donors, with incorporation or reduction of molecular oxygen;GO:0016712//oxidoreductase activity, acting on paired donors, with incorporation or reduction of molecular oxygen, reduced flavin or fl…	GO:0006805//xenobiotic metabolic process;GO:0009804//coumarin metabolic process;GO:0019373//epoxygenase P450 pathway
ENSSSCG00000002996	ENSSSCG00000002996	0	378.92	246.591	284.441	314.13	260.453	285.398	RAB4B	RAB4B, member RAS onco family [Source:VGNC Symbol;Acc:VGNC:98597]	-	-	-	-	GO:0005768//endosome;GO:0005886//plasma membrane;GO:0012505//endomembrane system;GO:0016020//membrane;GO:0030659//cytoplasmic vesicle membrane;GO:0032593//insulin-responsive compartment;GO:0048471//perinuclear region of cytoplasm;GO:0055037//recycling endosome	GO:0000166//nucleotide binding;GO:0003924//GTPase activity;GO:0003925//G protein activity;GO:0005525//GTP binding	GO:0015031//protein transport;GO:0016192//vesicle-mediated transport;GO:0030100//regulation of endocytosis;GO:0032482//Rab protein signal transduction;GO:0046323//glucose import
ENSSSCG00000002998	ENSSSCG00000002998	0	173.793	267.731	247.094	215.33	339.318	212.012	SNRPA	small nuclear ribonucleoprotein polypeptide A [Source:VGNC Symbol;Acc:VGNC:98616]	Genetic Information Processing	Transcription	ko03040//Spliceosome	K11091	GO:0005634//nucleus;GO:0005654//nucleoplasm;GO:0005681//spliceosomal complex;GO:0005685//U1 snRNP;GO:0046540//U4/U6 x U5 tri-snRNP complex	GO:0003676//nucleic acid binding;GO:0003723//RNA binding;GO:0030619//U1 snRNA binding;GO:0042802//identical protein binding	GO:0000398//mRNA splicing, via spliceosome
ENSSSCG00000003006	ENSSSCG00000003006;ENSSSCG00000054571	0.00476706	100.942	271.095	29.4893	92.6674	77.7643	62.8613	CYP2B4	cytochrome P450 family 2 subfamily B member 6B [Source:VGNC Symbol;Acc:VGNC:104271]	Metabolism;Human Diseases;Metabolism;Metabolism;Metabolism	Global and overview maps;Cancer: overview;Metabolism of cofactors and vitamins;Lipid metabolism;Lipid metabolism	ko01100//Metabolic pathways;ko05207//Chemical carcinogenesis - receptor activation;ko00830//Retinol metabolism;ko00140//Steroid hormone biosynthesis;ko00590//Arachidonic acid metabolism	K07412;K07412;K07412;K07412;K07412	GO:0016020//membrane	GO:0004497//monooxygenase activity;GO:0005506//iron ion binding;GO:0016491//oxidoreductase activity;GO:0016705//oxidoreductase activity, acting on paired donors, with incorporation or reduction of molecular oxygen;GO:0016712//oxidoreductase activity, acting on paired donors, with incorporation or reduction of molecular oxygen, reduced flavin or flavoprotein as one donor, and incorporation of one …	-
ENSSSCG00000054571	ENSSSCG00000003006;ENSSSCG00000054571	0.00476706	100.942	271.095	29.4893	92.6674	77.7643	62.8613	CYP2B6B	cytochrome P450 family 2 subfamily B member 6B [Source:NCBI gene (formerly Entrezgene);Acc:403104]	Metabolism;Human Diseases;Metabolism;Metabolism;Metabolism	Global and overview maps;Cancer: overview;Metabolism of cofactors and vitamins;Lipid metabolism;Lipid metabolism	ko01100//Metabolic pathways;ko05207//Chemical carcinogenesis - receptor activation;ko00830//Retinol metabolism;ko00140//Steroid hormone biosynthesis;ko00590//Arachidonic acid metabolism	K07412;K07412;K07412;K07412;K07412	GO:0005737//cytoplasm;GO:0016020//membrane;GO:0043231//intracellular membrane-bounded organelle	GO:0004497//monooxygenase activity;GO:0005506//iron ion binding;GO:0008392//arachidonic acid epoxygenase activity;GO:0016491//oxidoreductase activity;GO:0016705//oxidoreductase activity, acting on paired donors, with incorporation or reduction of molecular oxygen;GO:0016712//oxidoreductase activity, acting on paired donors, with incorporation or reduction of molecular oxygen, reduced flavin or fl…	GO:0006805//xenobiotic metabolic process;GO:0019373//epoxygenase P450 pathway
ENSSSCG00000003015	ENSSSCG00000003015	0	112.41	35.1876	76.2644	218.132	65.8242	179.319	EXOSC5	exosome component 5 [Source:VGNC Symbol;Acc:VGNC:87841]	Genetic Information Processing	Folding, sorting and degradation	ko03018//RNA degradation	K12590	GO:0000176//nuclear exosome (RNase complex);GO:0000177//cytoplasmic exosome (RNase complex);GO:0000178//exosome (RNase complex);GO:0000791//euchromatin;GO:0005634//nucleus;GO:0005654//nucleoplasm;GO:0005730//nucleolus;GO:0005829//cytosol	-	GO:0006396//RNA processing;GO:0006401//RNA catabolic process;GO:0016075//rRNA catabolic process;GO:0034427//nuclear-transcribed mRNA catabolic process, exonucleolytic, 3'-5';GO:0034475//U4 snRNA 3'-end processing;GO:0043928//exonucleolytic catabolism of deadenylated mRNA;GO:0045006//DNA deamination;GO:0051607//defense response to virus;GO:0071028//nuclear mRNA surveillance;GO:0071051//polyadenyla…
ENSSSCG00000003016	ENSSSCG00000003016	0	141.866	154.816	157.311	280.221	210.988	188.957	CCDC97	coiled-coil domain containing 97 [Source:VGNC Symbol;Acc:VGNC:86331]	-	-	-	-	GO:0016020//membrane	-	-
ENSSSCG00000003018	ENSSSCG00000003018	0	1545.71	834.222	1713.31	878.296	784.12	791.568	LIPE	lipase E, hormone sensitive type [Source:VGNC Symbol;Acc:VGNC:98493]	Organismal Systems;Organismal Systems;Environmental Information Processing;Environmental Information Processing;Environmental Information Processing;Organismal Systems;Organismal Systems	Environmental adaptation;Endocrine system;Signal transduction;Signal transduction;Signal transduction;Endocrine system;Endocrine system	ko04714//Thermogenesis;ko04910//Insulin signaling pathway;ko04371//Apelin signaling pathway;ko04024//cAMP signaling pathway;ko04152//AMPK signaling pathway;ko04925//Aldosterone synthesis and secretion;ko04923//Regulation of lipolysis in adipocytes	K07188;K07188;K07188;K07188;K07188;K07188;K07188	GO:0005811//lipid droplet;GO:0005829//cytosol;GO:0005886//plasma membrane;GO:0005901//caveola	GO:0004771//sterol esterase activity;GO:0004806//triglyceride lipase activity;GO:0016298//lipase activity;GO:0016787//hydrolase activity;GO:0033878//hormone-sensitive lipase activity;GO:0047372//acylglycerol lipase activity;GO:0050253//retinyl-palmitate esterase activity	GO:0006629//lipid metabolic process;GO:0008202//steroid metabolic process;GO:0008203//cholesterol metabolic process;GO:0016042//lipid catabolic process;GO:0019433//triglyceride catabolic process;GO:0042572//retinol metabolic process
ENSSSCG00000003040	ENSSSCG00000003040	0	241.236	179.514	215.461	241.272	170.312	184.75	ARHGEF1	Rho guanine nucleotide exchange factor 1 [Source:VGNC Symbol;Acc:VGNC:96922]	Human Diseases;Cellular Processes;Human Diseases;Human Diseases;Human Diseases;Human Diseases;Organismal Systems;Organismal Systems;Organismal Systems	Cancer: overview;Cell motility;Infectious disease: viral;Cancer: overview;Cardiovascular disease;Infectious disease: bacterial;Immune system;Circulatory system;Endocrine system	ko05200//Pathways in cancer;ko04810//Regulation of actin cytoskeleton;ko05163//Human cytomegalovirus infection;ko05205//Proteoglycans in cancer;ko05417//Lipid and atherosclerosis;ko05135//Yersinia infection;ko04611//Platelet activation;ko04270//Vascular smooth muscle contraction;ko04928//Parathyroid hormone synthesis, secretion and action	K12330;K12330;K12330;K12330;K12330;K12330;K12330;K12330;K12330	GO:0005737//cytoplasm;GO:0005829//cytosol;GO:0005886//plasma membrane;GO:0016020//membrane	GO:0001664//G protein-coupled receptor binding;GO:0005085//guanyl-nucleotide exchange factor activity	GO:0007186//G protein-coupled receptor signaling pathway
ENSSSCG00000003042	ENSSSCG00000003042	0	649.415	629.514	773.956	609.682	716.779	600.084	RPS19	ribosomal protein S19 [Source:HGNC Symbol;Acc:HGNC:10402]	Human Diseases;Genetic Information Processing	Infectious disease: viral;Translation	ko05171//Coronavirus disease - COVID-19;ko03010//Ribosome	K02966;K02966	GO:0005840//ribosome;GO:1990904//ribonucleoprotein complex	GO:0003735//structural constituent of ribosome	GO:0006412//translation
ENSSSCG00000003047	ENSSSCG00000003047;ENSSSCG00000020837	0.00285903	85.8574	20.5315	85.0824	108.146	50.6703	78.0965	CEACAM6	XP_020950123.1 carcinoembryonic antigen-related cell adhesion molecule 5-like isoform X1 [Sus scrofa]	-	-	-	-	GO:0009986//cell surface;GO:0016020//membrane	-	GO:0007157//heterophilic cell-cell adhesion via plasma membrane cell adhesion molecules
ENSSSCG00000020837	ENSSSCG00000003047;ENSSSCG00000020837	0.00285903	85.8574	20.5315	85.0824	108.146	50.6703	78.0965	CEACAM1	XP_005655946.2 carcinoembryonic antigen-related cell adhesion molecule 1 isoform X1 [Sus scrofa]	-	-	-	-	GO:0005886//plasma membrane;GO:0009986//cell surface;GO:0016020//membrane	GO:1990782//protein tyrosine kinase binding	GO:0002682//regulation of immune system process;GO:0007165//signal transduction
ENSSSCG00000003055	ENSSSCG00000003055	0	33.9962	39.9768	26.9285	158.248	125.636	93.0243	XRCC1	X-ray repair cross complementing 1 [Source:VGNC Symbol;Acc:VGNC:98415]	Genetic Information Processing	Replication and repair	ko03410//Base excision repair	K10803	GO:0000781//chromosome, telomeric region;GO:0000785//chromatin;GO:0005634//nucleus;GO:0005654//nucleoplasm;GO:0005730//nucleolus;GO:0070522//ERCC4-ERCC1 complex;GO:0090734//site of DNA damage;GO:0110165//cellular anatomical entity	GO:0003684//damaged DNA binding;GO:0019899//enzyme binding;GO:0032356//oxidized DNA binding;GO:0072572//poly-ADP-D-ribose binding;GO:0160002//ADP-D-ribose modification-dependent protein binding;GO:1990599//3' overhang single-stranded DNA endodeoxyribonuclease activity	GO:0000012//single strand break repair;GO:0006281//DNA repair;GO:0006284//base-excision repair;GO:0006303//double-strand break repair via nonhomologous end joining;GO:0010836//negative regulation of protein ADP-ribosylation;GO:0021587//cerebellum morphogenesis;GO:0021766//hippocampus development;GO:0033194//response to hydroperoxide;GO:0050882//voluntary musculoskeletal movement;GO:0061819//telom…
ENSSSCG00000003061	ENSSSCG00000003061	0	244.616	99.87	122.203	199.356	105.74	133.36	CADM4	cell adhesion molecule 4 [Source:VGNC Symbol;Acc:VGNC:86136]	-	-	-	-	GO:0016020//membrane;GO:0031252//cell leading edge;GO:0044291//cell-cell contact zone	GO:0019903//protein phosphatase binding;GO:0030971//receptor tyrosine kinase binding;GO:0043183//vascular endothelial growth factor receptor 1 binding;GO:0043184//vascular endothelial growth factor receptor 2 binding	GO:0001932//regulation of protein phosphorylation;GO:0001933//negative regulation of protein phosphorylation;GO:0007156//homophilic cell adhesion via plasma membrane adhesion molecules;GO:0010801//negative regulation of peptidyl-threonine phosphorylation;GO:0030948//negative regulation of vascular endothelial growth factor receptor signaling pathway;GO:0035020//regulation of Rac protein signal tr…
ENSSSCG00000003064	ENSSSCG00000003064	0	471.068	392.314	528.39	488.447	462.373	349.157	ETHE1	ETHE1 persulfide dioxygenase [Source:VGNC Symbol;Acc:VGNC:87805]	Metabolism;Metabolism	Global and overview maps;Energy metabolism	ko01100//Metabolic pathways;ko00920//Sulfur metabolism	K17725;K17725	GO:0005654//nucleoplasm;GO:0005737//cytoplasm;GO:0005739//mitochondrion	GO:0005506//iron ion binding;GO:0042802//identical protein binding;GO:0050313//sulfur dioxygenase activity	GO:0006749//glutathione metabolic process;GO:0070813//hydrogen sulfide metabolic process
ENSSSCG00000003085	ENSSSCG00000003085	0.00392756	84.942	68.0395	84.0891	154.087	150.255	209.678	CLPTM1	CLPTM1 regulator of GABA type A receptor forward trafficking [Source:VGNC Symbol;Acc:VGNC:86778]	-	-	-	-	GO:0009897//external side of plasma membrane;GO:0012505//endomembrane system;GO:0016020//membrane	GO:0050811//GABA receptor binding	GO:0033081//regulation of T cell differentiation in thymus
ENSSSCG00000003086	ENSSSCG00000003086	0	518.664	356.256	504.409	432.733	437.48	368.348	APOC2	apolipoprotein C2 [Source:VGNC Symbol;Acc:VGNC:110413]	Organismal Systems	Digestive system	ko04979//Cholesterol metabolism	K22287	GO:0005576//extracellular region;GO:0034361//very-low-density lipoprotein particle;GO:0034362//low-density lipoprotein particle;GO:0034364//high-density lipoprotein particle;GO:0042627//chylomicron	GO:0008047//enzyme activator activity	GO:0006629//lipid metabolic process;GO:0006869//lipid transport;GO:0016042//lipid catabolic process
ENSSSCG00000003088	ENSSSCG00000003088	0	1639.06	931.299	1549.1	1233.02	893.657	1092.85	APOE	apolipoprotein E [Source:VGNC Symbol;Acc:VGNC:103899]	Human Diseases;Organismal Systems	Neurodegenerative disease;Digestive system	ko05010//Alzheimer disease;ko04979//Cholesterol metabolism	K04524;K04524	GO:0005576//extracellular region;GO:0005615//extracellular space;GO:0005783//endoplasmic reticulum;GO:0005794//Golgi apparatus;GO:0005886//plasma membrane;GO:0031012//extracellular matrix;GO:0034361//very-low-density lipoprotein particle;GO:0034362//low-density lipoprotein particle;GO:0034363//intermediate-density lipoprotein particle;GO:0034364//high-density lipoprotein particle;GO:0042470//mela…	GO:0001540//amyloid-beta binding;GO:0005102//signaling receptor binding;GO:0005319//lipid transporter activity;GO:0005543//phospholipid binding;GO:0008201//heparin binding;GO:0008289//lipid binding;GO:0016209//antioxidant activity;GO:0019899//enzyme binding;GO:0042802//identical protein binding;GO:0042803//protein homodimerization activity;GO:0043395//heparan sulfate proteoglycan binding;GO:00448…	GO:0001937//negative regulation of endothelial cell proliferation;GO:0002021//response to dietary excess;GO:0006629//lipid metabolic process;GO:0006641//triglyceride metabolic process;GO:0006707//cholesterol catabolic process;GO:0006869//lipid transport;GO:0006874//cellular calcium ion homeostasis;GO:0006898//receptor-mediated endocytosis;GO:0006979//response to oxidative stress;GO:0007186//G pro…
ENSSSCG00000003090	ENSSSCG00000003090	0	141.513	85.9742	163.615	188.721	93.5801	151.359	NECTIN2	nectin cell adhesion molecule 2 [Source:VGNC Symbol;Acc:VGNC:90662]	Human Diseases;Environmental Information Processing;Cellular Processes	Infectious disease: viral;Signaling molecules and interaction;Cellular community - eukaryotes	ko05168//Herpes simplex virus 1 infection;ko04514//Cell adhesion molecules;ko04520//Adherens junction	K06531;K06531;K06531	GO:0005886//plasma membrane;GO:0016020//membrane;GO:0043296//apical junction complex	GO:0050839//cell adhesion molecule binding	GO:0001675//acrosome assembly;GO:0002860//positive regulation of natural killer cell mediated cytotoxicity directed against tumor cell target;GO:0002891//positive regulation of immunoglobulin mediated immune response;GO:0007010//cytoskeleton organization;GO:0007156//homophilic cell adhesion via plasma membrane adhesion molecules;GO:0019064//fusion of virus membrane with host plasma membrane;GO:00…
ENSSSCG00000003098	ENSSSCG00000003098	0	121.93	140.08	121.865	174.889	151.913	172.844	PPP5C	protein phosphatase 5 catalytic subunit [Source:VGNC Symbol;Acc:VGNC:98541]	Environmental Information Processing	Signal transduction	ko04010//MAPK signaling pathway	K04460	GO:0005634//nucleus;GO:0005737//cytoplasm;GO:0005829//cytosol;GO:0032991//protein-containing complex;GO:0043231//intracellular membrane-bounded organelle;GO:0101031//chaperone complex	GO:0004721//phosphoprotein phosphatase activity;GO:0004722//protein serine/threonine phosphatase activity;GO:0005515//protein binding;GO:0005524//ATP binding;GO:0016787//hydrolase activity;GO:0016791//phosphatase activity;GO:0017018//myosin phosphatase activity;GO:0042802//identical protein binding;GO:0043531//ADP binding;GO:0051879//Hsp90 protein binding	GO:0070262//peptidyl-serine dephosphorylation
ENSSSCG00000003104	ENSSSCG00000003104	0	139.776	142.675	177.641	141.02	145.623	211.422	STRN4	striatin 4 [Source:VGNC Symbol;Acc:VGNC:93580]	Environmental Information Processing	Signal transduction	ko04013//MAPK signaling pathway - fly	K17608	GO:0016020//membrane;GO:0030425//dendrite;GO:0032991//protein-containing complex;GO:0090443//FAR/SIN/STRIPAK complex	GO:0005515//protein binding;GO:0005516//calmodulin binding;GO:0044877//protein-containing complex binding;GO:0051721//protein phosphatase 2A binding;GO:0070016//armadillo repeat domain binding	-
ENSSSCG00000003105	ENSSSCG00000003105	0	121.821	128.26	142.361	131.195	347.334	165.63	SLC1A5	solute carrier family 1 member 5 [Source:VGNC Symbol;Acc:VGNC:92967]	Human Diseases;Organismal Systems	Cancer: overview;Digestive system	ko05230//Central carbon metabolism in cancer;ko04974//Protein digestion and absorption	K05616;K05616	GO:0005886//plasma membrane;GO:0016020//membrane	GO:0015175//neutral amino acid transmembrane transporter activity;GO:0015183//L-aspartate transmembrane transporter activity;GO:0015186//L-glutamine transmembrane transporter activity;GO:0015293//symporter activity;GO:0015297//antiporter activity	GO:0006868//glutamine transport;GO:0015804//neutral amino acid transport;GO:0030218//erythrocyte differentiation;GO:0070207//protein homotrimerization;GO:0140009//L-aspartate import across plasma membrane;GO:1902475//L-alpha-amino acid transmembrane transport
ENSSSCG00000003106	ENSSSCG00000003106	0	449.869	356.948	484.353	835.178	420.274	525.527	AP2S1	adaptor related protein complex 2 subunit sigma 1 [Source:VGNC Symbol;Acc:VGNC:96909]	Human Diseases;Cellular Processes;Organismal Systems;Organismal Systems	Neurodegenerative disease;Transport and catabolism;Nervous system;Excretory system	ko05016//Huntington disease;ko04144//Endocytosis;ko04721//Synaptic vesicle cycle;ko04961//Endocrine and other factor-regulated calcium reabsorption	K11827;K11827;K11827;K11827	GO:0005737//cytoplasm;GO:0005886//plasma membrane;GO:0016020//membrane;GO:0030117//membrane coat;GO:0030122//AP-2 adaptor complex;GO:0043231//intracellular membrane-bounded organelle;GO:0045202//synapse;GO:0071944//cell periphery	GO:0035615//clathrin adaptor activity	GO:0006886//intracellular protein transport;GO:0015031//protein transport;GO:0016192//vesicle-mediated transport;GO:0048488//synaptic vesicle endocytosis;GO:0072583//clathrin-dependent endocytosis
ENSSSCG00000003111	ENSSSCG00000003111	0	237.997	217.577	217.023	224.371	295.969	206.302	SAE1	SUMO1 activating enzyme subunit 1 [Source:VGNC Symbol;Acc:VGNC:92558]	Genetic Information Processing	Folding, sorting and degradation	ko04120//Ubiquitin mediated proteolysis	K10684	GO:0005654//nucleoplasm;GO:0005737//cytoplasm;GO:0031510//SUMO activating enzyme complex	GO:0008641//ubiquitin-like modifier activating enzyme activity;GO:0019948//SUMO activating enzyme activity;GO:0043008//ATP-dependent protein binding;GO:0044388//small protein activating enzyme binding;GO:0046982//protein heterodimerization activity	GO:0016925//protein sumoylation;GO:0032446//protein modification by small protein conjugation;GO:0033235//positive regulation of protein sumoylation;GO:0036211//protein modification process
ENSSSCG00000003115	ENSSSCG00000003115;ENSSSCG00000004795;ENSSSCG00000039161	0	28.4307	46.5161	37.4734	305.092	39.3677	196.393	MEIS3	Meis homeobox 3 [Source:VGNC Symbol;Acc:VGNC:98500]	-	-	-	-	GO:0005634//nucleus	GO:0000978//RNA polymerase II cis-regulatory region sequence-specific DNA binding;GO:0001228//DNA-binding transcription activator activity, RNA polymerase II-specific;GO:0003677//DNA binding;GO:0003682//chromatin binding;GO:0043565//sequence-specific DNA binding;GO:1990837//sequence-specific double-stranded DNA binding	GO:0001654//eye development;GO:0006355//regulation of transcription, DNA-templated;GO:0007420//brain development;GO:0008284//positive regulation of cell population proliferation;GO:0009880//embryonic pattern specification;GO:0009887//animal organ morphogenesis;GO:0045944//positive regulation of transcription by RNA polymerase II;GO:0051897//positive regulation of protein kinase B signaling;GO:200…
ENSSSCG00000004795	ENSSSCG00000003115;ENSSSCG00000004795;ENSSSCG00000039161	0	28.4307	46.5161	37.4734	305.092	39.3677	196.393	MEIS2	Meis homeobox 2 [Source:VGNC Symbol;Acc:VGNC:90136]	-	-	-	-	GO:0005634//nucleus	GO:0000978//RNA polymerase II cis-regulatory region sequence-specific DNA binding;GO:0001228//DNA-binding transcription activator activity, RNA polymerase II-specific;GO:0003677//DNA binding;GO:0043565//sequence-specific DNA binding;GO:1990837//sequence-specific double-stranded DNA binding	GO:0001654//eye development;GO:0006355//regulation of transcription, DNA-templated;GO:0007420//brain development;GO:0008284//positive regulation of cell population proliferation;GO:0008542//visual learning;GO:0009880//embryonic pattern specification;GO:0009887//animal organ morphogenesis;GO:0045638//negative regulation of myeloid cell differentiation;GO:0045931//positive regulation of mitotic cel…
ENSSSCG00000039161	ENSSSCG00000003115;ENSSSCG00000004795;ENSSSCG00000039161	0	28.4307	46.5161	37.4734	305.092	39.3677	196.393	MEIS1	Meis homeobox 1 [Source:VGNC Symbol;Acc:VGNC:90135]	Human Diseases;Cellular Processes	Cancer: overview;Cellular community - eukaryotes	ko05202//Transcriptional misregulation in cancer;ko04550//Signaling pathways regulating pluripotency of stem cells	K15613;K15613	GO:0005634//nucleus;GO:0005667//transcription regulator complex	GO:0000978//RNA polymerase II cis-regulatory region sequence-specific DNA binding;GO:0000981//DNA-binding transcription factor activity, RNA polymerase II-specific;GO:0001228//DNA-binding transcription activator activity, RNA polymerase II-specific;GO:0003677//DNA binding;GO:0003682//chromatin binding;GO:0043565//sequence-specific DNA binding	GO:0001525//angiogenesis;GO:0001654//eye development;GO:0002089//lens morphogenesis in camera-type eye;GO:0006355//regulation of transcription, DNA-templated;GO:0007420//brain development;GO:0007626//locomotory behavior;GO:0008284//positive regulation of cell population proliferation;GO:0009880//embryonic pattern specification;GO:0009887//animal organ morphogenesis;GO:0030097//hemopoiesis;GO:0035…
ENSSSCG00000003120	ENSSSCG00000003120	0	537.16	512.154	530.349	472.484	541.727	519.69	NAPA	NSF attachment protein alpha [Source:VGNC Symbol;Acc:VGNC:90578]	Organismal Systems	Nervous system	ko04721//Synaptic vesicle cycle	K15296	GO:0016020//membrane;GO:0070044//synaptobrevin 2-SNAP-25-syntaxin-1a complex;GO:0098793//presynapse;GO:0098978//glutamatergic synapse	GO:0005483//soluble NSF attachment protein activity;GO:0005515//protein binding;GO:0019905//syntaxin binding	GO:0006886//intracellular protein transport;GO:0007420//brain development;GO:0010807//regulation of synaptic vesicle priming;GO:0015031//protein transport;GO:0016082//synaptic vesicle priming;GO:0016192//vesicle-mediated transport;GO:0030182//neuron differentiation;GO:0035249//synaptic transmission, glutamatergic;GO:0035494//SNARE complex disassembly;GO:0045176//apical protein localization
ENSSSCG00000003128	ENSSSCG00000003128	0	72.8813	82.084	63.6787	203.116	45.3279	134.825	LIG1	DNA ligase 1 [Source:VGNC Symbol;Acc:VGNC:89720]	Genetic Information Processing;Genetic Information Processing;Genetic Information Processing;Genetic Information Processing	Replication and repair;Replication and repair;Replication and repair;Replication and repair	ko03030//DNA replication;ko03420//Nucleotide excision repair;ko03410//Base excision repair;ko03430//Mismatch repair	K10747;K10747;K10747;K10747	GO:0005634//nucleus;GO:0005654//nucleoplasm;GO:0005739//mitochondrion;GO:0031090//organelle membrane;GO:0043231//intracellular membrane-bounded organelle	GO:0000166//nucleotide binding;GO:0003677//DNA binding;GO:0003909//DNA ligase activity;GO:0003910//DNA ligase (ATP) activity;GO:0005524//ATP binding;GO:0016874//ligase activity	GO:0006260//DNA replication;GO:0006273//lagging strand elongation;GO:0006281//DNA repair;GO:0006284//base-excision repair;GO:0006310//DNA recombination;GO:0006974//cellular response to DNA damage stimulus;GO:0071897//DNA biosynthetic process;GO:1903461//Okazaki fragment processing involved in mitotic DNA replication
ENSSSCG00000003132	ENSSSCG00000003132	0	41.7952	0	0	121.125	81.4481	41.7714	KDELR1	KDEL endoplasmic reticulum protein retention receptor 1 [Source:VGNC Symbol;Acc:VGNC:98483]	Human Diseases	Infectious disease: bacterial	ko05110//Vibrio cholerae infection	K10949	GO:0000139//Golgi membrane;GO:0005783//endoplasmic reticulum;GO:0005789//endoplasmic reticulum membrane;GO:0005793//endoplasmic reticulum-Golgi intermediate compartment;GO:0005794//Golgi apparatus;GO:0005801//cis-Golgi network;GO:0016020//membrane;GO:0030663//COPI-coated vesicle membrane;GO:0031410//cytoplasmic vesicle	GO:0005046//KDEL sequence binding;GO:0046923//ER retention sequence binding	GO:0006621//protein retention in ER lumen;GO:0006888//endoplasmic reticulum to Golgi vesicle-mediated transport;GO:0006890//retrograde vesicle-mediated transport, Golgi to endoplasmic reticulum;GO:0015031//protein transport;GO:0030217//T cell differentiation;GO:0070231//T cell apoptotic process
ENSSSCG00000003134	ENSSSCG00000003134	0	60.292	86.5619	71.3625	89.3896	204.543	106.251	GRWD1	glutamate rich WD repeat containing 1 [Source:VGNC Symbol;Acc:VGNC:88712]	-	-	-	-	GO:0005634//nucleus;GO:0005654//nucleoplasm;GO:0005730//nucleolus;GO:0005829//cytosol;GO:0032991//protein-containing complex	GO:0003682//chromatin binding;GO:0003688//DNA replication origin binding;GO:0005515//protein binding;GO:0042393//histone binding	GO:0006260//DNA replication;GO:0006334//nucleosome assembly;GO:0006337//nucleosome disassembly;GO:0042254//ribosome biogenesis
ENSSSCG00000003139	ENSSSCG00000003139	0	364.364	288.414	396.888	284.27	215.383	233.328	BCAT2	branched chain amino acid transaminase 2 [Source:VGNC Symbol;Acc:VGNC:85774]	Metabolism;Metabolism;Metabolism;Metabolism;Metabolism;Metabolism;Metabolism	Global and overview maps;Global and overview maps;Amino acid metabolism;Amino acid metabolism;Metabolism of cofactors and vitamins;Global and overview maps;Amino acid metabolism	ko01100//Metabolic pathways;ko01230//Biosynthesis of amino acids;ko00280//Valine, leucine and isoleucine degradation;ko00270//Cysteine and methionine metabolism;ko00770//Pantothenate and CoA biosynthesis;ko01210//2-Oxocarboxylic acid metabolism;ko00290//Valine, leucine and isoleucine biosynthesis	K00826;K00826;K00826;K00826;K00826;K00826;K00826	GO:0005654//nucleoplasm;GO:0005739//mitochondrion	GO:0003824//catalytic activity;GO:0004084//branched-chain-amino-acid transaminase activity;GO:0008483//transaminase activity;GO:0016491//oxidoreductase activity;GO:0016616//oxidoreductase activity, acting on the CH-OH group of donors, NAD or NADP as acceptor;GO:0016740//transferase activity;GO:0050048//L-leucine:2-oxoglutarate aminotransferase activity;GO:0052654//L-leucine transaminase activity;…	GO:0006549//isoleucine metabolic process;GO:0006550//isoleucine catabolic process;GO:0006551//leucine metabolic process;GO:0006573//valine metabolic process;GO:0008652//cellular amino acid biosynthetic process;GO:0009081//branched-chain amino acid metabolic process;GO:0009082//branched-chain amino acid biosynthetic process;GO:0009083//branched-chain amino acid catabolic process;GO:0009098//leucin…
ENSSSCG00000003144	ENSSSCG00000003144	0	361.474	383.438	615.556	570.02	690.009	500.548	DHDH	dihydrodiol dehydrogenase [Source:NCBI gene (formerly Entrezgene);Acc:397337]	Metabolism;Metabolism;Metabolism	Global and overview maps;Xenobiotics biodegradation and metabolism;Carbohydrate metabolism	ko01100//Metabolic pathways;ko00980//Metabolism of xenobiotics by cytochrome P450;ko00040//Pentose and glucuronate interconversions	K00078;K00078;K00078	GO:0016020//membrane	GO:0000166//nucleotide binding;GO:0016491//oxidoreductase activity;GO:0047115//trans-1,2-dihydrobenzene-1,2-diol dehydrogenase activity;GO:0047837//D-xylose 1-dehydrogenase (NADP+) activity	GO:0006915//apoptotic process;GO:0042843//D-xylose catabolic process;GO:0042981//regulation of apoptotic process
ENSSSCG00000003150	ENSSSCG00000003150	0	798.865	962.171	700.963	1048.78	879.478	930.333	NUCB1	nucleobindin 1 [Source:VGNC Symbol;Acc:VGNC:90946]	-	-	-	-	GO:0005793//endoplasmic reticulum-Golgi intermediate compartment;GO:0005794//Golgi apparatus	GO:0005509//calcium ion binding;GO:0046872//metal ion binding	-
ENSSSCG00000003152	ENSSSCG00000003152	0	728.505	849.161	647.603	915.462	950.17	855.051	RUVBL2	RuvB like AAA ATPase 2 [Source:VGNC Symbol;Acc:VGNC:92522]	-	-	-	-	GO:0000786//nucleosome;GO:0000791//euchromatin;GO:0000812//Swr1 complex;GO:0005634//nucleus;GO:0005654//nucleoplasm;GO:0005737//cytoplasm;GO:0005813//centrosome;GO:0005829//cytosol;GO:0031011//Ino80 complex;GO:0035267//NuA4 histone acetyltransferase complex;GO:0071339//MLL1 complex;GO:0097255//R2TP complex;GO:0101031//chaperone complex;GO:0120293//dynein axonemal particle;GO:1990062//RPAP3/R2TP/p…	GO:0000166//nucleotide binding;GO:0000978//RNA polymerase II cis-regulatory region sequence-specific DNA binding;GO:0000979//RNA polymerase II core promoter sequence-specific DNA binding;GO:0001094//TFIID-class transcription factor complex binding;GO:0003678//DNA helicase activity;GO:0003714//transcription corepressor activity;GO:0004386//helicase activity;GO:0005524//ATP binding;GO:0008013//beta…	GO:0000492//box C/D snoRNP assembly;GO:0000723//telomere maintenance;GO:0006275//regulation of DNA replication;GO:0006281//DNA repair;GO:0006282//regulation of DNA repair;GO:0006310//DNA recombination;GO:0006338//chromatin remodeling;GO:0006357//regulation of transcription by RNA polymerase II;GO:0006974//cellular response to DNA damage stimulus;GO:0016573//histone acetylation;GO:0032508//DNA dup…
ENSSSCG00000003153	ENSSSCG00000003153	0	374.259	236.1	332.226	485.402	162.635	344.457	FTL	ferritin light chain [Source:NCBI gene (formerly Entrezgene);Acc:397035]	Cellular Processes;Cellular Processes;Organismal Systems	Cell growth and death;Cell growth and death;Digestive system	ko04217//Necroptosis;ko04216//Ferroptosis;ko04978//Mineral absorption	K13625;K13625;K13625	GO:0005737//cytoplasm	GO:0008198//ferrous iron binding;GO:0008199//ferric iron binding;GO:0046872//metal ion binding	GO:0006826//iron ion transport;GO:0006879//cellular iron ion homeostasis;GO:0006880//intracellular sequestering of iron ion
ENSSSCG00000003154	ENSSSCG00000003154	0	418.132	457.437	428.057	207.737	311.292	340.971	GYS1	glycogen synthase 1 [Source:VGNC Symbol;Acc:VGNC:88760]	Metabolism;Human Diseases;Environmental Information Processing;Organismal Systems;Environmental Information Processing;Organismal Systems;Human Diseases;Metabolism	Global and overview maps;Cardiovascular disease;Signal transduction;Endocrine system;Signal transduction;Endocrine system;Endocrine and metabolic disease;Carbohydrate metabolism	ko01100//Metabolic pathways;ko05415//Diabetic cardiomyopathy;ko04151//PI3K-Akt signaling pathway;ko04910//Insulin signaling pathway;ko04152//AMPK signaling pathway;ko04922//Glucagon signaling pathway;ko04931//Insulin resistance;ko00500//Starch and sucrose metabolism	K00693;K00693;K00693;K00693;K00693;K00693;K00693;K00693	GO:0005737//cytoplasm;GO:0005829//cytosol;GO:0016234//inclusion body	GO:0004373//glycogen (starch) synthase activity;GO:0016740//transferase activity;GO:0016757//glycosyltransferase activity;GO:0019901//protein kinase binding;GO:0061547//glycogen synthase activity, transferring glucose-1-phosphate	GO:0005978//glycogen biosynthetic process;GO:0007507//heart development
ENSSSCG00000003165	ENSSSCG00000003165	0	295.221	137.006	285.679	354.701	188.636	317.061	RPS11	ribosomal protein S11 [Source:VGNC Symbol;Acc:VGNC:98605]	Human Diseases;Genetic Information Processing	Infectious disease: viral;Translation	ko05171//Coronavirus disease - COVID-19;ko03010//Ribosome	K02949;K02949	GO:0005840//ribosome;GO:0022626//cytosolic ribosome;GO:0022627//cytosolic small ribosomal subunit;GO:0031090//organelle membrane;GO:0032040//small-subunit processome;GO:0045202//synapse;GO:1990904//ribonucleoprotein complex	GO:0003735//structural constituent of ribosome	GO:0006412//translation;GO:0042274//ribosomal small subunit biogenesis
[truncated: 4,371 more rows]

## Sheet: Muscle_all_Protein.MVI.annot
protein_id	group_id	DIA_Qvalue	BM-D21-1-Muscle	BM-D21-2-Muscle	BM-D21-3-Muscle	LW-D21-1-Muscle	LW-D21-2-Muscle	LW-D21-3-Muscle	Symbol	Description	KEGG_A_class	KEGG_B_class	Pathway	K_ID	GO Component	GO Function	GO Process
[truncated: 4,033 more rows]

## Sheet: Liver_all_Protein.MVI.annot
protein_id	group_id	DIA_Qvalue	BM-D21-1-Liver	BM-D21-2-Liver	BM-D21-3-Liver	LW-D21-1-Liver	LW-D21-2-Liver	LW-D21-3-Liver	Symbol	Description	KEGG_A_class	KEGG_B_class	Pathway	K_ID	GO Component	GO Function	GO Process
[truncated: 6,850 more rows]

[truncated: 2 more sheets: Heart_all_Protein.MVI.annot, Spleen_all_Protein.MVI.annot]
