# Supplementary material for: Multi‐Tissue Omics Analysis Uncovers Translational Regulation Underlying Complex Traits in Pigs
Source: Adv Sci (Weinh). 2026 Feb 3;13(20):e74200. doi: 10.1002/advs.74200 (PMC13067857; doi:10.1002/advs.74200)
Supplement: Supplementary file 2 — Supporting File 2: advs74200‐sup‐0002‐TableS1‐TableS12.zip. [file ADVS-13-e74200-s002.zip › Table S5.xlsx]

## Sheet: Fat
Gene_id	mRNA_log2FC	RPF_log2FC	log2FC_TE_v1	pvalue_v1	control_log2TE	treat_log2TE	log2FC_TE_v2	pvalue_v2	log2FC_TE_final	pvalue_final	pvalue.adjust
ENSSSCG00000015331	-0.27198	9.31304811603315	9.58538277091484	7.66925757847776e-109	-9.34582	0.23920802945334	9.60443222192095	4.76327197619848e-93	9.60443222192095	4.76327197619848e-93	7.17682188653825e-89
ENSSSCG00000015413	0.348401282421477	7.97890503453458	7.63024672924553	1.19912962731437e-92	-6.22051	1.40999838833922	7.64939028403403	3.11197344121041e-45	7.64939028403403	3.11197344121041e-45	2.34440519193586e-41
ENSSSCG00000015322	0.104557665658464	10.5796383861505	10.4745707175187	3.81284086279282e-180	-9.9728	0.502282904644776	8.93425333437049	5.63660181738869e-41	8.93425333437049	5.63660181738869e-41	2.83088931941985e-37
ENSSSCG00000010272	0.695701030565797	-3.82286	-4.51935	4.09119511493276e-21	3.93974586645419	-0.578819	-4.52082	7.75957101767297e-21	-4.52082	7.75957101767297e-21	2.92283641308197e-17
ENSSSCG00000025507	-1.35369	1.91683361027396	3.27043071155009	2.72598939990148e-22	-2.20546	1.06506307682403	3.27324669204689	4.97828963322332e-20	3.27324669204689	4.97828963322332e-20	1.50015779807551e-16
ENSSSCG00000036452	1.18255082394074	9.97792984644903	8.7958438569144	8.93656594610179e-112	-8.33144	0.463943859945523	7.26409419570636	8.26360172868532e-18	7.26409419570636	8.26360172868532e-18	2.07512812076836e-14
ENSSSCG00000013746	-0.65614	1.4372011747281	2.09327215294634	7.70898689327504e-22	0.789626119156543	2.88296754290045	2.09366264127916	3.57630626239843e-17	2.09366264127916	3.57630626239843e-17	7.69774377936531e-14
ENSSSCG00000022903	-1.14826	4.49644723210102	5.64475733650231	5.72592834580311e-49	-5.2919	0.352810374093262	5.68281488148266	1.31562207072966e-16	5.68281488148266	1.31562207072966e-16	2.47780971746048e-13
ENSSSCG00000015522	1.30894182230658	8.01906022187056	6.71113423263919	1.25678339481324e-66	-5.65626	1.0538620397078	6.74980740902279	3.83431127425031e-16	6.74980740902279	3.83431127425031e-16	6.41906310768105e-13
ENSSSCG00000040793	-1.2902	1.03366727099186	2.32409562545557	6.61788859621222e-17	0.769336592408792	3.09320414869775	2.32435512365002	7.78564748018219e-16	2.32435512365002	7.78564748018219e-16	1.17306350583905e-12
ENSSSCG00000027358	0.778800095247825	-1.82226	-2.60115	1.13753367155948e-17	-2.62391	-5.22497	-2.60123	1.3544092516766e-15	-2.60123	1.3544092516766e-15	1.85517129045558e-12
ENSSSCG00000015486	-0.243073	6.82929198983002	7.07218248579538	2.82861123698028e-79	-8.70647	-1.6341	6.13956658782242	2.02025567147437e-15	6.13956658782242	2.02025567147437e-15	2.53659935017536e-12
ENSSSCG00000033337	-0.118378	2.67517944585631	2.7939234413034	4.89520071105085e-15	-1.07911	1.71445291142623	2.79847618644039	2.56067615172273e-15	2.7939234413034	4.89520071105085e-15	5.67353762410794e-12
ENSSSCG00000014259	1.82320706107257	-1.01675	-2.84021	8.85059114112708e-16	2.23273516858767	-0.607219	-2.8388	7.28726212943306e-15	-2.8388	7.28726212943306e-15	7.84265560744057e-12
ENSSSCG00000002357	-1.16572	0.967999356639565	2.13372025020994	1.11408200296015e-21	-1.10445	1.02927303520545	2.13432706510878	2.18668041132685e-14	2.13432706510878	2.18668041132685e-14	2.19644758383078e-11
ENSSSCG00000027381	-0.782432	1.23695418627947	2.01977684913968	9.09717561125479e-17	0.103473166131548	2.1228597306608	2.01967948256332	2.55281381866541e-14	2.01967948256332	2.55281381866541e-14	2.40395286286448e-11
ENSSSCG00000023908	1.06969135198839	-3.16556	-4.23678	6.99072900524808e-15	3.42331790682978	-0.811937	-4.23783	3.85595646171483e-14	-4.23783	3.85595646171483e-14	3.28333768026609e-11
ENSSSCG00000012022	-1.04226	1.08174781643798	2.12377818892591	5.58533353234267e-18	0.163363179296613	2.28737470339604	2.12432767323033	3.92248478428285e-14	2.12432767323033	3.92248478428285e-14	3.28333768026609e-11
ENSSSCG00000016077	-1.81683	0.428514148061893	2.24574076540625	4.54763108139763e-22	-0.343712	1.90163335413643	2.24568037907812	2.27152653151606e-13	2.24568037907812	2.27152653151606e-13	1.80132053949223e-10
ENSSSCG00000031666	1.00640096364668	-1.67137	-2.6784	4.64915085699019e-15	0.970176175951089	-1.7076	-2.67793	3.0492512632969e-13	-2.67793	3.0492512632969e-13	2.29715343920472e-10
ENSSSCG00000025306	1.46275871450788	-1.86149	-3.32473	4.21925364182952e-13	3.28378081440696	-0.0404663	-3.3247	4.44519900430925e-13	-3.3247	4.44519900430925e-13	3.18932444752035e-10
ENSSSCG00000025582	2.08879536302498	-0.16793	-2.25702	9.05762978124437e-13	1.27780165278593	-0.978923	-2.25589	5.00071131073337e-15	-2.25702	9.05762978124437e-13	6.20324126881858e-10
ENSSSCG00000006289	-1.93585	0.397966345170071	2.3337038466488	9.91399047322854e-13	-0.324975	2.00883854006933	2.33417336155564	8.2972506377936e-23	2.3337038466488	9.91399047322854e-13	6.4945258460928e-10
ENSSSCG00000037970	0.248513411065919	-4.21928	-4.46645	1.71437926904389e-12	5.36006706404708	0.892273047414846	-4.47097	8.24490709751767e-13	-4.46645	1.71437926904389e-12	1.07627301861184e-09
ENSSSCG00000004234	-0.899308	-8.89237	-8.28464	2.03859684710036e-12	7.50439207243232	-0.48866	-8.05806	5.62970688435432e-18	-8.28464	2.03859684710036e-12	1.21420732639068e-09
ENSSSCG00000014338	-0.997747	0.880591781719878	1.87866210643195	1.86748183063845e-12	0.453797734967527	2.33213616855131	1.87866209242097	2.09526717237391e-12	1.87866209242097	2.09526717237391e-12	1.21420732639068e-09
ENSSSCG00000052671	0.969742117260463	-1.77209	-2.74171	2.36759730019999e-12	-2.31611	-5.05794	-2.7421	3.87065023268701e-12	-2.7421	3.87065023268701e-12	2.15996618725538e-09
ENSSSCG00000000997	0.621862839718744	-5.49134	-6.11682	9.07546337239127e-13	3.82600269994636	-2.2872	-6.12423	4.77808145042806e-12	-6.12423	4.77808145042806e-12	2.57111975762855e-09
ENSSSCG00000003155	0.350729092913091	-2.53098	-2.88278	1.29805823779028e-12	0.214076383882804	-2.66763	-2.88264	7.79992143120253e-12	-2.88264	7.79992143120253e-12	4.05246262772168e-09
ENSSSCG00000004049	-0.893248	1.75108579251683	2.64445250174129	2.81132525882736e-14	-2.20566	0.4386788729871	2.64953578935962	1.07708368449972e-11	2.64953578935962	1.07708368449972e-11	5.36063110197179e-09
ENSSSCG00000015227	-0.54114	1.62041494593358	2.16130840280609	4.45981120098758e-19	-1.44172	0.719833541151513	2.16257438473077	1.10293730776615e-11	2.16257438473077	1.10293730776615e-11	5.36063110197179e-09
ENSSSCG00000005601	0.0531069131079858	2.05214951920593	1.9991184380366	5.24801664192181e-15	-0.0811728	1.91786959447599	1.99937402108186	1.35658140267843e-11	1.99937402108186	1.35658140267843e-11	6.38737874817373e-09
ENSSSCG00000004136	-0.453846	1.38714607581721	1.8410670165701	4.79188350674042e-15	-1.44548	0.395508333345396	1.84281179350998	1.7049348730221e-11	1.84281179350998	1.7049348730221e-11	7.78431931267393e-09
ENSSSCG00000007307	-1.67029	0.22331260406229	1.89418192415675	1.71521026110038e-14	-0.357485	1.53611968762816	1.89457273048115	2.17480473346381e-11	1.89457273048115	2.17480473346381e-11	9.63758321149977e-09
ENSSSCG00000006369	-0.685344	1.5134103423074	2.19912590197668	2.59504709047193e-14	-1.46141	0.737346702181552	2.19985379063853	2.33966095300139e-11	2.19985379063853	2.33966095300139e-11	1.0071906165392e-08
ENSSSCG00000040550	1.60398069863666	-1.18348	-2.78757	4.22729365202098e-12	2.24415088065367	-0.543311	-2.78706	3.06939543361998e-11	-2.78706	3.06939543361998e-11	1.28462724995423e-08
ENSSSCG00000004048	-1.25985	0.558277790824622	1.81818239705069	1.35378317096591e-16	-0.000817906	1.81731283703162	1.81857953350534	4.19462035454557e-11	1.81857953350534	4.19462035454557e-11	1.70811742924157e-08
ENSSSCG00000006385	-0.596828	1.41820684251798	2.01513970782737	1.62265014397494e-13	-0.313886	1.70114872445425	2.01569899547124	8.3040524114357e-11	2.01569899547124	8.3040524114357e-11	3.29255678113425e-08
ENSSSCG00000034357	-0.984623	1.3501208547193	2.33488214534553	2.57458879335324e-11	-0.0438087	2.29093542828379	2.33488211587445	1.31089792742018e-10	2.33488211587445	1.31089792742018e-10	4.93782476810997e-08
ENSSSCG00000040631	-1.17836	0.992673569310319	2.17100988737742	1.83358262192116e-16	-0.129167	2.04186474492545	2.17098582077415	1.30522969662171e-10	2.17098582077415	1.30522969662171e-10	4.93782476810997e-08
ENSSSCG00000015340	-0.95817	1.31954281952761	2.2779063510598	7.55296455210288e-11	-1.98166	0.296052100000898	2.28197987698111	1.67962935684784e-10	2.28197987698111	1.67962935684784e-10	6.17243305356742e-08
ENSSSCG00000030420	-0.826441	1.39907316051562	2.22540081106503	1.65730547881066e-10	0.358610000520937	2.58412402058737	2.22540079277882	1.75034905752708e-10	2.22540079277882	1.75034905752708e-10	6.2791688689906e-08
ENSSSCG00000031938	-0.746673	1.28324517900655	2.02971765969098	2.18846333356151e-10	-1.72917	0.300745955810325	2.03206689154157	1.09328845134524e-11	2.02971765969098	2.18846333356151e-10	7.66827373180727e-08
ENSSSCG00000016216	-1.7837	0.98904899827312	2.77418780953524	3.35159848710237e-10	-0.235414	2.53733232362151	2.77638257453873	6.89324962531644e-13	2.77418780953524	3.35159848710237e-10	1.14769396375389e-07
ENSSSCG00000063417	0.210710682180479	-2.38194	-2.59411	2.49943596220621e-11	1.08166837338213	-1.51099	-2.59323	3.64129590536913e-10	-2.59323	3.64129590536913e-10	1.19268272622167e-07
ENSSSCG00000003439	-1.37478	0.514239383326838	1.8889205284338	3.39654350469978e-10	-0.244016	1.64500671531611	1.88950373370447	3.62858165733482e-10	1.88950373370447	3.62858165733482e-10	1.19268272622167e-07
ENSSSCG00000023080	-1.0679	1.31862000147574	2.38705907439175	3.98833389048840e-10	0.500590198538803	2.88711265259856	2.38705906970524	2.5086018784841e-11	2.38705907439175	3.98833389048840e-10	1.27855801548912e-07
ENSSSCG00000011299	-0.315504	1.83226781938686	2.14770275437885	6.39323166040374e-11	-1.02628	1.12149342157529	2.14789716875048	4.64247262705963e-10	2.14789716875048	4.64247262705963e-10	1.45725281399807e-07
ENSSSCG00000023796	0.621031655026678	-1.32664	-1.94817	3.46104472182409e-10	1.80019069179053	-0.147486	-1.94749	5.01578324772763e-10	-1.94749	5.01578324772763e-10	1.54230216721453e-07
ENSSSCG00000012576	-0.560011	1.74606391426791	2.30599710670726	6.73369097611389e-17	-0.510473	1.79560201789008	2.30679946223354	6.33844591073354e-10	2.30679946223354	6.33844591073354e-10	1.88559860961481e-07
ENSSSCG00000027907	-0.474075	1.3780660713676	1.8520775748347	3.11288657516209e-12	0.756857813494806	2.60899917703043	1.85238214246125	6.38252665363745e-10	1.85238214246125	6.38252665363745e-10	1.88559860961481e-07
ENSSSCG00000011942	-0.256505	2.00339517705383	2.26038648155128	1.62351532064386e-14	-1.82253	0.437371940159235	2.26208823248567	7.30768799802914e-10	2.26208823248567	7.30768799802914e-10	2.11740259742894e-07
ENSSSCG00000040224	6.42076302808346	-5.56729	-11.8776	7.73907625898335e-10	10.7692576006119	-1.21877	-11.6179	5.74884618403308e-11	-11.8776	7.73907625898335e-10	2.20008796215287e-07
ENSSSCG00000012315	-0.0619393	-1.58515	-1.52332	8.26443416342674e-10	1.78891719651073	0.265705863123309	-1.52299	1.34248656217842e-10	-1.52332	8.26443416342674e-10	2.30593017667316e-07
ENSSSCG00000056374	-0.191334	3.27844314230207	3.4699540669429	7.49699952625367e-19	-2.57025	0.899531607422757	3.48205906398243	8.43819760755644e-10	3.48205906398243	8.43819760755644e-10	2.31160587914642e-07
ENSSSCG00000003435	0.340755826779776	-1.96513	-2.30685	1.10723117697879e-10	0.535389157086877	-1.7705	-2.30639	1.05378232504886e-09	-2.30639	1.05378232504886e-09	2.83523898062701e-07
ENSSSCG00000033732	0.570521291951447	-0.946515	-1.51734	8.65783460076612e-11	0.918124662058294	-0.598911	-1.51718	1.1110329642682e-09	-1.51718	1.1110329642682e-09	2.93683046888228e-07
ENSSSCG00000004979	0.267260472043154	-1.41701	-1.68429	9.94103056843694e-11	1.16622696560037	-0.518043	-1.6841	1.24357245558875e-09	-1.6841	1.24357245558875e-09	3.23050106695787e-07
ENSSSCG00000040125	0.579911464380195	-1.79418	-2.3744	1.20861509956646e-10	1.61666035647529	-0.757429	-2.37385	1.47064197850727e-09	-2.37385	1.47064197850727e-09	3.69302711502819e-07
ENSSSCG00000006213	-1.47815	0.866628762411395	2.34580324309755	2.64130830327393e-11	0.366394168301759	2.71117439117369	2.34521	1.46320955195512e-09	2.34521	1.46320955195512e-09	3.69302711502819e-07
ENSSSCG00000009132	-0.93533	1.49742584005494	2.43318664518961	1.30640326494704e-12	-1.30286	1.12989715299803	2.43524872278922	1.53673783821261e-09	2.43524872278922	1.53673783821261e-09	3.76294100327271e-07
ENSSSCG00000014040	-0.445079	1.46079374799266	1.90629290159577	3.09867527411716e-12	-0.198175	1.70769747699411	1.90662360193936	1.5484326156694e-09	1.90662360193936	1.5484326156694e-09	3.76294100327271e-07
ENSSSCG00000011951	1.53671926899429	-0.68045	-2.21717	1.15128245996222e-10	0.795895659095719	-1.42127	-2.21602	1.89175756495516e-09	-2.21602	1.89175756495516e-09	4.52430337002848e-07
ENSSSCG00000046387	-0.923166	0.4922419056515	1.41518768367343	5.86012983577406e-12	-0.708762	0.706645889638204	1.41561189003025	2.15032941261355e-09	1.41561189003025	2.15032941261355e-09	5.06234582185132e-07
ENSSSCG00000025486	-0.769636	0.853020126822005	1.62271298243192	2.19100880451942e-09	0.287018805876736	1.90967476317113	1.62337531266412	4.83410081349094e-10	1.62271298243192	2.19100880451942e-09	5.07875840887601e-07
ENSSSCG00000022815	1.32266110000025	-3.53502	-4.85791	2.25616310328974e-09	5.68028138207714	0.822603170617774	-4.86168	2.28124316960106e-09	-4.86168	2.28124316960106e-09	5.20780164187564e-07
ENSSSCG00000015444	-0.367079	1.66478477062044	2.03163363358009	7.4126345059655e-14	-0.43173	1.60013275932107	2.03180516476247	2.78618541807773e-09	2.03180516476247	2.78618541807773e-09	6.08694804653998e-07
ENSSSCG00000015244	-0.481953	1.27168115674989	1.75377832200474	2.72404960796677e-15	0.0864020950072932	1.84003562721558	1.75341860682195	2.72052887460023e-09	1.75341860682195	2.72052887460023e-09	6.08694804653998e-07
ENSSSCG00000038994	-0.77391	0.833646699044032	1.60781669824924	9.1272862140357e-11	0.385875951092641	1.99343228983853	1.60777923514039	2.78754506677679e-09	1.60777923514039	2.78754506677679e-09	6.08694804653998e-07
ENSSSCG00000005229	-1.87936	0.246675	2.12679721769551	1.44073369642476e-15	-0.332366	1.79367312508878	2.12639513985733	2.82854531726762e-09	2.12639513985733	2.82854531726762e-09	6.08824175646731e-07
ENSSSCG00000035675	-0.286861	1.42375241941303	1.71027351169751	1.67763800477261e-09	-1.09696	0.613651687616332	1.71169577505857	3.0112855454679e-09	1.71169577505857	3.0112855454679e-09	6.39028722726265e-07
ENSSSCG00000022550	0.673155911769109	-2.61021	-3.28608	3.78069357581226e-09	3.64023226690074	0.356867206494771	-3.2866	8.54847329103576e-10	-3.28608	3.78069357581226e-09	7.91162640371712e-07
ENSSSCG00000036472	0.198515492941108	-2.94976	-3.15064	1.08729234618188e-10	0.473456775209292	-2.67482	-3.15329	3.93718560753678e-09	-3.15329	3.93718560753678e-09	8.01642912821037e-07
ENSSSCG00000010184	-1.76395	0.909570328006963	2.6737787978814	1.08821521257481e-11	0.52907149799766	3.20258798052707	2.67310871721323	3.89353164320188e-09	2.67310871721323	3.89353164320188e-09	8.01642912821037e-07
ENSSSCG00000044700	-1.08091	0.929911162567991	2.01057667545558	1.30264860804227e-10	-0.520952	1.4898643081602	2.01057661662425	4.03056877218597e-09	2.01057661662425	4.03056877218597e-09	8.09714395873679e-07
ENSSSCG00000017617	-1.09466	1.07022879253102	2.16507425125372	9.36826680933241e-15	-0.338415	1.82647667009389	2.16542121452862	4.40089762380247e-09	2.16542121452862	4.40089762380247e-09	8.7247795391884e-07
ENSSSCG00000003351	1.35671766335637	-0.504874	-1.86185	1.02893676959819e-09	2.05879201991428	0.197200016294741	-1.8607	4.54617732689186e-09	-1.8607	4.54617732689186e-09	8.89574724471165e-07
ENSSSCG00000005030	-0.63563	1.20690006821663	1.84268383716812	7.98827364499674e-12	-0.337711	1.50481826558683	1.84268378589056	4.67938812597726e-09	1.84268378589056	4.67938812597726e-09	8.92460011317714e-07
ENSSSCG00000008638	0.538584612784515	1.81415455402837	1.27576038783155	2.15564358717374e-09	-0.0171707	1.25839922061387	1.27648300034229	4.65180428850559e-09	1.27648300034229	4.65180428850559e-09	8.92460011317714e-07
ENSSSCG00000041764	0.590877669659672	-1.61755	-2.20838	4.91725286038529e-09	2.57823	0.369800282480962	-2.2081	1.4602312077732e-09	-2.20838	4.91725286038529e-09	9.26103110592815e-07
ENSSSCG00000026819	-0.390848	1.65488104719532	2.04543713575002	2.68162201556406e-09	0.196782586012142	2.24251183628282	2.04558617416298	5.07989005710515e-09	2.04558617416298	5.07989005710515e-09	9.4492226531362e-07
ENSSSCG00000001834	-0.486725	1.63761557351331	2.12458949453846	1.48747051628389e-10	-0.0366103	2.08773054684661	2.12458945746835	5.27025952800856e-09	2.12458945746835	5.27025952800856e-09	9.48293588367262e-07
ENSSSCG00000023585	-1.16439	0.950805908512786	2.11538917816721	2.05055868539552e-13	-1.63965	0.475542882533475	2.11662372986933	5.28682958935754e-09	2.11662372986933	5.28682958935754e-09	9.48293588367262e-07
ENSSSCG00000011535	-1.19232	0.874765978362803	2.06817300739409	2.41041027041802e-10	1.10164543484021	3.16872894013262	2.06750178938561	5.22800966973604e-09	2.06750178938561	5.22800966973604e-09	9.48293588367262e-07
ENSSSCG00000013392	0.0724268465977204	1.65594443286069	1.58349432892914	3.19072735216275e-10	-1.25643	0.32708977953585	1.58415273915576	5.55085787825427e-09	1.58415273915576	5.55085787825427e-09	9.72497391298338e-07
ENSSSCG00000003798	-0.695571	0.838468813749492	1.5342766958208	9.22754794662958e-12	0.974992295229352	2.50903157518689	1.53434585751978	5.53990049121432e-09	1.53434585751978	5.53990049121432e-09	9.72497391298338e-07
ENSSSCG00000012604	-0.560701	1.60445400381495	2.16561565871685	4.58908237912029e-17	-1.51115	0.653999731918239	2.16530133348731	6.08952603420433e-09	2.16530133348731	6.08952603420433e-09	1.05460791675123e-06
ENSSSCG00000013052	-1.57397	1.03653451225574	2.61108731400322	1.72554697296096e-14	0.263311927084665	2.87382	2.61085173851262	6.30579673535612e-09	2.61085173851262	6.30579673535612e-09	1.07965272058648e-06
ENSSSCG00000003513	-0.749626	1.39836021001463	2.14795669529224	6.42162517594728e-09	-0.361396	1.78659063205838	2.14818490658206	1.91957640582788e-14	2.14795669529224	6.42162517594728e-09	1.08713063512357e-06
ENSSSCG00000003229	-1.26292	0.619490280742733	1.88237881922404	2.70660810312647e-12	-0.808825	1.07358510055108	1.88278013763123	6.85141824811356e-09	1.88278013763123	6.85141824811356e-09	1.14700354160363e-06
ENSSSCG00000058469	-1.16959	1.33632136553949	2.50650458946153	1.76278599343839e-12	-1.25929	1.24662484839528	2.50790194674363	7.36393536197292e-09	2.50790194674363	7.36393536197292e-09	1.21925729778952e-06
ENSSSCG00000039544	0.460627809193335	-1.81751	-2.27837	1.45525763115768e-09	-2.03891	-4.31705	-2.27782	7.70006812528014e-09	-2.27782	7.70006812528014e-09	1.26105354829996e-06
ENSSSCG00000015135	-1.3035	1.02478575794084	2.32794493533012	4.87158855347437e-11	-0.667243	1.66103999614576	2.32894516212094	7.95901853947498e-09	2.32894516212094	7.95901853947498e-09	1.28944658423946e-06
ENSSSCG00000030337	1.23393720525294	-2.64679	-3.88682	2.05524420441804e-09	1.8784587079081	-2.00227	-3.88629	8.5832866216805e-09	-3.88629	8.5832866216805e-09	1.3555330710807e-06
ENSSSCG00000003672	-0.588773	1.0439930811521	1.63314814855689	8.47189256011111e-09	1.03003317941888	2.66279983138398	1.63323325601255	8.01672327278562e-12	1.63314814855689	8.47189256011111e-09	1.3555330710807e-06
ENSSSCG00000013720	-0.622708	0.942551931636912	1.56531454783015	1.17575174171306e-09	-0.246073	1.31918737557793	1.56531454752928	8.63683379728861e-09	1.56531454752928	8.63683379728861e-09	1.3555330710807e-06
ENSSSCG00000013667	-1.8148	0.384648260485537	2.19926702691933	6.19035883339016e-14	-0.421099	1.77834441455031	2.19909752939698	8.94143260429496e-09	2.19909752939698	8.94143260429496e-09	1.38887180462796e-06
ENSSSCG00000024974	1.10148925780439	-1.15589	-2.25765	1.22441642067594e-09	-3.22244	-5.47982	-2.25718	9.42711390198415e-09	-2.25718	9.42711390198415e-09	1.44937066491016e-06
ENSSSCG00000007425	0.679880314476469	-1.60645	-2.28647	1.21249632422929e-09	0.894407606538604	-1.39192	-2.28585	9.88596932389067e-09	-2.28585	9.88596932389067e-09	1.50456464447536e-06
ENSSSCG00000006740	-0.741904	1.27252716074352	2.01422790804541	1.01633796317055e-08	-0.137512	1.87691908109341	2.01476178163313	4.77550853845807e-10	2.01422790804541	1.01633796317055e-08	1.53131640910906e-06
ENSSSCG00000031738	0.871979505254437	-2.59704	-3.47593	1.10253938215638e-08	3.26584629504663	-0.203171	-3.47103	1.26574435575017e-10	-3.47593	1.10253938215638e-08	1.64474860108418e-06
ENSSSCG00000024416	0.0324490416074295	-9.84214	-9.01552	1.13589020896919e-08	7.51975072405754	-2.35482	-8.30362	2.07994569656265e-15	-9.01552	1.13589020896919e-08	1.64562094024411e-06
ENSSSCG00000006610	-0.0744553	2.16672529837226	2.2413575825669	1.11785333103751e-08	1.87662393178352	4.11780467076333	2.24201777505183	5.98907116598497e-14	2.2413575825669	1.11785333103751e-08	1.64562094024411e-06
ENSSSCG00000023807	-1.72199	0.390883864424137	2.11334272834282	1.13443385444462e-08	-0.0197262	2.09314330051028	2.11277	7.3141064423875e-11	2.11334272834282	1.13443385444462e-08	1.64562094024411e-06
ENSSSCG00000002026	1.77979300605882	-0.613963	-2.39438	6.99927156684784e-10	0.97744227483757	-1.41631	-2.39234	1.16135510082518e-08	-2.39234	1.16135510082518e-08	1.65962232138077e-06
ENSSSCG00000029790	-2.04396	0.152570529169251	2.19663228811378	1.3050397771289e-11	-0.675537	1.52098918969509	2.19671232958538	1.16758456272889e-08	2.19671232958538	1.16758456272889e-08	1.65962232138077e-06
ENSSSCG00000005186	0.733706079515521	-1.84184	-2.57595	1.21188924476425e-08	3.29758864732815	0.722040082800297	-2.57557	1.38959624287845e-09	-2.57595	1.21188924476425e-08	1.70649862157598e-06
ENSSSCG00000032473	-0.246191	-3.24289	-2.99599	2.25728010917604e-09	3.88745672847606	0.890758148759274	-2.99734	1.22407711377776e-08	-2.99734	1.22407711377776e-08	1.70770091419348e-06
ENSSSCG00000016877	-0.571557	0.847411932787488	1.41868861143833	6.7930412064574e-09	-1.48008	-0.0611104	1.41993252920294	1.25618556800504e-08	1.41993252920294	1.25618556800504e-08	1.7364172434066e-06
ENSSSCG00000004233	-1.1107	0.704922263752753	1.81575051005796	4.69384862347098e-09	-1.21063	0.604992107569477	1.81653214003479	1.29696549375835e-08	1.81653214003479	1.29696549375835e-08	1.77065345434252e-06
ENSSSCG00000001502	0.621518138087943	-1.18098	-1.80269	1.31019724906371e-08	-3.19792	-5.00042	-1.80195	9.34083842389182e-09	-1.80269	1.31019724906371e-08	1.77065345434252e-06
ENSSSCG00000027198	-1.28411	0.430839198762647	1.71487465937175	1.31620884639519e-08	-0.0362117	1.67873927194626	1.7157709182404	1.25034706376299e-10	1.71487465937175	1.31620884639519e-08	1.77065345434252e-06
ENSSSCG00000023666	-1.27294	1.05739968128406	2.33036035086261	1.33078764695488e-08	1.64379692725264	3.97413545001761	2.33022870768813	2.00656612309672e-11	2.33036035086261	1.33078764695488e-08	1.77442278554595e-06
ENSSSCG00000029261	-0.542843	9.79238334344764	10.3364925354512	3.3990792773274e-121	-11.1774	-0.84211	5.67315999128161	1.3716072287178e-08	5.67315999128161	1.3716072287178e-08	1.81280755395536e-06
ENSSSCG00000000736	-0.474971	-4.08109	-3.60343	1.40851924166749e-08	4.52098871596997	0.914864383773173	-3.60966	1.35638427424868e-08	-3.60343	1.40851924166749e-08	1.84540516645253e-06
ENSSSCG00000016548	-2.33967	1.12756592489431	3.46792022311589	1.47765441413569e-08	-0.577652	2.88958333012203	3.46967718213613	1.47232126114834e-15	3.46792022311589	1.47765441413569e-08	1.91929474636056e-06
ENSSSCG00000038359	-0.348173	1.19234420133696	1.54026573229494	2.34019123615812e-11	-0.659111	0.881406275050606	1.54110000454864	1.51093069690052e-08	1.54110000454864	1.51093069690052e-08	1.94574297523078e-06
ENSSSCG00000035811	0.422319814083215	-1.77078	-2.19311	2.94327806689462e-09	-2.4727	-4.6658	-2.19274	1.57111915082422e-08	-2.19274	1.57111915082422e-08	2.00610612249733e-06
ENSSSCG00000005743	0.159712182191837	-1.7863	-1.94617	3.56519471948565e-09	1.6809314752597	-0.265084	-1.94618	1.64026353288487e-08	-1.94618	1.64026353288487e-08	2.07679417226692e-06
ENSSSCG00000035581	0.237093550889714	-1.54818	-1.78621	1.67866226463958e-08	0.6327672184038	-1.15251	-1.78489	1.43108973454644e-08	-1.78621	1.67866226463958e-08	2.10738399393109e-06
ENSSSCG00000040337	-1.30443	0.256730051730817	1.56130842819568	1.0602275044777e-09	-0.382709	1.17845284839162	1.56154475673769	1.69239704828872e-08	1.56154475673769	1.69239704828872e-08	2.10738399393109e-06
ENSSSCG00000003018	-1.4648	0.330144338535371	1.79459764437308	1.88397161694908e-08	-0.18463	1.61031074355692	1.79531719727798	1.58336244737194e-08	1.79459764437308	1.88397161694908e-08	2.32670494693211e-06
ENSSSCG00000034364	0.425669857556006	-1.88565	-2.3113	1.85606193227621e-09	1.7938592138165	-0.517457	-2.31113	1.91723238758933e-08	-2.31113	1.91723238758933e-08	2.33353648094378e-06
ENSSSCG00000010682	-0.881475	1.05842508342875	1.93991162744636	7.50691364905635e-12	-0.783338	1.15656161615983	1.9399321632525	1.9216593048567e-08	1.9399321632525	1.9216593048567e-08	2.33353648094378e-06
ENSSSCG00000016520	-0.814907	1.07025593875924	1.88558872904867	1.93596641745519e-08	1.30331689158675	3.18848007713071	1.88573752941613	6.91447551933961e-16	1.88558872904867	1.93596641745519e-08	2.33353648094378e-06
ENSSSCG00000003342	0.497085277192376	-1.26087	-1.75813	1.96863769625966e-08	-0.53859	-2.29655	-1.75813	1.5022172480725e-08	-1.75813	1.96863769625966e-08	2.35408445790034e-06
ENSSSCG00000012850	0.834247841617356	-1.32185	-2.15693	1.86104265696794e-09	-0.717264	-2.87336	-2.15534	2.00106284314025e-08	-2.15534	2.00106284314025e-08	2.35546983262454e-06
ENSSSCG00000062141	-0.261054	-2.08093	-1.81973	2.53536358924828e-09	1.61611176416019	-0.203762	-1.81989	1.99588452046902e-08	-1.81989	1.99588452046902e-08	2.35546983262454e-06
ENSSSCG00000013110	-0.00291165	2.08755598416747	2.09035797662465	2.32234293578297e-12	-1.76203	0.328440138127017	2.09431945373447	2.05870430205572e-08	2.09431945373447	2.05870430205572e-08	2.39889000402326e-06
ENSSSCG00000022080	-0.936146	1.04197773864016	1.9779747282505	2.06979292840661e-08	1.08150149968661	3.0596255267171	1.97808817987295	2.43238176911453e-10	1.9779747282505	2.06979292840661e-08	2.39889000402326e-06
ENSSSCG00000050627	-0.693078	1.3155718063996	2.00885745816647	1.47059445030081e-12	-0.886068	1.12258118702367	2.0094597044716	2.0928787457335e-08	2.0094597044716	2.0928787457335e-08	2.40713008106616e-06
ENSSSCG00000017355	-0.134419	1.75314636701035	1.88748599241071	3.52612361381224e-09	0.668827146726403	2.55639217927256	1.88768308059636	2.29135503122769e-08	1.88768308059636	2.29135503122769e-08	2.61544289814451e-06
ENSSSCG00000031538	0.418177142767027	2.41664228786241	1.99821641488632	6.51128548457779e-11	-1.60458	0.39388760665431	1.99898567483775	2.33475804952759e-08	1.99898567483775	2.33475804952759e-08	2.64494733325055e-06
ENSSSCG00000006237	0.224750254520287	1.34136066883009	1.11653333840097	4.71449384576674e-09	0.730906043821385	1.84751642119302	1.11667388408951	2.40818523930859e-08	1.11667388408951	2.40818523930859e-08	2.70777067169123e-06
ENSSSCG00000012572	1.15751528572574	2.98503447615458	1.82790852181732	2.41384461155877e-10	-1.41036	0.417159197046189	1.83180557175111	2.52231448733397e-08	1.83180557175111	2.52231448733397e-08	2.79439061622506e-06
ENSSSCG00000017712	-0.224151	1.31135930016864	1.53525826218323	4.96424955617912e-12	-1.3978	0.13770862687775	1.53665215794734	2.51209970743602e-08	1.53665215794734	2.51209970743602e-08	2.79439061622506e-06
ENSSSCG00000036723	-0.870601	1.83410256420025	2.70523180713389	5.61842232190609e-20	-0.0528185	2.65188466838411	2.7052274232285	2.5460543442301e-08	2.7052274232285	2.5460543442301e-08	2.80010224850474e-06
ENSSSCG00000006082	-0.501408	1.32493857673743	1.82669271315422	2.58784726179324e-08	-0.143227	1.68311971897281	1.82700317461015	1.91300120866756e-09	1.82669271315422	2.58784726179324e-08	2.82544164445209e-06
ENSSSCG00000015019	-0.408268	-8.15587	-7.74156	1.74992336977686e-08	7.83063171133264	0.0830229644214994	-7.76449	2.69959640865165e-08	-7.76449	2.69959640865165e-08	2.92584329777381e-06
ENSSSCG00000013566	-0.781977	0.755879558656272	1.53768689924992	2.71864380227207e-08	0.182627709763374	1.72048462882484	1.53805874791171	1.47266112605244e-10	1.53768689924992	2.71864380227207e-08	2.92584329777381e-06
ENSSSCG00000010266	6.17807492192509	-4.77447	-11.2124	2.89982176177967e-08	11.1031096833402	0.150575609576157	-10.8559	1.74284925654877e-09	-11.2124	2.89982176177967e-08	3.09869606274711e-06
ENSSSCG00000035741	-1.14389	1.01822306492372	2.16349951888981	1.00650965410005e-10	0.715213823406711	2.87732167535222	2.16372913459266	3.07641493891875e-08	2.16372913459266	3.07641493891875e-08	3.22313403598469e-06
ENSSSCG00000021739	-1.52618	0.357614810687301	1.88362601027977	1.20401931023999e-08	-0.62201	1.26178067363233	1.8836259860946	3.075797823526e-08	1.8836259860946	3.075797823526e-08	3.22313403598469e-06
ENSSSCG00000017498	-1.16044	0.684360547527406	1.84487543033181	5.48410827560863e-12	0.227041686043252	2.07184427880119	1.84566228100677	3.08044933418594e-08	1.84566228100677	3.08044933418594e-08	3.22313403598469e-06
ENSSSCG00000012141	-1.9613	0.085514061137904	2.04822312237933	1.98987772417512e-09	0.586361901351204	2.63317394883219	2.04822301998221	3.39818892682538e-08	2.04822301998221	3.39818892682538e-08	3.53106983175711e-06
ENSSSCG00000037918	-0.025994	2.17603087241063	2.20217443527431	3.56313957498211e-08	-3.7879	-1.58588	2.2031851344671	1.32312686736435e-08	2.20217443527431	3.56313957498211e-08	3.67711123125037e-06
ENSSSCG00000002998	0.496497518715296	-1.60252	-2.0982	4.01565964229384e-09	2.58914749873268	0.490133678184088	-2.09878	3.6144881638048e-08	-2.09878	3.6144881638048e-08	3.70472742612564e-06
ENSSSCG00000012680	-0.313647	1.79542564410842	2.10938060638657	2.11384564577907e-14	0.0897223648039995	2.19879404497388	2.10954811574872	3.96904263578244e-08	2.10954811574872	3.96904263578244e-08	4.04064631036041e-06
ENSSSCG00000030653	-0.397018	1.53030292220422	1.92718059484521	3.42174818140407e-10	0.490851038707585	2.41817209967703	1.92799335499745	4.10381313053128e-08	1.92799335499745	4.10381313053128e-08	4.14980888843723e-06
ENSSSCG00000011028	0.320296888474507	-1.37706	-1.69731	1.22953577030071e-09	0.350405502570999	-1.34695	-1.69731	4.13510725635864e-08	-1.69731	4.13510725635864e-08	4.15357740210371e-06
ENSSSCG00000005948	2.53473883585638	-4.03991	-6.58155	3.00750411100696e-08	5.40677857161947	-1.16787	-6.58608	4.33957101261547e-08	-6.58608	4.33957101261547e-08	4.33008718192565e-06
ENSSSCG00000029785	1.20797750063354	-0.771196	-1.97912	1.82082852423401e-08	-2.25871	-4.23789	-1.97936	4.67901360923504e-08	-1.97936	4.67901360923504e-08	4.60775804250617e-06
ENSSSCG00000002965	-1.5275	0.292498835209017	1.81975826888806	4.66457033138087e-08	0.905332500753159	2.72533399071834	1.82009647555967	6.11721497255723e-16	1.81975826888806	4.66457033138087e-08	4.60775804250617e-06
ENSSSCG00000009872	-0.889062	0.783335624183937	1.67248984424164	4.81243731334363e-08	-0.0423666	1.63003100676897	1.67281874173058	1.82151951324329e-08	1.67248984424164	4.81243731334363e-08	4.70837616884081e-06
ENSSSCG00000022845	-0.266456	0.962599095845252	1.22894569340683	4.85106660801574e-08	0.0276734861860165	1.25672890957783	1.22980403380163	2.75068825269129e-08	1.22894569340683	4.85106660801574e-08	4.71554971503053e-06
ENSSSCG00000005455	-0.541291	1.5003150740997	2.04196796285233	6.0827394265883e-13	-0.638242	1.4033637355535	2.04221563439168	4.97474383497156e-08	2.04221563439168	4.97474383497156e-08	4.80477342061003e-06
ENSSSCG00000007803	-1.33488	0.330437660584931	1.6658403791051	6.77049343370726e-09	0.550913399078248	2.21623214013257	1.66584034646575	5.05878780520525e-08	1.66584034646575	5.05878780520525e-08	4.85482521407818e-06
ENSSSCG00000013919	0.888365739017694	-1.26782	-2.15739	5.17004735389817e-08	0.629301230144104	-1.52688	-2.15536	4.46690268559847e-08	-2.15739	5.17004735389817e-08	4.93019642285973e-06
ENSSSCG00000009119	0.472521011964836	-1.46217	-1.93468	1.62256131992501e-08	2.94299928363431	1.00830356970177	-1.93492	5.34172771191821e-08	-1.93492	5.34172771191821e-08	5.06187493304853e-06
ENSSSCG00000015453	0.298335387854473	1.71591999151737	1.41788472109509	3.13621564310539e-10	-0.5789	0.838684668057043	1.41837286594362	5.49097112686694e-08	1.41837286594362	5.49097112686694e-08	5.17077887303151e-06
ENSSSCG00000034768	-0.0840879	-1.41084	-1.32685	5.59352433078654e-08	1.80366550312101	0.476916732587584	-1.32654	1.97489419034167e-08	-1.32685	5.59352433078654e-08	5.23463547155036e-06
ENSSSCG00000017514	-0.659674	0.743495086252445	1.40329721943091	1.20480904102265e-08	0.353165636644194	1.75633483141536	1.40371505899974	6.05932855643024e-08	1.40371505899974	6.05932855643024e-08	5.63554959010706e-06
ENSSSCG00000014176	0.638929944187094	-1.56056	-2.20042	1.52369794656273e-08	1.66782748095365	-0.531666	-2.199	6.38236253911428e-08	-2.199	6.38236253911428e-08	5.89957401084877e-06
ENSSSCG00000036673	-0.684107	0.91009367485027	1.59413780239855	6.63362327569665e-08	-0.632907	0.961293575667996	1.59475844512902	2.02895944897085e-08	1.59413780239855	6.63362327569665e-08	6.09443913993423e-06
ENSSSCG00000031715	0.596917612570883	-2.02831	-2.62576	1.4615437787586e-08	2.26386381001937	-0.361369	-2.62615	6.79372079278695e-08	-2.62615	6.79372079278695e-08	6.20220508219671e-06
ENSSSCG00000009489	-0.551221	1.49680728311886	2.04864323153656	1.98521801924767e-11	-0.0740709	1.97395751531331	2.05100770033783	6.83325176640774e-08	2.05100770033783	6.83325176640774e-08	6.20220508219671e-06
ENSSSCG00000023522	-1.99245	0.585602916470844	2.5777521492487	7.21563162471578e-08	-0.120984	2.45706773910816	2.5783717151363	1.65491089022857e-13	2.5777521492487	7.21563162471578e-08	6.51005519099357e-06
ENSSSCG00000032580	-1.49458	0.848292425258101	2.34301017124256	2.3540927048999e-10	-0.636435	1.70644016404885	2.34277557220501	7.6094468025001e-08	2.34277557220501	7.6094468025001e-08	6.77188402667707e-06
ENSSSCG00000028542	-1.50363	0.260178516853085	1.76390545760783	7.64920550205842e-08	1.55087385118262	3.31468011071657	1.76387112904968	2.3485724954224e-11	1.76390545760783	7.64920550205842e-08	6.77188402667707e-06
ENSSSCG00000007246	-0.734383	0.923861318837808	1.65817573653183	7.68561869358053e-08	0.345234366446796	2.00348	1.6588794376933	7.33217419441893e-08	1.65817573653183	7.68561869358053e-08	6.77188402667707e-06
ENSSSCG00000002846	-0.371429	0.940702238200727	1.31203307870134	4.49491044102576e-08	-0.0813742	1.23075686438009	1.31301704614622	7.67341954922095e-08	1.31301704614622	7.67341954922095e-08	6.77188402667707e-06
ENSSSCG00000028698	-0.627452	0.910377864252999	1.53785128044468	7.82118143876934e-08	0.380923766886379	1.91875332026893	1.53834506711266	2.9091746944932e-09	1.53785128044468	7.82118143876934e-08	6.85126399639173e-06
ENSSSCG00000013775	0.0041239664386027	1.96816134944646	1.96421719925199	4.53627995117449e-08	0.304996795168369	2.26903413013746	1.96509367986806	7.96238351156019e-08	1.96509367986806	7.96238351156019e-08	6.9346377091721e-06
ENSSSCG00000004216	-2.4551	-0.533441	1.92419039016996	2.97580345700998e-11	1.47977035196049	3.40142882634406	1.92212565311793	8.15312799354987e-08	1.92212565311793	8.15312799354987e-08	7.05995284361011e-06
ENSSSCG00000027487	1.35039398317132	-1.06782	-2.41919	2.58501143532407e-08	1.6082872720693	-0.809924	-2.417	8.62834405845508e-08	-2.417	8.62834405845508e-08	7.42875771021387e-06
ENSSSCG00000014627	-0.928669	1.19355226441589	2.12295327931484	8.68374710911018e-08	0.212013190659034	2.33423496452911	2.12370115229631	9.62365829916064e-10	2.12295327931484	8.68374710911018e-08	7.43397827800927e-06
ENSSSCG00000017137	1.67504419290848	-0.617468	-2.29272	5.52331440577582e-09	0.0191873512940374	-2.27333	-2.29194	8.74157247847229e-08	-2.29194	8.74157247847229e-08	7.44120183803062e-06
ENSSSCG00000003455	1.26147206827137	-4.37691	-5.67906	8.84573821692809e-08	4.23155704333977	-1.40683	-5.67796	5.11871276649802e-08	-5.67906	8.84573821692809e-08	7.48756953451998e-06
ENSSSCG00000017430	-0.864871	1.57748723685426	2.44208452005016	1.73065442935065e-08	-2.84033	-0.397968	2.44433224998437	8.9400987053273e-08	2.44433224998437	8.9400987053273e-08	7.52516576498137e-06
ENSSSCG00000003354	0.0046342809718042	-1.5922	-1.59712	3.03740561584974e-09	0.516023803051738	-1.08081	-1.59714	9.11317904562313e-08	-1.59714	9.11317904562313e-08	7.62823714891132e-06
ENSSSCG00000036237	-1.55051	0.219240959297562	1.76979566889343	1.96539577863242e-13	-0.853171	0.916575340148085	1.77012519913987	9.40970747543367e-08	1.77012519913987	9.40970747543367e-08	7.83293163162205e-06
ENSSSCG00000036438	-0.490019	1.91064566593417	2.40040616625867	3.20465426072363e-10	-0.397502	2.0031620396764	2.40039942959142	9.46408126799356e-08	2.40039942959142	9.46408126799356e-08	7.83490727828896e-06
ENSSSCG00000014850	-0.67164	1.03431720981666	1.70627611002793	7.85454236936741e-08	0.402237528472659	2.10819428631497	1.70728522172376	9.75650193935093e-08	1.70728522172376	9.75650193935093e-08	7.97264052029871e-06
ENSSSCG00000016317	0.404769996242116	-1.25476	-1.65957	5.4268610381461e-09	1.29564340033041	-0.36389	-1.65931	9.69533969924215e-08	-1.65931	9.69533969924215e-08	7.97264052029871e-06
ENSSSCG00000004499	-0.253254	1.07257042589917	1.32566089807402	1.08477822536564e-08	-1.62205	-0.296227	1.32623353022238	9.78919822297246e-08	1.32623353022238	9.78919822297246e-08	7.97264052029871e-06
ENSSSCG00000007520	-0.380162	1.08974943625345	1.46981	7.35195908131121e-08	0.219034899732103	1.68894636095199	1.47027958386584	9.90746063554932e-08	1.47027958386584	9.90746063554932e-08	8.0255757739689e-06
ENSSSCG00000035012	-0.81285	1.32523157550517	2.13869660509392	1.03010769930158e-10	-0.717157	1.42092464933648	2.14019686990187	1.01846280730088e-07	2.14019686990187	1.01846280730088e-07	8.16285305206504e-06
ENSSSCG00000008468	0.565315290934346	-1.11463	-1.68084	4.17866890411192e-09	-0.581331	-2.26127	-1.67938	1.01852815675863e-07	-1.67938	1.01852815675863e-07	8.16285305206504e-06
ENSSSCG00000000217	1.24229410282898	-1.82224	-3.0647	1.96581164930717e-08	3.32981271144295	0.265278487026948	-3.06429	1.04498336591656e-07	-3.06429	1.04498336591656e-07	8.33056316098666e-06
ENSSSCG00000054516	-0.349971	1.10357052864704	1.45348297364095	9.82628316498088e-09	-1.84505	-0.391508	1.45460970249128	1.06383446378969e-07	1.45460970249128	1.06383446378969e-07	8.43620729785227e-06
ENSSSCG00000027093	-1.45932	0.35038753953573	1.80995049089898	2.61856215410642e-08	-0.755229	1.05448031233134	1.81079152084734	1.14625654800132e-07	1.81079152084734	1.14625654800132e-07	9.04222377420724e-06
ENSSSCG00000014904	0.993104886536917	-2.32121	-3.31828	1.29297445843579e-07	3.33857565469704	0.0242626578035576	-3.31627	3.99735808005029e-08	-3.31828	1.29297445843579e-07	1.01279794244578e-05
ENSSSCG00000035344	1.41423638475715	-1.27114	-2.6855	5.46287583445693e-09	0.866042082483625	-1.81934	-2.68524	1.29733857365127e-07	-2.68524	1.29733857365127e-07	1.01279794244578e-05
ENSSSCG00000005349	-0.832087	0.688911492993273	1.52069540295961	2.10660031542948e-09	-1.63471	-0.113707	1.52292	1.30604650295817e-07	1.52292	1.30604650295817e-07	1.01434034330262e-05
ENSSSCG00000005300	-0.791853	0.849793590394443	1.64147526835358	4.71031219518909e-10	-0.368476	1.27317046278414	1.64179145730212	1.3308301144299e-07	1.64179145730212	1.3308301144299e-07	1.02828806841617e-05
ENSSSCG00000040824	2.73486233379343	-3.5271	-6.2728	1.35371165619814e-07	8.34857867511617	2.08661982218632	-6.27057	6.69825117135858e-10	-6.2728	1.35371165619814e-07	1.0406313022417e-05
ENSSSCG00000009403	-0.284333	1.60319464345448	1.88765853410991	1.70395385286952e-13	-1.15251	0.735014781878715	1.88767412699277	1.36647033315548e-07	1.88767412699277	1.36647033315548e-07	1.04510703094689e-05
ENSSSCG00000034347	0.218141328813683	-2.14246	-2.36046	7.06413769549223e-09	2.90550510509515	0.544904831226138	-2.36097	1.37850842443181e-07	-2.36097	1.37850842443181e-07	1.04898921368253e-05
ENSSSCG00000012841	-0.898597	0.790780792531569	1.68911783495123	1.31479449636572e-07	-0.22844	1.46093809705757	1.68984683695661	1.38817751870925e-07	1.68984683695661	1.38817751870925e-07	1.0510387273564e-05
ENSSSCG00000038296	0.430459054886835	-2.54988	-2.98118	1.26736346245874e-08	1.34008118924494	-1.64026	-2.98234	1.4104548425606e-07	-2.98234	1.4104548425606e-07	1.05789690309554e-05
ENSSSCG00000021408	-1.80869	-0.201542	1.60732911008744	6.53780328298778e-10	-1.07191	0.535236084936634	1.60760116425929	1.4112781411177e-07	1.60760116425929	1.4112781411177e-07	1.05789690309554e-05
ENSSSCG00000028227	-0.292117	1.4345520887107	1.72706860369027	8.65217014463586e-11	-1.28299	0.443677470060078	1.72708319607992	1.50588583489161e-07	1.72708319607992	1.50588583489161e-07	1.11221479776039e-05
ENSSSCG00000013299	-0.638356	0.981832334842672	1.6203723598322	1.41134379480828e-09	-1.82092	-0.200732	1.62173828290989	1.5029151486516e-07	1.62173828290989	1.5029151486516e-07	1.11221479776039e-05
ENSSSCG00000011532	0.0791805045335213	1.51977510014471	1.44026097767643	2.43552459726736e-09	-1.75264	-0.312043	1.44282566978486	1.49326503388257e-07	1.44282566978486	1.49326503388257e-07	1.11221479776039e-05
ENSSSCG00000030505	0.152651282040964	-2.13023	-2.28276	1.44088221599391e-08	1.63442144321656	-0.64846	-2.28306	1.56352287714861e-07	-2.28306	1.56352287714861e-07	1.1435727762135e-05
ENSSSCG00000025955	0.953537028416636	-1.05946	-2.01403	7.79616106281451e-09	0.160639635850886	-1.85236	-2.01216	1.56084505937701e-07	-2.01216	1.56084505937701e-07	1.1435727762135e-05
ENSSSCG00000008397	0.618444896657887	2.91967225375855	2.3013612652308	2.67154103394285e-13	-0.353435	1.94779210077108	2.30209917474447	1.58066952941329e-07	2.30209917474447	1.58066952941329e-07	1.15052887921111e-05
ENSSSCG00000004163	0.515647555602944	-0.819868	-1.33566	1.6016958745199e-07	2.5782030500913	1.24268765961503	-1.33562	6.4854631002359e-08	-1.33566	1.6016958745199e-07	1.16022844910535e-05
ENSSSCG00000032941	-1.44959	0.46133931946953	1.91112595327125	1.61491010841913e-07	0.142436214618108	2.0533651185935	1.91112596237284	1.94609161694073e-08	1.91112595327125	1.61491010841913e-07	1.16420337816033e-05
ENSSSCG00000013837	-0.051473	-1.4527	-1.40187	1.62752488436165e-07	1.15448072159126	-0.246747	-1.40092	8.60798100742833e-08	-1.40187	1.62752488436165e-07	1.167710353937e-05
ENSSSCG00000007431	-0.244178	1.97831805577515	2.22301900224786	5.59657264757004e-13	-0.682578	1.53991819738457	2.22334076108373	1.67160032472137e-07	2.22334076108373	1.67160032472137e-07	1.19364938827378e-05
ENSSSCG00000032007	-1.30815	0.629920447782096	1.93867051856594	7.32108366719869e-13	0.481362082030734	2.41943135164923	1.93829759376076	1.69193824293478e-07	1.93829759376076	1.69193824293478e-07	1.20026907919771e-05
ENSSSCG00000040352	0.604440654607513	-1.19444	-1.79938	2.11687499790435e-08	0.267333077960945	-1.53155	-1.79779	1.69680303888705e-07	-1.79779	1.69680303888705e-07	1.20026907919771e-05
ENSSSCG00000000045	-1.12042	0.955494684968242	2.07587027133843	1.74785650079054e-07	0.0276439348030267	2.10356307191913	2.07717279536471	2.84461021545912e-09	2.07587027133843	1.74785650079054e-07	1.23060532230893e-05
ENSSSCG00000035937	-0.102993	1.96792189886088	2.07134588358567	3.46873830716254e-13	0.730452498966302	2.80136717053542	2.0715	1.76059447850208e-07	2.0715	1.76059447850208e-07	1.2317514337384e-05
ENSSSCG00000033591	0.156498184697506	-1.1304	-1.28696	3.77810579225763e-08	0.761004979834544	-0.52589	-1.287	1.76583466972519e-07	-1.287	1.76583466972519e-07	1.2317514337384e-05
ENSSSCG00000010281	-0.484623	1.16109472828909	1.64564428623836	2.22579065853959e-09	0.485355145843416	2.13107268316629	1.64587508348077	1.79598096023405e-07	1.64587508348077	1.79598096023405e-07	1.24700668791919e-05
ENSSSCG00000007585	-0.303438	1.38305309651037	1.68675365012621	1.03882770858224e-07	0.211942489259724	1.89843392229564	1.6866704189924	1.81892896386947e-07	1.6866704189924	1.81892896386947e-07	1.2571469127808e-05
ENSSSCG00000006994	-0.0893885	-1.30702	-1.21749	1.98063184660285e-07	1.49887279050645	0.281243091371456	-1.21739	5.06777560585057e-09	-1.21749	1.98063184660285e-07	1.36265662250069e-05
ENSSSCG00000038715	-0.0481441	-1.72042	-1.67224	1.93095886489425e-08	1.3844029544181	-0.287872	-1.67224	1.99300046960811e-07	-1.67224	1.99300046960811e-07	1.36493354889024e-05
ENSSSCG00000000874	1.38785801845251	-1.69437	-3.08384	3.76781763418245e-08	2.21584454950117	-0.866388	-3.08243	2.03298857950545e-07	-3.08243	2.03298857950545e-07	1.37977652826165e-05
ENSSSCG00000004275	0.139404407567512	-1.76519	-1.90526	4.43973505083432e-08	1.20799488800019	-0.696601	-1.90491	2.02430877320358e-07	-1.90491	2.02430877320358e-07	1.37977652826165e-05
ENSSSCG00000017095	-0.979651	1.02350741357397	2.00464845954213	6.08197963753541e-12	-0.294172	1.70898718060879	2.00614165597011	2.07820007375548e-07	2.00614165597011	2.07820007375548e-07	1.40413634579703e-05
ENSSSCG00000022310	0.212376563378225	-2.4045	-2.61755	1.8378187493882e-08	1.52250192285957	-1.09438	-2.61901	2.09450561592887e-07	-2.61901	2.09450561592887e-07	1.40883554085716e-05
ENSSSCG00000015422	-1.33512	0.257133909475452	1.5922645283934	1.26123840877488e-10	-1.05582	0.53643292426303	1.59245158148611	2.26842061540865e-07	1.59245158148611	2.26842061540865e-07	1.51903526277165e-05
ENSSSCG00000004368	-0.750299	1.01904144578642	1.76974580469543	2.27891373987951e-07	-0.840697	0.928643287322552	1.77145983829926	1.72916219096001e-07	1.76974580469543	2.27891373987951e-07	1.51930943888339e-05
ENSSSCG00000003085	-1.36964	0.545903036417969	1.91618783682452	2.25524404098128e-10	0.0539546943765271	1.96949305749088	1.91614080831411	2.36167583462235e-07	1.91614080831411	2.36167583462235e-07	1.56754933040771e-05
ENSSSCG00000013330	3.63749411048884	-3.08791	-6.75914	2.39919809761205e-07	7.4386262239144	0.713225549433687	-6.74211	3.60083662690623e-09	-6.75914	2.39919809761205e-07	1.58547007617196e-05
ENSSSCG00000012126	-1.84437	0.397389191207891	2.24217700138367	2.63435517190663e-13	0.431359465755907	2.67311811546888	2.24170117600934	2.44549605728259e-07	2.24170117600934	2.44549605728259e-07	1.60900825742693e-05
ENSSSCG00000004222	0.216470736803909	-1.3965	-1.61335	9.85985632386841e-08	1.18853406447856	-0.424438	-1.61276	2.48376106458832e-07	-1.61276	2.48376106458832e-07	1.62707947652836e-05
ENSSSCG00000040673	0.0527076797908539	2.2203025755626	2.16717184752553	1.92963361943339e-11	-2.55039	-0.382799	2.17180097820728	2.50576184003027e-07	2.17180097820728	2.50576184003027e-07	1.63438587202321e-05
ENSSSCG00000016233	-0.995579	1.31915679338056	2.31526465501708	1.29665120997027e-07	-0.586236	1.72849920829211	2.31909660311821	2.64748889932686e-07	2.31909660311821	2.64748889932686e-07	1.71938427785163e-05
ENSSSCG00000004976	1.84043497339785	-2.69434	-4.53402	1.87066732529188e-07	5.05559663302126	0.520824287814783	-4.54055	2.73155512446939e-07	-4.54055	2.73155512446939e-07	1.76636656911504e-05
ENSSSCG00000035875	-0.912878	0.78220797168588	1.69481796532928	1.66452499180214e-09	-0.0824354	1.61265034684404	1.69539692919933	2.80299411910984e-07	1.69539692919933	2.80299411910984e-07	1.78952171155203e-05
ENSSSCG00000057024	0.376396751673744	-1.15039	-1.52713	4.41184528732073e-08	0.046609759687602	-1.48017	-1.52658	2.80024799967452e-07	-1.52658	2.80024799967452e-07	1.78952171155203e-05
ENSSSCG00000025087	-0.822873	0.679466549643946	1.50262802974484	7.52324880369985e-10	1.04851416937876	2.5508535121212	1.5021444611547	2.80091221251759e-07	1.5021444611547	2.80091221251759e-07	1.78952171155203e-05
ENSSSCG00000056610	-1.82061	1.77005372065367	3.59061337627467	3.28128910554067e-13	-2.27346	1.31720565704193	3.59309450862348	2.86832515512681e-07	3.59309450862348	2.86832515512681e-07	1.82350443511796e-05
ENSSSCG00000001435	-1.433	0.695132497515126	2.12796095369026	1.11328625818667e-09	-0.363268	1.7648692942943	2.12872925619292	3.08536662996427e-07	2.12872925619292	3.08536662996427e-07	1.95324449637276e-05
ENSSSCG00000034765	0.832765517992189	-1.16857	-2.00124	4.15893350716506e-08	2.15972874008574	0.158387932946541	-2.00163	3.18604065249136e-07	-2.00163	3.18604065249136e-07	2.00016977129531e-05
ENSSSCG00000016581	-0.202846	1.73476772474781	1.93785523239219	2.28882288567913e-09	0.609676765527931	2.54729028356548	1.93819649795052	3.18043266643018e-07	1.93819649795052	3.18043266643018e-07	2.00016977129531e-05
ENSSSCG00000012730	1.87009832443301	-0.142795	-2.01336	3.22224620382962e-07	2.62745537195768	0.614561953193955	-2.01093	3.2592349752975e-07	-2.01093	3.2592349752975e-07	2.03763043040695e-05
ENSSSCG00000020962	-0.645037	1.46323092163205	2.10968115559437	2.9804448256734e-12	-1.01997	1.08829871663577	2.11300374919893	3.36846389387956e-07	2.11300374919893	3.36846389387956e-07	2.09721675574725e-05
ENSSSCG00000009555	-0.0898003	1.15464273692899	1.24472417239271	7.17013734062677e-08	-0.286714	0.957729013002251	1.24472416282454	3.39893663907495e-07	1.24472416282454	3.39893663907495e-07	2.10748059016223e-05
ENSSSCG00000056386	-0.03143	-3.04094	-3.00986	9.75283736617863e-08	2.42459044820234	-0.584919	-3.01389	3.47741601694494e-07	-3.01389	3.47741601694494e-07	2.1473043904635e-05
ENSSSCG00000010142	-0.962654	-2.751	-1.78816	2.85546030217182e-08	1.08209905640964	-0.706247	-1.78886	3.52674414558767e-07	-1.78886	3.52674414558767e-07	2.16005910738087e-05
ENSSSCG00000003566	-0.552221	0.900863412703127	1.45368464150968	3.51340916998117e-07	0.84515374918574	2.29823858865442	1.4537861640309	3.24093229369302e-07	1.45368464150968	3.51340916998117e-07	2.16005910738087e-05
ENSSSCG00000040827	-1.35082	0.0593447669286072	1.41052577144392	3.55997462786513e-07	-0.0507599	1.35940289589574	1.41128690507816	2.91267164021626e-07	1.41052577144392	3.55997462786513e-07	2.17158452299773e-05
ENSSSCG00000008569	-0.451874	1.07927977724106	1.53149072408863	1.84451715999115e-10	-1.22999	0.30116179367399	1.53192503548448	3.73084773305797e-07	1.53192503548448	3.73084773305797e-07	2.26664043524131e-05
ENSSSCG00000022742	-1.53646	0.38907746595714	1.92611207520096	8.86218673680878e-13	-0.908688	1.01685169634625	1.92625668710064	3.82918959300501e-07	1.92625668710064	3.82918959300501e-07	2.31704416055448e-05
ENSSSCG00000038938	-0.591674	1.07903647438344	1.67033181184439	6.3473920083136e-08	-1.63252	0.0381922545720228	1.6724184580524	3.84550959243188e-07	1.6724184580524	3.84550959243188e-07	2.31761172116685e-05
ENSSSCG00000004456	-0.871808	0.968756570305541	1.84148854991033	2.0023999385398e-10	-0.290913	1.54965172283316	1.8417471938059	3.88746625619913e-07	1.8417471938059	3.88746625619913e-07	2.33356390765547e-05
ENSSSCG00000029783	2.24193101439013	0.133391011815414	-2.10856	4.01316780327442e-07	2.41259700114772	0.304057206661511	-2.10625	5.58881698464496e-08	-2.10856	4.01316780327442e-07	2.39946028936253e-05
ENSSSCG00000040182	-0.721687	1.32655321303532	2.0488281944683	1.90910713648033e-07	-0.70395	1.34429058364225	2.05004609008308	4.07337828113262e-07	2.05004609008308	4.07337828113262e-07	2.42583361904448e-05
ENSSSCG00000010892	3.19545915120153	-1.65166	-4.84816	1.39407273723892e-07	2.88442303970155	-1.9627	-4.84657	4.20490170908375e-07	-4.84657	4.20490170908375e-07	2.49430134058129e-05
ENSSSCG00000025565	-0.452758	1.29763736549702	1.75041784542273	1.48810990839634e-07	-0.612817	1.13757832022679	1.75125294487251	4.22937983467533e-07	1.75125294487251	4.22937983467533e-07	2.49898297917856e-05
ENSSSCG00000029375	0.342731486007329	-1.46039	-1.8044	2.40053889631187e-08	-0.379679	-2.1828	-1.80215	4.27433344861004e-07	-1.80215	4.27433344861004e-07	2.51567898711748e-05
ENSSSCG00000037671	-0.311716	-1.62738	-1.31568	2.87387749468413e-07	1.37727306573226	0.0616100049476528	-1.31564	4.38663176694503e-07	-1.31564	4.38663176694503e-07	2.57172688064439e-05
ENSSSCG00000015485	0.309922571711526	-1.23769	-1.54833	1.73135091586766e-07	0.838279275820892	-0.709338	-1.54742	4.46202470326475e-07	-1.54742	4.46202470326475e-07	2.60578783736783e-05
ENSSSCG00000023483	0.0591657786310242	-1.5732	-1.63196	1.50849205516237e-07	1.79879706534499	0.166431921314305	-1.63182	4.58154993164677e-07	-1.63182	4.58154993164677e-07	2.66525918224409e-05
ENSSSCG00000005507	-0.469909	1.17248126550323	1.64273849456873	1.10438290052172e-10	-1.57338	0.0690083835892075	1.64314510609582	4.67902315925353e-07	1.64314510609582	4.67902315925353e-07	2.70110505519053e-05
ENSSSCG00000017912	0.513870493568049	-1.01032	-1.52432	2.64818443584316e-07	1.74847238095642	0.224277090262858	-1.5238	4.66465144941212e-07	-1.5238	4.66465144941212e-07	2.70110505519053e-05
ENSSSCG00000036236	-2.71729	-0.15493	2.56313455725346	2.79427460938626e-13	-0.0126586	2.5497017928881	2.56297361304354	4.79953501526781e-07	2.56297361304354	4.79953501526781e-07	2.75236812806036e-05
ENSSSCG00000014335	0.403052607371355	-2.00744	-2.41174	1.20470785391225e-07	1.7370676868892	-0.673429	-2.41145	4.80435931293473e-07	-2.41145	4.80435931293473e-07	2.75236812806036e-05
ENSSSCG00000017372	3.44401483530161	-2.10187	-5.55275	2.59670851048811e-07	2.59611769423048	-2.94977	-5.54542	4.95069258805076e-07	-5.54542	4.95069258805076e-07	2.81479566883626e-05
ENSSSCG00000012651	2.18611419305964	5.14860546409832	2.96376334999137	4.16249378217665e-08	-0.626503	2.33598819816999	2.99264186111217	4.94923165522503e-07	2.99264186111217	4.94923165522503e-07	2.81479566883626e-05
ENSSSCG00000014051	0.409209715876952	-1.72633	-2.13702	6.23336579342702e-08	0.2409845873409	-1.89455	-2.13601	4.9784615370058e-07	-2.13601	4.9784615370058e-07	2.81994285631828e-05
ENSSSCG00000037025	-0.943226	1.15783933617837	2.10164615689341	5.04775094865073e-07	0.744027183156762	2.84509272439128	2.10151747995613	1.20743201036364e-09	2.10164615689341	5.04775094865073e-07	2.84848178064871e-05
ENSSSCG00000034566	0.58713877127254	-1.76262	-2.35037	6.52970854710435e-08	-0.80262	-3.15237	-2.34956	5.42232007483224e-07	-2.34956	5.42232007483224e-07	3.04843643908573e-05
ENSSSCG00000039745	1.00809446701629	2.64703742818995	1.63948110757862	7.64371388525241e-08	0.738839711549992	2.37778262217815	1.64007086398981	5.64357156204558e-07	1.64007086398981	5.64357156204558e-07	3.16102946934352e-05
ENSSSCG00000008624	-1.34347	0.502342743387956	1.84589372856493	5.70024148125118e-07	-0.342616	1.50319592619001	1.84589373415079	1.9412962667281e-07	1.84589372856493	5.70024148125118e-07	3.18094586659302e-05
ENSSSCG00000006263	-0.604456	1.03019254188455	1.63474179391198	2.35016576057337e-10	-0.575797	1.05885139429199	1.63601805729195	5.92890015876897e-07	1.63601805729195	5.92890015876897e-07	3.29633722111336e-05
ENSSSCG00000013181	0.720786819272539	2.15578535399591	1.43514818806212	1.92195020332922e-07	-0.269764	1.16523495695867	1.4351481859803	5.99933494552969e-07	1.4351481859803	5.99933494552969e-07	3.32323454501088e-05
ENSSSCG00000004294	-0.679375	0.796331073187151	1.47636182317421	1.03361349595759e-08	0.687993180280781	2.16369950471162	1.47638845207222	6.25544126736018e-07	1.47638845207222	6.25544126736018e-07	3.45240782327164e-05
ENSSSCG00000020657	-2.11167	0.211119977110285	2.32300746618653	5.46781716126838e-09	0.269926659688995	2.59271859619761	2.32240071030611	6.34980593698576e-07	2.32240071030611	6.34980593698576e-07	3.49169803111549e-05
ENSSSCG00000015424	-0.543972	0.865922648875861	1.41003153607474	3.01353237117602e-08	-0.780444	0.629450325204611	1.41069258105286	6.58169589715452e-07	1.41069258105286	6.58169589715452e-07	3.60605134845189e-05
ENSSSCG00000014581	0.624398683836961	-2.04308	-2.67087	1.97496673383394e-07	0.646065509483812	-2.02141	-2.66872	6.69815096549984e-07	-2.66872	6.69815096549984e-07	3.62421670824427e-05
ENSSSCG00000003105	-0.356226	1.75088834565039	2.10734134539694	4.63895784257952e-09	-0.463202	1.64391201654361	2.10762514464023	6.70378699388086e-07	2.10762514464023	6.70378699388086e-07	3.62421670824427e-05
ENSSSCG00000016158	-0.986505	0.790528414790593	1.77694638415725	1.15364674486402e-09	-1.36763	0.409405436156987	1.77852803313347	6.76696438874481e-07	1.77852803313347	6.76696438874481e-07	3.62421670824427e-05
ENSSSCG00000015380	0.816479465957836	-0.922881	-1.73875	9.06346269359767e-08	2.15369389067485	0.414332935896238	-1.73888	6.78322898868311e-07	-1.73888	6.78322898868311e-07	3.62421670824427e-05
ENSSSCG00000006062	-0.719785	0.901464223509366	1.62157311427046	8.02212868928262e-10	0.143634273838099	1.76488323022276	1.6217050674768	6.73995694930167e-07	1.6217050674768	6.73995694930167e-07	3.62421670824427e-05
ENSSSCG00000040479	0.0994693959635594	-1.33584	-1.43558	6.69358449969678e-07	1.48540234031067	0.05009217500568	-1.43536	6.60777366441515e-08	-1.43558	6.69358449969678e-07	3.62421670824427e-05
ENSSSCG00000032129	0.379726554447912	1.7661	1.38657079778029	4.78658242968038e-08	-2.19715	-0.810769	1.38833	6.7639576943338e-07	1.38833	6.7639576943338e-07	3.62421670824427e-05
ENSSSCG00000029414	4.23652807774715	0.844078942581519	-3.39256	1.88345435356671e-07	3.77360717184947	0.381157910656395	-3.38752	6.8637087253656e-07	-3.38752	6.8637087253656e-07	3.63221516712814e-05
ENSSSCG00000000406	-0.582758	0.933776810074556	1.51674532862376	6.87052049267618e-07	0.933524694080972	2.45006007091385	1.51766419341158	1.05199371120713e-10	1.51674532862376	6.87052049267618e-07	3.63221516712814e-05
ENSSSCG00000040879	-0.167284	1.23316415392828	1.4002011639481	1.09014768422524e-08	-0.134598	1.26584984333179	1.40075509383966	6.82292141226975e-07	1.40075509383966	6.82292141226975e-07	3.63221516712814e-05
ENSSSCG00000000536	0.288474819157927	3.3527946598205	3.06438909450021	1.89717663351608e-15	-3.65121	-0.586894	3.08820759385308	6.96323608162478e-07	3.08820759385308	6.96323608162478e-07	3.66835937209233e-05
ENSSSCG00000005380	-0.126215	1.42354276772206	1.5498277472878	3.84200556782131e-09	-0.201076	1.34868150990754	1.54995099742629	7.23639483463257e-07	1.54995099742629	7.23639483463257e-07	3.79577269588859e-05
ENSSSCG00000001769	-0.430824	0.866197035937427	1.29734143963607	2.69692340409034e-09	0.241646344578277	1.53866726295128	1.29747434947701	7.2554757842697e-07	1.29747434947701	7.2554757842697e-07	3.79577269588859e-05
ENSSSCG00000000158	-0.0737038	1.19678201320925	1.27067975912934	7.5106526342341e-07	-0.809189	0.461297332503051	1.27167441598962	1.63607339444535e-07	1.27067975912934	7.5106526342341e-07	3.91567485259534e-05
ENSSSCG00000012653	-0.977522	1.06468264867338	2.04278869422288	3.05972555727408e-08	-1.09345	0.948756469866689	2.04352413052524	7.64635834417626e-07	2.04352413052524	7.64635834417626e-07	3.97267866109323e-05
ENSSSCG00000034406	-1.24498	0.45902410134661	1.70617823796415	7.6731867021753e-07	1.11479450273195	2.81880091020013	1.70615587145091	3.86512163914978e-07	1.70617823796415	7.6731867021753e-07	3.97291766466238e-05
ENSSSCG00000009545	-0.70919	0.907418136310588	1.61659908137507	7.80502213099098e-07	-0.579321	1.03728759732107	1.61637948242592	6.10493720503192e-07	1.61659908137507	7.80502213099098e-07	4.02733796053566e-05
ENSSSCG00000003253	0.340822538324887	3.48724505830792	3.14691060910547	4.29718342864792e-08	0.793060717412731	3.93948295347566	3.14786598721523	8.06654307516349e-07	3.14786598721523	8.06654307516349e-07	4.1480752393682e-05
ENSSSCG00000011746	0.381335345466214	-1.23157	-1.61243	1.02760896116763e-07	1.96607583189692	0.353169143154039	-1.61235	8.14135127911275e-07	-1.61235	8.14135127911275e-07	4.1723040721902e-05
ENSSSCG00000004748	-0.874095	0.926648080880649	1.80169226849375	4.33534314834956e-09	0.153659845480197	1.95440261647579	1.80324278775573	8.25368551466643e-07	1.80324278775573	8.25368551466643e-07	4.21553490337217e-05
ENSSSCG00000028952	-0.334656	-3.21538	-2.88271	8.48661863724493e-07	2.84699811244379	-0.0337277	-2.8852	5.62292947219515e-07	-2.88271	8.48661863724493e-07	4.31986091241113e-05
ENSSSCG00000002532	0.238810341550274	-2.16771	-2.4074	3.60477681280277e-08	-0.321083	-2.7276	-2.40805	8.78768765201495e-07	-2.40805	8.78768765201495e-07	4.45805016339762e-05
ENSSSCG00000003104	0.144641401837578	-1.77433	-1.91923	4.17343741088856e-08	1.34585263756933	-0.573121	-1.91897	8.89015631706784e-07	-1.91897	8.89015631706784e-07	4.49489883319668e-05
ENSSSCG00000025463	-0.00592499	1.74035638770759	1.74618644036479	1.52190418595607e-11	0.00465166870245336	1.75093269661264	1.74705132427403	8.97212467812961e-07	1.74705132427403	8.97212467812961e-07	4.5211706530227e-05
ENSSSCG00000007575	0.580649680050466	-1.95074	-2.53169	1.22011259019736e-07	0.888235308245391	-1.64315	-2.53159	9.06213204119914e-07	-2.53159	9.06213204119914e-07	4.55130478215825e-05
ENSSSCG00000048509	-0.326245	-3.1167	-2.7949	3.51609730341505e-07	1.71652819193764	-1.07392	-2.79757	9.14785457104165e-07	-2.79757	9.14785457104165e-07	4.57909384790314e-05
ENSSSCG00000003707	-1.03744	1.03334738681115	2.07109847157084	5.8501401949383e-11	-0.182971	1.88781635916489	2.07247	9.28261389978219e-07	2.07247	9.28261389978219e-07	4.631163696292e-05
ENSSSCG00000027128	-0.795581	0.446434859938878	1.24236259438263	2.97984987187636e-07	-0.122841	1.11917468077388	1.24236258103174	9.4324413142175e-07	1.24236258103174	9.4324413142175e-07	4.69038261654505e-05
ENSSSCG00000035297	1.60747839351168	3.51358649350507	1.9060977431729	2.80050908257373e-08	-3.49882	-1.59271	1.90883117269565	9.56698715482994e-07	1.90883117269565	9.56698715482994e-07	4.74163800861259e-05
ENSSSCG00000008619	-0.568719	0.788119361135095	1.35732069093299	9.65841248895106e-09	-0.176032	1.18080584001991	1.35740121774529	9.72235156155829e-07	1.35740121774529	9.72235156155829e-07	4.8028416714098e-05
ENSSSCG00000008602	-0.201874	1.52502409815498	1.7268430281998	2.86642128135547e-10	-1.44381	0.283085563504362	1.72713842571135	9.83911176758125e-07	1.72713842571135	9.83911176758125e-07	4.8446371569329e-05
ENSSSCG00000031808	-0.418172	1.21834109677054	1.63685656340518	5.01249441718501e-11	-0.56962	1.06689200282129	1.63666828278172	1.02071850373738e-06	1.63666828278172	1.02071850373738e-06	5.00950022664855e-05
ENSSSCG00000036067	-0.702651	1.41576284240787	2.11967228900115	1.78848478287685e-09	-0.641319	1.47709429562381	2.12128276201994	1.03255754753031e-06	2.12128276201994	1.03255754753031e-06	5.05078525596538e-05
ENSSSCG00000005317	-1.05768	0.286594086245457	1.34429545041992	1.03583503291518e-06	-0.540206	0.804071831584874	1.34422034601017	3.71795939063107e-08	1.34429545041992	1.03583503291518e-06	5.05078525596538e-05
ENSSSCG00000025454	-1.03308	0.858262554488148	1.89137731608173	1.05121204875794e-06	0.450693011832859	2.34203385813923	1.89250194797179	2.28098273408903e-11	1.89137731608173	1.05121204875794e-06	5.09280126644239e-05
ENSSSCG00000006709	-0.241675	1.46836958874737	1.71020811432563	2.83287903000532e-10	-0.708687	1.00135696284383	1.71032254463103	1.04995318457555e-06	1.71032254463103	1.04995318457555e-06	5.09280126644239e-05
ENSSSCG00000013304	-0.905982	1.62417418311464	2.53306034661958	3.33051978197806e-08	1.81744293489161	4.34759816805757	2.53174521864721	1.0579362351911e-06	2.53174521864721	1.0579362351911e-06	5.09897811010433e-05
ENSSSCG00000002555	-0.670141	-2.9915	-2.32151	3.02348639351059e-07	2.10774241150668	-0.213618	-2.32251	1.05925542474458e-06	-2.32251	1.05925542474458e-06	5.09897811010433e-05
ENSSSCG00000011357	-0.00235773	2.07201742288499	2.07552883501021	6.41647858926703e-10	0.393998354632218	2.46837322712248	2.07721332197784	1.10082454352545e-06	2.07721332197784	1.10082454352545e-06	5.28220490359808e-05
ENSSSCG00000011251	-0.665143	1.90066714581689	2.56649213993611	1.62674201534758e-09	-0.925712	1.64009745258259	2.57257921716216	1.17524011815764e-06	2.57257921716216	1.17524011815764e-06	5.62137868580356e-05
ENSSSCG00000004739	0.134604040383358	-1.13332	-1.26804	2.83811362969561e-07	0.23571152827583	-1.03222	-1.26772	1.18271199832664e-06	-1.26772	1.18271199832664e-06	5.63921572113528e-05
ENSSSCG00000010629	3.43241689599861	-1.36027	-4.79333	4.52935125794977e-07	3.69401193928475	-1.09868	-4.78686	1.21370201238269e-06	-4.78686	1.21370201238269e-06	5.74999412083651e-05
ENSSSCG00000036050	-0.414511	1.64962987219813	2.06535175486338	6.23226596506516e-10	-0.843768	1.22037339015164	2.06830311202334	1.21228092087119e-06	2.06830311202334	1.21228092087119e-06	5.74999412083651e-05
ENSSSCG00000026297	-1.35061	0.576211004672899	1.92686530009097	1.32937308041263e-07	-1.07582	0.851001038231056	1.92686525749009	1.21739438809773e-06	1.92686525749009	1.21739438809773e-06	5.74999412083651e-05
ENSSSCG00000012365	-0.515448	0.581748414478189	1.09702644373479	1.32412360445188e-06	0.59687650745956	1.69407326898705	1.09753621637851	4.9038571637848e-07	1.09702644373479	1.32412360445188e-06	6.23455323383642e-05
ENSSSCG00000013592	-0.0961092	1.41910889309544	1.51521948741744	1.87399930253495e-07	-0.33575	1.17946828302286	1.51696355606779	1.33530241236186e-06	1.51696355606779	1.33530241236186e-06	6.26760169690222e-05
ENSSSCG00000014768	-0.510714	6.80066704696759	7.31213792465956	1.3470092028441e-57	-7.04265	0.268734493310447	6.84091546227773	1.34760653255684e-06	6.84091546227773	1.34760653255684e-06	6.30571044286767e-05
ENSSSCG00000033673	1.04072652918348	-0.52224	-1.56334	1.24856318085224e-06	-2.9701	-4.53307	-1.56258	1.36069866174798e-06	-1.56258	1.36069866174798e-06	6.34725905156559e-05
ENSSSCG00000016432	0.054097894835864	-1.6023	-1.65598	1.29992510694957e-07	2.58282936075361	0.926434730613094	-1.65613	1.42309169201263e-06	-1.65613	1.42309169201263e-06	6.61781559368958e-05
ENSSSCG00000058577	-0.624186	0.750456253762232	1.37471244205212	4.98388951660053e-08	-0.256242	1.11840057913769	1.37553703669437	1.48125231980751e-06	1.37553703669437	1.48125231980751e-06	6.86708575462763e-05
ENSSSCG00000023792	-0.163779	-1.90646	-1.74253	3.38175717946129e-07	3.0258	1.28312601252044	-1.74259	1.49458254931694e-06	-1.74259	1.49458254931694e-06	6.9076304510915e-05
ENSSSCG00000008013	0.337765460009788	2.21163147883371	1.87443576598091	1.76729182954e-08	-1.556	0.317864247690106	1.87896389170578	1.50566123889747e-06	1.87896389170578	1.50566123889747e-06	6.93755287047958e-05
ENSSSCG00000003376	0.0112085598866222	-1.5366	-1.54813	2.45837730237089e-07	1.07433179979347	-0.473474	-1.54742	1.53601671737176e-06	-1.54742	1.53601671737176e-06	7.05584264653669e-05
ENSSSCG00000015362	-0.900626	0.87381316283475	1.77472110172586	7.00946299944527e-10	-1.245	0.529434692473285	1.77524646940773	1.54538792450839e-06	1.77524646940773	1.54538792450839e-06	7.05586662380846e-05
ENSSSCG00000006947	0.58186795069942	-0.997973	-1.58024	7.02044353109686e-07	0.341988385701158	-1.23785	-1.57887	1.5431354808591e-06	-1.57887	1.5431354808591e-06	7.05586662380846e-05
ENSSSCG00000014406	-0.188607	-2.19215	-2.00563	1.18462690321466e-06	1.61638074163814	-0.387161	-2.00494	1.56669996391171e-06	-2.00494	1.56669996391171e-06	7.09196175482839e-05
ENSSSCG00000028723	0.532752453656496	-1.07607	-1.60986	1.56741439195451e-06	0.951778775223171	-0.657046	-1.60867	1.18451722886791e-07	-1.60986	1.56741439195451e-06	7.09196175482839e-05
ENSSSCG00000025321	0.559510418394158	-0.791364	-1.35099	8.71952303553167e-07	0.0845725918776473	-1.2663	-1.35031	1.56215241282063e-06	-1.35031	1.56215241282063e-06	7.09196175482839e-05
ENSSSCG00000034227	0.521488153797269	-1.49843	-2.02042	2.90217528813788e-07	-2.12437	-4.14428	-2.01983	1.57408506027925e-06	-2.01983	1.57408506027925e-06	7.10082024048726e-05
ENSSSCG00000017198	-0.391858	1.38902230137869	1.78122152256338	1.86238780737622e-09	0.017540053737403	1.79841953327711	1.78111500090228	1.59981314606562e-06	1.78111500090228	1.59981314606562e-06	7.19533870799127e-05
ENSSSCG00000007019	-1.18531	0.658755079448369	1.8441716730584	1.24140828267363e-07	-0.731966	1.11209764393009	1.84417162595579	1.62262349732787e-06	1.84417162595579	1.62262349732787e-06	7.27621078399972e-05
ENSSSCG00000011864	-0.141296	1.5648217247448	1.70650849377061	2.49889145686639e-10	-1.27442	0.431699267325298	1.71063551370854	1.64475778556858e-06	1.71063551370854	1.64475778556858e-06	7.33182412874609e-05
ENSSSCG00000028879	-0.167844	1.53952581041955	1.70733531484434	3.00028333719801e-08	0.6703086020495	2.37767861513618	1.70845074370218	1.64060970840388e-06	1.70845074370218	1.64060970840388e-06	7.33182412874609e-05
ENSSSCG00000004438	0.136204657304964	1.53360238160084	1.39768474058929	2.22633138321561e-08	-0.397167	1.00023066934702	1.39931402700733	1.6645932067913e-06	1.39931402700733	1.6645932067913e-06	7.39835570699838e-05
ENSSSCG00000017817	-0.676548	0.7105145125296	1.38729764001058	1.69499307143577e-06	-0.238975	1.14808823954676	1.3871593474219	1.25794403698883e-11	1.38729764001058	1.69499307143577e-06	7.51131194333023e-05
ENSSSCG00000004679	-1.03122	0.860596909391297	1.89285693884561	2.9957804216361e-09	-1.28289	0.608928287968997	1.89691739137882	1.70801732273005e-06	1.89691739137882	1.70801732273005e-06	7.54683196527085e-05
ENSSSCG00000037494	0.435483609565882	-4.22907	-4.57349	1.74881279919911e-06	3.78159773106451	-0.882954	-4.58233	1.53167774818574e-06	-4.57349	1.74881279919911e-06	7.68202986750231e-05
ENSSSCG00000011193	-0.909474	1.26163682810161	2.17258050694961	9.27121964692925e-13	-0.709602	1.46150793511504	2.17417102163949	1.74859762830188e-06	2.17417102163949	1.74859762830188e-06	7.68202986750231e-05
ENSSSCG00000008237	-1.46497	0.367582909087264	1.83230655362212	1.33543117599863e-09	-0.302856	1.5296922023548	1.83240752005732	1.78066603553704e-06	1.83240752005732	1.78066603553704e-06	7.79921370855715e-05
ENSSSCG00000004414	-0.692428	1.33757082208606	2.02987977187611	2.61437393263278e-12	0.0134224785069544	2.04342089535563	2.03092378413885	1.79614144409295e-06	2.03092378413885	1.79614144409295e-06	7.84419221395606e-05
ENSSSCG00000003132	-0.30288	1.48245079362076	1.78488821423846	1.87847769932859e-06	-1.94982	-0.164494	1.78764410390162	1.78623725311309e-06	1.78488821423846	1.87847769932859e-06	8.18006459415717e-05
ENSSSCG00000009029	0.000365500146749586	-1.4949	-1.49504	7.85605802599839e-07	1.31397078766965	-0.181291	-1.49534	2.12376032649598e-06	-1.49534	2.12376032649598e-06	9.19502782738935e-05
ENSSSCG00000015973	-0.30645	0.995447653369955	1.30181004413274	2.06022279285106e-06	-1.14971	0.152190480685455	1.30246032692472	2.11985245802217e-06	1.30246032692472	2.11985245802217e-06	9.19502782738935e-05
ENSSSCG00000062928	0.161728578569392	-1.61817	-1.77944	1.70387886817881e-07	1.66343278010148	-0.116461	-1.78012	2.16730295441195e-06	-1.78012	2.16730295441195e-06	9.35666292668333e-05
ENSSSCG00000009735	7.5434445292116	-1.09988	-8.72369	2.19914356174242e-06	10.8732640306492	2.2299528296578	-8.64593	9.91974666035028e-07	-8.72369	2.19914356174242e-06	9.45339731009122e-05
ENSSSCG00000026041	0.834840395374818	-0.439632	-1.27495	2.20225821719122e-06	1.0149154934198	-0.259557	-1.27366	1.79420200279376e-06	-1.27495	2.20225821719122e-06	9.45339731009122e-05
ENSSSCG00000010811	-0.0270064	-1.27677	-1.25008	1.89267080766922e-06	0.914599714398139	-0.335161	-1.24944	2.281159062612e-06	-1.24944	2.281159062612e-06	9.76426806715199e-05
ENSSSCG00000023643	-1.72512	-0.130421	1.59445754842806	7.98475325730581e-09	0.0633035946943708	1.65800680741723	1.59495577290039	2.32560573626739e-06	1.59495577290039	2.32560573626739e-06	9.89827729614147e-05
ENSSSCG00000031733	-0.352187	0.878850270366376	1.23105497559318	7.04459951029742e-07	1.2432878674972	2.47432457630921	1.23105495472569	2.32173160400711e-06	1.23105495472569	2.32173160400711e-06	9.89827729614147e-05
ENSSSCG00000037291	5.7621846957266	-4.27645	-10.4536	2.37312629645689e-06	10.7855806406463	0.74696851333139	-9.97875	4.07306505430216e-07	-10.4536	2.37312629645689e-06	0.000100437904237966
ENSSSCG00000059879	0.351514397523512	2.50722256412568	2.15666464730248	5.79354000072633e-08	-0.0601846	2.09552345006704	2.15973953792964	2.37279851623082e-06	2.15973953792964	2.37279851623082e-06	0.000100437904237966
ENSSSCG00000009889	-1.76855	-0.308886	1.45988148091167	2.40559797580879e-06	0.540295179191304	1.99995462377396	1.45994334458698	1.11878584546317e-07	1.45988148091167	2.40559797580879e-06	0.000101527015970619
ENSSSCG00000053039	0.175124449877248	1.88677792758629	1.71201110948078	1.28062793400562e-07	-1.21171	0.499946721460003	1.71630935264966	2.4131442485333e-06	1.71630935264966	2.4131442485333e-06	0.000101561017856568
ENSSSCG00000017191	-0.834354	0.587768396394912	1.42212204403643	2.43428774713673e-06	0.676849044703932	2.09897168024226	1.42282432839291	4.44761943967106e-07	1.42212204403643	2.43428774713673e-06	0.000102165497175791
ENSSSCG00000008695	-0.230239	1.54800308594381	1.77892124563595	1.79952404058676e-07	-0.610224	1.16801803572779	1.78340636738916	2.44649099075192e-06	1.78340636738916	2.44649099075192e-06	0.000102392443771275
ENSSSCG00000000405	-0.156412	1.00841339613501	1.16483438745501	1.09612480445477e-06	-1.87771	-0.712883	1.16483439810258	2.45928225450025e-06	1.16483439810258	2.45928225450025e-06	0.000102642675148353
ENSSSCG00000014920	-0.612805	0.817618651439413	1.43032534381038	5.57540269043114e-08	-1.07583	0.354590793205275	1.43043365203882	2.51229039117008e-06	1.43043365203882	2.51229039117008e-06	0.00010427735350898
ENSSSCG00000001418	-0.295651	1.0776536571612	1.37376352684696	6.38448760827064e-08	0.111023382574303	1.48432773835107	1.37525878823119	2.50607869719234e-06	1.37525878823119	2.50607869719234e-06	0.00010427735350898
ENSSSCG00000016943	0.902898851472443	-1.81659	-2.71904	2.16716120388737e-07	1.64758367259066	-1.0719	-2.7191	2.57720887080044e-06	-2.7191	2.57720887080044e-06	0.000106678038616347
ENSSSCG00000028446	0.719379076997832	-1.65588	-2.37539	1.77713618498187e-07	1.10812074101868	-1.26713	-2.37603	2.60255602159065e-06	-2.37603	2.60255602159065e-06	0.000107432086513168
ENSSSCG00000008694	-0.234495	-2.22735	-1.99413	2.42325114801866e-07	0.0862132262995262	-1.90664	-1.9932	2.62811772721503e-06	-1.9932	2.62811772721503e-06	0.000108190846437019
ENSSSCG00000035939	0.702499875930718	-0.884722	-1.5871	4.03412334657307e-07	0.628221715378573	-0.959001	-1.58702	2.67255640977939e-06	-1.58702	2.67255640977939e-06	0.000109720456202033
ENSSSCG00000001507	-0.464747	2.21175895968631	2.6767016563415	2.69739355193386e-06	0.151300099100785	2.82780578284937	2.67946679365983	1.46884024886188e-07	2.6767016563415	2.69739355193386e-06	0.000110439208279857
ENSSSCG00000017624	1.3821116963709	-1.40182	-2.78463	2.46030018479509e-07	0.727610686295219	-2.05632	-2.78306	2.72009229813149e-06	-2.78306	2.72009229813149e-06	0.000111066749745114
ENSSSCG00000017339	-1.01911	0.389478977816947	1.40883857829983	4.97414703712387e-09	-0.463094	0.945497410981825	1.40942062601742	2.7332509244509e-06	1.40942062601742	2.7332509244509e-06	0.000111302409942437
ENSSSCG00000034786	-1.20438	0.635146258578699	1.83972747736179	4.67153236110155e-09	-0.516015	1.32351020449768	1.83994749929691	2.76622832700007e-06	1.83994749929691	2.76622832700007e-06	0.000112341677096792
ENSSSCG00000017584	0.411278735034736	-0.746806	-1.15837	2.78299827625703e-06	0.214019208534256	-0.944065	-1.15807	1.67264414580672e-06	-1.15837	2.78299827625703e-06	0.000112718911366572
ENSSSCG00000038960	-0.475026	1.67768561067773	2.15242309160019	3.34643666472832e-11	-2.20049	-0.0477782	2.15648476803891	2.8227344453506e-06	2.15648476803891	2.8227344453506e-06	0.000114021822756294
ENSSSCG00000049544	3.20589838330554	-2.65129	-5.88345	2.89662495488222e-06	6.11131408815809	0.254132052217487	-5.86827	6.30451063963642e-07	-5.88345	2.89662495488222e-06	0.000116382528520561
ENSSSCG00000014819	0.67850412269959	-1.18532	-1.86464	4.45653779157446e-07	0.0333571252548835	-1.83047	-1.86307	2.89121082446336e-06	-1.86307	2.89121082446336e-06	0.000116382528520561
ENSSSCG00000004317	-0.379118	2.5564630749923	2.93651847034759	1.80929406024698e-15	-1.60358	1.33200312142952	2.94262705326382	2.98382726915669e-06	2.94262705326382	2.98382726915669e-06	0.000119567354958468
ENSSSCG00000043687	0.693149674826586	-3.11603	-3.82125	2.99386091746064e-06	3.93765797785983	0.128481744287099	-3.81938	4.28101676308789e-07	-3.82125	2.99386091746064e-06	0.000119651200115065
ENSSSCG00000007173	-0.865356	1.45500457535484	2.32128124834043	2.28290585845344e-09	-0.8853	1.43506034751451	2.32331314879195	3.02779835453177e-06	2.32331314879195	3.02779835453177e-06	0.000119783015745277
ENSSSCG00000024134	-2.17098	-0.0675637	2.10371262948843	3.0150300176923e-06	-0.695612	1.40780387481983	2.10401337485357	3.06439961194393e-11	2.10371262948843	3.0150300176923e-06	0.000119783015745277
ENSSSCG00000014907	0.644051738341412	-1.18219	-1.82615	2.06795184340363e-07	0.690620049570065	-1.13562	-1.8259	3.03935206086916e-06	-1.8259	3.03935206086916e-06	0.000119783015745277
ENSSSCG00000003514	-0.467168	1.21219376569779	1.67951682583904	3.02993775850061e-06	0.179416760475537	1.85877905518012	1.67939267557149	1.4455303662594e-06	1.67951682583904	3.02993775850061e-06	0.000119783015745277
ENSSSCG00000040816	0.300112442556014	-0.947995	-1.24787	1.51269835252264e-06	1.73430811946544	0.486200399856079	-1.24783	3.0133532895314e-06	-1.24783	3.0133532895314e-06	0.000119783015745277
ENSSSCG00000032687	-0.795242	0.415902621904808	1.21116357251841	3.04485929716873e-06	0.6821650588579	1.89330927329334	1.21116357064541	1.26286254147172e-06	1.21116357251841	3.04485929716873e-06	0.000119783015745277
ENSSSCG00000010821	-0.238272	1.05380107296809	1.29205174847116	4.23527727378505e-07	0.0248904799865347	1.31696347426512	1.29270100326119	3.06143340800025e-06	1.29270100326119	3.06143340800025e-06	0.000120121398849843
ENSSSCG00000001010	0.722754900498833	-0.702237	-1.42505	2.16102590872985e-07	-1.12863	-2.55363	-1.42426	3.07377910392807e-06	-1.42426	3.07377910392807e-06	0.000120292544828271
ENSSSCG00000008529	-0.379998	0.833094562646961	1.21291701209013	2.2822858254038e-06	-0.667341	0.545751402474161	1.21415975800542	3.1876341838568e-06	1.21415975800542	3.1876341838568e-06	0.00012442508872583
ENSSSCG00000003569	-0.694005	1.84261554693381	2.53777707902934	3.30007510985496e-06	-0.0228444	2.51377566378898	2.54213694226968	1.18402146890039e-06	2.53777707902934	3.30007510985496e-06	0.000128481218811847
ENSSSCG00000007470	-0.464722	-2.01334	-1.549	5.78139629549897e-07	0.594197537692183	-0.954424	-1.54882	3.32455230665328e-06	-1.54882	3.32455230665328e-06	0.000129100591763776
ENSSSCG00000005029	-0.4502	1.02792825548163	1.47806089313952	9.23536029334015e-09	-2.55781	-1.07969	1.47972316715735	3.34197745198868e-06	1.47972316715735	3.34197745198868e-06	0.000129443635653248
ENSSSCG00000011621	0.168432059789726	1.55754883382469	1.38912472843941	7.76666334994162e-09	-1.65509	-0.265977	1.38957534002075	3.35625987950682e-06	1.38957534002075	3.35625987950682e-06	0.00012966350667828
ENSSSCG00000003738	-1.37936	0.723182842900796	2.10303266512672	3.39693718472161e-06	0.936845429623153	3.03939201202824	2.10361428041363	3.03764871248386e-06	2.10303266512672	3.39693718472161e-06	0.000130614668692891
ENSSSCG00000027372	1.91278469807245	0.0026790192695009	-1.91093	3.39821796824938e-06	1.35877069999585	-0.551335	-1.90859	2.65814970224602e-06	-1.91093	3.39821796824938e-06	0.000130614668692891
ENSSSCG00000008504	-0.846163	0.456829025351808	1.3033298391019	1.74129223325122e-06	0.50097964865256	1.80397111112799	1.30332982206228	3.42719666941269e-06	1.30332982206228	3.42719666941269e-06	0.000131393313531911
ENSSSCG00000011101	-0.518236	1.25101520233374	1.76911100770396	9.79128847201987e-12	0.216207453062502	1.98545843965486	1.76972730146147	3.47870171693786e-06	1.76972730146147	3.47870171693786e-06	0.000133029438500261
ENSSSCG00000027659	-0.0967873	2.04094382869874	2.13805661065955	1.3581562320534e-12	-1.1915	0.946226624748293	2.13930920161776	3.54373760691468e-06	2.13930920161776	3.54373760691468e-06	0.000134946546216824
ENSSSCG00000008047	0.244640275457027	-1.25598	-1.50109	3.50060572164644e-07	0.55610063657419	-0.944522	-1.50039	3.54674668493146e-06	-1.50039	3.54674668493146e-06	0.000134946546216824
ENSSSCG00000032827	4.1375831745348	-2.26305	-6.42513	3.55831596307188e-06	6.6090762838246	0.208447960566173	-6.40566	1.17706733842612e-06	-6.42513	3.55831596307188e-06	0.000135045709359204
ENSSSCG00000038763	0.596813800067597	-1.69574	-2.29311	2.39546598589689e-07	0.90574021812661	-1.38681	-2.29319	3.62446646002659e-06	-2.29319	3.62446646002659e-06	0.000137210643601057
ENSSSCG00000013236	-0.169615	-4.4313	-4.27199	3.65369725001899e-06	4.89830454960211	0.636613503800875	-4.28121	4.68032123844215e-07	-4.27199	3.65369725001899e-06	0.000137967998889119
ENSSSCG00000015196	-1.09122	0.679079141080162	1.77090010815603	9.53672932437886e-10	-0.0917613	1.67853555938756	1.77163910858339	3.66278619205201e-06	1.77163910858339	3.66278619205201e-06	0.000137967998889119
ENSSSCG00000032740	-0.201203	1.21906394906593	1.42034210121781	1.39466275969055e-07	-1.12751	0.292759085800944	1.42186537564799	3.72195890718514e-06	1.42186537564799	3.72195890718514e-06	0.000139847268963986
ENSSSCG00000031292	-3.56864	-7.51344	-3.82417	1.17037981070636e-06	-2.64135	-6.58615	-3.84785	3.75019451583239e-06	-3.84785	3.75019451583239e-06	0.000140411786606227
ENSSSCG00000000145	-1.3486	0.459256719531522	1.80769820726819	3.75562155719847e-06	0.676057706414271	2.48391664915195	1.80783779152545	2.7095395389666e-11	1.80769820726819	3.75562155719847e-06	0.000140411786606227
ENSSSCG00000028655	-0.60084	1.0717220811081	1.67349839823371	3.68282012353426e-08	0.350125874936605	2.02268788184523	1.67353254775774	3.77425517211911e-06	1.67353254775774	3.77425517211911e-06	0.000140759165045343
ENSSSCG00000035221	0.5043811921427	-1.39328	-1.89802	3.23492299090125e-07	0.6384590790417	-1.25921	-1.89689	3.79895112014329e-06	-1.89689	3.79895112014329e-06	0.000140982257456155
ENSSSCG00000013602	-0.219436	0.976541657858138	1.19631717400534	5.62587109636008e-07	1.00047935560947	2.19645690454839	1.19656292099221	3.79223632513061e-06	1.19656292099221	3.79223632513061e-06	0.000140982257456155
ENSSSCG00000014538	0.21578394798752	1.92203797024248	1.70634025202783	6.30754111496583e-11	-3.31715	-1.6109	1.70839028746127	3.82187494250783e-06	1.70839028746127	3.82187494250783e-06	0.00014130228723817
ENSSSCG00000027669	-1.57029	-0.345762	1.22443776303423	3.82633126655428e-06	-0.289525	0.935000633844124	1.22459928780279	4.67326809386598e-09	1.22443776303423	3.82633126655428e-06	0.00014130228723817
ENSSSCG00000062714	0.0208571421766933	-1.11616	-1.13742	2.16461397918128e-06	0.547326979043141	-0.58969	-1.13662	3.88132319452847e-06	-1.13662	3.88132319452847e-06	0.000142982632205282
ENSSSCG00000015555	-0.67349	1.1224317964936	1.79585547805057	1.05504739768384e-09	-0.0167624	1.77915873836403	1.79606348676849	3.90817459832933e-06	1.79606348676849	3.90817459832933e-06	0.00014327120845019
ENSSSCG00000012247	-0.52371	1.24722621967907	1.77081898760592	4.28929851869937e-11	0.00359071739219007	1.77452657468256	1.77108482252502	3.90303855827699e-06	1.77108482252502	3.90303855827699e-06	0.00014327120845019
ENSSSCG00000000886	-1.14344	0.407278413338113	1.55085973808204	3.91913464472154e-06	-0.622077	0.928638666002834	1.55136466055781	5.23384493501104e-09	1.55085973808204	3.91913464472154e-06	0.000143324275951504
ENSSSCG00000022126	-0.0402815	1.31525819663495	1.35597240670863	2.05431819912915e-06	1.07507764016993	2.43061721926042	1.35597239076254	4.13408490224442e-06	1.35597239076254	4.13408490224442e-06	0.000150819024750888
ENSSSCG00000037762	1.22828453100035	-1.86515	-3.0935	1.53908102624268e-06	2.33072272358624	-0.76271	-3.09303	4.2226404063722e-06	-3.09303	4.2226404063722e-06	0.00015330728434412
ENSSSCG00000005038	-0.837693	0.778285497397142	1.61624467720986	3.31950762750201e-08	-0.658126	0.957852486664575	1.61687118079336	4.21433418922679e-06	1.61687118079336	4.21433418922679e-06	0.00015330728434412
ENSSSCG00000015905	6.27825619257541	-2.2833	-8.57936	4.27164494098112e-06	10.2017656147304	1.64023021604718	-8.56733	7.44099468787098e-07	-8.57936	4.27164494098112e-06	0.00015471364020616
ENSSSCG00000059007	0.783123514109196	-0.580512	-1.36431	4.28574270874484e-06	-1.95961	-3.32325	-1.3634	1.44630401699629e-06	-1.36431	4.28574270874484e-06	0.000154797632931068
ENSSSCG00000012896	-0.373258	0.919012262283132	1.29256163048878	3.26510117639223e-08	-1.0099	0.282370630807517	1.29307595148674	4.29451188459456e-06	1.29307595148674	4.29451188459456e-06	0.000154797632931068
ENSSSCG00000009569	-0.320856	-1.51459	-1.19382	1.11082202467187e-06	1.57232545669762	0.378594137075109	-1.19383	4.34827180889004e-06	-1.19383	4.34827180889004e-06	0.000156361363590802
ENSSSCG00000028943	-1.1904	0.208541711280453	1.39922810062587	6.31854908108136e-08	-1.08451	0.314425178437935	1.39961392590914	4.4777858003535e-06	1.39961392590914	4.4777858003535e-06	0.0001606352348903
ENSSSCG00000036731	-0.101302	2.38205463779045	2.48364965303667	7.8809587895206e-13	-2.22438	0.258974669941529	2.48877796521113	4.49079382448816e-06	2.48877796521113	4.49079382448816e-06	0.000160719217466896
ENSSSCG00000006083	-0.137336	1.27483079686938	1.41239170743478	6.0871610551109e-08	-1.44187	-0.0297028	1.41364161997888	4.5217093414161e-06	1.41364161997888	4.5217093414161e-06	0.000161442167410229
ENSSSCG00000009150	-1.14231	0.430547105798299	1.5731655206121	2.46334041612688e-09	-0.289281	1.28358	1.5733841192007	4.5646743896473e-06	1.5733841192007	4.5646743896473e-06	0.00016259089604921
ENSSSCG00000014894	-2.92563	-1.21043	1.71532224123857	4.64422012007157e-06	-0.331657	1.38353927375856	1.71513213577752	4.08797393297329e-07	1.71532224123857	4.64422012007157e-06	0.000165034114502638
ENSSSCG00000016848	-1.16749	0.98068724013032	2.14956025333093	1.35250507582543e-09	-0.563112	1.58506777723226	2.15097306822274	4.67194389038023e-06	2.15097306822274	4.67194389038023e-06	0.000165039443654607
ENSSSCG00000030610	-0.259521	-1.98485	-1.72529	6.94240368281424e-07	1.94832748392853	0.223002157929189	-1.72577	4.6671871112882e-06	-1.72577	4.6671871112882e-06	0.000165039443654607
ENSSSCG00000010203	-0.0375506	1.31863129468068	1.35610130676117	3.45970300877231e-07	-1.3693	-0.0131152	1.35659110117354	4.67723119668927e-06	1.35659110117354	4.67723119668927e-06	0.000165039443654607
ENSSSCG00000027257	-0.115596	1.68819171783805	1.80363896239039	9.76168574987793e-10	-2.92494	-1.12115	1.80569251062322	4.84323121545031e-06	1.80569251062322	4.84323121545031e-06	0.000170497581128948
ENSSSCG00000041722	0.504978059441482	-2.64334	-3.15167	1.55448704052127e-06	1.98971578083417	-1.1586	-3.15283	4.86984305746221e-06	-3.15283	4.86984305746221e-06	0.000171034791018143
ENSSSCG00000029570	-0.261779	1.81868662643259	2.08081612785365	4.9509014073047e-06	-0.0373551	2.0431102084815	2.08054005743132	3.86524594910083e-06	2.08081612785365	4.9509014073047e-06	0.000173477282567116
ENSSSCG00000028186	-0.0392553	-2.29146	-2.25266	4.40264666170474e-07	1.19081293945244	-1.06139	-2.25347	5.05109894456545e-06	-2.25347	5.05109894456545e-06	0.000176577512291804
ENSSSCG00000035772	-1.71409	0.48371830118586	2.19831599537137	5.0706855490334e-06	0.0295863279513873	2.2273928017848	2.19792574677688	1.83543349595439e-10	2.19831599537137	5.0706855490334e-06	0.00017685189622057
ENSSSCG00000010999	-0.0022367	1.14260897459288	1.14506224885478	8.75122749845229e-07	-0.869012	0.275833895070227	1.14568632153748	5.11058635028594e-06	1.14568632153748	5.11058635028594e-06	0.000177831881154176
ENSSSCG00000038958	-0.162153	-1.65222	-1.48979	2.48838799913048e-06	1.5770945260503	0.0870307791173586	-1.48987	5.13952891962875e-06	-1.48987	5.13952891962875e-06	0.00017842691758536
ENSSSCG00000050398	-0.232445	1.46141863905363	1.69419259040823	8.21075674960014e-09	0.333995669871497	2.02785908102925	1.69377628618703	5.16423373280158e-06	1.69377628618703	5.16423373280158e-06	0.000178872435981888
ENSSSCG00000018084	-1.27572	-2.6388	-1.36256	5.25083662326619e-06	4.22682	2.86373793648653	-1.36311	3.10150275111577e-07	-1.36256	5.25083662326619e-06	0.000181454943584293
ENSSSCG00000011133	-1.14398	0.396436793005543	1.5404978336502	5.30247173200658e-06	0.174761603809912	1.71518258637318	1.54049782531262	3.50001745243665e-06	1.5404978336502	5.30247173200658e-06	0.000182820003629618
ENSSSCG00000053158	-1.04528	-7.29232	-6.27474	5.32814997699228e-06	6.46971912651708	0.222680962098313	-6.00675	3.06409053642536e-08	-6.27474	5.32814997699228e-06	0.00018328592626334
ENSSSCG00000009594	-0.340125	0.857082605379725	1.19742	1.00328780114727e-06	0.620005395704953	1.81721288346487	1.19817269704691	5.66852225087308e-06	1.19817269704691	5.66852225087308e-06	0.000194550398072676
ENSSSCG00000032985	-0.789788	0.945249368733334	1.73534665160611	2.95333259326597e-10	-1.50593	0.229111510700179	1.73649052868565	5.73526712187404e-06	1.73649052868565	5.73526712187404e-06	0.000196393794830173
ENSSSCG00000006903	0.162006265368438	-1.47534	-1.63737	1.86000257292564e-06	0.808938658229535	-0.828406	-1.63683	5.88028851195508e-06	-1.63683	5.88028851195508e-06	0.000200448658392822
ENSSSCG00000004935	0.0927163235302606	1.59583572577423	1.50302511878135	3.03909181172707e-08	-1.21829	0.284826198591958	1.5063364658452	5.87813476500278e-06	1.5063364658452	5.87813476500278e-06	0.000200448658392822
ENSSSCG00000028827	-0.619104	0.72025158256263	1.33939395962034	6.08415473736047e-07	0.707904564943044	2.04725996205474	1.33991784473028	5.95005388975458e-06	1.33991784473028	5.95005388975458e-06	0.0002023689886161
ENSSSCG00000027686	-0.545229	1.29141620691671	1.83766912067193	6.92353365595233e-07	-0.0428244	1.79382071953353	1.83912078174644	6.04962104257053e-06	1.83912078174644	6.04962104257053e-06	0.000205291982541464
ENSSSCG00000030123	-0.827533	1.16199534289132	1.99002604086363	1.55818306411247e-09	-0.751636	1.2378915969391	1.9897934661079	6.08809129571379e-06	1.9897934661079	6.08809129571379e-06	0.000206133194500044
ENSSSCG00000029230	0.91797287037295	3.2835895217158	2.36577904330622	6.13910797958329e-06	0.405796959058899	2.77141367537176	2.36583900871592	5.74192633859572e-06	2.36577904330622	6.13910797958329e-06	0.000207394484144353
ENSSSCG00000038550	-1.2867	0.752233698097995	2.04130239147425	6.82953412681769e-09	-0.00680638	2.03212364764169	2.04200673411634	6.18310971296794e-06	2.04200673411634	6.18310971296794e-06	0.000207948468851089
ENSSSCG00000010399	-0.632332	0.644992175138578	1.2775632331088	4.14794743230887e-08	-0.290841	0.986482880346646	1.27749983248517	6.18112411445309e-06	1.27749983248517	6.18112411445309e-06	0.000207948468851089
ENSSSCG00000003881	-0.169368	-2.0307	-1.86102	3.27944899136507e-06	2.13223158327296	0.27089790927487	-1.86182	6.37296645367678e-06	-1.86182	6.37296645367678e-06	0.000213856315272936
ENSSSCG00000017428	-0.971921	0.893288342253135	1.86507201961218	6.53294765313933e-06	0.648852593466521	2.51406183402013	1.86574236345069	2.60113785402315e-09	1.86507201961218	6.53294765313933e-06	0.000218252599312306
ENSSSCG00000013600	-0.767808	0.87047568240902	1.63836506205811	6.52474703193835e-06	1.65487210198266	3.29315557623617	1.63881773115116	7.07949151665947e-08	1.63836506205811	6.52474703193835e-06	0.000218252599312306
ENSSSCG00000028035	0.038548119850106	-1.05108	-1.0898	5.58371502197937e-06	-0.156379	-1.24601	-1.08967	6.59262427851404e-06	-1.08967	6.59262427851404e-06	0.000219759004434449
ENSSSCG00000010529	-2.24671	-0.622158	1.62513454227186	1.02789987344072e-07	0.423617482148145	2.04817025110116	1.6250282444952	6.61772336438161e-06	1.6250282444952	6.61772336438161e-06	0.000220108693004719
ENSSSCG00000039862	-0.226244	2.34173	2.56924977117594	4.08211078048027e-10	-2.17408	0.393892180785647	2.57984983330195	7.01362902242705e-06	2.57984983330195	7.01362902242705e-06	0.000232762882116538
ENSSSCG00000000516	3.35626813465393	-2.07639	-5.45004	3.25098614642419e-06	2.84365099743456	-2.58901	-5.43599	7.09992677804959e-06	-5.43599	7.09992677804959e-06	0.000235088522885086
ENSSSCG00000029830	0.749099609765342	-0.539432	-1.28846	6.28540750572062e-06	-3.22513	-4.51366	-1.28802	7.11491115919554e-06	-1.28802	7.11491115919554e-06	0.000235088522885086
ENSSSCG00000016272	-0.848844	0.563133798043473	1.4121230505193	4.08169982344528e-07	0.246940375156627	1.65891833836388	1.41292440241151	7.25541048726957e-06	1.41292440241151	7.25541048726957e-06	0.000238683995222032
ENSSSCG00000000018	-0.530594	-1.83873	-1.30849	1.50212947276147e-06	-0.392593	-1.70073	-1.30803	7.2516168606433e-06	-1.30803	7.2516168606433e-06	0.000238683995222032
ENSSSCG00000007692	-0.466947	0.975204710957033	1.44237681204827	5.10263971859285e-08	0.835315295415109	2.27746628780963	1.44243310563662	7.2768574817423e-06	1.44243310563662	7.2768574817423e-06	0.000238867999297192
ENSSSCG00000004156	-0.184311	1.35851364396235	1.54265078002767	5.79686481193659e-07	-1.09925	0.443572319915075	1.54403390542568	7.4519153394779e-06	1.54403390542568	7.4519153394779e-06	0.000244082626999812
ENSSSCG00000015258	5.67823684674067	-6.15397	-11.7123	7.6051642902063e-06	11.2881502758376	-0.543998	-11.4508	3.42378830566852e-06	-11.7123	7.6051642902063e-06	0.000247488143327297
ENSSSCG00000021467	0.335248962620755	-2.19478	-2.53273	7.11445938485869e-07	-0.0976355	-2.62766	-2.53153	7.59391854248123e-06	-2.53153	7.59391854248123e-06	0.000247488143327297
ENSSSCG00000033873	0.20990186601126	-1.49881	-1.70872	1.83650392246415e-06	1.36441268104384	-0.344301	-1.70843	7.58457269985037e-06	-1.70843	7.58457269985037e-06	0.000247488143327297
ENSSSCG00000024296	-1.94894	0.00175200545413542	1.95252154021061	2.55940923387869e-08	-0.286336	1.66435840948468	1.95226266422761	7.66013025151648e-06	1.95226266422761	7.66013025151648e-06	0.000248739617456032
ENSSSCG00000015106	-0.111422	1.29895734383322	1.41110553166803	1.65599638360752e-06	1.25868801939078	2.66906772126436	1.41110550727809	7.85533456048068e-06	1.41110550727809	7.85533456048068e-06	0.000254529732952177
ENSSSCG00000011641	-0.775303	2.33470311999371	3.11127919535227	8.0143969575538e-06	-0.756427	2.35357968384636	3.12033718173726	9.01875478026061e-07	3.11127919535227	8.0143969575538e-06	0.000259126435535329
ENSSSCG00000005590	-0.147217	1.17189323359567	1.31894799374497	8.67624103860588e-08	-2.36346	-1.04435	1.32143907208321	8.06482748774463e-06	1.32143907208321	8.06482748774463e-06	0.000260198620466485
ENSSSCG00000033780	5.6123438143316	-2.74061	-8.42004	8.14782661566193e-06	10.1547546856219	1.80182777125685	-8.37908	3.09241902683072e-07	-8.42004	8.14782661566193e-06	0.000262314751320894
ENSSSCG00000009522	-1.33932	0.0377824189162031	1.37741806735445	1.42135816713293e-07	-0.012424	1.36467969957095	1.37744300872647	8.17844057624498e-06	1.37744300872647	8.17844057624498e-06	0.000262738942776723
ENSSSCG00000063544	-0.163862	-1.48173	-1.31804	3.30391869556056e-06	1.93420978389094	0.616342120272764	-1.31799	8.21041697246699e-06	-1.31799	8.21041697246699e-06	0.000263205005370554
ENSSSCG00000031710	0.357945196845323	-1.06397	-1.42218	6.85443326278857e-06	0.700231916879684	-0.721685	-1.42163	8.29823971757147e-06	-1.42163	8.29823971757147e-06	0.000264893173357308
ENSSSCG00000027571	0.243489409476771	-1.10723	-1.35019	5.49497857052688e-06	2.36391427963108	1.01319066987629	-1.3502	8.28520551009263e-06	-1.3502	8.28520551009263e-06	0.000264893173357308
ENSSSCG00000013374	-0.15345	-6.81613	-6.72178	8.40758393057131e-06	6.9659036337174	0.303242705305969	-6.42295	8.3339083125514e-10	-6.72178	8.40758393057131e-06	0.000267251196375354
ENSSSCG00000033162	0.426162355199848	-1.04779	-1.47458	3.6261310487313e-06	-0.339128	-1.81308	-1.47336	8.39094090288915e-06	-1.47336	8.39094090288915e-06	0.000267251196375354
ENSSSCG00000037310	-0.528287	1.45424113745305	1.98272843688915	3.97506638769971e-09	0.770505547090386	2.75303354702991	1.98364292108119	8.46977757152737e-06	1.98364292108119	8.46977757152737e-06	0.000268297440202626
ENSSSCG00000008179	0.477341771769466	-0.822807	-1.30081	3.93526650676187e-06	0.443904088296231	-0.856244	-1.29956	8.47611213489414e-06	-1.29956	8.47611213489414e-06	0.000268297440202626
ENSSSCG00000004486	-0.347114	1.70339285344963	2.05095096603376	1.02767482201581e-10	-1.21097	0.839534675049366	2.05578425871043	8.6483188318893e-06	2.05578425871043	8.6483188318893e-06	0.000273174465073535
ENSSSCG00000024563	0.786845121814655	-1.40873	-2.19494	1.92898949851382e-06	2.25896925748235	0.0633918914217565	-2.19575	8.72460129892484e-06	-2.19575	8.72460129892484e-06	0.000275007463955859
ENSSSCG00000007437	1.55126211006972	-2.61796	-4.17164	4.6466434781901e-06	3.46286240524439	-0.706359	-4.1756	8.89641958781123e-06	-4.1756	8.89641958781123e-06	0.000279837899644158
ENSSSCG00000007719	0.589412043417339	-1.17498	-1.76506	1.25161441371625e-06	0.944152968673844	-0.820241	-1.7637	9.0110685465811e-06	-1.7637	9.0110685465811e-06	0.000282853687065286
ENSSSCG00000028517	-0.469068	2.26502891394949	2.73500294052955	2.42116450485621e-09	-1.47478	1.25932054007943	2.74436055078592	9.06220426223871e-06	2.74436055078592	9.06220426223871e-06	0.000283548458661324
ENSSSCG00000003600	-0.764651	0.690388759983863	1.45478485377454	5.36265987328873e-08	-1.6393	-0.184257	1.45550641454641	9.07084071645041e-06	1.45550641454641	9.07084071645041e-06	0.000283548458661324
ENSSSCG00000004289	0.0978242747733837	-1.58959	-1.68679	6.06616307887358e-06	2.47648663501956	0.789067902220193	-1.68772	9.20246299617587e-06	-1.68772	9.20246299617587e-06	0.000287067308412799
ENSSSCG00000039103	-0.391491	1.6373733521354	2.02861787975645	4.3065070839195e-10	-0.00807939	2.02078382958624	2.02898846351689	9.30239509576696e-06	2.02898846351689	9.30239509576696e-06	0.000288393388699426
ENSSSCG00000031299	-1.40994	0.379785290196952	1.79027830252071	7.34675757352433e-10	-0.390101	1.39962637831248	1.78962204817539	9.28210782602163e-06	1.78962204817539	9.28210782602163e-06	0.000288393388699426
ENSSSCG00000002414	-0.419253	1.2412308188443	1.66062565519484	6.02559562269907e-10	0.220163708539834	1.88064672421834	1.66095263203707	9.29625971448371e-06	1.66095263203707	9.29625971448371e-06	0.000288393388699426
ENSSSCG00000002932	0.127717579652789	-2.38511	-2.51136	1.94079023667606e-06	2.60499404864622	0.0921667075364289	-2.51448	9.5651365983556e-06	-2.51448	9.5651365983556e-06	0.000295323592474229
ENSSSCG00000030632	-0.509708	0.763111429109271	1.2729734311659	8.56156131643946e-07	-0.389206	0.883612941035802	1.27464948234206	9.54705306643797e-06	1.27464948234206	9.54705306643797e-06	0.000295323592474229
ENSSSCG00000032067	-0.631212	0.850503232335259	1.48152778141722	8.64426329436449e-09	-1.89665	-0.414936	1.4834035013571	9.62007742449763e-06	1.4834035013571	9.62007742449763e-06	0.000296412487842343
ENSSSCG00000016922	0.295578959914969	-1.20065	-1.49663	1.38123843204803e-06	0.939154190022853	-0.557078	-1.49596	9.68665469110727e-06	-1.49596	9.68665469110727e-06	0.000297854747410027
ENSSSCG00000016211	-1.02591	0.666109261298783	1.69250505863671	9.73507655074309e-06	-0.152468	1.53954925143403	1.69339934011683	5.27742697665097e-07	1.69250505863671	9.73507655074309e-06	0.000298734008941031
ENSSSCG00000040264	-0.235639	-1.83581	-1.59919	3.87098209191921e-06	3.1515819359218	1.55140851782799	-1.60007	9.88122555608274e-06	-1.60007	9.88122555608274e-06	0.000302602490759144
ENSSSCG00000039591	-0.193649	1.55959568108929	1.7535213626322	2.63194614146544e-10	-0.531219	1.22202512958002	1.75393693308598	9.93003766323403e-06	1.75393693308598	9.93003766323403e-06	0.000303480481687519
ENSSSCG00000024759	-1.39496	3.19187412831916	4.59448797300396	3.14989630351201e-06	-1.16703	3.41980394946933	4.53479458757439	1.00584374024069e-05	4.53479458757439	1.00584374024069e-05	0.000305913937172772
ENSSSCG00000040267	1.20378947988697	-1.46391	-2.66979	7.87491571099129e-07	-0.513066	-3.18076	-2.66624	1.00705722995749e-05	-2.66624	1.00705722995749e-05	0.000305913937172772
ENSSSCG00000003150	-0.0648965	1.22438187850611	1.28943100960032	5.38869687660667e-08	1.07304512528434	2.36232323789463	1.28982180229149	1.0037882362328e-05	1.28982180229149	1.0037882362328e-05	0.000305913937172772
ENSSSCG00000022659	-0.0422092	1.05776372445424	1.09985436094697	5.83267655603447e-07	-0.22709	0.872882498472966	1.10010456705652	1.02040982838093e-05	1.10010456705652	1.02040982838093e-05	0.000309346375939948
ENSSSCG00000055915	0.964371862755038	-3.9906	-4.9688	8.77788725092315e-06	3.85760819834626	-1.09736	-4.97718	1.0318184054836e-05	-4.97718	1.0318184054836e-05	0.000312132883549807
ENSSSCG00000014173	-0.534744	0.934457543588386	1.46933893234771	1.53057655252316e-06	-0.683981	0.785220502610635	1.46933890811207	1.03374466643229e-05	1.46933890811207	1.03374466643229e-05	0.000312132883549807
ENSSSCG00000035968	1.5232684629711	-3.99794	-5.57922	1.02317962243609e-05	3.46064107248229	-2.06056	-5.57438	1.03919412594996e-05	-5.57438	1.03919412594996e-05	0.00031252570650076
ENSSSCG00000004834	0.671932015154241	2.35987971265224	1.68799006676155	8.12498676958773e-08	-1.43408	0.253865968322231	1.69298591500872	1.03831919533801e-05	1.69298591500872	1.03831919533801e-05	0.00031252570650076
ENSSSCG00000012062	-0.156733	-1.58296	-1.42657	1.74784635895579e-06	0.714048171625667	-0.712178	-1.42625	1.0422440566118e-05	-1.42625	1.0422440566118e-05	0.000312818549820118
ENSSSCG00000008294	1.42613190980703	-1.99941	-3.42396	1.04491776907125e-05	4.78938536850877	1.36384555860866	-3.42417	4.5527698140473e-06	-3.42396	1.04491776907125e-05	0.000312997535320009
ENSSSCG00000010872	-0.239323	-1.71341	-1.47418	7.59020750464202e-06	1.14878430573814	-0.325306	-1.47376	1.05075692944373e-05	-1.47376	1.05075692944373e-05	0.000314122116189061
ENSSSCG00000027935	1.74394381823642	-0.359089	-2.10348	6.80971069724892e-06	1.13771169474781	-0.965321	-2.10129	1.06030193524624e-05	-2.10129	1.06030193524624e-05	0.000316347906106041
ENSSSCG00000015842	-1.0054	0.861041853940765	1.86751220263324	1.06666087829436e-05	2.09054661293948	3.95699116033015	1.86745996767724	7.20029546317408e-08	1.86751220263324	1.06666087829436e-05	0.00031761619472848
ENSSSCG00000008176	0.723273106387529	-1.76711	-2.49057	1.23268836176167e-06	1.4177786266297	-1.07261	-2.49104	1.07774125967881e-05	-2.49104	1.07774125967881e-05	0.000320282594863523
ENSSSCG00000016971	-1.52453	0.262351021048419	1.78677091259821	1.50864971014787e-09	-0.125281	1.66160115387603	1.7872633482655	1.08000249684769e-05	1.7872633482655	1.08000249684769e-05	0.000320322787795356
ENSSSCG00000010503	0.46481300230206	-1.63108	-2.09786	3.57860480521804e-06	0.936764655989776	-1.15913	-2.09579	1.09665381233041e-05	-2.09579	1.09665381233041e-05	0.000323421290650941
ENSSSCG00000016843	0.264791002695747	-1.21337	-1.47803	1.36116110521932e-06	1.08715128604063	-0.391014	-1.4778	1.09688909220569e-05	-1.4778	1.09688909220569e-05	0.000323421290650941
ENSSSCG00000035657	-0.0123613	-1.46471	-1.45235	1.2075193859559e-06	0.922394612597698	-0.529956	-1.45256	1.09338008700149e-05	-1.45256	1.09338008700149e-05	0.000323421290650941
ENSSSCG00000040188	0.977887580115359	-1.75953	-2.738	7.10776010039999e-07	-1.23653	-3.97395	-2.73786	1.10545386414833e-05	-2.73786	1.10545386414833e-05	0.000325310026779745
ENSSSCG00000038191	0.685565144677054	2.89434337606293	2.20896036163247	4.5800941106755e-12	-2.21886	-0.0100842	2.22603438313567	1.16322240980824e-05	2.22603438313567	1.16322240980824e-05	0.00034097805541986
ENSSSCG00000004134	-1.27548	0.62216628270492	1.89756783414531	2.42536586151143e-08	-0.815463	1.08217859614684	1.89902136663416	1.16269614371995e-05	1.89902136663416	1.16269614371995e-05	0.00034097805541986
ENSSSCG00000054202	-0.570407	1.25361454014935	1.82450322029489	3.73792674272206e-08	-1.06747	0.756549106056054	1.82727748395344	1.18189231775339e-05	1.82727748395344	1.18189231775339e-05	0.000345107975806014
ENSSSCG00000026153	-0.879074	0.798688729486224	1.67807024650253	2.0728311403155e-09	-0.789315	0.88844695621963	1.67864604288618	1.18035726156453e-05	1.67864604288618	1.18035726156453e-05	0.000345107975806014
ENSSSCG00000017801	-1.42171	-0.0287006	1.39342553500238	4.92256998947041e-07	-0.752439	0.640571670624548	1.39345678256658	1.22228226007655e-05	1.39345678256658	1.22228226007655e-05	0.000356211350339909
ENSSSCG00000058091	0.105233112600098	1.88329784575496	1.77825889929609	3.04980141586222e-08	-1.55089	0.227171395094923	1.78394807799801	1.22697708823791e-05	1.78394807799801	1.22697708823791e-05	0.000356889262325879
ENSSSCG00000023660	-1.12498	0.383962782770616	1.50956106613678	3.43986180600001e-08	0.212960655677409	1.72189854278088	1.50988500258696	1.24777591237479e-05	1.50988500258696	1.24777591237479e-05	0.000361786426679512
ENSSSCG00000027272	1.50646439142123	0.127491618232057	-1.37927	6.49153606178267e-06	1.69706293076108	0.318090067696749	-1.37779	1.2486157952701e-05	-1.37779	1.2486157952701e-05	0.000361786426679512
ENSSSCG00000014036	-0.053434	1.48650815487843	1.53970874978396	4.79244829028304e-07	-0.690875	0.84906673144348	1.54023104128984	1.26844957712485e-05	1.54023104128984	1.26844957712485e-05	0.000366827826843379
ENSSSCG00000017420	-0.438057	0.815298138669617	1.25360404399829	6.83263989980736e-06	-0.345845	0.907510056563866	1.2542894651978	1.27554897236611e-05	1.2542894651978	1.27554897236611e-05	0.00036817425989732
ENSSSCG00000006153	-1.37556	0.111111419352502	1.48700085698329	1.28210845550431e-05	1.0245232843224	2.5111906614052	1.48700084117276	7.53716391789076e-06	1.48700085698329	1.28210845550431e-05	0.000369360001894521
ENSSSCG00000023264	-1.34941	0.169341443807902	1.51858183880591	1.12654222233286e-08	-1.28297	0.235786700070003	1.51920238454636	1.31486452328609e-05	1.51920238454636	1.31486452328609e-05	0.000378073736113579
ENSSSCG00000010204	0.710567417129752	-0.622012	-1.33278	3.02162694409825e-06	0.811663877084013	-0.520915	-1.33189	1.3287698048897e-05	-1.33189	1.3287698048897e-05	0.000381344279052822
ENSSSCG00000024201	0.432235002423654	-0.843071	-1.27507	2.36710740831964e-06	0.782675309706261	-0.492631	-1.27481	1.3422592643682e-05	-1.27481	1.3422592643682e-05	0.000384483276354289
ENSSSCG00000008475	0.0202564733569611	-1.43612	-1.45644	1.15429055945151e-06	1.1977329373151	-0.258647	-1.45657	1.34805259899124e-05	-1.45657	1.34805259899124e-05	0.000385410028633795
ENSSSCG00000003806	-0.35933	1.56306950798598	1.92328288953589	6.90571807004046e-11	-0.410177	1.51222176641866	1.92436740798623	1.36725927456795e-05	1.92436740798623	1.36725927456795e-05	0.000390160899430215
ENSSSCG00000061957	-0.99618	0.687696698869549	1.68404065652164	3.46999478686821e-08	-0.595294	1.08858174352808	1.68416435007775	1.37279809663856e-05	1.68416435007775	1.37279809663856e-05	0.000390284388172909
ENSSSCG00000013030	-0.92911	0.596755703789208	1.5261902175456	5.19918870595599e-07	-2.07673	-0.550861	1.52798792141332	1.37287267360219e-05	1.52798792141332	1.37287267360219e-05	0.000390284388172909
ENSSSCG00000014948	-0.314545	1.44568996353316	1.7609224178604	1.5411529647333e-07	-0.762864	0.997370317336631	1.76587036032031	1.38227337157554e-05	1.76587036032031	1.38227337157554e-05	0.000392216815245361
ENSSSCG00000002383	1.08567897765405	-1.03791	-2.12319	1.40900987973469e-06	1.26139385028579	-0.862197	-2.12401	1.43119956674464e-05	-2.12401	1.43119956674464e-05	0.000405336163010179
ENSSSCG00000022161	0.179336226229384	-2.18402	-2.36411	1.74833877029203e-06	0.289099110339784	-2.07426	-2.36387	1.46092187147965e-05	-2.36387	1.46092187147965e-05	0.00041297767049876
ENSSSCG00000039812	1.19812661961589	-0.298478	-1.49682	1.96032520783601e-06	0.21362740588183	-1.28298	-1.4947	1.48051214910517e-05	-1.4947	1.48051214910517e-05	0.000417731770609879
ENSSSCG00000000379	0.143540161842141	1.32651567678984	1.18295255456062	1.52360870453422e-05	-0.587065	0.59591038336215	1.18331514580778	2.3692713143457e-06	1.18295255456062	1.52360870453422e-05	0.00042908808133116
ENSSSCG00000030877	-1.80314	-5.06881	-3.2691	1.00092068586079e-05	2.34207229843089	-0.923604	-3.29142	1.53652221644791e-05	-3.29142	1.53652221644791e-05	0.000431917541701879
ENSSSCG00000011723	-0.244336	1.82934625962929	2.07343748449638	1.5553114403894e-05	-0.81834	1.2553420467421	2.07794743591471	2.07046800054854e-06	2.07343748449638	1.5553114403894e-05	0.00043638505535097
ENSSSCG00000014539	0.177908802306537	-1.69036	-1.86828	2.51300729360126e-06	1.63898932906472	-0.229278	-1.86847	1.56733109639913e-05	-1.86847	1.56733109639913e-05	0.000437964867793687
ENSSSCG00000033608	-0.458378	1.22502219636894	1.6831321640907	6.37273307951998e-09	0.244544833666438	1.92794417736715	1.68387952069564	1.56455401994343e-05	1.68387952069564	1.56455401994343e-05	0.000437964867793687
ENSSSCG00000028097	-0.0730255	-1.5724	-1.49944	1.34514759392262e-06	-0.136254	-1.63563	-1.49944	1.56966236549141e-05	-1.49944	1.56966236549141e-05	0.000437964867793687
ENSSSCG00000010429	1.68619763344712	-0.418004	-2.10363	5.90309080756995e-06	2.65652622575267	0.552324100754084	-2.1036	1.60297172435004e-05	-2.1036	1.60297172435004e-05	0.000445957463762856
ENSSSCG00000013990	0.714411267441904	-1.04672	-1.7612	1.16700547596304e-06	0.894063524666638	-0.867063	-1.7611	1.60422741992081e-05	-1.7611	1.60422741992081e-05	0.000445957463762856
ENSSSCG00000005828	0.356332808970623	-1.28611	-1.64316	1.31243428703916e-06	-1.61776	-3.26021	-1.64255	1.6132879784095e-05	-1.64255	1.6132879784095e-05	0.000446283632700044
ENSSSCG00000014924	0.14731804606066	1.60320454217258	1.45552957586846	5.87816464661008e-06	-1.42933	0.0265536212592778	1.45706090278751	1.61642027492282e-05	1.45706090278751	1.61642027492282e-05	0.000446283632700044
ENSSSCG00000022940	-0.650028	0.354646725914795	1.00512328357465	5.78616724071039e-06	1.00779715505537	2.01247222203385	1.00482957790909	1.61101733803301e-05	1.00482957790909	1.61101733803301e-05	0.000446283632700044
ENSSSCG00000060530	0.827889250129613	1.81764637427786	0.989567794498048	6.52219274233672e-06	0.506374287409123	1.49613138523313	0.98978565712075	1.61724871211405e-05	0.98978565712075	1.61724871211405e-05	0.000446283632700044
ENSSSCG00000023326	0.523186540094273	-2.24969	-2.77354	2.1640476003703e-06	0.0169026022575288	-2.75598	-2.77328	1.63390997602751e-05	-2.77328	1.63390997602751e-05	0.000450057067802679
ENSSSCG00000021750	1.47771925669031	-1.07352	-2.55194	1.06216068246133e-06	-2.03934	-4.59058	-2.54892	1.63885297086858e-05	-2.54892	1.63885297086858e-05	0.000450594848760527
ENSSSCG00000000789	2.69218304627886	7.18859345126626	4.49693639603906	6.59132005636653e-21	-3.11332	1.38309741332145	3.5429104925965	1.67560984597241e-05	3.5429104925965	1.67560984597241e-05	0.000459025700895752
ENSSSCG00000018033	0.440025736862017	1.72814651103183	1.28793592814279	5.1862175172434e-08	-5.02412	-3.736	1.28892968580898	1.67311060731553e-05	1.28892968580898	1.67311060731553e-05	0.000459025700895752
ENSSSCG00000002269	-0.703815	0.54563331020371	1.24955636652155	2.91381871241486e-06	-0.60863	0.640818492407655	1.25014938362127	1.69055396120698e-05	1.25014938362127	1.69055396120698e-05	0.000462023976931012
ENSSSCG00000040663	0.016218416065302	0.953611225906221	0.937210876395446	1.68823281491314e-05	-0.15202	0.785373137973321	0.938181745145336	1.69268756398698e-05	0.938181745145336	1.69268756398698e-05	0.000462023976931012
ENSSSCG00000011470	-1.53287	0.276530843597404	1.81037670316171	6.29657870316039e-08	-1.1435	0.665909461833246	1.81313582312105	1.73933039759367e-05	1.81313582312105	1.73933039759367e-05	0.000473896764928459
ENSSSCG00000031870	0.972528926489648	-1.30612	-2.28008	1.79188871283407e-06	0.577539358036975	-1.70111	-2.27689	1.76933948061539e-05	-2.27689	1.76933948061539e-05	0.000480335818998776
ENSSSCG00000030318	-0.784114	0.94386293575128	1.72831224704106	1.03562589074454e-09	-1.4844	0.243572854754121	1.72883427935168	1.76848596548482e-05	1.72883427935168	1.76848596548482e-05	0.000480335818998776
ENSSSCG00000009250	2.0967576774691	-5.5789	-7.70078	1.79384515018637e-05	6.41824122626075	-1.25742	-7.42385	2.73676431502864e-06	-7.70078	1.79384515018637e-05	0.000486112677659316
ENSSSCG00000022058	0.347769503050742	1.73549745361432	1.38808907616144	7.25623824064106e-07	-1.60517	-0.21744	1.38945191028527	1.81795301384289e-05	1.38945191028527	1.81795301384289e-05	0.000491761185988706
ENSSSCG00000008359	-0.620764	0.838584002520473	1.45994041094496	1.15326419232906e-07	0.825299728585435	2.2846474908613	1.45969384913307	1.84902626917652e-05	1.45969384913307	1.84902626917652e-05	0.000499270229349152
ENSSSCG00000015584	-0.161796	-1.84976	-1.68768	1.87232382027924e-05	2.52022298066376	0.83225604618674	-1.68842	1.4498868456851e-05	-1.68768	1.87232382027924e-05	0.000504656583186892
ENSSSCG00000008829	-0.516427	1.90366102493671	2.42279081731429	1.31313423719094e-07	-0.976349	1.44373811517912	2.43624958618641	1.87821060700359e-05	2.43624958618641	1.87821060700359e-05	0.000505339271709341
ENSSSCG00000040624	-0.136219	-1.64956	-1.51453	1.55106141094279e-05	0.775326336863267	-0.738014	-1.51366	1.90729300678126e-05	-1.51366	1.90729300678126e-05	0.00051224926440594
ENSSSCG00000031536	-1.81145	1.60431149321916	3.4200230048906	6.35996805811439e-10	-2.09587	1.31988175875899	3.4346074911611	1.93488260974714e-05	3.4346074911611	1.93488260974714e-05	0.000517813077816344
ENSSSCG00000012258	0.753897106596158	2.9703852600412	2.21656479186913	1.69446101915412e-07	-2.93573	-0.719237	2.23509327239491	1.93184444526718e-05	2.23509327239491	1.93184444526718e-05	0.000517813077816344
ENSSSCG00000039271	0.10453458845928	-2.21029	-2.31431	1.93908261508371e-05	2.88265450782843	0.567833796887841	-2.31582	1.65720804519191e-05	-2.31431	1.93908261508371e-05	0.000518016981586281
ENSSSCG00000002724	-0.79301	0.663289656691227	1.45672458559383	6.30515424516078e-06	-0.0714085	1.38489064505695	1.45738254304336	1.97753922921854e-05	1.45738254304336	1.97753922921854e-05	0.000527355461356386
ENSSSCG00000035768	0.215099580511786	-2.26378	-2.48	2.55128713883237e-06	-3.21051	-5.68939	-2.47954	2.0605302268575e-05	-2.47954	2.0605302268575e-05	0.000548516058799682
ENSSSCG00000012286	0.135719623333982	-5.10946	-5.11013	1.60518589996306e-05	3.12973678573754	-2.11544	-5.13832	2.07215242531423e-05	-5.13832	2.07215242531423e-05	0.000549868091999167
ENSSSCG00000012940	-0.353473	2.03826877905786	2.39238581087631	3.35661932174741e-11	-1.60968	0.782060163656101	2.39749651232756	2.07290818514321e-05	2.39749651232756	2.07290818514321e-05	0.000549868091999167
ENSSSCG00000017199	1.97163127315078	0.380493337860906	-1.59111	4.30089000540295e-06	-0.0471634	-1.6383	-1.58931	2.09901738209556e-05	-1.58931	2.09901738209556e-05	0.000555815376028714
ENSSSCG00000035069	1.75738510733441	-0.453383	-2.2112	2.04391389451538e-06	1.18730764730066	-1.02346	-2.20715	2.11506915567639e-05	-2.20715	2.11506915567639e-05	0.000559083280150459
ENSSSCG00000001725	-1.81841	-0.173801	1.64437743996405	2.12259457583637e-05	-1.34739	0.297221372505201	1.64523381330327	1.37913948511968e-05	1.64437743996405	2.12259457583637e-05	0.000560089885711498
ENSSSCG00000012270	-0.618478	0.8272232934116	1.44566202618886	2.15959575360609e-05	0.232676059123621	1.6783777337754	1.44592257589613	1.80513827372322e-06	1.44566202618886	2.15959575360609e-05	0.000568857154188513
ENSSSCG00000011064	-1.3601	-0.00432909	1.3565393439486	1.69008504561075e-06	1.08400084133687	2.43976888918541	1.35659411156933	2.16949635970864e-05	1.35659411156933	2.16949635970864e-05	0.000570467742613092
ENSSSCG00000001871	-0.624379	0.940823475538345	1.56637757331034	2.22620531524301e-06	0.365446089997717	1.93064872904948	1.56695509702306	2.17832298042174e-05	1.56695509702306	2.17832298042174e-05	0.000571790807421852
ENSSSCG00000006664	1.32899351054449	-0.95544	-2.28469	1.92816166225701e-06	0.580460740910738	-1.70397	-2.28201	2.21258569012222e-05	-2.28201	2.21258569012222e-05	0.000579774410314286
ENSSSCG00000009796	5.5892167220557	-4.53143	-10.0661	2.23430502978229e-05	10.3361463235485	0.215518238828159	-9.98902	6.50432245714286e-06	-10.0661	2.23430502978229e-05	0.000584449199370308
ENSSSCG00000009164	-0.922693	1.81216717113387	2.7364232441586	2.96266719956665e-11	-2.27756	0.457301861930618	2.75530302294003	2.25269594022417e-05	2.75530302294003	2.25269594022417e-05	0.000587220929608262
ENSSSCG00000036091	0.949808802029503	-0.201048	-1.15101	7.15987989874839e-06	0.522350991961271	-0.628506	-1.14979	2.2521895230769e-05	-1.14979	2.2521895230769e-05	0.000587220929608262
ENSSSCG00000012037	-0.0756371	-1.7261	-1.65033	3.68491553778014e-06	2.15403401372548	0.503569581407895	-1.65039	2.26563644947708e-05	-1.65039	2.26563644947708e-05	0.000589574168985686
ENSSSCG00000028925	0.0273637290834107	-1.25161	-1.27908	6.11962735489485e-06	1.3591951610896	0.0802215795737242	-1.27904	2.27245978428604e-05	-1.27904	2.27245978428604e-05	0.000590330199479963
ENSSSCG00000023097	0.455515407096548	-1.05662	-1.51234	3.70078780914917e-06	0.635075973640425	-0.877057	-1.51076	2.27941078137489e-05	-1.51076	2.27941078137489e-05	0.00059111673395827
ENSSSCG00000017101	-0.105182	-2.27122	-2.16661	1.632868799979e-05	1.37037840697623	-0.795656	-2.16671	2.33474145958806e-05	-2.16671	2.33474145958806e-05	0.000604425250371364
ENSSSCG00000020686	-0.129571	0.889223851341353	1.01883532742277	2.35220032177217e-05	-1.25217	-0.233371	1.01883533359187	2.16436161537971e-05	1.01883532742277	2.35220032177217e-05	0.00060790055314136
ENSSSCG00000011767	-0.0401109	-1.49128	-1.45122	2.97370705890346e-06	1.55291035333244	0.101740068847677	-1.45121	2.36978391719113e-05	-1.45121	2.36978391719113e-05	0.000611396134936965
ENSSSCG00000016769	0.127159288985159	-1.11026	-1.2378	5.11336979868324e-06	0.0774392628152918	-1.15998	-1.23701	2.39530890896846e-05	-1.23701	2.39530890896846e-05	0.000616925116776543
ENSSSCG00000010107	-1.01813	0.612653879115434	1.63051789895624	2.4008946394024e-05	0.430484610929008	2.06126757940866	1.63142778046706	1.94838879290008e-08	1.63051789895624	2.4008946394024e-05	0.000617308524434745
ENSSSCG00000017476	-0.0654329	-1.34434	-1.27907	6.72363510978427e-06	0.213124393501218	-1.06579	-1.27903	2.40692022004368e-05	-1.27903	2.40692022004368e-05	0.000617803525645625
ENSSSCG00000028431	-1.30872	0.352760772385232	1.66154906270259	8.64565867031031e-08	-0.344451	1.31702465059089	1.66169289295334	2.42464377891945e-05	1.66169289295334	2.42464377891945e-05	0.000621294350628901
ENSSSCG00000017731	-1.13731	0.431414528554775	1.56878601437131	2.43645405112781e-05	0.429622313530566	1.99834230861571	1.56968296743664	1.14352803351905e-05	1.56878601437131	2.43645405112781e-05	0.000623260665336887
ENSSSCG00000007601	0.159609260239057	-2.34057	-2.49992	2.88803746514204e-06	1.21563767424882	-1.28454	-2.50194	2.47704592673241e-05	-2.50194	2.47704592673241e-05	0.00063257035556063
ENSSSCG00000004884	-0.716665	1.03135498047337	1.74937217302392	3.04763592893088e-08	-0.162572	1.58544731560537	1.75009144118791	2.48463492248031e-05	1.75009144118791	2.48463492248031e-05	0.000633434761032332
ENSSSCG00000017865	-0.661148	1.37331185435531	2.03553739522205	1.70959309688154e-09	-1.45722	0.577238595400871	2.0394056812558	2.52982423507208e-05	2.0394056812558	2.52982423507208e-05	0.000640408201253573
ENSSSCG00000037912	-1.07838	0.81030550083041	1.8891920210624	6.59244286722451e-08	0.492740540995382	2.38142786971049	1.88887993897786	2.53117345596807e-05	1.88887993897786	2.53117345596807e-05	0.000640408201253573
ENSSSCG00000014035	0.566330870206559	-1.1121	-1.67974	5.33532749218427e-06	0.25112941972381	-1.4273	-1.67722	2.52248966294308e-05	-1.67722	2.52248966294308e-05	0.000640408201253573
ENSSSCG00000012657	-0.890521	0.636988815303216	1.5281246048527	7.58784207669421e-08	-0.330012	1.19749743485367	1.52943525018646	2.53324011380586e-05	1.52943525018646	2.53324011380586e-05	0.000640408201253573
ENSSSCG00000012731	-0.645261	0.807708031416051	1.45267883848622	3.36939033531281e-07	-0.973497	0.479472069349017	1.45370627896719	2.52735399286952e-05	1.45370627896719	2.52735399286952e-05	0.000640408201253573
ENSSSCG00000025703	0.452195594816181	-0.980864	-1.43304	4.0701908973166e-06	0.33320064274101	-1.09986	-1.43324	2.54366950216568e-05	-1.43324	2.54366950216568e-05	0.000640938045403488
ENSSSCG00000011501	-0.545596	0.492450771126242	1.03806828454152	4.52082383095977e-06	0.133014848686451	1.17106189443766	1.03869243868301	2.54384383852981e-05	1.03869243868301	2.54384383852981e-05	0.000640938045403488
ENSSSCG00000022801	0.746047328838204	-1.00981	-1.75572	5.78378091484341e-06	0.42092594774516	-1.33493	-1.75511	2.55310564202381e-05	-1.75511	2.55310564202381e-05	0.000641867877126515
ENSSSCG00000010243	0.173718645380852	-1.12387	-1.2977	4.46387312104365e-06	1.73802250966574	0.440432821753755	-1.29721	2.55605446522804e-05	-1.29721	2.55605446522804e-05	0.000641867877126515
ENSSSCG00000003306	2.7815856842559	-2.51145	-5.30399	2.56918493308091e-05	5.04602877421109	-0.247004	-5.30075	2.37717237515353e-05	-5.30399	2.56918493308091e-05	0.000644091670328287
ENSSSCG00000015214	0.366681156222703	2.12998619173506	1.76325842632791	9.87471701187844e-10	-1.44428	0.31902896314738	1.76440558936255	2.58372889218032e-05	1.76440558936255	2.58372889218032e-05	0.000646661847483072
ENSSSCG00000006900	-0.665657	1.94891527676755	2.61570250633014	8.51081978960009e-12	-1.82292	0.791654303654511	2.62256725589574	2.603202576209e-05	2.62256725589574	2.603202576209e-05	0.000649378364499023
ENSSSCG00000035570	-0.506617	0.451975905198041	0.958562358217567	2.59927107839621e-05	-0.117513	0.84107968665173	0.959078264558194	1.90464965764732e-05	0.958562358217567	2.59927107839621e-05	0.000649378364499023
ENSSSCG00000003486	0.499596062124982	-0.771649	-1.27173	9.23758789654947e-06	0.517344501893968	-0.753901	-1.27114	2.62473767766276e-05	-1.27114	2.62473767766276e-05	0.000653668141972641
ENSSSCG00000013281	-0.379698	1.25509604646472	1.63615172023733	6.38945542514781e-06	0.786321008529784	2.42111533173631	1.63765702051594	2.63704285886943e-05	1.63765702051594	2.63704285886943e-05	0.000655648923342999
ENSSSCG00000060488	0.0697489962558578	-1.4378	-1.50695	4.73245978794285e-06	2.11992985639497	0.612379335580229	-1.50743	2.67200924893567e-05	-1.50743	2.67200924893567e-05	0.000663248160687211
ENSSSCG00000009759	-1.95221	-0.123542	1.82840143016234	2.68341540956205e-05	-0.423091	1.4055772161712	1.82890020840591	1.30391404110993e-11	1.82840143016234	2.68341540956205e-05	0.000664440684051098
ENSSSCG00000056128	-0.683054	0.824981347498431	1.5082132540974	2.68563334829175e-05	0.227932436714376	1.73596836796258	1.50861349309458	3.24746021372405e-06	1.5082132540974	2.68563334829175e-05	0.000664440684051098
ENSSSCG00000002367	-1.76404	0.584030289724515	2.35417112813574	8.43204552920535e-06	0.0977147681111711	2.44578827859302	2.35599299215965	2.71529386154807e-05	2.35599299215965	2.71529386154807e-05	0.000670677583802374
ENSSSCG00000004753	-0.231913	-1.58589	-1.35419	2.9216378794957e-06	1.06395593043519	-0.290017	-1.3539	2.7286207974074e-05	-1.3539	2.7286207974074e-05	0.000672461136353923
ENSSSCG00000055651	0.60404477237681	1.78693170667415	1.18313205458306	1.04733505330366e-06	-0.882964	0.29992318322513	1.1827186240192	2.73144099985797e-05	1.1827186240192	2.73144099985797e-05	0.000672461136353923
ENSSSCG00000013983	-1.70162	0.186853380925895	1.89042859748805	2.74435512654037e-05	0.64066196792335	2.5291386829366	1.89126147786468	2.0373877036157e-06	1.89042859748805	2.74435512654037e-05	0.000674538314707729
ENSSSCG00000040470	0.17333973454809	-1.60726	-1.78105	4.21294096791272e-06	-2.6659	-4.4465	-1.78025	2.82689034490156e-05	-1.78025	2.82689034490156e-05	0.000693693107925598
ENSSSCG00000010276	-0.824864	0.954085952383927	1.77978267080575	1.89069078246985e-05	-0.215893	1.56305764533876	1.7820618199825	2.85078910607975e-05	1.7820618199825	2.85078910607975e-05	0.000698420153842335
ENSSSCG00000030643	-0.601393	1.36158294726623	1.96366539199966	2.44366823904984e-09	-1.79527	0.167705341642985	1.96714614251605	2.86192421609701e-05	1.96714614251605	2.86192421609701e-05	0.000700009937726196
ENSSSCG00000004047	-1.40861	0.749576490308835	2.16034643287928	2.92843765962277e-05	0.546474136688374	2.70466488236241	2.16194250883173	7.9587582807055e-07	2.16034643287928	2.92843765962277e-05	0.000715117831726681
ENSSSCG00000026806	-0.513955	0.413344696991365	0.927116137347373	5.66884584587368e-06	0.270939815991708	1.1982391960068	0.927410484367278	2.96861539762265e-05	0.927410484367278	2.96861539762265e-05	0.000723756119676058
ENSSSCG00000004823	0.131131393227579	-0.976803	-1.10785	1.5252053167502e-05	0.743176216110707	-0.364759	-1.10778	2.99852879586679e-05	-1.10778	2.99852879586679e-05	0.000729868067323505
ENSSSCG00000033257	-0.742149	1.31029982571051	2.05336679652145	2.3928793503051e-10	-1.66776	0.384690599353025	2.05899507822326	3.02727211547307e-05	2.05899507822326	3.02727211547307e-05	0.00073567595102956
ENSSSCG00000016892	-0.60186	1.01572594522194	1.61876996800907	4.31278478786028e-06	1.65117902514368	3.26876469024797	1.61880154759181	3.04127104598528e-05	1.61880154759181	3.04127104598528e-05	0.000737887775360067
ENSSSCG00000010132	-0.119896	1.21167257575575	1.33159707728254	8.63416129089109e-07	-0.0579237	1.27364504010782	1.33322098943062	3.05852364878268e-05	1.33322098943062	3.05852364878268e-05	0.000740880640131971
ENSSSCG00000029606	-0.986374	0.861728617578282	1.84803091672528	9.57170217928278e-07	-0.455737	1.39237	1.84869545405398	3.07888165148196e-05	1.84869545405398	3.07888165148196e-05	0.000744614925246849
ENSSSCG00000017880	1.97541236018078	-3.65365	-5.63514	1.50778210267538e-05	3.42320711814049	-2.20586	-5.64817	3.12217849211668e-05	-5.64817	3.12217849211668e-05	0.000749678868670438
ENSSSCG00000001202	0.1918692445564	-2.21121	-2.40411	4.5683528415235e-06	0.743194972052261	-1.65989	-2.40329	3.12469854333998e-05	-2.40329	3.12469854333998e-05	0.000749678868670438
ENSSSCG00000015988	-0.400367	1.15615931496538	1.55744347030749	2.52588052439601e-07	0.611453543379563	2.16797921505728	1.55801732606695	3.12032150416337e-05	1.55801732606695	3.12032150416337e-05	0.000749678868670438
ENSSSCG00000001732	-0.971222	0.363066054353394	1.33424534888546	2.27868343167884e-06	-0.471165	0.863122895474409	1.33497394388277	3.11158551802556e-05	1.33497394388277	3.11158551802556e-05	0.000749678868670438
ENSSSCG00000035658	0.413718098063915	-0.760861	-1.17467	6.85275222727521e-06	1.5127851565428	0.338205700596941	-1.17415	3.1131379567452e-05	-1.17415	3.1131379567452e-05	0.000749678868670438
ENSSSCG00000011916	-0.863645	0.545493640130282	1.40969057866465	4.91166163125311e-06	-0.0830743	1.32606461141272	1.40974942827695	3.1368502992273e-05	1.40974942827695	3.1368502992273e-05	0.000751397829228262
ENSSSCG00000062015	-0.238535	-3.31124	-3.07566	3.75637705728774e-06	-0.355539	-3.42825	-3.08466	3.15194453452313e-05	-3.08466	3.15194453452313e-05	0.000751516149612693
ENSSSCG00000000849	-0.509831	0.937301360425881	1.44739709045297	2.81313717313483e-07	1.63481387645592	3.08194590379859	1.44698207778101	3.15230773581484e-05	1.44698207778101	3.15230773581484e-05	0.000751516149612693
ENSSSCG00000011025	0.544144673991286	-0.651572	-1.19601	3.1443555320347e-05	1.64470303895831	0.448986694879244	-1.19567	1.4745845089153e-06	-1.19601	3.1443555320347e-05	0.000751516149612693
ENSSSCG00000038320	-1.28267	0.555165876131954	1.83811926132005	8.49228302166533e-07	0.824697512283572	2.66253360152384	1.8381115990998	3.25085027693075e-05	1.8381115990998	3.25085027693075e-05	0.000771347419252214
ENSSSCG00000014927	-0.650686	-2.05341	-1.40339	3.10089096674458e-05	1.08592344776964	-0.316799	-1.40339	3.24284829150383e-05	-1.40339	3.24284829150383e-05	0.000771347419252214
ENSSSCG00000016027	-0.0883877	1.26055109985876	1.34892391934618	7.02026781356726e-08	0.465475246259398	1.81441376249731	1.34940005158644	3.24939239992562e-05	1.34940005158644	3.24939239992562e-05	0.000771347419252214
ENSSSCG00000008844	-1.95846	-0.399083	1.55965559011383	3.25871256377754e-05	-0.764579	0.794798852321317	1.55971056370597	2.73160183171306e-09	1.55965559011383	3.25871256377754e-05	0.000771997204377927
ENSSSCG00000025602	-0.513522	-1.61762	-1.10434	1.93318246224061e-05	1.29296074872109	0.188861078108672	-1.10396	3.28262499455315e-05	-1.10396	3.28262499455315e-05	0.000776441299732062
ENSSSCG00000036892	1.4409176291473	-4.00738	-5.48977	3.32023326743313e-05	4.2448	-1.20349	-5.48886	3.04777268161718e-05	-5.48977	3.32023326743313e-05	0.000784105872106818
ENSSSCG00000012378	-0.776883	0.760475787103187	1.5377320481152	7.52454686583199e-08	-1.02451	0.512850626933178	1.54139123068313	3.33228517711556e-05	1.54139123068313	3.33228517711556e-05	0.000785720512732397
ENSSSCG00000035673	-0.381725	0.836966973315328	1.21898545428488	2.10364762508113e-06	-0.414973	0.803718769976137	1.2192848873287	3.34828205273808e-05	1.2192848873287	3.34828205273808e-05	0.000788258838884448
ENSSSCG00000011764	-0.57794	0.920875642991799	1.49891596581633	6.64760477423825e-07	-1.66158	-0.162769	1.50138027388294	3.36553243205895e-05	1.50138027388294	3.36553243205895e-05	0.000791083886955259
ENSSSCG00000028552	-2.9106	-0.591671	2.32940146000746	3.38467365700477e-05	1.09624202276372	3.41516727217134	2.32098712449652	1.35426615679543e-05	2.32940146000746	3.38467365700477e-05	0.00079434389392665
ENSSSCG00000007067	-0.551129	0.548741548529292	1.09984593395393	3.41521966405836e-05	-0.215941	0.883929764804954	1.10008422290177	4.75717919422402e-06	1.09984593395393	3.41521966405836e-05	0.000800266169181452
ENSSSCG00000009658	-0.186082	1.31930760011795	1.50578375668864	3.15231562296539e-08	-0.507326	0.998063507845656	1.50618300586943	3.46673818474984e-05	1.50618300586943	3.46673818474984e-05	0.000811076773751953
ENSSSCG00000014020	-0.605577	0.926809638520947	1.53271228584636	2.41244089111274e-07	-0.395984	1.13640247278589	1.53229477858517	3.53278167422079e-05	1.53229477858517	3.53278167422079e-05	0.000822695849852932
ENSSSCG00000028108	0.72718819414036	-0.467522	-1.19463	3.12140599012637e-05	1.55299163200967	0.358281593751131	-1.19463	3.5313212260042e-05	-1.19463	3.5313212260042e-05	0.000822695849852932
ENSSSCG00000000039	-0.175425	0.948973320763745	1.12459045300161	3.96669490855748e-06	-0.700508	0.423890429557125	1.12557122588214	3.53255514368022e-05	1.12557122588214	3.53255514368022e-05	0.000822695849852932
ENSSSCG00000000970	-0.0750955	-1.69686	-1.62161	2.71737061043892e-06	1.32006723963003	-0.301694	-1.62143	3.54155702505656e-05	-1.62143	3.54155702505656e-05	0.000823466661983443
ENSSSCG00000001910	0.496739469818433	2.38243838239541	1.88539132176061	1.04695923242332e-08	-0.947002	0.938696129673574	1.88621441197224	3.54783190122561e-05	1.88621441197224	3.54783190122561e-05	0.000823654595620435
ENSSSCG00000000757	-1.16609	0.570831505128057	1.73710323746602	5.64975718209567e-07	-0.699058	1.03786734124372	1.73684772193737	3.56862653591948e-05	1.73684772193737	3.56862653591948e-05	0.000827207631026134
ENSSSCG00000008792	0.851855463794973	-0.528832	-1.38069	6.6947325994243e-06	1.28523	-0.0954532	-1.38044	3.59755913721246e-05	-1.38044	3.59755913721246e-05	0.000832633233800003
ENSSSCG00000020678	0.200030322238932	-0.982774	-1.18231	3.6160486867181e-05	2.61577385016635	1.43296939371757	-1.18231	3.51118395262925e-05	-1.18231	3.6160486867181e-05	0.000835628919674565
ENSSSCG00000021672	-1.04542	0.108498475872945	1.15398784869888	2.98448780315771e-06	1.05279940186409	2.20672237066422	1.1542612609318	3.63679003796314e-05	1.1542612609318	3.63679003796314e-05	0.000839135000030484
ENSSSCG00000006738	-0.338109	1.8089124808573	2.14736181862587	5.92658224663671e-10	-1.27781	0.869214863578903	2.15148210061167	3.64676523382405e-05	2.15148210061167	3.64676523382405e-05	0.000840150027186956
ENSSSCG00000016201	-0.174188	-1.85769	-1.68359	8.71398126464414e-06	1.29331476458542	-0.390189	-1.68389	3.66200814565337e-05	-1.68389	3.66200814565337e-05	0.000841089584307308
ENSSSCG00000005178	0.725516252283381	-0.793654	-1.51903	2.10479272590891e-05	1.8915454462881	0.37237476038607	-1.51824	3.6594510292639e-05	-1.51824	3.6594510292639e-05	0.000841089584307308
ENSSSCG00000004071	0.553234231922585	-0.935682	-1.48884	1.57158320267259e-05	2.09365295077104	0.604736282421984	-1.488	3.75173544905646e-05	-1.488	3.75173544905646e-05	0.000860386575508885
ENSSSCG00000011612	0.495618632708748	1.67365417009317	1.17779077994273	1.9210833118813e-07	-1.21139	-0.0333514	1.17877881538128	3.76860860035802e-05	1.17877881538128	3.76860860035802e-05	0.000862942641057664
ENSSSCG00000000376	0.58494340540149	2.08033516608459	1.49536839503767	2.59411401105297e-07	-1.63387	-0.138479	1.49902339110249	3.77478852777045e-05	1.49902339110249	3.77478852777045e-05	0.000863046111501022
ENSSSCG00000033018	-0.144837	1.2908123070208	1.43531	1.22180967480733e-06	-1.31412	0.121532455706545	1.43726455213693	3.79126974137046e-05	1.43726455213693	3.79126974137046e-05	0.000865500927170131
ENSSSCG00000006562	-1.2654	0.569096098818322	1.83554651199736	3.82954589913943e-05	1.39057655636178	3.22506907439248	1.83565194746379	8.21039014005315e-09	1.83554651199736	3.82954589913943e-05	0.00087291630956632
ENSSSCG00000008692	-0.779149	0.495296228274302	1.27429822618077	3.84654928207508e-05	0.722798674093184	1.99724403062981	1.27460788786691	5.00612457363593e-08	1.27429822618077	3.84654928207508e-05	0.000875467644003402
ENSSSCG00000008029	0.758028768813781	-3.6104	-4.38489	2.69561570615989e-05	2.82216709441221	-1.54627	-4.38712	3.8882654578383e-05	-4.38712	3.8882654578383e-05	0.000883627385418547
ENSSSCG00000000435	1.55088113148909	-0.140844	-1.6916	4.021265924191e-05	0.0657466174854437	-1.62598	-1.69065	1.53649957965029e-05	-1.6916	4.021265924191e-05	0.000912476109635329
ENSSSCG00000004133	0.643218610869258	2.24048468757682	1.59698713045568	5.36756133630337e-08	-1.66175	-0.0644863	1.59862306727626	4.03160656019609e-05	1.59862306727626	4.03160656019609e-05	0.000913446857781572
ENSSSCG00000006126	-0.726737	0.368423174138476	1.09484078263782	4.08524623925415e-05	-0.183015	0.912145679945389	1.09585848574588	3.08908739133741e-06	1.09484078263782	4.08524623925415e-05	0.000924210286589223
ENSSSCG00000031640	0.36554907658159	1.90192569400479	1.53659805602585	6.75000914275649e-07	0.331939345564947	1.86831567016637	1.53630148023277	4.11037276359576e-05	1.53630148023277	4.11037276359576e-05	0.000928500546163377
ENSSSCG00000003115	1.40350906929062	-1.12223	-2.52747	6.48212222267194e-06	0.93876186978494	-1.58698	-2.52263	4.17367116523655e-05	-2.52263	4.17367116523655e-05	0.000941387776146992
ENSSSCG00000017583	0.151421563693737	1.9095073741758	1.75897886850671	1.25006817315265e-05	0.0189365274307875	1.77702224363113	1.76127475921792	4.20953017137945e-05	1.76127475921792	4.20953017137945e-05	0.000948056668044456
ENSSSCG00000011903	-0.974472	0.909117082166651	1.88413768535843	5.82804731772837e-08	-0.815038	1.06855017879864	1.88591979171084	4.23455953438394e-05	1.88591979171084	4.23455953438394e-05	0.000952270276187505
ENSSSCG00000018019	0.181547100595959	-4.43488	-4.62139	4.01873777426029e-05	4.55944036302443	-0.0569754	-4.64005	4.26195894506885e-05	-4.64005	4.26195894506885e-05	0.000957003508574551
ENSSSCG00000011615	-0.585181	0.76944467369996	1.35522168633732	2.58884054661293e-07	1.31119044403605	2.66581609326745	1.35481	4.2710301020076e-05	1.35481	4.2710301020076e-05	0.000957613252186734
ENSSSCG00000030255	-0.998444	0.310101166214078	1.3086092992707	4.2795105176152e-05	-0.152339	1.15620624272947	1.30896805634968	1.10158356587204e-05	1.3086092992707	4.2795105176152e-05	0.000958088929701459
ENSSSCG00000033298	0.862882537845574	-0.535909	-1.39885	2.92174704975558e-05	1.06644611571596	-0.332346	-1.3977	4.32453119980602e-05	-1.3977	4.32453119980602e-05	0.000966731625926963
ENSSSCG00000004237	-0.515488	1.15384457636726	1.66974513592518	3.63568223516267e-08	-0.210663	1.45866860002874	1.66937513959721	4.33414021068827e-05	1.66937513959721	4.33414021068827e-05	0.000967444304510226
ENSSSCG00000016403	1.47094631679451	-0.997286	-2.46741	2.5564983361258e-05	2.78641260419141	0.318180139416562	-2.46833	4.37079514877729e-05	-2.46833	4.37079514877729e-05	0.000973677625641601
ENSSSCG00000039647	0.626614635084394	-0.715632	-1.34215	2.80067592713527e-06	-0.966421	-2.30867	-1.34187	4.3749900614546e-05	-1.34187	4.3749900614546e-05	0.000973677625641601
ENSSSCG00000022955	-0.342166	0.869332296400997	1.21189432313427	1.66736440753279e-06	-0.368939	0.842558392650157	1.21240922269786	4.38263187166197e-05	1.21240922269786	4.38263187166197e-05	0.000973939740565353
ENSSSCG00000005423	-0.571447	0.453978836745387	1.02550797663139	4.43556914541367e-05	0.543746758828725	1.56917	1.02550797959832	1.90309103702561e-05	1.02550797663139	4.43556914541367e-05	0.000984252140117051
ENSSSCG00000006202	-0.244916	-1.86272	-1.61743	1.52115971652723e-05	2.51072941177598	0.892920177271109	-1.61788	4.46253863448276e-05	-1.61788	4.46253863448276e-05	0.000988780435378701
ENSSSCG00000016816	-0.451782	0.901268489311601	1.35309656813841	1.63617583639669e-06	-0.33479	1.01826	1.35381792936394	4.48555997464186e-05	1.35381792936394	4.48555997464186e-05	0.000992421910982804
ENSSSCG00000013302	-0.529918	1.03454791140588	1.56436898106552	9.80101313719701e-08	0.167477089093567	1.73194234276386	1.5643774135622	4.50929669421981e-05	1.5643774135622	4.50929669421981e-05	0.000996210752079323
ENSSSCG00000000751	0.783005854703002	-1.68519	-2.46992	1.26405566844904e-05	1.6674825920037	-0.800719	-2.46849	4.52853524155896e-05	-2.46849	4.52853524155896e-05	0.000998996200359721
ENSSSCG00000027189	0.726575194611341	-0.964722	-1.6915	5.62019214308839e-06	0.43665782882921	-1.25464	-1.69032	4.58069860613045e-05	-1.69032	4.58069860613045e-05	0.00100902610962818
ENSSSCG00000006828	-0.0416441	-2.28795	-2.2468	9.18674322187914e-06	1.51689183015031	-0.729416	-2.24766	4.59127858300873e-05	-2.24766	4.59127858300873e-05	0.00100988021036777
ENSSSCG00000010247	0.0614321753302821	1.18458568380528	1.1233993740968	2.11481763236881e-05	-0.562017	0.561136399130052	1.12470412598609	4.60600690583209e-05	1.12470412598609	4.60600690583209e-05	0.00101164294533779
ENSSSCG00000006193	-0.0569304	1.54920429859501	1.60595440872047	5.7369795178844e-07	-0.420651	1.18548368669548	1.60726701583851	4.63906669902132e-05	1.60726701583851	4.63906669902132e-05	0.00101742093091927
ENSSSCG00000003791	-0.138224	-1.78473	-1.64567	1.37835917432378e-05	4.19630040855606	2.54979743275798	-1.64682	4.67836720287272e-05	-1.64682	4.67836720287272e-05	0.00102306180908103
ENSSSCG00000001679	-0.24312	0.912865139093887	1.15620965298627	2.21256997796091e-06	-1.34971	-0.193722	1.15659143932319	4.67329793195383e-05	1.15659143932319	4.67329793195383e-05	0.00102306180908103
ENSSSCG00000005908	-0.248996	2.24341779152275	2.49351608258037	2.8192827358304e-10	-2.97395	-0.481533	2.51064214218747	4.72846125903039e-05	2.51064214218747	4.72846125903039e-05	0.00103003672740919
ENSSSCG00000013351	0.398409138552835	-1.76534	-2.16344	4.72821335330767e-05	2.75128199679554	0.587532381414147	-2.1632	2.11060526387081e-05	-2.16344	4.72821335330767e-05	0.00103003672740919
ENSSSCG00000011171	0.391210160089841	1.93763508653255	1.54634608564739	1.12073110057909e-06	-0.337469	1.20895570981125	1.54674717118707	4.73077198756992e-05	1.54674717118707	4.73077198756992e-05	0.00103003672740919
ENSSSCG00000023785	1.11396417486126	-3.15643	-4.29583	2.59840103861011e-05	1.58629044359023	-2.68411	-4.29447	4.80082038244628e-05	-4.29447	4.80082038244628e-05	0.00104378009671455
ENSSSCG00000038285	0.123168918147784	-1.30709	-1.43121	1.01535803426697e-05	-0.570861	-2.00112	-1.43018	4.84331169670542e-05	-1.43018	4.84331169670542e-05	0.00105150111432652
ENSSSCG00000027480	-0.617795	0.992129745937331	1.61019909500001	1.24282605592195e-05	-0.0723108	1.53761350163497	1.61174547923098	4.89167775896946e-05	1.61174547923098	4.89167775896946e-05	0.00106047350783299
ENSSSCG00000012435	-0.283642	1.24146392069268	1.52523493029547	1.90147458338326e-07	-0.15061	1.37449602580796	1.5263457124771	4.95218985312876e-05	1.5263457124771	4.95218985312876e-05	0.00107204949018809
ENSSSCG00000027525	-0.961414	1.08823086501921	2.0507956375265	1.74739191027457e-06	0.720752862664578	2.77039726414115	2.05100834731039	4.96930232982075e-05	2.05100834731039	4.96930232982075e-05	0.0010726716074987
ENSSSCG00000040281	-0.556457	0.962300951612341	1.51895957846706	3.98579644147351e-07	-0.838962	0.679796061715496	1.52097337935659	4.96311552704593e-05	1.52097337935659	4.96311552704593e-05	0.0010726716074987
ENSSSCG00000021355	-0.85197	0.604209557556869	1.45633750360105	8.61249389386105e-07	-0.559258	0.896921199394733	1.45668129168245	5.0080055661058e-05	1.45668129168245	5.0080055661058e-05	0.00107947954026489
ENSSSCG00000028423	-0.00337371	1.04236299573587	1.04569500823371	2.80738861821057e-06	-1.0342	0.0115368271888791	1.04649	5.02802984801238e-05	1.04649	5.02802984801238e-05	0.00108224751028575
ENSSSCG00000033176	0.405882816789924	-0.975571	-1.38177	6.49610115334377e-06	0.473901345496534	-0.907553	-1.38056	5.11688073412983e-05	-1.38056	5.11688073412983e-05	0.00109980088475227
ENSSSCG00000002707	-0.361622	0.741626073832825	1.10342747480322	4.23487462097769e-06	-0.50021	0.603038219369257	1.10380915994942	5.12447846847912e-05	1.10380915994942	5.12447846847912e-05	0.00109986491573469
ENSSSCG00000003762	-1.25668	0.170740806802353	1.42759996904589	5.16071467257625e-05	-0.824927	0.602492165504068	1.42822068103763	2.54456955206918e-05	1.42759996904589	5.16071467257625e-05	0.00110292890740009
ENSSSCG00000008921	0.636748464512605	-0.632327	-1.26871	1.29424324243248e-05	1.53868871214093	0.269613345960227	-1.26859	5.15727626808025e-05	-1.26859	5.15727626808025e-05	0.00110292890740009
ENSSSCG00000007145	0.516825042704994	-0.731792	-1.24863	2.59448871594531e-05	1.65441973494291	0.405802344371516	-1.24777	5.14796133797302e-05	-1.24777	5.14796133797302e-05	0.00110292890740009
ENSSSCG00000012138	-1.37977	0.618233444576431	1.99792303182092	2.37955216417625e-08	-1.77028	0.227722768946799	1.99826930447794	5.20117395810632e-05	1.99826930447794	5.20117395810632e-05	0.00111000124683836
ENSSSCG00000036520	-0.608987	1.02890517177261	1.63925046329903	4.70944522217582e-05	0.502408086493635	2.14030016062473	1.64100073412682	5.23541343693551e-05	1.64100073412682	5.23541343693551e-05	0.00111572806583179
ENSSSCG00000003489	-0.448898	1.06500826154651	1.51462838663469	2.96473864297123e-06	0.634683128568928	2.14858922460244	1.51488268142891	5.34973214978255e-05	1.51488268142891	5.34973214978255e-05	0.00113848042797703
ENSSSCG00000011440	0.0646632537631166	1.2574798929548	1.19275980601038	5.3622882169399e-06	-0.970648	0.222168514478117	1.19449250995396	5.40003298139768e-05	1.19449250995396	5.40003298139768e-05	0.00114756413160393
ENSSSCG00000030672	0.244399674632773	-1.80808	-2.05305	6.05095594887174e-06	0.719748047616697	-1.33273	-2.05314	5.44146201436169e-05	-2.05314	5.44146201436169e-05	0.00115149590126949
ENSSSCG00000007517	0.0449340319383301	-1.30088	-1.34592	7.6402461737617e-06	1.28795555190424	-0.0578595	-1.34582	5.43924739697005e-05	-1.34582	5.43924739697005e-05	0.00115149590126949
ENSSSCG00000009185	-0.647795	0.448429452562956	1.09621076362146	3.09420371202516e-06	-1.05153	0.044690836055883	1.0973220067357	5.4315786327459e-05	1.0973220067357	5.4315786327459e-05	0.00115149590126949
ENSSSCG00000023128	2.22851865334552	-4.52539	-7.22802	5.46898291819877e-05	7.13275252119239	0.378852540446311	-6.83883	6.10071587638571e-07	-7.22802	5.46898291819877e-05	0.00115569657262975
ENSSSCG00000002639	2.57120870319347	-2.79348	-5.27801	5.4906944343949e-05	5.73883450149877	0.374150069841452	-5.28513	4.17420309830176e-05	-5.27801	5.4906944343949e-05	0.00115719061860321
ENSSSCG00000010948	-0.729587	1.32793688825603	2.05818873886443	5.49141363444145e-05	-0.669259	1.38826480762448	2.05842514802781	3.90386006200082e-05	2.05818873886443	5.49141363444145e-05	0.00115719061860321
ENSSSCG00000037341	0.301901674972714	-1.0152	-1.31715	1.50109111464606e-05	0.629286979463137	-0.687813	-1.31675	5.50831088234822e-05	-1.31675	5.50831088234822e-05	0.00115913016849638
ENSSSCG00000001000	-0.0228784	1.18580826039737	1.20866274808686	2.20725978362777e-06	-0.916125	0.292561976341588	1.20973857303588	5.56055527542107e-05	1.20973857303588	5.56055527542107e-05	0.00116849213856024
ENSSSCG00000010943	-0.39454	-2.10171	-1.70804	1.59510052623606e-05	0.377882283060691	-1.32929	-1.70796	5.62482398059334e-05	-1.70796	5.62482398059334e-05	0.00118035129408913
ENSSSCG00000003520	0.0556586764665159	1.11157410098312	1.05606501625888	1.13918572357199e-05	-0.339628	0.716287350833356	1.05592713083875	5.70902587285761e-05	1.05592713083875	5.70902587285761e-05	0.0011963545594763
ENSSSCG00000013838	0.0631739114671548	-0.869252	-0.932201	4.40111606290969e-05	1.48137415490706	0.54894817678526	-0.932307	5.75631102309357e-05	-0.932307	5.75631102309357e-05	0.00120458803034654
ENSSSCG00000033106	-0.623698	-4.07777	-3.46327	2.23558233775273e-05	1.05763170564138	-2.39644	-3.47281	5.78758168518926e-05	-3.47281	5.78758168518926e-05	0.00120945205618234
ENSSSCG00000006386	0.00837267333911126	1.00174285075712	0.99359107404747	2.22542402740108e-06	-0.54667	0.446700446027541	0.993558118641511	5.8239988442994e-05	0.993558118641511	5.8239988442994e-05	0.0012153766009288
ENSSSCG00000001080	0.116636746970461	-1.79352	-1.90963	9.68008917970137e-06	2.15699657334834	0.246843101262931	-1.91073	5.84535682050872e-05	-1.91073	5.84535682050872e-05	0.00121814648982856
ENSSSCG00000002470	0.154983337559465	1.33753507657901	1.18234452678059	2.99276971416611e-06	-0.73298	0.449571491034634	1.18366086805995	5.87363206043065e-05	1.18366086805995	5.87363206043065e-05	0.00122234826318382
ENSSSCG00000027135	-0.405059	0.607712365687595	1.01268610805644	1.05502490443301e-05	-0.240406	0.772365556760628	1.01385468869345	5.88619670255271e-05	1.01385468869345	5.88619670255271e-05	0.00122327345817051
ENSSSCG00000022353	-0.918235	0.658232682041086	1.5774020404494	1.87637632023896e-06	-0.300589	1.27587869256545	1.58049410244069	5.90166379711488e-05	1.58049410244069	5.90166379711488e-05	0.0012247984632387
ENSSSCG00000002307	-0.00692374	1.72772537459098	1.73476321220463	9.76418154392785e-08	-1.93601	-0.201364	1.73878304331735	5.92684826158307e-05	1.73878304331735	5.92684826158307e-05	0.00122833318785794
ENSSSCG00000004272	-0.206425	1.35408407112319	1.56107683728844	3.25350203747021e-07	-1.09253	0.467978406260934	1.56242520796649	5.95961149957797e-05	1.56242520796649	5.95961149957797e-05	0.0012334267371448
ENSSSCG00000012327	-0.287817	0.919257836838727	1.20701504740648	3.92339168794595e-06	-1.88025	-0.673177	1.2087473204107	5.98986142797815e-05	1.2087473204107	5.98986142797815e-05	0.00123798686056717
ENSSSCG00000004454	-3.07607	-1.01778	2.05905987357325	2.36621259915416e-08	-0.657492	1.40079625653827	2.05881786761441	6.00185607568415e-05	2.05881786761441	6.00185607568415e-05	0.0012387666505799
ENSSSCG00000009097	-0.630155	0.758530492592575	1.38842496972609	5.94295883460231e-07	0.0669569260536082	1.45564172577816	1.38847272114036	6.03105484443964e-05	1.38847272114036	6.03105484443964e-05	0.00124139212214716
ENSSSCG00000017294	-0.620851	0.622837697076605	1.24403977315772	6.02660201837755e-05	0.858052470343047	2.10174100727841	1.24430700671552	6.80734702252109e-06	1.24403977315772	6.02660201837755e-05	0.00124139212214716
ENSSSCG00000015882	0.169792333954185	-1.5577	-1.72764	1.57532258117418e-05	1.88700377823342	0.159506318894672	-1.72774	6.07278314572865e-05	-1.72774	6.07278314572865e-05	0.00124827590254698
ENSSSCG00000016451	2.14107151129029	-0.675033	-2.818	1.63707491837798e-05	1.78976030056691	-1.02634	-2.81142	6.1408725330667e-05	-2.81142	6.1408725330667e-05	0.00125712671814832
ENSSSCG00000017362	-0.191693	-1.75518	-1.56385	7.33540495986204e-06	0.174101321524757	-1.38938	-1.56343	6.12438294888666e-05	-1.56343	6.12438294888666e-05	0.00125712671814832
ENSSSCG00000015772	0.331296850300749	1.72221477344748	1.39135794621447	9.68463543457933e-07	-0.631826	0.759091758144946	1.39358623877581	6.13522980907908e-05	1.39358623877581	6.13522980907908e-05	0.00125712671814832
ENSSSCG00000012148	-0.749249	0.700037691669545	1.45036959887798	5.39891730820872e-07	0.163137219320218	1.61242336041223	1.45054305283026	6.15071953868614e-05	1.45054305283026	6.15071953868614e-05	0.00125743407448282
ENSSSCG00000031435	-0.160597	9.53910442297517	9.69960693313004	6.78523588959473e-89	-10.6132	-0.913478	5.06586869654195	6.2084126259581e-05	5.06586869654195	6.2084126259581e-05	0.00126750884871695
ENSSSCG00000025924	0.223424130396283	1.64447001650583	1.42146720447988	6.42775137691445e-05	1.77075009649547	3.19179591242827	1.42127240099123	5.11244088978392e-05	1.42146720447988	6.42775137691445e-05	0.0013105132611092
ENSSSCG00000030561	0.438641335230668	-4.93136	-5.41052	6.44333103308597e-05	5.13199260176093	-0.23801	-5.42939	2.05337444041316e-05	-5.41052	6.44333103308597e-05	0.0013119144415609
ENSSSCG00000012014	-0.056796	1.75689265948412	1.81424598950684	2.11088984048881e-08	-2.26934	-0.455648	1.82412174317532	6.48714097966543e-05	1.82412174317532	6.48714097966543e-05	0.00131837475966286
ENSSSCG00000015775	-0.0902787	1.68261312232093	1.77430867441521	2.43223430106881e-07	-0.698748	1.07414325325001	1.78063713941362	6.50131045615917e-05	1.78063713941362	6.50131045615917e-05	0.00131837475966286
ENSSSCG00000032942	0.799370842678717	-0.587903	-1.38711	1.19294774150604e-05	2.47992463870095	1.09265063633937	-1.38656	6.49694433000273e-05	-1.38656	6.49694433000273e-05	0.00131837475966286
ENSSSCG00000025796	1.00088315414471	-0.98254	-1.98433	4.41600885887006e-06	-0.212857	-2.19628	-1.98035	6.51120105133535e-05	-1.98035	6.51120105133535e-05	0.00131860572903857
ENSSSCG00000034415	-0.226515	1.59451370618167	1.82073582296336	6.65893901759484e-09	-2.75699	-0.935964	1.82844870785967	6.53372747573778e-05	1.82844870785967	6.53372747573778e-05	0.001321391568818
ENSSSCG00000010226	0.167355054388764	-1.17026	-1.33773	1.34181860168095e-05	0.886495408319277	-0.451116	-1.33762	6.65404476784726e-05	-1.33762	6.65404476784726e-05	0.00134392081122191
ENSSSCG00000003690	0.995882900781736	-2.95456	-3.95082	6.69056497341036e-05	4.50457515137088	0.554129325664673	-3.96195	5.06551860713387e-05	-3.95082	6.69056497341036e-05	0.00134417056357981
ENSSSCG00000000071	-0.887895	0.546306988468185	1.43458578046321	1.05411851498574e-05	0.192949259687795	1.62715062922557	1.43454133270675	6.67600643102872e-05	1.43454133270675	6.67600643102872e-05	0.00134417056357981
ENSSSCG00000059016	0.044586684307075	-1.27702	-1.3216	9.37539572882787e-06	0.163676271641198	-1.15793	-1.3213	6.69096650086186e-05	-1.3213	6.69096650086186e-05	0.00134417056357981
ENSSSCG00000022534	-0.162705	-1.30021	-1.13729	1.67708152451628e-05	1.2746110402376	0.137110129590947	-1.1374	6.68919705878124e-05	-1.1374	6.68919705878124e-05	0.00134417056357981
ENSSSCG00000028646	-0.657901	0.700901758904597	1.35947823702231	2.37870976817531e-06	-0.22414	1.13466280816158	1.35949943345445	6.71571097432834e-05	1.35949943345445	6.71571097432834e-05	0.00134734510319847
ENSSSCG00000004241	-0.0211196	1.90403326933062	1.92524299252656	1.13865452054721e-08	-0.706118	1.2190348292259	1.92546844545788	6.73570626605492e-05	1.92546844545788	6.73570626605492e-05	0.0013495596583863
ENSSSCG00000033527	-0.159791	1.55082387489791	1.71146221155334	4.46703018483805e-09	-0.728541	0.982073882721069	1.71235036644799	6.82047658563496e-05	1.71235036644799	6.82047658563496e-05	0.00136023087236351
ENSSSCG00000037056	0.356339553760713	-1.13479	-1.49069	7.00456608586982e-06	1.01726490547975	-0.473865	-1.49045	6.81457736459264e-05	-1.49045	6.81457736459264e-05	0.00136023087236351
ENSSSCG00000028481	-0.858128	0.327096626193981	1.1854589022998	6.82507824720789e-05	1.46901278177077	2.65423691927053	1.18545889063902	4.50117301566192e-05	1.1854589022998	6.82507824720789e-05	0.00136023087236351
ENSSSCG00000007286	-1.62424	-0.560793	1.06364	3.51667223612111e-05	-0.906948	0.156501299724704	1.06364013098183	6.80932228517179e-05	1.06364013098183	6.80932228517179e-05	0.00136023087236351
ENSSSCG00000000072	-0.961655	0.37308040130444	1.33505543431918	2.40449574792566e-07	-0.900243	0.434492322824494	1.33554952484154	6.84845999906876e-05	1.33554952484154	6.84845999906876e-05	0.0013612895356988
ENSSSCG00000025744	-0.805135	0.463013335243466	1.26843852422217	1.5660638128032e-05	0.0972254264447721	1.3653732916143	1.27004607004537	6.84018223823964e-05	1.27004607004537	6.84018223823964e-05	0.0013612895356988
ENSSSCG00000006324	-0.875599	0.712307718199143	1.58815460959428	9.17299512122424e-08	-0.842268	0.745637924029133	1.58806258771545	6.89721250133494e-05	1.58806258771545	6.89721250133494e-05	0.00136770245563512
ENSSSCG00000009815	0.652955787311704	-0.730569	-1.38357	2.56997948063572e-05	0.602450118001936	-0.781075	-1.38368	6.90287818265815e-05	-1.38368	6.90287818265815e-05	0.00136770245563512
ENSSSCG00000058015	-0.26051	0.911136	1.17161192528004	3.59354786882244e-05	-0.679276	0.492370535069153	1.17274816689099	6.90795492625158e-05	1.17274816689099	6.90795492625158e-05	0.00136770245563512
ENSSSCG00000031452	0.283060729226469	-2.03632	-2.31997	8.57001658373069e-06	0.441481841861896	-1.8779	-2.31955	6.97013129461279e-05	-2.31955	6.97013129461279e-05	0.00137279697014289
ENSSSCG00000007979	-0.214946	-1.79759	-1.58268	7.00011983442062e-06	1.27549760343628	-0.307146	-1.58299	6.94366457648748e-05	-1.58299	6.94366457648748e-05	0.00137279697014289
ENSSSCG00000003691	0.0725014033885068	1.37868268819047	1.30624674482108	8.24864344092743e-07	-3.1461	-1.83992	1.30770752536352	6.96863145499992e-05	1.30770752536352	6.96863145499992e-05	0.00137279697014289
ENSSSCG00000023983	-0.273807	0.956732303296996	1.23076083120829	1.71411079783356e-05	0.288014347694208	1.51855334682545	1.23210657671363	6.96681164402389e-05	1.23210657671363	6.96681164402389e-05	0.00137279697014289
ENSSSCG00000004044	-0.541536	0.567575130037947	1.10891461984982	6.99860056698833e-05	0.155852579674966	1.26496401214416	1.10952558869528	6.2593983572059e-05	1.10891461984982	6.99860056698833e-05	0.00137660463110722
ENSSSCG00000015586	0.0945606737428101	-1.38917	-1.48388	5.7754896692239e-06	0.491964156921016	-0.991764	-1.48352	7.0256759237268e-05	-1.48352	7.0256759237268e-05	0.00138012854162701
ENSSSCG00000002296	-0.538345	0.978818826797695	1.5178099921742	8.12416712434108e-07	-0.612196	0.904966974436684	1.52088815877531	7.07454325367387e-05	1.52088815877531	7.07454325367387e-05	0.00138791853129042
ENSSSCG00000013429	0.109767304082493	-1.03186	-1.14212	1.42075391455755e-05	-0.465794	-1.60742	-1.14147	7.10446554560195e-05	-1.14147	7.10446554560195e-05	0.00139197636379174
ENSSSCG00000011284	0.130889707406499	-1.32247	-1.45299	1.17902969541202e-05	1.76702716859908	0.313664799687138	-1.45298	7.16053418838706e-05	-1.45298	7.16053418838706e-05	0.0014011398521614
ENSSSCG00000013094	-0.313408	0.866693114380567	1.17989924548989	1.86714489180327e-06	-0.73955	0.440550960841697	1.18043666224592	7.17437141132707e-05	1.18043666224592	7.17437141132707e-05	0.00140202664143275
ENSSSCG00000036804	0.0672652758212341	-1.15243	-1.21971	1.08501802092118e-05	1.31793740303421	0.0982436664437627	-1.21918	7.18638742288823e-05	-1.21918	7.18638742288823e-05	0.00140255569042302
ENSSSCG00000005436	-0.256801	1.09861161579664	1.3555766202904	3.45221744854635e-07	0.0980397855716098	1.45345231617793	1.35638074191402	7.295657886997e-05	1.35638074191402	7.295657886997e-05	0.00142203981091053
ENSSSCG00000012844	-1.06724	0.217652109737615	1.28528442891437	7.30615397874851e-05	0.510170746886641	1.79506240901437	1.28603299085263	2.55532487027864e-05	1.28528442891437	7.30615397874851e-05	0.00142224576224553
ENSSSCG00000004385	-0.342517	1.07115876395046	1.41363538318129	3.80769445908921e-07	0.245674578943982	1.65935040356254	1.41453643064238	7.37108520772041e-05	1.41453643064238	7.37108520772041e-05	0.00143303407515772
ENSSSCG00000021180	0.0572082791687407	2.60133209433445	2.54695650506991	3.24459877997677e-08	-0.874968	1.66915576381583	2.56108156263523	7.41767251913665e-05	2.56108156263523	7.41767251913665e-05	0.00143558666360192
ENSSSCG00000025286	1.51400086716786	-0.811487	-2.32579	1.07604227578253e-05	1.31965463989416	-1.00583	-2.32372	7.4104626265792e-05	-2.32372	7.4104626265792e-05	0.00143558666360192
ENSSSCG00000028814	0.20230770368114	1.84873214984782	1.64667644861171	1.93741885213773e-05	1.59738979244533	3.24381400757385	1.64680929445188	7.40041427716764e-05	1.64680929445188	7.40041427716764e-05	0.00143558666360192
ENSSSCG00000026224	-1.36409	0.0890709109149236	1.45298020969496	7.4223270123176e-05	-0.755015	0.698146615217986	1.45351192383715	4.08570901554578e-06	1.45298020969496	7.4223270123176e-05	0.00143558666360192
ENSSSCG00000027357	-0.0660495	1.77614838137703	1.84202	2.66331548697009e-05	-0.447224	1.39497408640569	1.84390482272236	7.45091861149036e-05	1.84390482272236	7.45091861149036e-05	0.00143889280186826
ENSSSCG00000029771	0.320131307070197	-0.950806	-1.27125	2.04726911298832e-05	0.812770283577052	-0.458167	-1.2705	7.45852046365639e-05	-1.2705	7.45852046365639e-05	0.00143889280186826
ENSSSCG00000003712	-0.124411	-1.2453	-1.12083	2.03939263088258e-05	1.06615115565885	-0.0547351	-1.12105	7.48231168876879e-05	-1.12105	7.48231168876879e-05	0.00144163670351252
ENSSSCG00000011599	-0.967796	-5.33476	-4.40426	7.58237523159941e-05	3.20542282116196	-1.16154	-4.4121	3.71425407573996e-05	-4.40426	7.58237523159941e-05	0.00145905041653267
ENSSSCG00000023371	-1.13483	0.402170966379742	1.53723380390392	7.69976325295144e-05	0.228540866496083	1.76554507451249	1.53675769044102	2.25142304410783e-05	1.53723380390392	7.69976325295144e-05	0.00147974914454361
ENSSSCG00000028679	-0.0286326	0.906245503631704	0.935297655140262	2.09174626081245e-05	0.207943617461121	1.14282162518716	0.936041475253999	7.71293925520584e-05	0.936041475253999	7.71293925520584e-05	0.00148039306698327
ENSSSCG00000010316	0.157509184435171	-1.14261	-1.2999	4.46096379632779e-05	1.51366626777716	0.213546262166727	-1.2997	7.72731440034837e-05	-1.2997	7.72731440034837e-05	0.0014812652171762
ENSSSCG00000002937	0.599062396734518	-2.03909	-2.64031	1.7509856032272e-05	1.22211004233628	-1.41604	-2.63929	7.7594452776283e-05	-2.63929	7.7594452776283e-05	0.0014855344599495
ENSSSCG00000001075	0.892199754776414	-0.18231	-1.07493	6.20392507321127e-05	0.881375782188697	-0.193134	-1.07358	7.78983760053663e-05	-1.07358	7.78983760053663e-05	0.00148946044577773
ENSSSCG00000026606	-0.166246	0.920303689132916	1.08642	9.79303300720563e-06	-0.325118	0.761431908537221	1.08790323237624	7.83461105239595e-05	1.08790323237624	7.83461105239595e-05	0.00149612274684981
ENSSSCG00000040503	-0.135446	-1.94476	-1.80959	1.269230464692e-05	1.01004224508666	-0.799274	-1.8097	7.84954048857434e-05	-1.8097	7.84954048857434e-05	0.00149707628533354
ENSSSCG00000011616	-0.120745	0.838268564749656	0.959025700368498	5.79841767748361e-05	0.451793815812852	1.41080710158506	0.959581651289412	7.99866723811682e-05	0.959581651289412	7.99866723811682e-05	0.00152358937138693
ENSSSCG00000004997	-0.142358	-1.60174	-1.45849	1.08044780734835e-05	1.8884076119605	0.429022178356606	-1.45943	8.01712211992756e-05	-1.45943	8.01712211992756e-05	0.0015251765022847
ENSSSCG00000014057	-0.333162	1.15203488202094	1.48664207469497	1.79630008667174e-06	0.449531218089139	1.93472729340116	1.48837610182664	8.03965501182181e-05	1.48837610182664	8.03965501182181e-05	0.00152561060532896
ENSSSCG00000010479	0.443184469124007	1.81589868190264	1.37293668008739	6.48847601137326e-07	-0.559942	0.812772302341809	1.37383600320756	8.03326247912222e-05	1.37383600320756	8.03326247912222e-05	0.00152561060532896
ENSSSCG00000039523	0.0610883990781341	1.55963757524847	1.49844406416525	3.22283226977911e-07	-2.09809	-0.599536	1.50282072692386	8.13417064695854e-05	1.50282072692386	8.13417064695854e-05	0.00154160439166949
ENSSSCG00000008722	0.929281723812346	-0.634248	-1.56445	2.18759994253291e-05	0.575829206513323	-0.9877	-1.56127	8.15835965781018e-05	-1.56127	8.15835965781018e-05	0.00154424629352043
ENSSSCG00000010493	-0.372826	1.32139895549537	1.69375048134922	8.19230584994236e-05	-1.51727	0.176956801831982	1.69762860039991	1.04836215646438e-05	1.69375048134922	8.19230584994236e-05	0.00154484946484457
ENSSSCG00000030067	-0.396748	0.965373986140835	1.36238868147988	3.49595390514767e-06	0.0886210784232364	1.4507429280364	1.36316217770472	8.17649437090875e-05	1.36316217770472	8.17649437090875e-05	0.00154484946484457
ENSSSCG00000016743	-0.690623	0.323956941456033	1.01474567437864	4.34738578494142e-05	0.219974832740026	1.23455474077698	1.01465605498778	8.18342583390268e-05	1.01465605498778	8.18342583390268e-05	0.00154484946484457
ENSSSCG00000009536	-0.64117	-1.88716	-1.24549	2.28598919824741e-05	3.28540188073581	2.03940764234003	-1.24584	8.22773592217625e-05	-1.24584	8.22773592217625e-05	0.00154959121424287
ENSSSCG00000022584	0.209497156059524	-3.67212	-3.88017	2.87317060497646e-05	2.90698581277602	-0.974635	-3.89398	8.27008015058817e-05	-3.89398	8.27008015058817e-05	0.00155407738420289
ENSSSCG00000037077	-0.103101	1.08889123702747	1.19211	4.88977903834457e-06	-0.806545	0.385446232365708	1.19295308164839	8.27218465607432e-05	1.19295308164839	8.27218465607432e-05	0.00155407738420289
ENSSSCG00000016491	0.544053013956926	-2.2742	-2.82139	3.51936103951636e-05	1.68685418222649	-1.1314	-2.82082	8.34615084123546e-05	-2.82082	8.34615084123546e-05	0.00156602060678574
ENSSSCG00000029944	-3.62165	-1.84531	1.7765083297227	3.62727628436438e-07	-0.799232	0.977103716089721	1.7765880108396	8.36176653501684e-05	1.7765880108396	8.36176653501684e-05	0.00156699920874501
ENSSSCG00000006878	-0.711206	0.55841233958722	1.26983045522587	6.18711884107766e-06	0.115761423478733	1.3853796148562	1.27021579407152	8.39295722423173e-05	1.27021579407152	8.39295722423173e-05	0.00157089051549689
ENSSSCG00000005655	0.451650946446296	-1.36972	-1.82107	7.58045108083975e-06	0.744297131592919	-1.07708	-1.82142	8.43076108860397e-05	-1.82142	8.43076108860397e-05	0.00157600840349871
ENSSSCG00000011129	-0.053246	1.2378718136834	1.29083545480753	8.83123868947849e-06	-0.284135	1.00698276825106	1.29142166745257	8.49694572917378e-05	1.29142166745257	8.49694572917378e-05	0.00158641240770088
ENSSSCG00000031503	0.421964356992689	-0.735177	-1.15599	8.54280779669087e-05	3.46796765953222	2.31082635213011	-1.15671	7.41253316021957e-05	-1.15599	8.54280779669087e-05	0.00159300105288046
ENSSSCG00000012583	-0.127401	0.957032147244149	1.08430562303865	3.02211829071856e-05	0.252171122103666	1.33660401865514	1.08560262714543	8.57941680409273e-05	1.08560262714543	8.57941680409273e-05	0.0015978500987301
ENSSSCG00000013598	-0.0946175	-1.51022	-1.41588	4.55237524866042e-05	-0.13771	-1.55331	-1.41569	8.73173006333193e-05	-1.41569	8.73173006333193e-05	0.00162420959091632
ENSSSCG00000036924	-0.672355	0.698720903418605	1.37173212786099	5.22897540463581e-07	-0.596806	0.774269623049475	1.37236648734533	8.8566086343731e-05	1.37236648734533	8.8566086343731e-05	0.0016454071799519
ENSSSCG00000011471	-0.887564	0.682846294858514	1.57044606354869	8.88160020006264e-05	-0.864999	0.705412003499562	1.57128777878997	9.13173943429184e-08	1.57044606354869	8.88160020006264e-05	0.00164801810608798
ENSSSCG00000033954	0.155521078712554	-1.02573	-1.18141	1.57520539657103e-05	0.378030684122426	-0.803219	-1.18072	8.89858057291911e-05	-1.18072	8.89858057291911e-05	0.00164913792733299
ENSSSCG00000000509	-0.289473	-1.53326	-1.24389	1.56662296145182e-05	1.69092590761613	0.447134507151721	-1.24398	8.98724276025293e-05	-1.24398	8.98724276025293e-05	0.00165750529225283
ENSSSCG00000032428	-0.190487	1.04659073460468	1.23765346044594	3.90473189809546e-05	1.00476990999237	2.24184729240385	1.23765344177745	8.97800781833585e-05	1.23765344177745	8.97800781833585e-05	0.00165750529225283
ENSSSCG00000014296	-0.836749	0.386272529932099	1.22339436060372	2.19546229610207e-06	-0.105831	1.11718997030209	1.22370212265742	8.9877336149901e-05	1.22370212265742	8.9877336149901e-05	0.00165750529225283
ENSSSCG00000008495	0.317058676219766	-0.794103	-1.1115	1.96465513772551e-05	0.186801821080847	-0.92436	-1.11081	8.96544647979826e-05	-1.11081	8.96544647979826e-05	0.00165750529225283
ENSSSCG00000036027	1.08131325338278	-1.16647	-2.24928	8.3147404091112e-06	-0.414763	-2.66255	-2.24427	9.0103704542407e-05	-2.24427	9.0103704542407e-05	0.00165964855298343
ENSSSCG00000023915	-1.74297	-0.0031943	1.74015874184074	1.96324203075309e-07	-0.68002	1.05975040252406	1.74069154789668	9.14816607548311e-05	1.74069154789668	9.14816607548311e-05	0.00168297213991824
ENSSSCG00000003747	0.0413521156212174	-1.46686	-1.50788	2.8365592516056e-05	1.27718029742465	-0.231029	-1.50847	9.20090108522159e-05	-1.50847	9.20090108522159e-05	0.00169060947135407
ENSSSCG00000014811	-0.264902	-1.26426	-0.999329	8.84183299194272e-05	0.631200530147542	-0.368158	-0.999329	9.24106249883079e-05	-0.999329	9.24106249883079e-05	0.00169592069025437
ENSSSCG00000002378	-0.177988	-1.552	-1.37392	1.74168481324851e-05	1.37983879015118	0.00582343944893897	-1.37415	9.25762711303736e-05	-1.37415	9.25762711303736e-05	0.00169689376778752
ENSSSCG00000039991	-0.445771	1.22616975080572	1.67196471133281	9.3493052273868e-09	-1.21168	0.460261518020641	1.67459486059332	9.33740712051868e-05	1.67459486059332	9.33740712051868e-05	0.00170943758304806
ENSSSCG00000005654	-1.20137	-0.0399237	1.16162279265644	9.36354299327085e-05	0.440892902748173	1.60233491741334	1.16143185056189	2.88765618987507e-08	1.16162279265644	9.36354299327085e-05	0.00171214201795646
ENSSSCG00000032693	0.405566955863247	-0.998904	-1.40537	6.72726276101392e-05	0.41165878393406	-0.992812	-1.40439	9.37603276668079e-05	-1.40439	9.37603276668079e-05	0.00171234770540096
ENSSSCG00000040421	0.293664037223731	-1.03311	-1.32701	3.63391800374389e-05	1.36761237346451	0.0408383661683233	-1.32659	9.38832476633011e-05	-1.32659	9.38832476633011e-05	0.00171251681905927
ENSSSCG00000022208	-0.47231	1.10074692951302	1.5733133202686	9.42448675793825e-05	-0.591652	0.981405413886899	1.57459612239322	3.42402940189873e-07	1.5733133202686	9.42448675793825e-05	0.00171703436495593
ENSSSCG00000027459	0.119440306362172	1.41086334222168	1.29144016366709	2.76033250721578e-06	-0.757899	0.533523495395703	1.29228826996537	9.52050959715762e-05	1.29228826996537	9.52050959715762e-05	0.00173243379348278
ENSSSCG00000025049	-0.550669	0.96545444828277	1.51624351498082	8.29277586483709e-08	0.0470846842185094	1.56320771840968	1.51707458034745	9.53250409833092e-05	1.51707458034745	9.53250409833092e-05	0.00173252399577264
ENSSSCG00000039487	1.27564503365538	-0.258633	-1.53449	2.05665232896162e-05	1.52106900285383	-0.013209	-1.53144	9.65528058659505e-05	-1.53144	9.65528058659505e-05	0.00175081763436865
ENSSSCG00000010765	-0.182922	-1.49604	-1.31293	9.20951387533737e-06	0.106365048977871	-1.20675	-1.31283	9.65639778429911e-05	-1.31283	9.65639778429911e-05	0.00175081763436865
ENSSSCG00000023027	0.446406591986022	-1.48517	-1.93173	9.37035103017808e-06	0.317797092563228	-1.61378	-1.93061	9.67737109287449e-05	-1.93061	9.67737109287449e-05	0.00175251142135024
ENSSSCG00000017516	-0.450455	1.80755247714114	2.25993683124362	1.16392327253805e-05	-1.08516	1.17284563972508	2.27281276200076	9.72898210568024e-05	2.27281276200076	9.72898210568024e-05	0.00175874420436627
ENSSSCG00000010925	0.104958015339754	-1.54082	-1.64559	2.68222933002369e-05	1.65057104187476	0.00479558973250895	-1.64547	9.73513417695274e-05	-1.64547	9.73513417695274e-05	0.00175874420436627
ENSSSCG00000056417	0.177188825647888	1.53461957081037	1.35753222921796	4.0204103226524e-05	-0.109915	1.2475158317847	1.35988994111116	9.79939334296015e-05	1.35988994111116	9.79939334296015e-05	0.0017661179365835
ENSSSCG00000032828	0.162740705830266	-0.911475	-1.0745	4.46619906777338e-05	0.240912614117136	-0.833303	-1.07418	9.79480228951331e-05	-1.07418	9.79480228951331e-05	0.0017661179365835
ENSSSCG00000014853	0.607507513875146	-1.81194	-2.41861	2.02127895797108e-05	1.91826513622156	-0.501188	-2.42012	9.86772042105955e-05	-2.42012	9.86772042105955e-05	0.00177630756970256
ENSSSCG00000017950	-0.184902	1.45683170833133	1.64264899119554	9.92873344440968e-05	0.836993961576382	2.47872769290931	1.64537657252132	6.52236236470451e-05	1.64264899119554	9.92873344440968e-05	0.00178515783779142
ENSSSCG00000017745	-0.412829	0.723779246158144	1.13702381440232	7.32421910736463e-05	0.430977661528111	1.56758596814086	1.13840286519125	0.000100548284758128	1.13840286519125	0.000100548284758128	0.00180567462032265
ENSSSCG00000013445	0.116086137233137	-1.37563	-1.49183	1.16086717463026e-05	-0.142803	-1.63452	-1.4913	0.000100768866005956	-1.4913	0.000100768866005956	0.00180748155251397
ENSSSCG00000031361	0.18817616457335	-2.17252	-2.36253	5.35193671453331e-05	1.7314964412961	-0.629203	-2.36155	0.000101145158142128	-2.36155	0.000101145158142128	0.00180992173126775
ENSSSCG00000008298	0.116194061993157	-1.37527	-1.49085	9.57516463361657e-06	0.947260214016067	-0.544209	-1.49126	0.000101143356545595	-1.49126	0.000101143356545595	0.00180992173126775
ENSSSCG00000003136	0.125559448585329	-1.15649	-1.28228	1.84300370781875e-05	0.893343322975553	-0.388703	-1.28226	0.000101695188888422	-1.28226	0.000101695188888422	0.00181760546972936
ENSSSCG00000039243	-0.532414	1.00558192968315	1.53769362308195	2.35140335502305e-07	0.708231807453815	2.24622743579994	1.53784679734487	0.000102123969430749	1.53784679734487	0.000102123969430749	0.00182310645428091
ENSSSCG00000006491	-0.598255	0.862926704782858	1.46154918483647	2.15199989497439e-06	-1.44153	0.0196526272765321	1.46215362513563	0.000102367857675049	1.46215362513563	0.000102367857675049	0.00182529764685203
ENSSSCG00000032478	-0.561583	-2.23457	-1.67272	1.1493151909179e-05	1.32959195517031	-0.343393	-1.67369	0.000103045799970835	-1.67369	0.000103045799970835	0.00183304730597471
ENSSSCG00000009422	-0.694891	0.802520939923887	1.49847402624484	3.49621354024601e-07	-0.061001	1.43641059751697	1.49884143277882	0.000102939219914409	1.49884143277882	0.000102939219914409	0.00183304730597471
ENSSSCG00000017799	-0.101855	1.54335226474835	1.64537305707087	1.03533800560752e-07	-1.23071	0.414496858920075	1.64551954354918	0.000103298115818016	1.64551954354918	0.000103298115818016	0.00183536876300712
ENSSSCG00000027774	0.0554094092549704	-1.60418	-1.65938	1.18654670854754e-05	0.527406273250138	-1.13218	-1.6591	0.000104161172252556	-1.6591	0.000104161172252556	0.0018485234185268
ENSSSCG00000028278	-0.764404	0.569753281823358	1.33443272717381	0.000105260087095551	0.412144824821575	1.7463027245197	1.33473978048252	1.45347262514654e-09	1.33443272717381	0.000105260087095551	0.00186582792031608
ENSSSCG00000050487	0.440931353086067	-1.4008	-1.84157	1.35181889267957e-05	0.72303438488208	-1.11869	-1.84116	0.000106997674693676	-1.84116	0.000106997674693676	0.00189439948837793
ENSSSCG00000057970	-0.888571	0.883115039008388	1.77214580863152	4.19391374418866e-08	-1.03493	0.73675751082052	1.77211943581181	0.000107323917006599	1.77211943581181	0.000107323917006599	0.00189794537269769
ENSSSCG00000006511	0.383736918051213	-1.36665	-1.75045	1.88029038152665e-05	1.30323980738656	-0.447149	-1.75006	0.000107926196729412	-1.75006	0.000107926196729412	0.00190412647086891
ENSSSCG00000004220	0.309336745466167	-1.19856	-1.50775	3.48041473837935e-05	1.33929934529829	-0.168602	-1.50714	0.000107918456040862	-1.50714	0.000107918456040862	0.00190412647086891
ENSSSCG00000057026	0.535017251256882	-1.57319	-2.10852	1.87781338246346e-05	1.86585222900598	-0.24236	-2.1087	0.000108807328112279	-2.1087	0.000108807328112279	0.00191413067063998
ENSSSCG00000022989	0.446278702064205	-1.25439	-1.69984	3.00719697320238e-05	2.52145336300629	0.820782694432084	-1.69997	0.000109047919588682	-1.69997	0.000109047919588682	0.00191413067063998
ENSSSCG00000029005	0.659276857938839	2.13805447231634	1.47935228578387	4.8167106001843e-06	-0.842631	0.636146623313114	1.48262905839545	0.000109339588808552	1.48262905839545	0.000109339588808552	0.00191413067063998
ENSSSCG00000038417	-0.849033	0.496844075031993	1.34559336443616	0.000109179274753493	-0.178274	1.16760289863694	1.34707373968647	1.60091304741374e-05	1.34559336443616	0.000109179274753493	0.00191413067063998
ENSSSCG00000003505	0.67424019906475	2.00032570103564	1.3262288883361	5.08118871589981e-06	-0.626751	0.699334787068201	1.32747421504671	0.000109382525215439	1.32747421504671	0.000109382525215439	0.00191413067063998
ENSSSCG00000027131	-0.472535	0.796434669172629	1.26928904535124	2.23700938306054e-06	-0.22856	1.04040961741705	1.27098979882287	0.000109154699822963	1.27098979882287	0.000109154699822963	0.00191413067063998
ENSSSCG00000015310	-0.0380418	-1.13305	-1.09481	8.58237676166985e-05	2.04457943377253	0.949566523010778	-1.09517	0.00010874684214709	-1.09517	0.00010874684214709	0.00191413067063998
ENSSSCG00000010660	7.77300621722417	-2.63295	-10.2171	0.000109881877215745	9.54810121317522	-0.857831	-10.3069	0.000108678530813414	-10.2171	0.000109881877215745	0.0019206383341179
ENSSSCG00000003063	0.261450930603828	-1.91975	-2.18148	8.65657837233976e-05	2.38515622462963	0.203950766295818	-2.18118	0.000110081446578447	-2.18118	0.000110081446578447	0.00192189705167724
ENSSSCG00000060236	-0.176723	-2.29223	-2.11574	1.79837840000884e-05	0.713479694700804	-1.40203	-2.11789	0.000111523899250208	-2.11789	0.000111523899250208	0.00194257871676635
ENSSSCG00000024484	0.12005389545833	1.88461907233448	1.76474498920462	4.54034184152044e-08	-1.10557	0.658997663421385	1.76641077818601	0.000111404061245212	1.76641077818601	0.000111404061245212	0.00194257871676635
ENSSSCG00000001379	0.597382710031305	1.87343769331149	1.27632343724053	3.01425417543374e-06	-1.41127	-0.135211	1.27629018878626	0.000112393268364718	1.27629018878626	0.000112393268364718	0.00195546117142171
ENSSSCG00000053800	0.441122439326052	-1.27885	-1.72051	5.10599714929765e-05	1.33311576875418	-0.386855	-1.71895	0.000112788516690817	-1.71895	0.000112788516690817	0.00196007448786682
ENSSSCG00000006869	0.0443187895811277	-1.33456	-1.3788	0.000101399052134462	1.88863054670788	0.509756489121672	-1.3784	0.000113063879827124	-1.3784	0.000113063879827124	0.00196259617206829
ENSSSCG00000008562	0.201270910107507	1.64585431160467	1.44465435182536	8.55817416805493e-06	-0.692444	0.752139373694367	1.44894396838187	0.000113671044418384	1.44894396838187	0.000113671044418384	0.00197086493239561
ENSSSCG00000029849	-0.401524	1.35688097540454	1.75809921810555	1.58855639827224e-06	-1.73386	0.0245406822787467	1.76072882992461	0.000114187438651795	1.76072882992461	0.000114187438651795	0.00197754268754781
ENSSSCG00000000473	-0.997771	1.32385775484337	2.32330542498402	1.38393522463957e-09	0.0563719259576036	2.37800034938746	2.32482560173675	0.00011507688254964	2.32482560173675	0.00011507688254964	0.00199065831156765
ENSSSCG00000027286	0.0318839735304448	-1.57686	-1.60985	1.26750594373016e-05	-0.325542	-1.93429	-1.60845	0.000118522204198548	-1.60845	0.000118522204198548	0.00204790602139854
ENSSSCG00000015896	-0.249935	1.21962500715659	1.46961559348817	5.13306412921114e-06	-0.576257	0.893302626928441	1.47050435427325	0.000119076258786442	1.47050435427325	0.000119076258786442	0.00205512255571056
ENSSSCG00000007362	0.425395768985226	-0.717086	-1.14242	2.30025355765543e-05	0.893050083920175	-0.249432	-1.14229	0.000119216452836277	-1.14229	0.000119216452836277	0.00205518798041668
ENSSSCG00000015782	-0.466484	0.760786382003987	1.22785051836479	1.97064350384648e-05	0.12602398950245	1.35329380945215	1.22887605559946	0.0001201825493992	1.22887605559946	0.0001201825493992	0.00206947482491171
ENSSSCG00000005174	-0.577061	0.750058934401759	1.32765189205577	9.21712963956804e-06	0.395103118009752	1.7222223148727	1.32830834273391	0.000120796635535923	1.32830834273391	0.000120796635535923	0.00207767455207735
ENSSSCG00000024722	0.787732064255791	-0.939654	-1.72714	6.73332850837042e-05	1.84711345200351	0.119727681213052	-1.72527	0.000121066622224215	-1.72527	0.000121066622224215	0.00207994389629675
ENSSSCG00000014321	0.52981426070607	-4.30991	-4.85033	6.2465714129204e-05	2.51244094856173	-2.32729	-4.86983	0.000121229877187504	-4.86983	0.000121229877187504	0.00208037649155366
ENSSSCG00000023378	-0.0304083	-1.32433	-1.2948	4.14997181881417e-05	0.438390325714855	-0.855534	-1.29354	0.000121642138449295	-1.29354	0.000121642138449295	0.00208507633676396
ENSSSCG00000017777	-1.22692	-0.124684	1.1023714151317	0.000122455013357836	0.48039081740636	1.58262749753965	1.10278444654474	9.84351888130122e-06	1.1023714151317	0.000122455013357836	0.00209662464348013
ENSSSCG00000025685	2.79642042715952	-2.53295	-5.34928	0.000103929850823276	4.84065409228572	-0.488713	-5.35012	0.000123543620228635	-5.35012	0.000123543620228635	0.00211286234504523
ENSSSCG00000011579	-0.543717	0.567072372795113	1.11105258417285	5.40757734138455e-06	-1.55127	-0.440483	1.11150280680814	0.000123875820941564	1.11150280680814	0.000123875820941564	0.00211614171669676
ENSSSCG00000013391	0.225510798418339	1.44646637322323	1.22106628108668	5.6724515096142e-06	-1.77668	-0.555726	1.22328567688085	0.00012444481075773	1.22328567688085	0.00012444481075773	0.00212345409251044
ENSSSCG00000037594	-0.477073	-1.73324	-1.25574	3.0911097151893e-05	2.62581504649082	1.3696442528416	-1.2565	0.000125104157905214	-1.2565	0.000125104157905214	0.00213228998547269
ENSSSCG00000006510	-0.186217	-1.60868	-1.42229	1.16523221990284e-05	0.99218812483122	-0.430271	-1.42232	0.000125424830300498	-1.42232	0.000125424830300498	0.00213534002049447
ENSSSCG00000017672	0.0389606504994487	-0.890013	-0.928933	0.000107250792026855	-0.153427	-1.0824	-0.92896	0.000125987755627372	-0.92896	0.000125987755627372	0.00214250283751424
ENSSSCG00000038969	0.828286008207858	-1.42748	-2.25758	4.06821417363268e-05	0.171483360059466	-2.08429	-2.25492	0.000126354629266692	-2.25492	0.000126354629266692	0.00214631927752113
ENSSSCG00000050940	-0.254845	-1.92697	-1.67251	1.22414199659898e-05	0.0767433532352631	-1.59538	-1.67295	0.000126857333411115	-1.67295	0.000126857333411115	0.00215036959568419
ENSSSCG00000015603	0.0984959069524073	1.44728712113024	1.34904477352333	8.67207438775873e-06	-0.201563	1.14722829243562	1.35013452610174	0.000126878514008313	1.35013452610174	0.000126878514008313	0.00215036959568419
ENSSSCG00000022351	-0.774676	0.822888698221972	1.59815429687743	5.7418934552136e-07	-1.95664	-0.359074	1.60143889879896	0.000127176855107776	1.60143889879896	0.000127176855107776	0.00215300413023468
ENSSSCG00000006529	-0.0472602	2.54088042605515	2.5887928534629	1.61680925310973e-10	-2.67313	-0.0849856	2.60747501946697	0.000128827686431048	2.60747501946697	0.000128827686431048	0.00217834884847735
ENSSSCG00000012926	-0.864757	0.59818900433393	1.46288237032793	2.19914954383149e-06	-0.417878	1.04506734353532	1.4630025580226	0.000129107687110259	1.4630025580226	0.000129107687110259	0.00217834884847735
ENSSSCG00000055502	-0.499905	0.773066972412761	1.27397421997601	1.30170499401901e-05	0.139103031265723	1.41207459103849	1.27499241660264	0.000129070928363124	1.27499241660264	0.000129070928363124	0.00217834884847735
ENSSSCG00000028060	1.77807095890801	-4.60865	-6.44741	0.000107364334961011	4.15568284220468	-2.23104	-6.471	0.00012925881844638	-6.471	0.00012925881844638	0.00217845930372664
ENSSSCG00000000781	-0.876741	0.735403797982424	1.61265891023639	6.25384147799146e-06	-0.610931	1.00121291949672	1.61549591923325	0.000130655775146984	1.61549591923325	0.000130655775146984	0.00219954252976493
ENSSSCG00000012913	0.232548157950187	1.24255138248779	1.00987954837947	1.62450256989126e-05	-1.64776	-0.637754	1.01098363070398	0.000130869909131359	1.01098363070398	0.000130869909131359	0.00220068852777029
ENSSSCG00000062382	0.939321765090815	-1.76793	-2.70968	3.20265106793722e-05	0.5666065986799	-2.14065	-2.70842	0.000132666336024754	-2.70842	0.000132666336024754	0.00222592837960464
ENSSSCG00000009888	-0.207488	1.16905704235301	1.37625016981149	1.79837896345807e-05	-1.16447	0.212072365720587	1.37838861564367	0.00013263322136272	1.37838861564367	0.00013263322136272	0.00222592837960464
ENSSSCG00000007034	0.904293849003302	-0.804292	-1.70886	1.44002070189381e-05	0.586893424399044	-1.12169	-1.70777	0.000133002285597663	-1.70777	0.000133002285597663	0.00222908279988876
ENSSSCG00000025514	-0.00371009	-1.58057	-1.57648	2.35524796174437e-05	0.981861611252159	-0.595001	-1.5764	0.000133427601736234	-1.5764	0.000133427601736234	0.00223372630595537
ENSSSCG00000038262	0.0529403282131848	-1.60483	-1.65683	1.84618214162696e-05	1.99698310564538	0.339212769778224	-1.65773	0.000134679455610207	-1.65773	0.000134679455610207	0.0022521813070799
ENSSSCG00000023715	-0.15915	1.15845696553303	1.31760082514558	4.7185738321347e-07	-0.279522	1.03808451247002	1.3184133568776	0.000135080858183691	1.3184133568776	0.000135080858183691	0.00225638945704398
ENSSSCG00000023408	1.18435866759081	-0.0936092	-1.27741	5.151759372381e-05	2.15250601110701	0.874538016711027	-1.27725	0.000135269726238033	-1.27725	0.000135269726238033	0.00225704204344235
ENSSSCG00000016866	-0.333962	0.755482071176322	1.08944058761762	3.81269574440864e-05	-1.17421	-0.0847695	1.09006957961717	0.000136998268939285	1.09006957961717	0.000136998268939285	0.0022833549979073
ENSSSCG00000031273	0.303446773687737	-2.14434	-2.44879	2.83232038763126e-05	0.503722986575518	-1.94406	-2.4487	0.000137737969303682	-2.4487	0.000137737969303682	0.00228910376811149
ENSSSCG00000003715	0.656611621594889	-0.79301	-1.44997	4.22877473959777e-05	1.17274064023153	-0.276882	-1.44877	0.000137645130272235	-1.44877	0.000137645130272235	0.00228910376811149
ENSSSCG00000002508	0.284476823602217	-0.665207	-0.949697	5.82203292169674e-05	0.728322958325311	-0.221361	-0.949368	0.000137798972434932	-0.949368	0.000137798972434932	0.00228910376811149
ENSSSCG00000009178	1.0270812525912	5.19704915388042	4.17016063779962	2.82318763589295e-19	-5.99552	-1.82555	4.08257914128047	0.000138495638154407	4.08257914128047	0.000138495638154407	0.00229814292959522
ENSSSCG00000016002	0.432238155624029	-0.890554	-1.32264	4.49626219596236e-05	0.896257578962627	-0.426535	-1.32202	0.000139855468877776	-1.32202	0.000139855468877776	0.00231815439997959
ENSSSCG00000006488	-0.349207	1.28218838680844	1.63172149592985	2.4085982874319e-07	-2.37187	-0.740474	1.63411714330309	0.000140822660260945	1.63411714330309	0.000140822660260945	0.00233162090346336
ENSSSCG00000037958	-0.712835	0.769016721317795	1.48214036112578	0.000142016579358901	0.0998259933180018	1.58167824251732	1.48342808063966	8.12136631383261e-06	1.48214036112578	0.000142016579358901	0.00234880768518173
ENSSSCG00000026994	-0.657869	-2.29056	-1.63327	5.44494486035117e-05	0.352764533990089	-1.27992	-1.6333	0.000142355159613629	-1.6333	0.000142355159613629	0.00235182586611682
ENSSSCG00000013440	-0.17639	-3.88839	-3.71649	5.24846149788899e-05	1.97070459476101	-1.7413	-3.73585	0.000143042390985047	-3.73585	0.000143042390985047	0.00236059113359442
ENSSSCG00000004027	0.484906109788204	-1.02426	-1.50968	2.38020995981148e-05	0.86522236958316	-0.643942	-1.50743	0.000143383853359688	-1.50743	0.000143383853359688	0.00236363732885166
ENSSSCG00000042874	-0.662107	1.23760721479068	1.90139665769272	2.0239962691756e-06	-0.327405	1.57230894527226	1.90582075978641	0.00014476566413217	1.90582075978641	0.00014476566413217	0.00238380793604307
ENSSSCG00000017861	-1.29645	0.159879573426793	1.45730925101232	2.37080513141133e-05	0.105078013479796	1.56140788067001	1.45736616915093	0.000145726310026882	1.45736616915093	0.000145726310026882	0.00239700689211248
ENSSSCG00000037536	0.546494227306428	-1.02785	-1.57428	2.08170073219216e-05	-0.292361	-1.86671	-1.57395	0.000146090870554246	-1.57395	0.000146090870554246	0.00239912031845615
ENSSSCG00000029125	-0.224138	-1.53066	-1.30631	1.99379980341088e-05	0.384338840940886	-0.922178	-1.30675	0.000146260882562006	-1.30675	0.000146260882562006	0.00239912031845615
ENSSSCG00000002667	-0.0629713	-1.32272	-1.25957	2.33828335551649e-05	0.806585345979964	-0.453159	-1.25986	0.000146332486404805	-1.25986	0.000146332486404805	0.00239912031845615
ENSSSCG00000013444	0.924474262953121	-0.349342	-1.27385	2.7041678979404e-05	-1.1092	-2.38302	-1.27332	0.000147566731468373	-1.27332	0.000147566731468373	0.00241672602503692
ENSSSCG00000001862	-0.129114	1.10406779464093	1.23328812990349	2.20616519794676e-05	-0.649173	0.584008640714344	1.23440886096833	0.000149697016515404	1.23440886096833	0.000149697016515404	0.00244629603886941
ENSSSCG00000007931	-0.533527	0.514546534281174	1.04853159498148	1.27382113665045e-05	-0.356099	0.691974820144383	1.04917090096736	0.000149642388686457	1.04917090096736	0.000149642388686457	0.00244629603886941
ENSSSCG00000012318	0.577763447448856	1.85505976921694	1.2776298709293	5.7649917635573e-05	0.0846831488236545	1.36197942270184	1.27861304655508	0.000151108019398874	1.27861304655508	0.000151108019398874	0.00246667879553937
ENSSSCG00000017592	-0.0188062	-1.46578	-1.44713	2.47704541041305e-05	0.357575049867115	-1.0894	-1.4473	0.000151682386736316	-1.4473	0.000151682386736316	0.00247199338716223
ENSSSCG00000000974	0.504880520716614	-0.897871	-1.40302	6.62055259338483e-05	-0.322955	-1.72571	-1.40187	0.000151761723178142	-1.40187	0.000151761723178142	0.00247199338716223
ENSSSCG00000036893	1.25368063231052	-4.87837	-5.7397	0.000117209145806178	2.78590369694501	-3.34615	-5.7487	0.000153504673224759	-5.7487	0.000153504673224759	0.00249768348971646
ENSSSCG00000028748	0.372466364186961	2.56874713189552	2.1965875569749	1.64584921270983e-09	-2.49599	-0.299714	2.21470878342514	0.000154693835064562	2.21470878342514	0.000154693835064562	0.00251361350791465
ENSSSCG00000009101	1.11953391173294	-0.998161	-2.11741	3.10844194362789e-05	1.42974950350839	-0.687946	-2.11559	0.000154817371430597	-2.11559	0.000154817371430597	0.00251361350791465
ENSSSCG00000001091	5.83682149701849	-3.93816	-9.46052	0.000155623509183096	10.5152023337658	0.740236958190608	-9.46832	8.68301357462979e-05	-9.46052	0.000155623509183096	0.00251425684014032
ENSSSCG00000017942	2.25332361071557	-6.75887	-7.5886	0.000155736635346479	6.96370718465452	-2.04848	-7.4356	9.91484762567715e-06	-7.5886	0.000155736635346479	0.00251425684014032
ENSSSCG00000034653	-0.737314	-5.51091	-4.69598	7.09030983481946e-05	2.40706767272404	-2.36654	-4.74525	0.000155713547811903	-4.74525	0.000155713547811903	0.00251425684014032
ENSSSCG00000015984	-0.317327	-2.37659	-2.05897	2.80011946864945e-05	1.36584815915724	-0.693416	-2.06119	0.000155582015151795	-2.06119	0.000155582015151795	0.00251425684014032
ENSSSCG00000025751	-0.631705	0.819006943831269	1.45095661393078	2.52761876425898e-07	-1.86902	-0.418309	1.45113222535698	0.000155521827765966	1.45113222535698	0.000155521827765966	0.00251425684014032
ENSSSCG00000007188	-0.190763	0.92548564404261	1.11634505983071	2.36212741165489e-05	-0.657134	0.459115400042396	1.11702389749135	0.00015585822583733	1.11702389749135	0.00015585822583733	0.00251425684014032
ENSSSCG00000028132	-0.431677	1.21907013758923	1.65115036800522	8.47313938074839e-07	-0.392313	1.25843422118581	1.65273402615048	0.000156637540893815	1.65273402615048	0.000156637540893815	0.00252412601994343
ENSSSCG00000003705	0.295968664413469	-1.473	-1.76837	2.63966192979479e-05	1.32094109128647	-0.448031	-1.76894	0.000157496602935423	-1.76894	0.000157496602935423	0.00253525781669661
ENSSSCG00000002254	-0.911788	1.31389349209546	2.22621723616418	1.41258807333749e-06	-1.83044	0.395240174437522	2.23868532099575	0.000158512982357032	2.23868532099575	0.000158512982357032	0.00254346656567987
ENSSSCG00000012771	-0.624321	1.22188980838618	1.84700891096845	6.69621342690356e-06	-0.987469	0.858741119625335	1.84845	0.000158385612842943	1.84845	0.000158385612842943	0.00254346656567987
ENSSSCG00000011215	0.107969118017999	1.92434513986645	1.81678208421123	5.44733848865545e-08	-2.07072	-0.254347	1.82808923692513	0.000158211773435035	1.82808923692513	0.000158211773435035	0.00254346656567987
ENSSSCG00000039166	0.715361926848496	-1.19882	-1.91429	1.26819788661243e-05	-1.03303	-2.94722	-1.91344	0.000158883160719081	-1.91344	0.000158883160719081	0.00254669423675999
ENSSSCG00000031141	2.15417319971989	-0.836085	-2.98994	2.92589185736487e-05	1.79959473438922	-1.19067	-2.98811	0.000159550927505606	-2.98811	0.000159550927505606	0.00255467994126139
ENSSSCG00000032986	0.400699193746196	-1.32969	-1.73104	2.04648094967373e-05	-0.143422	-1.87381	-1.73032	0.000161580110062057	-1.73032	0.000161580110062057	0.00258168347646343
ENSSSCG00000051883	0.30008520254835	-1.28274	-1.58328	2.80690345006684e-05	-0.383915	-1.96674	-1.5825	0.000161519527119269	-1.5825	0.000161519527119269	0.00258168347646343
ENSSSCG00000018045	-0.187267	-1.38515	-1.1978	5.36405773333318e-05	0.0890897693489995	-1.10879	-1.19784	0.000162019023378048	-1.19784	0.000162019023378048	0.00258595405215788
ENSSSCG00000054274	0.155622216939606	-1.64079	-1.7972	2.05067386698713e-05	0.37411663538417	-1.42229	-1.79552	0.000163095500171761	-1.79552	0.000163095500171761	0.00260038084771209
ENSSSCG00000000707	-0.499991	-3.77337	-3.29158	0.000100264238978364	1.60938529045893	-1.66399	-3.29753	0.000163501083735211	-3.29753	0.000163501083735211	0.00260409178503004
ENSSSCG00000012124	-0.0701546	1.5252682165936	1.59642867115298	2.90675691153397e-06	-0.624854	0.970569031593804	1.60110553648604	0.000165010079010476	1.60110553648604	0.000165010079010476	0.00262535043342222
ENSSSCG00000038873	0.0834533846579399	-1.14949	-1.23252	2.83520657374013e-05	1.44273463405918	0.209786647129124	-1.23238	0.000166367228714079	-1.23238	0.000166367228714079	0.00264415088083864
ENSSSCG00000023776	0.571848470523631	-2.41114	-2.98029	5.86618770824104e-05	3.34704941255936	0.364058299187048	-2.98448	0.000167999845159082	-2.98448	0.000167999845159082	0.00266167578024383
ENSSSCG00000010687	0.461922626657144	-0.698576	-1.16067	4.27262919798037e-05	0.122491283374411	-1.03801	-1.15939	0.000167969225034208	-1.15939	0.000167969225034208	0.00266167578024383
ENSSSCG00000036350	-0.115992	0.76506880208713	0.881119542712433	0.000167798912161228	2.51081306881597	3.39187366004503	0.881063709640272	1.65487511314926e-05	0.881119542712433	0.000167798912161228	0.00266167578024383
ENSSSCG00000036639	0.226476359322577	1.49317432102744	1.26718566309999	2.13754868681454e-06	0.376099668114086	1.64279733319302	1.26743186722427	0.000168769802154083	1.26743186722427	0.000168769802154083	0.00267106576581467
ENSSSCG00000038085	-0.328378	2.35603026532874	2.68521802542829	9.10713634072452e-11	-2.55607	0.128342699009436	2.69700416569854	0.000169598034067952	2.69700416569854	0.000169598034067952	0.00267690557427728
ENSSSCG00000035223	0.917945106430336	-1.54781	-2.46925	0.000125518570872489	0.443670899448409	-2.02209	-2.46543	0.000169671787577806	-2.46543	0.000169671787577806	0.00267690557427728
ENSSSCG00000038042	-0.580203	1.26439739097952	1.84675795389987	3.94952899278655e-07	-0.8186	1.02600080486573	1.85259279830517	0.000169352010267339	1.85259279830517	0.000169352010267339	0.00267690557427728
ENSSSCG00000011603	0.37703072992922	1.77656312678747	1.39937604960133	6.13020754505939e-06	-0.293372	1.10615974663332	1.39980011296914	0.000170132189716508	1.39980011296914	0.000170132189716508	0.00267961602126309
ENSSSCG00000004854	-0.883031	0.325163739285742	1.2080987279117	0.000170199278711673	0.018820965267239	1.22701564191903	1.2083115219162	1.51011659795018e-07	1.2080987279117	0.000170199278711673	0.00267961602126309
ENSSSCG00000033295	-0.270409	0.866119674514154	1.13723968147138	7.82016854993351e-06	0.526163242112189	1.66269123864415	1.13800929319143	0.000170783112950015	1.13800929319143	0.000170783112950015	0.00268600121379736
ENSSSCG00000040007	-0.862897	0.913807992076453	1.77730624245561	3.76993546918621e-08	-1.25114	0.525561436699292	1.78125069253617	0.000172056821426455	1.78125069253617	0.000172056821426455	0.00270039596711709
ENSSSCG00000037639	-0.337664	-1.68373	-1.34635	3.89743421033899e-05	0.362175872839475	-0.983888	-1.34615	0.000171889458846859	-1.34615	0.000171889458846859	0.00270039596711709
ENSSSCG00000017134	0.334643102015913	-1.0568	-1.39169	6.20287096696531e-05	0.851510754819358	-0.53993	-1.3908	0.000172689261479903	-1.3908	0.000172689261479903	0.00270627650347794
ENSSSCG00000036210	-0.333681	0.534607554591022	0.868284677291699	0.000105220827928602	-0.0265933	0.841695358921953	0.868827678067824	0.000172790734475727	0.868827678067824	0.000172790734475727	0.00270627650347794
ENSSSCG00000055213	0.855860102031732	-0.409356	-1.26539	1.46038959096908e-05	-0.0950491	-1.36027	-1.26388	0.000173290794140163	-1.26388	0.000173290794140163	0.00271129013012445
ENSSSCG00000034987	1.14847984643123	-2.42933	-3.58271	9.39088570739883e-05	2.91482915320494	-0.662981	-3.58311	0.000174305216217502	-3.58311	0.000174305216217502	0.00272433266882687
ENSSSCG00000011504	-0.333159	1.53524342366059	1.86946037512487	2.44486892437443e-07	-1.07663	0.791767335018158	1.87963342628064	0.000174933182398753	1.87963342628064	0.000174933182398753	0.00273131425824042
ENSSSCG00000009393	-1.21887	0.903567873077836	2.12281493815041	1.72339405306939e-07	-1.78735	0.335089041424223	2.12903105858041	0.000175290254372852	2.12903105858041	0.000175290254372852	0.00273405617250079
ENSSSCG00000029590	0.372549660138911	-1.23517	-1.60765	8.55499807922891e-05	1.98784225725419	0.380120702683955	-1.60735	0.00017576579820093	-1.60735	0.00017576579820093	0.00273863834694251
ENSSSCG00000032372	0.339063045479401	-1.33493	-1.67381	2.87271490946038e-05	1.26661210150609	-0.407383	-1.67308	0.00017634223557621	-1.67308	0.00017634223557621	0.00274194887866539
ENSSSCG00000030396	-0.966557	0.189154369271045	1.1558874638696	2.79193912387655e-05	0.795381665863079	1.95109254694123	1.15576288358248	0.000176235093082213	1.15576288358248	0.000176235093082213	0.00274194887866539
ENSSSCG00000024587	-0.0789016	-2.19434	-2.1147	3.5868911387669e-05	1.94613771750501	-0.169299	-2.11652	0.000178998116891607	-2.11652	0.000178998116891607	0.00278037590433592
ENSSSCG00000035264	-0.206023	1.08570794325777	1.29198087432831	0.000128611310071369	0.227271518725182	1.51900237076903	1.29281012084572	0.000179208108257938	1.29281012084572	0.000179208108257938	0.00278077092391591
ENSSSCG00000010896	2.65011283517095	0.74957627130672	-1.90108	0.000122290251055917	1.43332541200185	-0.467211	-1.89685	0.000179601052532206	-1.89685	0.000179601052532206	0.00278113983402132
ENSSSCG00000012973	0.749898404327237	-0.867552	-1.61808	2.2340813267791e-05	-0.272065	-1.88952	-1.61642	0.00017955985112966	-1.61642	0.00017955985112966	0.00278113983402132
ENSSSCG00000034266	-0.687281	-2.48699	-1.80133	0.000111682850460895	1.23090899449922	-0.568804	-1.80068	0.000179847949446214	-1.80068	0.000179847949446214	0.00278210375185432
ENSSSCG00000003736	0.214599086319719	-2.65282	-2.86929	8.89524859809336e-05	2.42302465617883	-0.444399	-2.87404	0.000180212024480637	-2.87404	0.000180212024480637	0.00278487648497411
ENSSSCG00000014559	-0.119727	1.04194763679999	1.16132348224572	1.04174344531826e-05	-1.63871	-0.477034	1.16317227564908	0.000180675208250135	1.16317227564908	0.000180675208250135	0.00278917352736146
ENSSSCG00000038506	0.262763447983469	1.75614547883977	1.4932858896135	9.82757571618049e-08	-0.0207595	1.47262	1.49440770905836	0.000181256398983803	1.49440770905836	0.000181256398983803	0.00279528164123742
ENSSSCG00000022559	-0.894173	0.471498490054627	1.36636123841102	3.58642940945405e-05	-0.29439	1.07128138965293	1.36740161318304	0.000182559784254306	1.36740161318304	0.000182559784254306	0.00281250334290351
ENSSSCG00000025109	-0.0321911	1.46749025449932	1.49949373172299	5.39676475567344e-07	-0.710908	0.788772780705628	1.50068744836316	0.000185037591404514	1.50068744836316	0.000185037591404514	0.00284485856091001
ENSSSCG00000039740	-0.683338	0.688220197293989	1.37214175463542	0.000185029128684786	1.04117647006195	2.4127342330655	1.37283953074229	3.15434267843196e-05	1.37214175463542	0.000185029128684786	0.00284485856091001
ENSSSCG00000026038	-0.895072	1.15626783990945	2.05283779224807	5.88297106858521e-09	-1.82996	0.221377644618088	2.05913666499433	0.000186653328099457	2.05913666499433	0.000186653328099457	0.00286385508602293
ENSSSCG00000016069	0.306346435403909	-1.72329	-2.02857	7.24519578031401e-05	2.36466778362307	0.335028889165685	-2.0292	0.000186626434681636	-2.0292	0.000186626434681636	0.00286385508602293
ENSSSCG00000022968	0.443665756776594	-2.78083	-3.23353	0.000156968312452631	2.23717050272222	-0.987321	-3.23255	0.000188220806760075	-3.23255	0.000188220806760075	0.00288496734023809
ENSSSCG00000027529	0.884566141785083	-1.42413	-2.30822	3.65994225220414e-05	1.15743218784684	-1.15127	-2.30827	0.000189220590529061	-2.30827	0.000189220590529061	0.00289674128461053
ENSSSCG00000004908	0.213712023366385	1.68040079231611	1.46741715029822	1.77494586556864e-06	0.295763291799513	1.76245175064537	1.46748345946705	0.000189373476162565	1.46748345946705	0.000189373476162565	0.00289674128461053
ENSSSCG00000000182	4.5583387991834	0.22401114302382	-4.33706	6.36399042686927e-05	2.74846960509371	-1.58586	-4.30805	0.00019011219167734	-4.30805	0.00019011219167734	0.00289897292547922
ENSSSCG00000021514	-1.40114	1.00179578959614	2.40445491939942	4.28360427633629e-08	-2.23661	0.166318507582893	2.41265722484565	0.000190071304268491	2.41265722484565	0.000190071304268491	0.00289897292547922
ENSSSCG00000016954	0.33543418453096	-0.782175	-1.11795	4.51220507086526e-05	0.110637763705933	-1.00697	-1.11725	0.000190481396178697	-1.11725	0.000190481396178697	0.00289897292547922
ENSSSCG00000003787	-0.1098	-1.20689	-1.09694	0.000189797667407824	2.8972449739292	1.8001565204738	-1.09697	1.03186292665839e-05	-1.09694	0.000189797667407824	0.00289897292547922
ENSSSCG00000009898	-0.759198	0.303942029805671	1.06297481721707	0.000190317605476897	-0.157958	0.905182801390702	1.06336588191721	9.68165188800561e-07	1.06297481721707	0.000190317605476897	0.00289897292547922
ENSSSCG00000017254	1.01138837116463	-0.969565	-1.98044	4.73039533239678e-05	1.62768995808741	-0.353264	-1.97883	0.000192262266647186	-1.97883	0.000192262266647186	0.00291380681446672
ENSSSCG00000010732	0.428983296199352	-1.54682	-1.97586	1.6181557599123e-05	-0.492124	-2.46793	-1.97489	0.000191900067927977	-1.97489	0.000191900067927977	0.00291380681446672
ENSSSCG00000038494	0.552840242324201	-0.910813	-1.46436	2.06397579624834e-05	0.0125688208505002	-1.45108	-1.46293	0.000192423029162699	-1.46293	0.000192423029162699	0.00291380681446672
ENSSSCG00000025701	-0.480093	0.926991524547474	1.40739906937456	4.06877730842133e-06	-0.575227	0.831857104585621	1.40974557982422	0.000192168315063064	1.40974557982422	0.000192168315063064	0.00291380681446672
ENSSSCG00000010116	-1.12765	0.129417205969381	1.25738784000787	7.70122180601677e-06	-1.48319	-0.226123	1.25850337945716	0.000192294251394962	1.25850337945716	0.000192294251394962	0.00291380681446672
ENSSSCG00000024800	-0.0817915	-3.61496	-3.53946	0.000193023837142571	3.31768645124614	-0.215495	-3.54464	0.000132151158780731	-3.53946	0.000193023837142571	0.00291997003436458
ENSSSCG00000010036	1.14991174730982	-2.37631	-3.53336	7.68068865543305e-05	2.12471024957356	-1.40151	-3.53207	0.000193556338918389	-3.53207	0.000193556338918389	0.00292386103357593
ENSSSCG00000004558	0.0649036059443583	-1.67282	-1.73784	2.78095433906019e-05	1.00901206600127	-0.728715	-1.73708	0.000193669165162858	-1.73708	0.000193669165162858	0.00292386103357593
ENSSSCG00000014921	0.653489290750418	1.76926920276853	1.11561308224573	1.47445304598471e-05	-0.383441	0.732338375611749	1.1169458874438	0.000195422282315073	1.1169458874438	0.000195422282315073	0.00294737490254375
ENSSSCG00000010381	-0.919993	-2.2219	-1.30246	8.10109933390779e-05	0.042215525436108	-1.2597	-1.30262	0.000196783020185748	-1.30262	0.000196783020185748	0.00296492976513867
ENSSSCG00000013442	0.557848111815448	-0.622693	-1.18133	3.36674451302915e-05	-1.49226	-2.6728	-1.17953	0.000197233767613179	-1.17953	0.000197233767613179	0.0029657895974329
ENSSSCG00000028805	-0.892087	0.117764014988939	1.0097559933024	0.0001971420757106	-0.461257	0.548593994500284	1.00987423136317	8.14980400090793e-05	1.0097559933024	0.0001971420757106	0.0029657895974329
ENSSSCG00000005487	-0.07057	-2.00333	-1.93397	4.78616360670861e-05	0.618176096217789	-1.31458	-1.93267	0.0001981589884749	-1.93267	0.0001981589884749	0.00297673128549484
ENSSSCG00000011377	-0.110279	1.41671661678285	1.52732380215816	5.55247502381254e-06	0.741608984461844	2.26860453427419	1.52733763673507	0.000200175871787526	1.52733763673507	0.000200175871787526	0.00300403372532137
ENSSSCG00000016448	1.39079009669205	-3.18998	-4.59205	0.000161855475819147	3.74833138295825	-0.832436	-4.59561	0.000200925403024852	-4.59561	0.000200925403024852	0.00300928732343484
ENSSSCG00000037143	-0.0998515	1.1417595892999	1.24206050463287	1.05001889661237e-06	-1.39129	-0.149681	1.24460769661146	0.000200882696210006	1.24460769661146	0.000200882696210006	0.00300928732343484
ENSSSCG00000005002	1.37797165599006	-5.04756	-6.20533	0.000201507166255983	6.03194002442916	-0.393595	-6.19757	6.89654916340827e-05	-6.20533	0.000201507166255983	0.00301449231351933
ENSSSCG00000036883	-0.897587	0.701312195861386	1.59926430797922	4.69660188984888e-06	-3.1634	-1.5645	1.59891257197097	0.000201873149554723	1.59891257197097	0.000201873149554723	0.00301449231351933
ENSSSCG00000036476	-0.419539	0.981116651431657	1.40081208554156	1.03403322657143e-06	-0.0418707	1.35878482688388	1.40154221560407	0.000201763912168677	1.40154221560407	0.000201763912168677	0.00301449231351933
ENSSSCG00000015202	1.11730352377525	-3.93694	-5.09547	0.000136671341868065	2.7193863974014	-2.33486	-5.11173	0.000204274853188292	-5.11173	0.000204274853188292	0.00304733585444356
ENSSSCG00000030283	-0.0846115	-1.74655	-1.65966	0.000205817167227696	3.47342411333737	1.81148563913235	-1.66199	0.00013510279184362	-1.65966	0.000205817167227696	0.00306730688290772
ENSSSCG00000010631	-1.59909	-0.193303	1.40630613110281	3.96146843066638e-05	-0.387117	1.01867212248332	1.4083495089678	0.000206079066821041	1.4083495089678	0.000206079066821041	0.00306817519742354
ENSSSCG00000024081	-0.491347	0.811675657652988	1.30309640537452	5.9185012117019e-06	-1.49548	-0.192459	1.30558400988065	0.000207009017903054	1.30558400988065	0.000207009017903054	0.00307594168909794
ENSSSCG00000020830	0.486658480984619	-0.744466	-1.23104	5.53572843712754e-05	-1.40218	-2.6333	-1.23072	0.000206943511667988	-1.23072	0.000206943511667988	0.00307594168909794
ENSSSCG00000008200	0.602402609123774	-2.9869	-3.59542	0.000207500309832437	0.362670871781216	-3.22662	-3.59194	2.25827222476949e-06	-3.59542	0.000207500309832437	0.00308020410664564
ENSSSCG00000012171	0.958711305902331	2.35182751886203	1.39296905310846	2.66098303642757e-06	-2.83806	-1.44495	1.39677060980878	0.00020849173078227	1.39677060980878	0.00020849173078227	0.00309187490915006
ENSSSCG00000000739	1.71542487958875	-1.74433	-3.46718	7.75297323338352e-05	1.86878593328714	-1.59097	-3.46056	0.00021261658302391	-3.46056	0.00021261658302391	0.00314994499156465
ENSSSCG00000031957	1.19706550696649	-1.90628	-3.09623	0.000213334256075207	11.9406167838667	8.83726978846657	-3.10296	2.09721983516019e-06	-3.09623	0.000213334256075207	0.00315747272719562
ENSSSCG00000005105	-0.783241	0.711059782304854	1.49501072778252	1.016084994657e-05	-0.347667	1.14663419848926	1.49768649171783	0.000213689048264269	1.49768649171783	0.000213689048264269	0.00315962010814302
ENSSSCG00000005058	-0.0764455	-1.3782	-1.30127	0.000120386705830455	1.6472367167808	0.34547902717012	-1.30104	0.000214924799214386	-1.30104	0.000214924799214386	0.00317477642133642
ENSSSCG00000036033	-0.88757	0.257886225575141	1.14542021918633	9.81596287981623e-06	-1.27418	-0.128728	1.14702396796088	0.000215298373215609	1.14702396796088	0.000215298373215609	0.00317717981316315
ENSSSCG00000004480	-0.0104257	1.21445486058141	1.22473973514957	0.000216388163585281	-0.993876	0.231004417372954	1.22596428195603	6.23698554521573e-05	1.22473973514957	0.000216388163585281	0.00318701902320569
ENSSSCG00000039336	-0.362529	0.648078821229715	1.01056698844594	5.16203257348983e-05	-0.568234	0.442374219026232	1.01169510784999	0.000216342376470746	1.01169510784999	0.000216342376470746	0.00318701902320569
ENSSSCG00000015903	1.56981607691167	-5.99583	-7.01596	0.000218901041827447	6.49345700217473	-1.07219	-7.01156	9.8152244934112e-05	-7.01596	0.000218901041827447	0.00321910259498344
ENSSSCG00000039838	1.16367342061633	-0.553204	-1.71599	4.77375021198348e-05	1.84935569195801	0.132477597973257	-1.71471	0.000219207490705051	-1.71471	0.000219207490705051	0.00321910259498344
ENSSSCG00000031088	0.717496554591746	-0.570701	-1.28822	7.48561487471533e-05	-3.08113	-4.36932	-1.2879	0.00021919625785044	-1.2879	0.00021919625785044	0.00321910259498344
ENSSSCG00000038081	-0.64745	0.674708416324353	1.32234042299689	1.41662731743066e-05	-0.847315	0.474843075363171	1.32323184009354	0.000219893191574021	1.32323184009354	0.000219893191574021	0.00322602796245937
ENSSSCG00000010690	-0.32669	0.664061373979796	0.990896658690365	2.14267408458249e-05	-0.486737	0.504014460685057	0.991943796767314	0.000221298467911205	0.991943796767314	0.000221298467911205	0.00324348639690479
ENSSSCG00000005000	1.01247724137289	-2.42445	-3.43461	0.000124623373732671	4.08998736047109	0.65306246621003	-3.43828	0.00022290592781002	-3.43828	0.00022290592781002	0.00326246241690584
ENSSSCG00000038628	-0.541341	0.759266301470429	1.30036818633593	1.4014789540565e-06	-0.235229	1.0653781270204	1.30108756254104	0.000223026235442558	1.30108756254104	0.000223026235442558	0.00326246241690584
ENSSSCG00000004648	-0.358902	-2.28039	-1.92368	3.93495831468379e-05	0.0351426695236884	-1.88634	-1.92357	0.000223371541946689	-1.92357	0.000223371541946689	0.0032643443477311
ENSSSCG00000002039	0.0712478596948139	1.50686215806526	1.43562810227169	2.24262601694392e-06	-0.20152	1.23409343159676	1.43561105897028	0.000224208743835662	1.43561105897028	0.000224208743835662	0.00327340420869373
ENSSSCG00000007512	0.1587515745272	-2.0415	-2.20048	3.04624384141706e-05	0.116165707769167	-2.08409	-2.20141	0.000226577857273882	-2.20141	0.000226577857273882	0.00330479048939552
ENSSSCG00000038870	-0.0505703	-1.58198	-1.53147	3.6154016609245e-05	0.995656671280046	-0.535756	-1.53158	0.000227709198916313	-1.53158	0.000227709198916313	0.00331521881986559
ENSSSCG00000013241	-0.0551349	-1.27337	-1.21854	5.47357300369116e-05	-2.19087	-3.4091	-1.2182	0.000227732891654668	-1.2182	0.000227732891654668	0.00331521881986559
ENSSSCG00000003472	1.35183186200175	-2.14737	-3.50189	6.03836693445392e-05	1.45272308229706	-2.04648	-3.50083	0.000227995331018873	-3.50083	0.000227995331018873	0.00331583557187389
ENSSSCG00000009820	-0.137435	1.36094802425759	1.4997598509383	8.06155262495274e-05	0.259645468243259	1.75802844062247	1.50412726291462	0.000228697512618359	1.50412726291462	0.000228697512618359	0.00332284033039616
ENSSSCG00000048201	1.08041376825875	-2.20702	-3.28995	6.40195137470581e-05	1.10052892243211	-2.18691	-3.29012	0.000229982734170354	-3.29012	0.000229982734170354	0.0033382946587136
ENSSSCG00000017940	0.337650266253355	-0.76456	-1.1023	0.000230293692324501	1.41948684876178	0.317276717931922	-1.1017	0.00010658929705743	-1.1023	0.000230293692324501	0.00333959101275578
ENSSSCG00000008394	-0.0133056	-1.85009	-1.83693	6.21568693227302e-05	1.05466146352496	-0.782123	-1.83745	0.00023081933777075	-1.83745	0.00023081933777075	0.00334399515595374
ENSSSCG00000011968	-1.31586	0.227314144066869	1.54394606882186	3.22119604580291e-05	0.482308048755151	2.02548556932232	1.54502342980054	0.00023105638375642	1.54502342980054	0.00023105638375642	0.00334421376950814
ENSSSCG00000005510	1.69649092107928	-0.310523	-2.00724	2.77299438733829e-05	1.13846709065203	-0.868547	-2.00507	0.000231387764370583	-2.00507	0.000231387764370583	0.00334579601321649
ENSSSCG00000016968	0.130917767721216	-1.069	-1.2001	5.20689350495182e-05	0.961927870928923	-0.237989	-1.19939	0.000232203500940533	-1.19939	0.000232203500940533	0.00335437214637681
ENSSSCG00000016472	-2.51771	-6.25321	-3.4864	0.000234773994683646	2.0217269014583	-1.7138	-3.52536	0.00022443710060471	-3.4864	0.000234773994683646	0.00338085223577938
ENSSSCG00000029918	-0.341803	1.09577256709347	1.43830011209735	3.75446427019521e-07	-0.744769	0.692805690728587	1.4399976865671	0.000234600514792699	1.4399976865671	0.000234600514792699	0.00338085223577938
ENSSSCG00000012034	1.52586554758305	0.114806846370783	-1.41152	0.000103428474034447	1.34867682288287	-0.062382	-1.41008	0.000234619542194332	-1.41008	0.000234619542194332	0.00338085223577938
ENSSSCG00000012042	-0.105931	1.06626144465981	1.17214282527166	1.4783078331553e-05	-2.69899	-1.5268	1.17377045400145	0.000234934113682951	1.17377045400145	0.000234934113682951	0.00338085223577938
ENSSSCG00000001892	0.13162133014068	1.63955083967649	1.50826329229364	1.00252501218803e-07	-1.31594	0.19198750108807	1.51011940991609	0.000235529274147457	1.51011940991609	0.000235529274147457	0.00338407530564993
ENSSSCG00000006955	1.24856816723216	-0.234848	-1.4839	4.27951998755532e-05	0.148983275279885	-1.33443	-1.48266	0.000235607287159141	-1.48266	0.000235607287159141	0.00338407530564993
ENSSSCG00000016117	0.520648556468822	-1.08881	-1.60974	4.73022189823847e-05	0.576117463002547	-1.03334	-1.60872	0.000240733512594121	-1.60872	0.000240733512594121	0.00345441127071964
ENSSSCG00000014247	-0.806545	0.560190951834694	1.36642458124015	5.52853017543219e-05	-0.165819	1.20091674341575	1.36726130199597	0.000242991041062234	1.36726130199597	0.000242991041062234	0.00348348812148875
ENSSSCG00000034122	0.00887025958229398	1.51556089879243	1.50730803159244	4.26424409423226e-07	-1.43316	0.0735265521245289	1.51290923784795	0.000245300481156523	1.51290923784795	0.000245300481156523	0.00351086803799355
ENSSSCG00000036339	0.247104259001578	-1.24912	-1.4959	3.74509295821646e-05	0.746753174379263	-0.749468	-1.49516	0.000245599980888378	-1.49516	0.000245599980888378	0.00351086803799355
ENSSSCG00000005528	-0.187501	1.01892566051728	1.20647641108933	1.88057399390032e-05	-1.28142	-0.074989	1.20855562702661	0.000245555149311084	1.20855562702661	0.000245555149311084	0.00351086803799355
ENSSSCG00000002873	-0.908525	0.0208945607538072	0.929404780898921	0.000143227572895988	0.463187855927535	1.39260722765835	0.929404762570995	0.000246093501802138	0.929404762570995	0.000246093501802138	0.00351458842810694
ENSSSCG00000003894	-2.00499	-0.418673	1.58663527196964	3.91880837791098e-06	-1.01723	0.569087377258909	1.5865202068096	0.00024668006211731	1.5865202068096	0.00024668006211731	0.00351962925750143
ENSSSCG00000007962	-0.0886459	-1.92849	-1.84044	5.75905383583026e-05	1.09287430141839	-0.746972	-1.84052	0.00024789931243435	-1.84052	0.00024789931243435	0.00352700560948853
ENSSSCG00000003577	-1.12092	0.509130054938085	1.63038037302851	0.000247856670979444	1.39089558859813	3.02094954195236	1.63043255503835	8.0553336922914e-09	1.63038037302851	0.000247856670979444	0.00352700560948853
ENSSSCG00000002452	-0.220838	1.18702671625425	1.40759576699144	1.99406896304024e-06	1.15076086901224	2.55862523338042	1.40778951744089	0.000247726047995517	1.40778951744089	0.000247726047995517	0.00352700560948853
ENSSSCG00000006522	-0.274736	1.13776037220068	1.41333824076122	0.000248412852789444	0.633343504357071	2.0458395792503	1.41425957345346	0.000220852647870362	1.41333824076122	0.000248412852789444	0.00353097778582882
ENSSSCG00000038594	-0.298728	1.16235473351587	1.46127070173051	1.01138149772575e-05	-0.345094	1.11598789624269	1.46169868299829	0.000249312765457346	1.46169868299829	0.000249312765457346	0.00353975242853047
ENSSSCG00000015116	-0.723598	0.529500674429691	1.25347996808595	0.000249526516386975	-0.0258155	1.22728348065067	1.25426534056941	0.000121019102136485	1.25347996808595	0.000249526516386975	0.00353975242853047
ENSSSCG00000003630	0.164557296043151	-0.894116	-1.05877	3.92274306126126e-05	0.022874073821136	-1.0358	-1.0584	0.000249734972557768	-1.0584	0.000249734972557768	0.00353975242853047
ENSSSCG00000040869	0.72428839213536	-1.42626	-2.15136	2.95147148236208e-05	-0.662711	-2.81326	-2.15035	0.000251531201249813	-2.15035	0.000251531201249813	0.0035585170039727
ENSSSCG00000016634	0.28350403195999	1.51988290756434	1.23614091480075	2.3040234524606e-06	-1.24351	-0.00713476	1.23682078479537	0.00025135026536674	1.23682078479537	0.00025135026536674	0.0035585170039727
ENSSSCG00000010450	-0.78312	0.652883275093676	1.43617742931281	4.93193906479696e-06	-0.655987	0.780015899945488	1.43631092277938	0.000251830286148846	1.43631092277938	0.000251830286148846	0.0035594061176404
ENSSSCG00000032632	0.800264328556505	-2.58984	-3.39673	8.974049176597e-05	1.62086130177154	-1.76925	-3.39901	0.000252280739244416	-3.39901	0.000252280739244416	0.00356243101986468
ENSSSCG00000010170	-0.333127	-1.97416	-1.64066	3.95339137033119e-05	1.10256323432457	-0.538472	-1.64195	0.000253959524364311	-1.64195	0.000253959524364311	0.00357942764602159
ENSSSCG00000008540	-0.558366	0.427992709917811	0.986672815704278	1.41452037599371e-05	0.0759393132497105	1.06229776523111	0.986822855376571	0.000253754679514414	0.986822855376571	0.000253754679514414	0.00357942764602159
ENSSSCG00000013830	-0.494383	0.721142193382493	1.21591218550339	2.38948228627201e-06	-0.908726	0.306799289856814	1.21621736572924	0.000255736528148609	1.21621736572924	0.000255736528148609	0.00360110492487392
ENSSSCG00000034261	0.0985772271609949	1.52260575700487	1.42411560399198	2.91994906986281e-07	-0.947392	0.47663587640905	1.42434056352973	0.000257091089832686	1.42434056352973	0.000257091089832686	0.00361424849274842
ENSSSCG00000016763	0.361425326119121	-1.03642	-1.39754	0.000113659902660525	2.08597743813801	0.688133950614092	-1.3976	0.000257149690331606	-1.3976	0.000257149690331606	0.00361424849274842
ENSSSCG00000029615	-0.616752	0.626655737325171	1.24408895428755	1.30829474625659e-05	0.380353635442716	1.62376162191592	1.24552723072787	0.000257699898646074	1.24552723072787	0.000257699898646074	0.00361860612572264
ENSSSCG00000029652	-0.294197	0.956369794625649	1.25035345697262	3.01060987713099e-06	-0.643704	0.60686220441315	1.25084777297906	0.0002582712006187	1.25084777297906	0.0002582712006187	0.00362195508899411
ENSSSCG00000010313	-0.195322	0.803848820092528	0.99896176308805	0.000145133267027802	-0.206559	0.792611614058643	0.999561732246932	0.000258419175726333	0.999561732246932	0.000258419175726333	0.00362195508899411
ENSSSCG00000026536	-0.257379	-1.9364	-1.68105	8.26701797272173e-05	0.361696356774758	-1.31732	-1.67915	0.00026035376221065	-1.67915	0.00026035376221065	0.00364229353317351
ENSSSCG00000002558	0.793906828458331	-0.880314	-1.6745	5.20514050585945e-05	0.725316883282874	-0.948904	-1.67308	0.000260140896201698	-1.67308	0.000260140896201698	0.00364229353317351
ENSSSCG00000030206	1.72046510027718	-2.49353	-4.22658	0.00026130899150507	4.13220405724758	-0.0817947	-4.22286	0.000179968481809566	-4.22658	0.00026130899150507	0.00365014519873103
ENSSSCG00000002723	-0.258593	0.840565079678155	1.09911748351196	4.34554623979072e-06	-0.634468	0.464689812554156	1.09983568835306	0.000261399526742602	1.09983568835306	0.000261399526742602	0.00365014519873103
ENSSSCG00000013538	-0.300623	0.678954199008321	0.979561003166645	0.000171392157085875	0.513404709989018	1.49298238720825	0.980179037510722	0.000263831446319511	0.980179037510722	0.000263831446319511	0.0036806929645334
ENSSSCG00000015332	1.12065473637709	3.16341780751052	2.04339616891618	1.18301427795739e-05	-0.800217	1.24254635741125	2.05019	0.000264553586107543	2.05019	0.000264553586107543	0.00368735326723622
ENSSSCG00000012878	0.266591531497592	-1.2489	-1.51489	4.17251667696283e-05	1.13878424239427	-0.37671	-1.51543	0.000268964803697316	-1.51543	0.000268964803697316	0.00374537217865754
ENSSSCG00000035891	3.24791658945105	-3.48408	-6.7992	0.000269493110365877	6.88074398551296	0.148735055247942	-6.78457	0.000143411963963995	-6.7992	0.000269493110365877	0.00374926379859895
ENSSSCG00000027778	-0.485385	0.783778540531938	1.26988483485158	4.15549875755356e-06	0.657675437972145	1.9268388789587	1.26940634990218	0.000270833038087651	1.26940634990218	0.000270833038087651	0.00376413999391705
ENSSSCG00000022282	-0.310013	0.818549499559129	1.12856424693501	5.70112434310773e-05	-0.793563	0.334999183184875	1.13017735788892	0.000271062049074135	1.13017735788892	0.000271062049074135	0.00376413999391705
ENSSSCG00000040786	-1.22259	-0.112478	1.10984727071435	0.000273405706588107	-0.178125	0.931985606388487	1.11002711695561	3.84609503692244e-06	1.10984727071435	0.000273405706588107	0.00379318948541714
ENSSSCG00000024030	-0.489952	-1.96191	-1.47173	8.31237406873506e-05	1.97758345950673	0.505622732506319	-1.47166	0.000274424952035451	-1.47166	0.000274424952035451	0.00380382773902313
ENSSSCG00000007203	-0.605079	0.427737226185103	1.03292137824351	9.40595833143955e-06	-0.719334	0.313482077563074	1.03349603868902	0.000276112832887619	1.03349603868902	0.000276112832887619	0.0038237059311744
ENSSSCG00000037880	0.423411501170234	-1.31475	-1.73802	4.1047675101057e-05	-0.196467	-1.93463	-1.73837	0.000276797234603013	-1.73837	0.000276797234603013	0.00382966385102258
ENSSSCG00000000910	0.756182007521735	-1.53169	-2.28953	4.03317597722387e-05	-0.117101	-2.40498	-2.2863	0.000277252657591791	-2.2863	0.000277252657591791	0.00383244568067479
ENSSSCG00000000050	-0.00539105	1.29098232253267	1.29716873190647	5.55502733930127e-05	1.10887522018551	2.40524840699374	1.29752593821944	0.000281085533629977	1.29752593821944	0.000281085533629977	0.00388186593510803
ENSSSCG00000022447	0.256315810919963	1.89925126233697	1.64313115952324	2.87422878993516e-05	-0.127523	1.51541235258114	1.64318850486641	0.000281820001287677	1.64318850486641	0.000281820001287677	0.00388488742854659
ENSSSCG00000006830	0.0890134798614931	1.17010503003873	1.08112759529237	8.17416466308196e-05	-0.894678	0.186413461394317	1.08280718300329	0.00028172550420051	1.08280718300329	0.00028172550420051	0.00388488742854659
ENSSSCG00000000214	-1.38464	-0.0237962	1.36115605629499	3.8682171659901e-06	-0.543492	0.817351248621377	1.36064410067245	0.000283616299058626	1.36064410067245	0.000283616299058626	0.0039060756653714
ENSSSCG00000029392	1.54289037311611	-0.0663555	-1.60958	0.000142725013114847	1.84147447421664	0.232228734539311	-1.60658	0.000284937356257719	-1.60658	0.000284937356257719	0.00392068597875347
ENSSSCG00000017164	-0.0370158	1.3356009573438	1.3727813996492	3.69835826190915e-05	1.50713617084083	2.87975261532386	1.37302185392537	0.000285668031601667	1.37302185392537	0.000285668031601667	0.00392715349648021
ENSSSCG00000024313	-0.216484	1.15165730050677	1.36830051796667	3.47719732372082e-06	-1.74741	-0.379268	1.36972061635192	0.000288381208820089	1.36972061635192	0.000288381208820089	0.00395713790992855
ENSSSCG00000003402	-1.14099	0.0784637885575892	1.22010317415165	1.94284208551767e-06	0.841561099267655	2.06101494762824	1.21995679602385	0.000288273203328	1.21995679602385	0.000288273203328	0.00395713790992855
ENSSSCG00000017259	-0.0201491	0.824277048583641	0.844467918394407	5.65638195770924e-05	0.437005443255687	1.28143145724564	0.844437031955579	0.00028863705867203	0.844437031955579	0.00028863705867203	0.00395713790992855
ENSSSCG00000003816	0.242826568691365	-1.07013	-1.31281	0.000155234087284623	1.36885086859391	0.0558976062538557	-1.31212	0.000289491003924422	-1.31212	0.000289491003924422	0.0039618413725972
ENSSSCG00000052889	-0.863464	0.38518906954846	1.24834296020027	6.81630043542951e-05	0.14140903991046	1.39006226349561	1.24906785720944	0.000289506029815459	1.24906785720944	0.000289506029815459	0.0039618413725972
ENSSSCG00000003396	-0.0195397	1.27084046025118	1.29020617988483	0.000139006128414706	0.0504678314792275	1.34084791578699	1.29057483563041	0.000292709131890373	1.29057483563041	0.000292709131890373	0.00400204037222528
ENSSSCG00000028974	0.628387775310801	-0.924048	-1.55161	5.18796557169837e-05	1.69751595035198	0.145079990255504	-1.55173	0.000293188419753306	-1.55173	0.000293188419753306	0.00400495913002998
ENSSSCG00000002955	-0.514973	-2.12982	-1.61289	0.00029388997738958	3.30874460711444	1.69389980135466	-1.6151	0.000175001934305877	-1.61289	0.00029388997738958	0.00401090605917464
ENSSSCG00000011928	-1.08911	0.200970558453483	1.28995260134135	1.26513058812424e-06	0.133978288107023	1.4240610655601	1.29052494255088	0.000294953914315387	1.29052494255088	0.000294953914315387	0.00402178337284157
ENSSSCG00000008317	-0.306993	1.74626875786626	2.05451859781011	7.30569749518221e-09	-1.74968	0.303578482242243	2.05787077163287	0.000296078397634748	2.05787077163287	0.000296078397634748	0.0040318574876229
ENSSSCG00000016625	-0.103275	-1.71138	-1.60896	0.000141494808253256	1.48773828522763	-0.12037	-1.60788	0.000296227931160719	-1.60788	0.000296227931160719	0.0040318574876229
ENSSSCG00000024357	1.48489097766655	-3.41079	-4.9413	0.000299770389623071	3.94483300288661	-0.950844	-4.92701	0.00020791328394427	-4.9413	0.000299770389623071	0.00407337803228149
ENSSSCG00000006719	-2.41485	-0.0393836	2.37732117965944	2.67719137948772e-08	-1.11536	1.26010312511857	2.37789715991306	0.000299859917915017	2.37789715991306	0.000299859917915017	0.00407337803228149
ENSSSCG00000005247	-1.38966	-0.210797	1.17938863236966	0.000199683726517643	-0.267273	0.911587980287475	1.18019149004243	0.000300089574290334	1.18019149004243	0.000300089574290334	0.00407337803228149
ENSSSCG00000026466	-0.685412	0.921671453567164	1.60729840880289	5.86324970306396e-07	-1.18507	0.422011088159141	1.60949812373983	0.000300528182571283	1.60949812373983	0.000300528182571283	0.00407565988010938
ENSSSCG00000011776	0.0245560270236676	-1.04461	-1.06963	0.000124653227449001	0.608883692014182	-0.460287	-1.06897	0.000302290340231318	-1.06897	0.000302290340231318	0.00409587100383567
ENSSSCG00000029251	-0.447238	0.496271759337713	0.943758160224594	0.000303183461993907	-0.450057	0.493452603919786	0.943758176766379	7.59727155927082e-05	0.943758160224594	0.000303183461993907	0.00410428142125984
ENSSSCG00000039946	-0.351332	1.54015294856567	1.89129743830882	5.25315986308509e-05	1.04491680609924	2.93640170773497	1.89250663776977	0.000303963375672274	1.89250663776977	0.000303963375672274	0.00411114558460875
ENSSSCG00000009649	2.82747400387175	-2.2491	-5.08462	0.000304634158087702	6.23510882287101	1.15853263512193	-5.0838	9.96879297205874e-05	-5.08462	0.000304634158087702	0.00411297978681026
ENSSSCG00000026706	-0.44466	1.12625045513484	1.57156275593337	3.69072666874306e-06	-0.505862	1.06504799937992	1.57338578253131	0.000304644948701151	1.57338578253131	0.000304644948701151	0.00411297978681026
ENSSSCG00000017694	-2.56694	-1.13345	1.43331820648885	1.23132155435309e-06	-0.873624	0.559866989779988	1.43381890880407	0.000308385247799668	1.43381890880407	0.000308385247799668	0.00415102206385962
ENSSSCG00000016364	0.415153556077686	1.66117244562363	1.24607240690059	0.000197393090425811	-0.936071	0.309948113903747	1.24685709062337	0.000308509255288245	1.24685709062337	0.000308509255288245	0.00415102206385962
ENSSSCG00000000038	0.15047570937917	1.23754	1.08734072191633	7.03011998967497e-05	0.940729591359318	2.02779381986379	1.08757619930079	0.000308564724996534	1.08757619930079	0.000308564724996534	0.00415102206385962
ENSSSCG00000031951	-0.0846816	0.72582694508712	0.810651751871247	0.000308117523587585	-0.0206525	0.789856116917115	0.810608472119929	6.90573547615686e-05	0.810651751871247	0.000308117523587585	0.00415102206385962
ENSSSCG00000002635	1.81363257451851	-1.25382	-3.07107	5.9839398685096e-05	0.640167934663834	-2.42729	-3.06294	0.000309914198193876	-3.06294	0.000309914198193876	0.00416174440658389
ENSSSCG00000020954	0.330032286134761	-1.80441	-2.13568	9.03519124322683e-05	1.42880880557325	-0.705631	-2.13516	0.000309863274214304	-2.13516	0.000309863274214304	0.00416174440658389
ENSSSCG00000028694	-0.631651	0.441741047298642	1.07385622258231	0.000310995644177396	0.688824116549654	1.76221651910654	1.07404320390458	7.93214910887296e-05	1.07385622258231	0.000310995644177396	0.00417254797045487
ENSSSCG00000009141	0.933542317429978	-0.585117	-1.51909	6.71740085460283e-05	-0.334567	-1.85323	-1.51694	0.000311353535127145	-1.51694	0.000311353535127145	0.00417363319729599
ENSSSCG00000009671	1.74838253505367	5.96863431730202	4.22216879659559	2.47798935562848e-12	-3.34078	0.879479534685685	3.27208046105963	0.00031255954174508	3.27208046105963	0.00031255954174508	0.00418061421739949
ENSSSCG00000028336	-0.236979	1.41660641978789	1.65425184954551	1.44103981453616e-06	-1.62629	0.0272985215090904	1.65994466356192	0.000312706724829709	1.65994466356192	0.000312706724829709	0.00418061421739949
ENSSSCG00000003120	-0.919997	0.301500916508667	1.2218483329668	0.000312193419491322	0.818938087242173	2.04043618563885	1.22199967821654	7.85274644456993e-05	1.2218483329668	0.000312193419491322	0.00418061421739949
ENSSSCG00000005689	-1.00337	0.0435835690593788	1.04699978641411	0.000110598841452958	-0.133481	0.913472198720875	1.04768854019712	0.000314517018685082	1.04768854019712	0.000314517018685082	0.00420108858202849
ENSSSCG00000013930	-0.619748	0.48429174093819	1.10375077367369	0.00027021510742687	-0.49315	0.610889696717944	1.10620605621895	0.000315934962041962	1.10620605621895	0.000315934962041962	0.00421629058732173
ENSSSCG00000022692	-0.278682	-2.83292	-2.55517	0.000152519356799237	2.50155895027774	-0.0526824	-2.5578	0.000317096379136782	-2.5578	0.000317096379136782	0.00422430693585666
ENSSSCG00000011695	0.541456684332678	2.86776250559219	2.32575102205444	4.52991062272937e-10	-2.5184	-0.192095	2.32887135144515	0.000317064333723988	2.32887135144515	0.000317064333723988	0.00422430693585666
ENSSSCG00000017133	0.285491242611557	-0.671363	-0.956766	0.000181908891387017	0.871589411489477	-0.0852649	-0.956167	0.000318102790780854	-0.956167	0.000318102790780854	0.00423397062605576
ENSSSCG00000005310	-0.107795	-1.52698	-1.42082	0.00022929034606857	0.19355364508503	-1.22564	-1.41897	0.000318574629009179	-1.41897	0.000318574629009179	0.00423650832769752
ENSSSCG00000031489	0.565401780569655	-0.978277	-1.54373	2.83278537832004e-05	-1.04298	-2.58666	-1.54295	0.000320852280791334	-1.54295	0.000320852280791334	0.00426303466903265
ENSSSCG00000021217	-0.550382	1.00879140431433	1.56080193217016	2.46728208114344e-05	1.22726013758015	2.78643348221845	1.56132448336323	0.000323585886517841	1.56132448336323	0.000323585886517841	0.00429178569732774
ENSSSCG00000025822	-0.290134	1.25047204556644	1.54014381071107	4.62630052954958e-05	-1.28779	0.252817447773414	1.54194214474951	0.000323535122694509	1.54194214474951	0.000323535122694509	0.00429178569732774
ENSSSCG00000020853	0.470017279959104	-0.971713	-1.44158	5.18656927776892e-05	0.613440079471244	-0.82829	-1.44013	0.000324460653456652	-1.44013	0.000324460653456652	0.0042996030480487
ENSSSCG00000004608	1.40996712290022	-2.84223	-4.272	0.000326912226383164	4.43318248460899	0.18098834120292	-4.27223	0.000213403666949052	-4.272	0.000326912226383164	0.00432448333179554
ENSSSCG00000021040	-2.15278	-0.432017	1.72166630657011	1.55899999070423e-05	-0.402309	1.31845304400078	1.72137405252299	0.000326771297417723	1.72137405252299	0.000326771297417723	0.00432448333179554
ENSSSCG00000059551	-0.613357	1.09124990700177	1.70436123008474	8.69363349206387e-05	-1.34352	0.361085642021263	1.71148170341655	0.000327515286061388	1.71148170341655	0.000327515286061388	0.00432866036411134
ENSSSCG00000024463	-0.293609	0.931215300469483	1.22470754809757	0.000110763089051649	-0.869732	0.355092507961861	1.2262726564756	0.000327915809513018	1.2262726564756	0.000327915809513018	0.00433015556698742
ENSSSCG00000023294	-0.917655	-2.0014	-1.08463	0.000290014058727767	0.40333339749435	-0.680413	-1.08393	0.000328963553039843	-1.08393	0.000328963553039843	0.00434018726239169
ENSSSCG00000015407	-0.4355	1.02755347977313	1.46333599708086	1.08396490447048e-06	0.0760814291068039	1.53913394744486	1.46313423275834	0.000331466284219883	1.46313423275834	0.000331466284219883	0.00436556162966868
ENSSSCG00000017525	-0.546621	0.484436733528014	1.03081078492502	5.90612632174627e-05	-1.0794	-0.0483383	1.03134309888338	0.000331357392402833	1.03134309888338	0.000331357392402833	0.00436556162966868
ENSSSCG00000030677	-0.133821	0.88731850941043	1.02108175965192	0.000108627165953992	-0.383664	0.637474792809566	1.02259100163057	0.000332305809841627	1.02259100163057	0.000332305809841627	0.00437279618941816
ENSSSCG00000024285	-0.115079	-1.71414	-1.59894	0.000124114011709586	1.62047475717604	0.0214113421054757	-1.59942	0.000337349887672537	-1.59942	0.000337349887672537	0.00443529734516764
ENSSSCG00000013884	-0.249552	1.15345	1.40280800343518	0.000337801772905888	0.0932827098317065	1.49628491590014	1.40673153384557	3.55312407597918e-05	1.40280800343518	0.000337801772905888	0.00443736644496339
ENSSSCG00000030065	0.259566832996149	-1.27576	-1.5358	9.28152374802492e-05	0.258212857143095	-1.27711	-1.53515	0.000338756620515546	-1.53515	0.000338756620515546	0.00444603310218443
ENSSSCG00000023992	0.323755459059472	-1.22258	-1.54592	0.000178115441945753	1.93647315420463	0.390135437556193	-1.54615	0.000343250390524551	-1.54615	0.000343250390524551	0.00450109106530323
ENSSSCG00000001932	5.63543128000886	-3.9556	-9.76304	0.000344087472832776	9.65232042705287	0.0613114218196459	-9.45982	0.000260208235343092	-9.76304	0.000344087472832776	0.0045081443071056
ENSSSCG00000002959	0.603005266757076	-1.13267	-1.73676	9.55371644948786e-05	0.0908314433400102	-1.64485	-1.73386	0.000347452403868088	-1.73386	0.000347452403868088	0.00454827573334533
ENSSSCG00000024131	0.188828164334305	-1.23154	-1.41982	6.68375721746863e-05	1.31611051004339	-0.104258	-1.42003	0.000348365672747328	-1.42003	0.000348365672747328	0.00455627221465624
ENSSSCG00000030694	6.45899290357393	0.171492879956457	-6.40881	0.000350643660432175	8.65857892571997	2.37107585250305	-6.23744	0.000124286468669802	-6.40881	0.000350643660432175	0.00455836758561827
ENSSSCG00000040089	1.82899412168179	-0.866786	-2.69751	9.56771003117052e-05	1.95844932317377	-0.737331	-2.69289	0.000350533326085171	-2.69289	0.000350533326085171	0.00455836758561827
ENSSSCG00000000742	-0.657298	1.3374942482215	1.99819694443143	2.60377026536458e-06	-0.535778	1.45901301867317	2.00651093380068	0.000350258926353879	2.00651093380068	0.000350258926353879	0.00455836758561827
ENSSSCG00000015232	1.20634335279552	-0.411281	-1.61811	7.72980570545832e-05	-0.340881	-1.95851	-1.61662	0.000349822445279025	-1.61662	0.000349822445279025	0.00455836758561827
ENSSSCG00000016497	0.321534773126638	-0.774603	-1.09627	0.000259171603580148	0.362938972895824	-0.733199	-1.09575	0.000349723971125077	-1.09575	0.000349723971125077	0.00455836758561827
ENSSSCG00000058492	-0.770651	0.212656836883976	0.983754140450252	2.57720987404164e-05	-0.0235141	0.959793279811219	0.983766044452457	0.000349877289335821	0.983766044452457	0.000349877289335821	0.00455836758561827
ENSSSCG00000030155	0.00223856633704758	-0.956296	-0.958892	0.000185599024304754	0.681549104349043	-0.276985	-0.958327	0.000350515305287197	-0.958327	0.000350515305287197	0.00455836758561827
ENSSSCG00000008123	1.40086592078363	-0.528439	-1.92973	6.4610937838926e-05	1.00002209701049	-0.929284	-1.92748	0.000351721110422964	-1.92748	0.000351721110422964	0.00456449782148389
ENSSSCG00000035949	-1.37646	-0.314808	1.06228999387798	0.000351515568703777	1.66495306268302	2.72660524359616	1.06197355499305	0.000129289207089066	1.06228999387798	0.000351515568703777	0.00456449782148389
ENSSSCG00000002444	-0.0658461	1.72329389660275	1.78901831620192	6.10841913643567e-06	1.36257460376613	3.15171396217546	1.78941273447955	0.000352051289460757	1.78941273447955	0.000352051289460757	0.00456485092797352
ENSSSCG00000059703	-1.61087	8.83221838135851	10.4471963850437	2.14931208970873e-34	-9.75603	0.687086217828762	5.83742617801116	0.0003528176531688	5.83742617801116	0.0003528176531688	0.00457085432527455
ENSSSCG00000014362	0.148890944725756	-2.14451	-2.2986	0.000234974417382349	1.39348371370251	-0.899913	-2.29526	0.000354559609415781	-2.29526	0.000354559609415781	0.00458947563150135
ENSSSCG00000024260	0.433188900074803	-0.50686	-0.94024	0.000355328177867612	-2.57023	-3.51028	-0.939686	0.000210200554051887	-0.94024	0.000355328177867612	0.00459547609951185
ENSSSCG00000009592	-1.06801	0.441686533251709	1.51052214269307	7.17229497612237e-05	0.186547743065271	1.69624783050649	1.51128981131909	0.000356645951956156	1.51128981131909	0.000356645951956156	0.00460856308586912
ENSSSCG00000029228	0.4539178019768	-1.05151	-1.50517	3.32189078504125e-05	0.161910887734535	-1.34352	-1.50453	0.000358023557762151	-1.50453	0.000358023557762151	0.00462240012408083
ENSSSCG00000001498	2.33496350339683	-2.53458	-4.86812	0.000170960646428958	2.27483529696221	-2.59471	-4.88982	0.000358383793929901	-4.88982	0.000358383793929901	0.00462286022872542
ENSSSCG00000017273	-0.255146	0.809343268952491	1.06478881253817	6.39377428961722e-05	0.545551371829874	1.61004085129927	1.06543155665965	0.000358672835161613	1.06543155665965	0.000358672835161613	0.00462286022872542
ENSSSCG00000003195	0.0730771953291716	-1.14565	-1.21857	6.47014165402145e-05	0.866925587578847	-0.351797	-1.21814	0.000361771274692403	-1.21814	0.000361771274692403	0.00465881008187217
ENSSSCG00000002762	-0.35141	0.771870831773008	1.12416616729276	2.56297824504318e-05	0.258897156156419	1.38217802400044	1.12539456190106	0.000362171299959133	1.12539456190106	0.000362171299959133	0.00465997863064411
ENSSSCG00000026922	0.353666951800874	4.38542570160302	4.03259627922816	7.09188937971636e-16	-3.74841	0.283352112320814	3.83040202270606	0.000362542766330162	3.83040202270606	0.000362542766330162	0.00466077803779569
ENSSSCG00000003863	-0.0016876	-1.30533	-1.30351	4.4706820960616e-05	0.330803116299719	-0.972835	-1.30362	0.000363987648849717	-1.30362	0.000363987648849717	0.00467536394306793
ENSSSCG00000029805	0.0975714760029015	1.26089539334719	1.16344014819153	8.87123334254691e-06	-0.604571	0.558752958641305	1.16539142880395	0.000364314467379508	1.16539142880395	0.000364314467379508	0.00467557587734842
ENSSSCG00000008591	0.0817852254390388	-1.30862	-1.39047	6.84378015545094e-05	1.14515773442732	-0.245251	-1.38979	0.000365930731607806	-1.38979	0.000365930731607806	0.00469232198564665
ENSSSCG00000035038	-0.158823	-1.38771	-1.22871	0.000368372995198088	1.94491735087448	0.716033825808173	-1.22831	3.36003989891733e-05	-1.22871	0.000368372995198088	0.00471962237980408
ENSSSCG00000056684	-0.0102957	1.39519246251753	1.40574070442432	3.03323475187648e-07	-2.04207	-0.636583	1.40720169642561	0.000370032781665737	1.40720169642561	0.000370032781665737	0.00473685974626818
ENSSSCG00000011676	-0.209846	1.56573292689844	1.77590550068294	9.79083876691401e-08	-1.61158	0.163998571399205	1.77981608346034	0.000372881885907017	1.77981608346034	0.000372881885907017	0.00475631290744381
ENSSSCG00000011366	-0.693735	0.796426502514289	1.49002654581643	5.25690869745392e-06	-0.552335	0.937826431681278	1.49049588403426	0.000372004503458995	1.49049588403426	0.000372004503458995	0.00475631290744381
ENSSSCG00000012021	-0.412934	0.796878324816784	1.21014339002523	2.05290890842929e-05	-0.210285	0.999527657988632	1.21106841070695	0.000373070414448362	1.21106841070695	0.000373070414448362	0.00475631290744381
ENSSSCG00000034137	0.459652677869297	1.64193970846604	1.18221941622165	2.71639698111033e-05	-0.490568	0.691718953803603	1.18232264590929	0.000372377129955868	1.18232264590929	0.000372377129955868	0.00475631290744381
ENSSSCG00000016734	0.156815844746118	-0.935764	-1.09251	7.47162410642583e-05	-0.539172	-1.63175	-1.09237	0.000373130806172336	-1.09237	0.000373130806172336	0.00475631290744381
ENSSSCG00000011609	0.547245767503399	1.96706426230581	1.41970462451483	6.09573009323145e-05	0.311471401700277	1.7312896814991	1.4197	0.000375911053701197	1.4197	0.000375911053701197	0.00478770232131524
ENSSSCG00000015036	0.488938520620247	-1.43669	-1.92611	7.47964260387978e-05	0.784623679934132	-1.14101	-1.92483	0.000378667302228538	-1.92483	0.000378667302228538	0.00481767084553984
ENSSSCG00000002020	0.251920142021787	-1.02928	-1.28135	0.000101873533904907	1.19550286127962	-0.0856953	-1.27991	0.000378903560892328	-1.27991	0.000378903560892328	0.00481767084553984
ENSSSCG00000015298	-0.217309	0.738103933665344	0.955494025485977	5.89594839718278e-05	-0.199204	0.756207980088257	0.955949618425244	0.00037928838179384	0.955949618425244	0.00037928838179384	0.0048184975113725
ENSSSCG00000053422	0.824093555429339	2.2619202065543	1.43806202639662	8.30132287389839e-06	-0.778606	0.659220164777675	1.44003527950587	0.000379896003952482	1.44003527950587	0.000379896003952482	0.00482215087746592
ENSSSCG00000033402	-0.10373	0.954214332450941	1.05791708967079	4.31394726782083e-05	-0.593314	0.464629831973762	1.05897248945829	0.000382258943309115	1.05897248945829	0.000382258943309115	0.00484806018420744
ENSSSCG00000006862	0.616820910346553	1.83775082888707	1.22118136736194	1.10656974960699e-05	-1.34604	-0.125112	1.22175719423327	0.000383184077365122	1.22175719423327	0.000383184077365122	0.00485570605017687
ENSSSCG00000033356	-0.613394	0.556753299007373	1.17046175815105	2.31099847401545e-05	-0.502193	0.667953756623157	1.17253330426689	0.000384642815056331	1.17253330426689	0.000384642815056331	0.00487009520542331
ENSSSCG00000035829	0.334910148100655	-1.29927	-1.63416	7.1811077712407e-05	1.09431397230528	-0.539868	-1.6332	0.000384971341909601	-1.6332	0.000384971341909601	0.00487016222380517
ENSSSCG00000025401	0.121905213787596	-1.12721	-1.24934	5.30650467469377e-05	-0.00242325	-1.25154	-1.2489	0.000385459877587504	-1.2489	0.000385459877587504	0.00487114759427846
ENSSSCG00000035619	-1.16537	-0.0198688	1.14550032801799	1.41838064743078e-05	-0.93279	0.212709337406189	1.14601243395783	0.000385695830621504	1.14601243395783	0.000385695830621504	0.00487114759427846
ENSSSCG00000031810	-0.0517601	-2.28178	-2.23023	9.66913386464814e-05	1.4589938766507	-0.771029	-2.2321	0.000387840048543864	-2.2321	0.000387840048543864	0.00488888841083767
ENSSSCG00000031388	0.664063171956829	-0.861634	-1.52617	5.32946312687324e-05	0.506883093762792	-1.01881	-1.52429	0.000388752332576933	-1.52429	0.000388752332576933	0.00488888841083767
ENSSSCG00000033760	0.588159927970804	2.06077062715977	1.47268700821987	0.000388868953427359	0.631573229153928	2.10418410477002	1.47259148286066	0.000101465116133059	1.47268700821987	0.000388868953427359	0.00488888841083767
ENSSSCG00000038348	0.406284091548411	1.76956448198337	1.36436638952533	0.00024608044773427	0.757346014433127	2.12062633123662	1.36909162469127	0.000388720449831777	1.36909162469127	0.000388720449831777	0.00488888841083767
ENSSSCG00000003197	-0.388656	0.79197273742333	1.1812176012517	0.000389047401911089	0.364962498510985	1.54559151507872	1.18269639622419	0.00013290400088445	1.1812176012517	0.000389047401911089	0.00488888841083767
ENSSSCG00000036711	-0.468764	0.703131300551085	1.17224865377024	1.03675161301047e-05	-1.43513	-0.263237	1.17358038380605	0.000388955835265759	1.17358038380605	0.000388955835265759	0.00488888841083767
ENSSSCG00000002314	-0.615777	0.98330533402905	1.59942657437718	0.000110248320096878	-0.951803	0.647279769188144	1.60287129887111	0.000391054971258552	1.60287129887111	0.000391054971258552	0.00491002104329383
ENSSSCG00000022289	-1.64006	-0.00480169	1.63432452043034	0.000393163763609948	-1.2966	0.338655862282748	1.63719377271837	1.83345539412244e-05	1.63432452043034	0.000393163763609948	0.0049323883649551
ENSSSCG00000031354	-0.472087	1.60666845421059	2.08025809436624	1.17693559593148e-06	-1.61131	0.467446152688663	2.09093849071316	0.000397310940812948	2.09093849071316	0.000397310940812948	0.00498026950518194
ENSSSCG00000009053	-0.576723	0.673627908608338	1.25114958258067	1.20238081332564e-05	-0.170801	1.07954957902672	1.25162203191755	0.000400054399046343	1.25162203191755	0.000400054399046343	0.00501049013335931
ENSSSCG00000034625	-1.19751	8.39782581390356	9.60388194121733	6.35244600575537e-49	-9.26176	0.333595994470903	4.97303718953477	0.000401216983926501	4.97303718953477	0.000401216983926501	0.00502087732294069
ENSSSCG00000022343	-0.147571	0.889886433035288	1.03742000642086	1.37273047123078e-05	0.0553784984087403	1.09283612348011	1.03782195135664	0.000405007408375619	1.03782195135664	0.000405007408375619	0.00506410508049415
ENSSSCG00000006325	-0.00702121	1.55415860607138	1.5613983823488	4.44583992297918e-07	-1.74863	-0.187446	1.56149670930406	0.000405837413597556	1.56149670930406	0.000405837413597556	0.00507027554782286
ENSSSCG00000006394	1.71945802558097	-4.15927	-5.99437	0.000406691725645403	5.45585740033015	-0.422868	-5.95156	0.000133016311435731	-5.99437	0.000406691725645403	0.00507253661448617
ENSSSCG00000015384	-0.482878	0.909218293253823	1.39204794055904	0.000200488017339545	-1.86445	-0.472351	1.39603551195219	0.000406661075743695	1.39603551195219	0.000406661075743695	0.00507253661448617
ENSSSCG00000032092	0.379396061294856	-0.375594	-0.754837	0.000371001720024066	0.739580012375411	-0.0154102	-0.754692	0.000409576175427019	-0.754692	0.000409576175427019	0.00510428803569801
ENSSSCG00000011447	-0.839625	0.818586036715932	1.66000347336023	7.38821988078577e-06	0.884236084037287	2.54244652668033	1.65937569447713	0.000411389472185759	1.65937569447713	0.000411389472185759	0.00512264890696102
ENSSSCG00000011831	0.484087478577734	2.29169887277561	1.80794877278972	7.22472906018871e-06	-0.50139	1.30622117077497	1.80794867232791	0.000413628186832651	1.80794867232791	0.000413628186832651	0.00514627241206239
ENSSSCG00000015779	-0.197962	1.45747364844624	1.65561947434929	1.07388274941548e-06	-1.45686	0.19857500352137	1.66182478172917	0.000416903812229615	1.66182478172917	0.000416903812229615	0.00518274730929341
ENSSSCG00000040796	-0.964212	0.600024157350859	1.56577636412161	8.11240443273116e-06	-0.219246	1.34498976058469	1.56832944315994	0.000417737842299453	1.56832944315994	0.000417737842299453	0.00518883435278306
ENSSSCG00000022283	0.422997423913607	-1.32618	-1.74837	0.000101531846059315	2.34212702579015	0.592949208342591	-1.74902	0.000419328271313636	-1.74902	0.000419328271313636	0.00520429906415366
ENSSSCG00000028902	-0.24581	-1.15715	-0.911145	0.000125402317304521	0.576158569619176	-0.335184	-0.91105	0.000419914034047954	-0.91105	0.000419914034047954	0.00520727963045311
ENSSSCG00000011394	0.073295988872865	-1.09128	-1.16446	0.000422757852208235	0.164139204873109	-1.00043	-1.16446	0.000359802903108292	-1.16446	0.000422757852208235	0.00523823401251766
ENSSSCG00000003731	-1.27883	0.524585711575129	1.80487695582008	8.01583584134232e-07	-1.62799	0.175426458312487	1.80969559412939	0.000423128805662939	1.80969559412939	0.000423128805662939	0.00523852236230362
ENSSSCG00000023533	0.208843409340102	-1.35517	-1.56435	4.70952383536562e-05	0.328133070110697	-1.23588	-1.56312	0.00042417857088038	-1.56312	0.00042417857088038	0.00524720732960155
ENSSSCG00000039393	0.104572897706803	-1.19178	-1.2962	8.37354919110773e-05	0.635095353395961	-0.661262	-1.29545	0.000425748274646887	-1.29545	0.000425748274646887	0.00526230455627945
ENSSSCG00000024655	-0.390245	0.631691076386089	1.02183217712771	7.79822449622524e-05	-2.08547	-1.06354	1.0231913953634	0.000426273624813672	1.0231913953634	0.000426273624813672	0.00526447926644885
ENSSSCG00000001924	-0.0852682	3.72721285058268	3.81151638432145	1.51315420319542e-16	-4.77796	-0.965476	3.75284707550298	0.000428908247520215	3.75284707550298	0.000428908247520215	0.00528899766853796
ENSSSCG00000035684	0.0794137269403918	1.4363017838024	1.35744191685352	3.49894886311959e-06	0.415625982676649	1.77251368014888	1.3571041965867	0.000428960984333536	1.3571041965867	0.000428960984333536	0.00528899766853796
ENSSSCG00000003604	0.96684664164088	-2.02859	-2.99753	0.000147531622955315	1.91292920929806	-1.08251	-2.9971	0.000429442315478016	-2.9971	0.000429442315478016	0.00529060291684977
ENSSSCG00000010992	-1.38118	0.180922128341976	1.56229383845351	4.97308061409737e-07	-0.858366	0.70373083315529	1.56229031361917	0.000432945379899915	1.56229031361917	0.000432945379899915	0.00532940199260786
ENSSSCG00000008972	1.51662988929642	-4.6877	-6.25734	0.000434894864623676	6.19025555584825	-0.0140713	-6.26745	0.000208546675913327	-6.25734	0.000434894864623676	0.00533670781655186
ENSSSCG00000047927	-1.11173	-11.6649	-5.93525	0.00043495567788715	5.19036584727152	-5.36283	-5.94868	8.13941229776769e-05	-5.93525	0.00043495567788715	0.00533670781655186
ENSSSCG00000039468	0.725493202991705	2.08902512354681	1.36341254650413	1.88974742542543e-05	-0.557581	0.805950410268887	1.36349296682439	0.000434753273410164	1.36349296682439	0.000434753273410164	0.00533670781655186
ENSSSCG00000017346	-0.48368	0.29896535610523	0.782851854671074	0.00043478567300545	0.27337522031208	1.05602048521333	0.782851856301617	0.000258195842304881	0.782851854671074	0.00043478567300545	0.00533670781655186
ENSSSCG00000038440	0.442179206117311	-1.36178	-1.80382	0.000101490278686405	1.25616979607428	-0.547786	-1.8027	0.00043790851392254	-1.8027	0.00043790851392254	0.00535826383143255
ENSSSCG00000006141	1.15177641996026	2.55825936863182	1.40608818787454	0.000437556140966592	-0.574806	0.831677311390359	1.40684622560413	4.86455842892615e-05	1.40608818787454	0.000437556140966592	0.00535826383143255
ENSSSCG00000001927	0.0495759805383237	1.22561088489462	1.17576	1.7617697041763e-05	-0.907589	0.268445615814319	1.17626970938012	0.000438135066059926	1.17626970938012	0.000438135066059926	0.00535826383143255
ENSSSCG00000017401	-1.02933	0.0803019225031526	1.10992469861181	0.000437964247227313	0.735619544655623	1.84525240002372	1.11048904876253	0.000155400657112677	1.10992469861181	0.000437964247227313	0.00535826383143255
ENSSSCG00000008346	0.543448068244239	-0.709507	-1.25297	0.000139146214052321	0.331603554356693	-0.921352	-1.25201	0.000439208445962758	-1.25201	0.000439208445962758	0.00536503955545547
ENSSSCG00000002050	0.47715079274716	1.56958589519104	1.09231464018286	1.63693926249915e-05	-1.6417	-0.549262	1.09447216351092	0.000439401261792796	1.09447216351092	0.000439401261792796	0.00536503955545547
ENSSSCG00000024876	-0.727204	0.55167323387548	1.28026241301883	0.000119790918025801	0.351019535162976	1.62989604266218	1.28154099978562	0.000441524560118008	1.28154099978562	0.000441524560118008	0.0053865996334397
ENSSSCG00000004620	0.570395177867827	-0.776741	-1.34717	0.000116365596230382	0.842539235049477	-0.504597	-1.34706	0.000442288578265109	-1.34706	0.000442288578265109	0.00539155502323657
ENSSSCG00000010518	-1.00252	0.662036898185713	1.66703219046672	0.000446123226856558	1.09311904846977	2.75767803270792	1.66826015822247	0.000125023391239699	1.66703219046672	0.000446123226856558	0.00543390352388663
ENSSSCG00000023738	0.519805773748637	-0.618855	-1.13895	6.49812614241787e-05	0.582728310093455	-0.555933	-1.13772	0.000452727160588333	-1.13772	0.000452727160588333	0.00550334171775222
ENSSSCG00000027407	-0.655089	0.359136546914011	1.01406212418061	0.000255433625933683	-0.162878	0.851347090522428	1.01472360092335	0.000452612661575866	1.01472360092335	0.000452612661575866	0.00550334171775222
ENSSSCG00000012597	-0.254403	0.729914873597648	0.98458941643315	6.00553539830539e-05	0.428419211866514	1.41273724274611	0.984641894705503	0.000452919873233739	0.984641894705503	0.000452919873233739	0.00550334171775222
ENSSSCG00000060656	-0.60724	0.753218293680039	1.36039293984538	7.50290443235925e-05	0.196509181047272	1.55696767195206	1.36039289349412	0.000453957997390586	1.36039289349412	0.000453957997390586	0.00551151099652213
ENSSSCG00000032710	1.77863892476734	-2.39186	-4.16864	0.000285660921276998	4.48670055008218	0.316195312170092	-4.17453	0.000455191185617724	-4.17453	0.000455191185617724	0.00552203348929328
ENSSSCG00000023478	-0.906584	1.1531288762639	2.06073460021118	2.1275798182406e-08	-1.4461	0.613612219158106	2.06519016184858	0.000456724096382899	2.06519016184858	0.000456724096382899	0.00553172183295911
ENSSSCG00000056738	-0.250858	1.39078332556697	1.64316055057059	0.000456555827926614	1.46585532107486	3.10749663489545	1.64375719889509	0.000158397944484345	1.64316055057059	0.000456555827926614	0.00553172183295911
ENSSSCG00000002410	0.736867646300339	-1.44398	-2.17867	0.000134585604614654	2.87983367173074	0.698987496500677	-2.18129	0.000459459620537126	-2.18129	0.000459459620537126	0.00555645002548997
ENSSSCG00000007458	-0.18737	0.88155297625047	1.06913527731717	8.58568158498756e-05	-0.877786	0.191137269776417	1.07009246595574	0.000459503333892647	1.07009246595574	0.000459503333892647	0.00555645002548997
ENSSSCG00000000806	0.064424386856872	-0.853519	-0.917783	0.000459901220063451	1.24359620336487	0.325652609328938	-0.917783	0.000461408122923969	-0.917783	0.000461408122923969	0.00557500897200918
ENSSSCG00000017421	-1.48209	0.0815381819570829	1.56331260844406	1.98136299208394e-05	-0.188731	1.37489313237028	1.56344892438931	0.000464378721641774	1.56344892438931	0.000464378721641774	0.00560191689269545
ENSSSCG00000030149	-0.236822	0.942811739781626	1.17967600628259	1.92998459506271e-05	1.48346665095419	2.66309967122564	1.18012133207461	0.00046410992942257	1.18012133207461	0.00046410992942257	0.00560191689269545
ENSSSCG00000038329	0.312001988784629	2.03631146959389	1.72481840646769	1.40968366683637e-05	-0.760341	0.96396860162199	1.72852752576332	0.000465826830667512	1.72852752576332	0.000465826830667512	0.00561489028613393
ENSSSCG00000012375	1.15474343172328	-2.81953	-3.99569	0.000385769659224207	2.85792795649912	-1.11634	-3.9898	0.000467818059782506	-3.9898	0.000467818059782506	0.00563438425798802
ENSSSCG00000005738	0.571235843869118	-1.23048	-1.80165	8.69992478759271e-05	0.397131889094596	-1.40459	-1.80137	0.000469631366602191	-1.80137	0.000469631366602191	0.00565123614497976
ENSSSCG00000001780	-0.798695	0.385425418114287	1.18453141941116	3.12673001819301e-05	-0.863275	0.320844979425099	1.18486161491014	0.00046996740490208	1.18486161491014	0.00046996740490208	0.00565123614497976
ENSSSCG00000009410	-0.403647	-1.95034	-1.54687	7.04791855221652e-05	-0.352251	-1.89895	-1.54732	0.000470844418605523	-1.54732	0.000470844418605523	0.00565726702960879
ENSSSCG00000017773	-0.801105	0.0918643716166849	0.893246168016781	0.000471542007054215	0.558849044529453	1.45181865005226	0.893013273779075	6.71309105498476e-05	0.893246168016781	0.000471542007054215	0.00566113419943096
ENSSSCG00000034167	-0.425849	0.761414754449486	1.18745473015733	0.000474946628647899	0.11516386420056	1.30242784362965	1.18788998539863	7.02361368253711e-05	1.18745473015733	0.000474946628647899	0.00569746883267349
ENSSSCG00000038086	-0.731161	0.137201462796689	0.868312949006444	0.000274814018086609	-1.16555	-0.297193	0.868462791754654	0.000477528355164412	0.868462791754654	0.000477528355164412	0.00572388204237247
ENSSSCG00000017605	-0.912241	0.387002111610347	1.29896149108969	0.000477984612245683	-2.47636	-1.17711	1.30005859521542	0.000375999757240654	1.29896149108969	0.000477984612245683	0.00572479662377243
ENSSSCG00000006785	-0.277701	0.575568348211198	0.853729115867788	0.000479130307955959	1.61937756141326	2.47264734101616	0.853729	0.000380178778179059	0.853729115867788	0.000479130307955959	0.00573396056391774
ENSSSCG00000004274	5.14104332050643	-1.45641	-6.67349	0.000479620654099382	1.32831350723274	-5.26913	-6.58868	0.000282567704196564	-6.67349	0.000479620654099382	0.00573527332961539
ENSSSCG00000038401	-0.396539	0.866242065906168	1.26267915179774	0.000481147065154203	0.00994149796507389	1.27272223398351	1.26437045645334	0.000139497633745905	1.26267915179774	0.000481147065154203	0.00574896338673939
ENSSSCG00000014094	-0.0619795	-1.25173	-1.18977	0.000127749738663301	0.655457677714508	-0.534293	-1.18927	0.000488876886592816	-1.18927	0.000488876886592816	0.00583669417614418
ENSSSCG00000000999	0.298955612359479	-1.09852	-1.39723	0.00011076681779055	0.908579946152893	-0.488899	-1.39726	0.000490464110687296	-1.39726	0.000490464110687296	0.00584637876244106
ENSSSCG00000011235	0.104945164808042	-1.17286	-1.27848	6.48332401277936e-05	-0.481533	-1.75933	-1.27764	0.000490360010660454	-1.27764	0.000490360010660454	0.00584637876244106
ENSSSCG00000035048	-1.09899	0.398160255872726	1.49758914951856	0.00049170519167236	0.576796983184301	2.07395124482482	1.49812335073857	4.70977046275752e-06	1.49758914951856	0.00049170519167236	0.00585653922761063
ENSSSCG00000013627	-0.0828101	1.16316603172935	1.24641874608428	1.62675158087732e-05	-0.732391	0.513585078389165	1.24644630100278	0.000493777995890418	1.24644630100278	0.000493777995890418	0.00586268956980373
ENSSSCG00000054578	0.84726825325305	-0.327304	-1.17483	0.000259030594633347	-3.62165	-4.79622	-1.17415	0.000493103598571037	-1.17415	0.000493103598571037	0.00586268956980373
ENSSSCG00000023556	-0.986333	0.0953596878301809	1.08191020966057	0.000493486779544309	0.978481808354342	2.06017422237917	1.08190242587291	7.50261935733673e-06	1.08191020966057	0.000493486779544309	0.00586268956980373
ENSSSCG00000005273	-0.394359	0.591328554786195	0.985410116061717	0.000462535177500872	-0.569534	0.416153690451255	0.986634642829925	0.00049299138703879	0.986634642829925	0.00049299138703879	0.00586268956980373
ENSSSCG00000027629	0.377382329732874	2.02335782878641	1.64603241539522	5.8807044766036e-07	-2.60372	-0.957745	1.65166836718115	0.00049548834125338	1.65166836718115	0.00049548834125338	0.00587373944741517
ENSSSCG00000022864	0.386863458219652	1.40727000539249	1.02056096584238	0.000495182782584027	-1.64992	-0.629512	1.02158354711863	5.35788160068599e-05	1.02056096584238	0.000495182782584027	0.00587373944741517
ENSSSCG00000009320	-1.63214	0.0953245410046355	1.72762855494667	0.000497299141132956	0.479206635941794	2.20667360209818	1.72783759110239	5.46857410080066e-07	1.72762855494667	0.000497299141132956	0.00588594356594678
ENSSSCG00000007668	-0.336245	-1.27654	-0.940281	0.000177982447335112	1.60355538482448	0.663264934090072	-0.940359	0.000497117410367813	-0.940359	0.000497117410367813	0.00588594356594678
ENSSSCG00000034302	-1.14068	-0.182393	0.958289773205099	0.000431978467186646	-0.0550037	0.903283907942155	0.958325377348292	0.000498578892568759	0.958325377348292	0.000498578892568759	0.00589645853558359
ENSSSCG00000007345	-0.51468	0.486071999969922	1.00090153953954	4.03120849891726e-05	-0.878834	0.121918455321287	1.00209440989483	0.000505462191890801	1.00209440989483	0.000505462191890801	0.00597317556487741
ENSSSCG00000005666	-0.482808	1.30848147182172	1.79229879399009	3.66585370229645e-07	-2.0671	-0.27581	1.79595143119891	0.000509513093829884	1.79595143119891	0.000509513093829884	0.00601549560224586
ENSSSCG00000009501	0.586622877776583	-0.933362	-1.52036	5.80556208022427e-05	-0.669287	-2.18927	-1.51914	0.000510199983388539	-1.51914	0.000510199983388539	0.00601549560224586
ENSSSCG00000031288	-0.0351674	1.12649371464622	1.16178629670471	1.3494292609766e-05	-1.58079	-0.419126	1.16478548684493	0.000510547566391931	1.16478548684493	0.000510547566391931	0.00601549560224586
ENSSSCG00000012252	0.0544936674266562	0.97301232734242	0.91848594537701	0.000196049748844091	0.250463907148724	1.1689824492096	0.918645942322081	0.00051064039790751	0.918645942322081	0.00051064039790751	0.00601549560224586
ENSSSCG00000014900	-0.671484	1.00574491076737	1.6781387266387	1.43810119481697e-06	-1.75176	-0.0745289	1.68322211212729	0.0005110959728782	1.68322211212729	0.0005110959728782	0.00601615861199675
ENSSSCG00000008842	2.03485694858397	3.68472628409897	1.65043016894873	5.63591198601584e-06	-1.31995	0.329921088517352	1.65559230877157	0.000513250340743344	1.65559230877157	0.000513250340743344	0.00603680162683838
ENSSSCG00000036679	-0.776065	-1.89286	-1.11673	0.00044272484928184	1.43804522208894	0.321247126313506	-1.11717	0.000513793240641568	-1.11717	0.000513793240641568	0.00603847328919384
ENSSSCG00000006701	0.0996903613494796	-1.20231	-1.30159	0.000118292634405368	1.48362133223428	0.181615766718086	-1.30172	0.000514842391069261	-1.30172	0.000514842391069261	0.00604608753409241
ENSSSCG00000006245	-1.55916	-0.238676	1.32052310071116	7.40143506168687e-05	-1.05782	0.262666403701728	1.32059315550886	0.000519504127688413	1.32059315550886	0.000519504127688413	0.00609608153573312
ENSSSCG00000012650	-0.682083	0.528593290952335	1.21097975642127	1.7115867002524e-05	-1.06358	0.1471000980526	1.21250448657909	0.000520463379484228	1.21250448657909	0.000520463379484228	0.00610258501065281
ENSSSCG00000028571	0.735607668587739	-0.81255	-1.54809	5.95966821785619e-05	-0.20069	-1.74885	-1.54577	0.000524712970147711	-1.54577	0.000524712970147711	0.00614762855459997
ENSSSCG00000032795	-0.664606	-3.28884	-2.61546	0.000526665157182421	4.10981304439054	1.48557828431879	-2.62838	0.000314254039427779	-2.61546	0.000526665157182421	0.00615613958360554
ENSSSCG00000034213	-0.395353	1.49708423445018	1.89279906076373	2.04765540337081e-07	-1.68751	0.204927624828956	1.89703166258068	0.000526477079678112	1.89703166258068	0.000526477079678112	0.00615613958360554
ENSSSCG00000021005	-0.422524	0.62035146782953	1.04295850570123	0.000265104759723196	0.0895950781562219	1.13247038336294	1.04364284832886	0.000526211319446698	1.04364284832886	0.000526211319446698	0.00615613958360554
ENSSSCG00000030578	-0.773353	0.420570466874454	1.19349856774069	8.71783738887264e-06	-2.53537	-1.34145	1.19561292454575	0.000528210770243195	1.19561292454575	0.000528210770243195	0.00616941990329784
ENSSSCG00000004382	-0.586749	0.575029935418775	1.16247298244393	1.95005205517284e-05	0.77843107868925	1.94020970613793	1.16205446597567	0.000531801138399348	1.16205446597567	0.000531801138399348	0.00620654357262817
ENSSSCG00000013176	-1.07813	0.328042691997201	1.4073270350997	0.000533290285356637	0.89575290745703	2.30192899784787	1.40830771735186	0.000226240588180066	1.4073270350997	0.000533290285356637	0.00621910582776196
ENSSSCG00000022987	7.50624572399978	-1.5092	-8.89134	0.000523291060965529	9.31719659193214	0.301759098545826	-8.88236	0.000536271060117936	-8.88236	0.000536271060117936	0.00624684474866319
ENSSSCG00000039985	-1.35967	1.98835360275237	3.34361	0.000536912719819396	-5.05222	-1.70419	3.39383284629206	0.000319434742568094	3.34361	0.000536912719819396	0.00624684474866319
ENSSSCG00000009372	-0.226277	0.857254531556452	1.08388876156085	6.68578052143494e-05	0.00854423990135904	1.0920759347393	1.08579160764137	0.000536837746033346	1.08579160764137	0.000536837746033346	0.00624684474866319
ENSSSCG00000000870	-0.125006	0.963396233681081	1.08888747351306	9.65594429127306e-05	-0.110988	0.977414439990452	1.0897250770349	0.000537380632183535	1.0897250770349	0.000537380632183535	0.00624746449468312
ENSSSCG00000033574	0.640460964602151	-3.11752	-3.7664	0.000461234387319339	3.37733813496918	-0.38064	-3.77227	0.000539366455147023	-3.77227	0.000539366455147023	0.00626227008152556
ENSSSCG00000009072	-0.617378	0.595782819840398	1.21365913634481	1.81322752000739e-05	0.857996590772385	2.07115665842925	1.21414041180407	0.000539485402921629	1.21414041180407	0.000539485402921629	0.00626227008152556
ENSSSCG00000001572	0.405319428012877	-1.84832	-2.25319	0.000202795532166284	1.99565606385953	-0.257983	-2.25335	0.00054092147375869	-2.25335	0.00054092147375869	0.00626422068760157
ENSSSCG00000013269	1.06263709767349	-0.456403	-1.51939	0.000100131813251918	-0.5135	-2.03254	-1.51681	0.000541116605482322	-1.51681	0.000541116605482322	0.00626422068760157
ENSSSCG00000027444	-0.720942	0.322301034517837	1.04326536177442	1.63615277958329e-05	-0.335141	0.708101680639278	1.0439129589439	0.00054131647542691	1.0439129589439	0.00054131647542691	0.00626422068760157
ENSSSCG00000060790	-0.328021	0.70300374618109	1.0309047834107	0.00026807096879437	-2.01059	-0.979562	1.03225772000785	0.000540353032447047	1.03225772000785	0.000540353032447047	0.00626422068760157
ENSSSCG00000005717	0.34763791257142	-1.05554	-1.40425	0.000162305947775854	-0.518789	-1.92197	-1.40259	0.00054443374436409	-1.40259	0.00054443374436409	0.00629545911460763
ENSSSCG00000040634	-0.125348	1.43330230485192	1.5586122861383	4.69103490867252e-07	-0.373101	1.18554888200637	1.56066776561636	0.000547954259058244	1.56066776561636	0.000547954259058244	0.00632161318624086
ENSSSCG00000036326	0.605594712460396	-0.409892	-1.01552	0.000134410627701737	-1.22474	-2.24023	-1.01492	0.000547658784884996	-1.01492	0.000547658784884996	0.00632161318624086
ENSSSCG00000034131	0.692631724052581	1.56106347873899	0.868473810025204	0.000175390135384415	0.257207621366312	1.12563932527663	0.869057485958048	0.000547784500278165	0.869057485958048	0.000547784500278165	0.00632161318624086
ENSSSCG00000016912	-0.204879	1.14178112875111	1.34645088008189	1.80878913424923e-05	-1.83749	-0.490829	1.34712028656368	0.000548429358238668	1.34712028656368	0.000548429358238668	0.00632225335928234
ENSSSCG00000001765	-0.8296	0.355061388523434	1.18484265846829	0.000551013311533252	-0.374606	0.810056122474369	1.18635977000662	0.000102762926157559	1.18484265846829	0.000551013311533252	0.00634718468262348
ENSSSCG00000006001	-0.25537	1.26643652438972	1.52173687710966	2.31290785332741e-06	0.0414077362811348	1.56321390215127	1.52261867133298	0.000552591251792244	1.52261867133298	0.000552591251792244	0.00636049838865833
ENSSSCG00000024149	-1.39783	-0.00645304	1.39142867557344	1.48574535500179e-05	-1.2355	0.155873221058171	1.39181333486352	0.000554455704414137	1.39181333486352	0.000554455704414137	0.00637708709802122
ENSSSCG00000022026	2.29623322650892	-3.93028	-6.25783	0.00055527077942793	5.70264413576915	-0.523867	-6.33042	0.000460897588368306	-6.25783	0.00055527077942793	0.00638159026212099
ENSSSCG00000027946	0.574922753982862	-0.501608	-1.07687	0.000188389599248478	-0.0661316	-1.14266	-1.07645	0.000556099213322804	-1.07645	0.000556099213322804	0.00638623997495022
ENSSSCG00000008068	-0.307319	0.635217607883647	0.942580558914286	3.56860781611163e-05	-0.895303	0.0472334107143906	0.942973636823675	0.000558792915416895	0.942973636823675	0.000558792915416895	0.00641228701948694
ENSSSCG00000016583	-0.896792	-3.46815	-2.57565	0.000143261441046116	0.263803176413803	-2.30756	-2.58659	0.000560666160874415	-2.58659	0.000560666160874415	0.00642888664071143
ENSSSCG00000015074	-1.70478	-0.16993	1.53453616451158	0.000561613750424295	0.686999958200492	2.2218535000121	1.53572207074221	2.63551256077709e-10	1.53453616451158	0.000561613750424295	0.00643485504003258
ENSSSCG00000035478	-0.653105	0.277769123353996	0.930647167221746	0.000221447885381501	-0.635677	0.295197192502267	0.931372858620946	0.00056487036829217	0.931372858620946	0.00056487036829217	0.00646725063758217
ENSSSCG00000008054	2.48466431814775	-1.42198	-3.90703	0.00029887437105284	3.28186582884047	-0.624782	-3.90552	0.000566085073346454	-3.90552	0.000566085073346454	0.00647383857277464
ENSSSCG00000012135	-2.12721	-0.618794	1.5091592783441	2.30228601347053e-05	-0.967842	0.540572708364563	1.50982428165144	0.000566305119726354	1.50982428165144	0.000566305119726354	0.00647383857277464
ENSSSCG00000014447	2.98337861690948	-3.94342	-6.95586	0.000548349065703632	5.22688291723749	-1.69992	-7.01226	0.000568773654764597	-7.01226	0.000568773654764597	0.00649712862497209
ENSSSCG00000027514	0.222497989485561	-1.02117	-1.24375	0.000160035748924884	1.08612930114954	-0.157535	-1.24266	0.00057250361822141	-1.24266	0.00057250361822141	0.00653478183010757
ENSSSCG00000015617	-0.0435259	3.10514676885149	3.14898747727649	1.7667894274484e-08	-4.51953	-1.37086	3.1822084489843	0.000575389675395994	3.1822084489843	0.000575389675395994	0.00656275264132584
ENSSSCG00000060529	-0.357427	-2.00288	-1.64489	8.17301046292793e-05	0.765300548155935	-0.88015	-1.64595	0.000580449055212182	-1.64595	0.000580449055212182	0.00661045042697048
ENSSSCG00000029723	0.0730746319515508	-0.993918	-1.06668	0.000168080826298551	1.02790018161323	-0.0390929	-1.0669	0.000580071210768694	-1.0669	0.000580071210768694	0.00661045042697048
ENSSSCG00000003700	0.10528920480801	-1.77358	-1.87793	0.000103694534687713	1.22685402499514	-0.652017	-1.87908	0.00058129978727468	-1.87908	0.00058129978727468	0.00661513889340453
ENSSSCG00000022777	0.800409480897383	-0.828757	-1.62961	7.26793846019983e-05	-0.589926	-2.21909	-1.62664	0.000586142380356133	-1.62664	0.000586142380356133	0.00665516747914533
ENSSSCG00000011117	-0.15682	-1.25902	-1.10173	0.000185212344267854	2.05892140756989	0.956723568745345	-1.10218	0.000586137942334441	-1.10218	0.000586137942334441	0.00665516747914533
ENSSSCG00000029411	-0.504298	0.34301287606173	0.847525395199701	0.000585469506855851	0.0481329048079621	0.895443449648782	0.847528193298104	0.000251376375444732	0.847525395199701	0.000585469506855851	0.00665516747914533
ENSSSCG00000014934	0.0988366678164044	6.85017511518375	6.7498456170248	2.44864010815403e-33	-5.52586	1.22547862171257	6.57372592611076	0.000587604105459286	6.57372592611076	0.000587604105459286	0.00666674025373122
ENSSSCG00000011250	-0.661428	0.741612146070672	1.40312696740886	6.21992075480962e-06	-0.412388	0.990651486796197	1.40329610516584	0.000593912350789615	1.40329610516584	0.000593912350789615	0.00673324107550574
ENSSSCG00000003434	-1.62748	-0.50671	1.12092125374028	0.000595673984327272	0.108093422157834	1.22886327082373	1.12127684316819	0.000117897875956996	1.12092125374028	0.000595673984327272	0.00674813527959324
ENSSSCG00000016563	-0.636193	0.931115134263472	1.56895367015077	3.6913716326942e-06	-0.39655	1.17075701401877	1.57109265753206	0.000598708848486073	1.57109265753206	0.000598708848486073	0.00677742015036788
ENSSSCG00000062888	-0.379647	0.66636265214806	1.04631121913515	6.49084137743457e-05	-0.78496	0.26104940706891	1.04617483719285	0.000599828223190243	1.04617483719285	0.000599828223190243	0.00678499387297853
ENSSSCG00000008002	-0.805388	-1.99372	-1.18835	0.000121725465202243	0.604329817533412	-0.584005	-1.18875	0.000606619955917714	-1.18875	0.000606619955917714	0.00685667132469032
ENSSSCG00000011961	-0.156829	0.921586171791524	1.07867196430782	1.38632406726483e-05	-0.790999	0.287415907476548	1.0802248434733	0.00060883524101448	1.0802248434733	0.00060883524101448	0.00687655215619578
ENSSSCG00000000570	0.168654423527794	-0.859473	-1.0285	0.000222784166639744	0.182809794311524	-0.845318	-1.02762	0.000619910028200418	-1.02762	0.000619910028200418	0.00699639280516532
ENSSSCG00000010241	0.237827588390905	-1.24818	-1.48605	0.00011211826713299	2.62678369353487	1.14077808579754	-1.48545	0.000623362545830724	-1.48545	0.000623362545830724	0.0070259713795306
ENSSSCG00000061624	0.0614759145920206	1.28686443273669	1.2248828386356	0.000168422111681723	-1.2961	-0.0707092	1.22949957722954	0.000624182322353089	1.22949957722954	0.000624182322353089	0.0070259713795306
ENSSSCG00000025768	0.0300530483937734	1.08879409367187	1.05869352667375	3.4459865512459e-05	-0.169482	0.889258984319889	1.05909549395607	0.000624396076006602	1.05909549395607	0.000624396076006602	0.0070259713795306
ENSSSCG00000005924	-0.0422088	-1.02966	-0.987616	0.00034668914947716	0.922841095803679	-0.0646132	-0.987558	0.000624274032275323	-0.987558	0.000624274032275323	0.0070259713795306
ENSSSCG00000004177	0.764678649809971	-0.787187	-1.55265	0.000126216121418328	-4.70363	-6.2555	-1.55086	0.000628033769105069	-1.55086	0.000628033769105069	0.00706163044709409
ENSSSCG00000021861	-0.341918	0.952543229321213	1.29489487093221	0.000628965465536548	1.53124974024071	2.8257108927565	1.2952433087334	0.000145200886475623	1.29489487093221	0.000628965465536548	0.00706683271382489
ENSSSCG00000011030	1.51255238381059	-0.0519399	-1.56426	0.00056183577362587	2.44115995362322	0.87666762406955	-1.56033	0.00063226039313902	-1.56033	0.00063226039313902	0.00709855986842445
ENSSSCG00000017789	-0.556275	0.676080232993798	1.23228657603001	6.14809328249526e-05	-0.560016	0.672338938612964	1.23400344386734	0.000635299697460515	1.23400344386734	0.000635299697460515	0.00712737195952166
ENSSSCG00000010823	-0.408035	0.488418578519697	0.896711527457235	7.43798451820728e-05	-0.880695	0.0157592602054377	0.897530028926253	0.000638468385326115	0.897530028926253	0.000638468385326115	0.00715759163817603
ENSSSCG00000005287	-1.37513	0.289302427727308	1.66403159569278	2.25552793587361e-06	-1.21002	0.45441156963888	1.6650501149648	0.000640615708528048	1.6650501149648	0.000640615708528048	0.00717099322465981
ENSSSCG00000010172	0.628502092115942	-0.47906	-1.10753	9.52081351379317e-05	-0.118649	-1.22621	-1.10673	0.0006404719147491	-1.10673	0.0006404719147491	0.00717099322465981
ENSSSCG00000006137	-0.0511829	-1.19323	-1.14208	0.000126538019546983	-0.160435	-1.30248	-1.14139	0.000641596482445016	-1.14139	0.000641596482445016	0.00717664008982855
ENSSSCG00000014390	0.382816226087689	-1.30424	-1.68651	0.000136480906040643	1.51088230402863	-0.176176	-1.68709	0.000644119536110286	-1.68709	0.000644119536110286	0.0071889249301996
ENSSSCG00000015846	-1.22638	0.0727394497652899	1.29879510510564	0.00064412614692835	-0.0539458	1.24517227543005	1.30003845348285	0.00015749657733156	1.29879510510564	0.00064412614692835	0.0071889249301996
ENSSSCG00000022674	0.0934305350551499	1.21709222552825	1.1235137999676	4.62419053130832e-05	-1.33403	-0.210366	1.12489987525023	0.000643525642913678	1.12489987525023	0.000643525642913678	0.0071889249301996
ENSSSCG00000033558	-0.793273	5.81912736395959	6.66820492484732	0.000128998214162317	-1.55614	5.0562640710236	5.11795705623976	0.000645063904663449	5.11795705623976	0.000645063904663449	0.00719406206629474
ENSSSCG00000007462	-1.41139	0.957825247636627	2.36986523252064	1.3476151378107e-06	-2.11836	0.250851611315891	2.37451959221484	0.000650007693463301	2.37451959221484	0.000650007693463301	0.00724383573773044
ENSSSCG00000022404	-0.73251	0.512333791893361	1.24470503147749	1.86286135700843e-05	-0.447668	0.797174990552856	1.24546629329782	0.000653581896586335	1.24546629329782	0.000653581896586335	0.00727828413589527
ENSSSCG00000002885	-0.174547	-1.33768	-1.16366	0.000263088707315149	-0.245256	-1.40839	-1.16273	0.000659561643109668	-1.16273	0.000659561643109668	0.00733944998281637
ENSSSCG00000006550	0.737859462482119	-0.657383	-1.39515	8.8448474433672e-05	-0.0100315	-1.40527	-1.39498	0.000662750644377616	-1.39498	0.000662750644377616	0.00736949369655907
ENSSSCG00000003350	0.591079574560962	-0.594239	-1.18553	0.000161537682953774	-0.785925	-1.97124	-1.18453	0.000663959922310442	-1.18453	0.000663959922310442	0.00737749568543616
ENSSSCG00000038305	-0.38775	2.33767217295717	2.72612458236137	2.33604855348488e-09	-2.74501	-0.019587	2.7483084477393	0.000664837238032043	2.7483084477393	0.000664837238032043	0.00738180004821576
ENSSSCG00000016510	-0.159853	-1.82696	-1.66637	0.000104397403946764	1.63024886010725	-0.0368633	-1.66702	0.00066929555741214	-1.66702	0.00066929555741214	0.00742582928094898
ENSSSCG00000036595	0.960739043865173	-0.105078	-1.06597	0.000443353393386226	-1.29501	-2.36083	-1.06455	0.000673993676779273	-1.06455	0.000673993676779273	0.00747245233850869
ENSSSCG00000022804	-0.199563	-1.29663	-1.09698	0.000674966249111439	1.86015347895819	0.763087755335635	-1.09693	0.000385020394639756	-1.09698	0.000674966249111439	0.00747637661024066
ENSSSCG00000008382	0.062351460567216	-0.791547	-0.854194	0.000369685789859266	0.335192778458323	-0.518706	-0.853824	0.000675340052202664	-0.853824	0.000675340052202664	0.00747637661024066
ENSSSCG00000012602	-0.00373661	2.19997487082029	2.20487931136007	4.501024292248e-08	-1.44907	0.754637797544122	2.21740144493837	0.000676360466631506	2.21740144493837	0.000676360466631506	0.00748217558791255
ENSSSCG00000015550	1.69758763007138	-0.103193	-1.80098	0.000153606715098421	1.31396664673953	-0.486815	-1.79928	0.000680252392930265	-1.79928	0.000680252392930265	0.00751970858714622
ENSSSCG00000010726	-0.317746	0.749716964186318	1.06731046473053	3.22412192510462e-05	-0.924965	0.142497858776971	1.06944760224638	0.000681015080068551	1.06944760224638	0.000681015080068551	0.0075226203895842
ENSSSCG00000005762	0.596280949787734	-2.42407	-3.02158	0.000681848501579551	3.78185154366562	0.761498573917053	-3.02838	0.0006181929201266	-3.02158	0.000681848501579551	0.00752630869838762
ENSSSCG00000037487	0.46112768185322	1.74198499874359	1.28085085773741	6.22598496364325e-06	-1.01771	0.263151320140863	1.28094392120369	0.000684585498426308	1.28094392120369	0.000684585498426308	0.00755017961229301
ENSSSCG00000035842	-0.249556	0.805241914309673	1.05505890444125	8.27688780751247e-05	-0.982319	0.0724789750312626	1.0564504888956	0.000685013309219124	1.0564504888956	0.000685013309219124	0.00755017961229301
ENSSSCG00000026960	-0.0237699	-1.60166	-1.57671	0.000135425829940528	1.92632593221568	0.348436156905355	-1.5784	0.000690587979989845	-1.5784	0.000690587979989845	0.00760605927961037
ENSSSCG00000061941	-0.428788	1.47058208772013	1.90078519708786	1.48051263329816e-05	-1.16729	0.732076542083233	1.9064921379548	0.00069282088062015	1.9064921379548	0.00069282088062015	0.00762507831139795
ENSSSCG00000003561	-0.618311	-2.98438	-2.36287	0.000238185160196667	2.70979670878299	0.34372159659549	-2.36821	0.000695061669418203	-2.36821	0.000695061669418203	0.0076441563307475
ENSSSCG00000028996	-2.35128	-0.663054	1.68948556632207	9.9854719949686e-05	0.0342064767748406	1.72242969596222	1.68857663689782	0.000697499101654582	1.68857663689782	0.000697499101654582	0.00766536758908066
ENSSSCG00000038973	0.172099764379193	-1.30126	-1.47282	0.000102622629413353	2.3187773386641	0.845414565158582	-1.47375	0.000698758236411792	-1.47375	0.000698758236411792	0.00767360812537643
ENSSSCG00000028513	-0.723592	1.17677921768581	1.90105390384724	4.70369251621162e-07	-1.04775	0.852623767740575	1.90241811144337	0.00070477771560744	1.90241811144337	0.00070477771560744	0.00773407563077735
ENSSSCG00000040920	0.0989692680140961	1.24837087679509	1.14935119370159	0.000316225057378883	-1.18807	-0.0386661	1.15316766727007	0.000705503976324994	1.15316766727007	0.000705503976324994	0.00773641077968608
ENSSSCG00000024162	0.962263818441428	-0.6255	-1.58843	0.000145193736858751	0.0686316173690044	-1.51913	-1.58679	0.00071221329956747	-1.58679	0.00071221329956747	0.00780430384333314
ENSSSCG00000037439	-0.623143	0.473191044185076	1.09649321824624	6.16980307802193e-05	-1.07933	0.0170084956735885	1.09837663986527	0.000717747700686727	1.09837663986527	0.000717747700686727	0.00785923299872596
ENSSSCG00000029594	0.65470532709216	1.83202900033874	1.1768760540606	4.9258476498186e-05	-2.48836	-1.31103	1.18132075773421	0.000721092516905502	1.18132075773421	0.000721092516905502	0.00789012414830443
ENSSSCG00000023031	-1.21436	-4.45778	-3.2543	0.000734249717924077	4.26363824716704	1.02021988193958	-3.26717	1.46980242463433e-05	-3.2543	0.000734249717924077	0.00802115149685466
ENSSSCG00000054149	0.24293437996651	1.80296182750772	1.56306395417364	0.000230322901159082	1.23802294790721	2.7980502038984	1.56617207054114	0.000735196802094397	1.56617207054114	0.000735196802094397	0.00802115149685466
ENSSSCG00000012202	-1.88801	-0.517325	1.37106777842359	4.3222339777089e-05	-0.294137	1.07654403530444	1.37110571772912	0.000733646373557523	1.37110571772912	0.000733646373557523	0.00802115149685466
ENSSSCG00000008041	0.539831082062405	-0.573272	-1.11311	0.000258880672579859	0.0488079678519833	-1.0643	-1.11317	0.00073483540559328	-1.11317	0.00073483540559328	0.00802115149685466
ENSSSCG00000021793	0.395756874567742	1.50634	1.11058923635319	9.33700489934221e-05	-1.55656	-0.44597	1.11450610324801	0.000735926555020916	1.11450610324801	0.000735926555020916	0.00802330347648346
ENSSSCG00000016401	0.341826636403457	-1.17104	-1.51296	0.000737840299794796	2.73545522428195	1.22258711627248	-1.51174	0.000342145568592104	-1.51296	0.000737840299794796	0.00803504388950675
ENSSSCG00000009851	-0.525079	0.626593881463527	1.15153452203893	0.000173293168085576	-1.80355	-0.651881	1.15212236636444	0.000738070003522754	1.15212236636444	0.000738070003522754	0.00803504388950675
ENSSSCG00000017197	-0.264814	-1.83843	-1.57384	0.000171115297926407	0.797342580649952	-0.776278	-1.57349	0.000742222436529848	-1.57349	0.000742222436529848	0.0080744154882276
ENSSSCG00000009310	0.165864405426745	-1.25455	-1.42086	8.74745114358052e-05	-2.17242	-3.59283	-1.42003	0.000746616090981585	-1.42003	0.000746616090981585	0.00811635255614685
ENSSSCG00000001426	0.598327487890507	-1.02287	-1.62118	0.000158975552343555	1.00945320204094	-0.611745	-1.62069	0.000749532364994004	-1.62069	0.000749532364994004	0.0081421803484965
ENSSSCG00000000857	0.0896816547664963	1.41829901735731	1.32950137446003	3.09474890981234e-05	0.161750283175891	1.49037	1.3303279751807	0.000751994381239551	1.3303279751807	0.000751994381239551	0.00815716295330188
ENSSSCG00000024119	0.0102392571656303	1.2595960308308	1.24974257262476	3.61989874560895e-05	-0.632394	0.616962527795248	1.25062981733036	0.00075155182737751	1.25062981733036	0.00075155182737751	0.00815716295330188
ENSSSCG00000007577	0.635410330990979	-0.472456	-1.10825	0.000174586968536642	0.458027422924701	-0.649839	-1.10721	0.000753487701943682	-1.10721	0.000753487701943682	0.00816748144257947
ENSSSCG00000037605	0.230816564042456	1.29853238433422	1.06734977345069	0.000124061154012803	-2.95177	-1.88406	1.07097753478455	0.000754607131349519	1.07097753478455	0.000754607131349519	0.00817373518910367
ENSSSCG00000025252	-1.26155	0.164983583388695	1.42732021908836	1.22044030713842e-05	-0.144829	1.28170622743304	1.42776706177231	0.000756265038184561	1.42776706177231	0.000756265038184561	0.00818580842695889
ENSSSCG00000001087	0.294952409446619	-0.962921	-1.25877	0.000242098281043856	0.217664234406948	-1.04021	-1.25645	0.000760610784140262	-1.25645	0.000760610784140262	0.00822693660060397
ENSSSCG00000032170	-0.654257	0.252164662988441	0.906954144122971	0.000447005903663441	0.375916483938486	1.28233816229024	0.907736597789849	0.000761332823545798	0.907736597789849	0.000761332823545798	0.00822883906195448
ENSSSCG00000056538	0.688126392015976	1.82023628468448	1.13209409769644	0.000268977911231509	-0.412606	0.719503367596504	1.13440512071648	0.000765051472842504	1.13440512071648	0.000765051472842504	0.00826221451148339
ENSSSCG00000005233	-0.250781	-1.16557	-0.914864	0.000607857758125574	1.23959999200861	0.324811456895765	-0.914473	0.000765517452580528	-0.914473	0.000765517452580528	0.00826221451148339
ENSSSCG00000001551	-2.70691	-0.699732	2.01040540873032	2.35674709784786e-06	-1.70498	0.302195885148388	2.01247074218611	0.000769075107933806	2.01247074218611	0.000769075107933806	0.00828289167457216
ENSSSCG00000024932	-0.245993	1.26075719107334	1.50699760765014	5.10148856458734e-06	-0.98187	0.524879893263023	1.50960208217891	0.000769632199137255	1.50960208217891	0.000769632199137255	0.00828289167457216
ENSSSCG00000038025	-0.598056	-1.87834	-1.2791	0.000217572947340824	2.6024232683093	1.32213424604105	-1.28081	0.000769475820154631	-1.28081	0.000769475820154631	0.00828289167457216
ENSSSCG00000011370	0.527201774607175	-0.737935	-1.26563	9.83710680277281e-05	-0.716988	-1.98213	-1.26381	0.000768035129549402	-1.26381	0.000768035129549402	0.00828289167457216
ENSSSCG00000058121	-0.716771	0.323998305540673	1.0407125966978	6.53281333687589e-05	0.044037502101348	1.08480635847883	1.04143385724395	0.000770575227362027	1.04143385724395	0.000770575227362027	0.00828712130668356
ENSSSCG00000037204	0.259123726126337	-1.29408	-1.55359	0.000133883947592671	0.299411806469787	-1.25379	-1.55288	0.000773521886623208	-1.55288	0.000773521886623208	0.00831287750766896
ENSSSCG00000000064	-0.443025	0.362208112016105	0.805330025693336	0.000206423795786605	0.193164991545165	0.99839754149564	0.805330008478187	0.000779502173219465	0.805330008478187	0.000779502173219465	0.00837117551240034
ENSSSCG00000015030	-0.913782	0.295476326938403	1.20977503646489	1.64196813528714e-05	-0.921321	0.287937058040262	1.21058267837485	0.000780878727270343	1.21058267837485	0.000780878727270343	0.00837402119842154
ENSSSCG00000017822	-0.605529	0.286592079600905	0.892156362149498	0.000177067420874872	-0.00385176	0.888269291872071	0.892941271774798	0.000780806474205826	0.892941271774798	0.000780806474205826	0.00837402119842154
ENSSSCG00000001818	0.698659620077238	-0.523078	-1.22189	0.00018976929495967	0.524534138423006	-0.697204	-1.22096	0.000787218157680903	-1.22096	0.000787218157680903	0.00843599998703995
ENSSSCG00000004465	-0.596615	0.770509749337091	1.36695503448323	2.50250762509768e-05	-1.76575	-0.398629	1.37066547631166	0.000789390849312421	1.37066547631166	0.000789390849312421	0.00844565705972537
ENSSSCG00000021560	-0.349652	0.812321391607481	1.16336063693971	6.89451817106964e-05	0.680828418642601	1.84280148370179	1.16368850839238	0.000789800942268073	1.16368850839238	0.000789800942268073	0.00844565705972537
ENSSSCG00000035281	0.0342058367740474	-0.879023	-0.913094	0.000460374015815183	0.823943271501699	-0.0892856	-0.912984	0.00078978950038524	-0.912984	0.00078978950038524	0.00844565705972537
ENSSSCG00000022305	0.374246025249991	-3.81573	-4.32411	0.000793488538436729	2.78730338421577	-1.40267	-4.23949	0.000624597033482162	-4.32411	0.000793488538436729	0.00847306294020284
ENSSSCG00000031262	0.498550648347031	1.36762841562014	0.869002272716798	7.2810103851669e-05	0.101464561119298	0.970542134874414	0.868926788820509	0.000793139768583116	0.868926788820509	0.000793139768583116	0.00847306294020284
ENSSSCG00000037595	0.473845592148093	-1.13122	-1.60579	9.3297870313778e-05	-0.862317	-2.46738	-1.60391	0.000794106129153564	-1.60391	0.000794106129153564	0.00847365230025266
ENSSSCG00000001849	-2.04043	-0.351202	1.69013599281179	1.21119567423214e-05	1.38460941598818	3.07383643491372	1.68908528031008	0.000796941075107653	1.68908528031008	0.000796941075107653	0.00849788476903539
ENSSSCG00000004774	-0.214743	0.931663865085795	1.14615414467093	6.43090473470138e-05	-0.609109	0.537298054149816	1.14735761345662	0.000799309893217925	1.14735761345662	0.000799309893217925	0.00851711609696922
ENSSSCG00000039021	-0.499072	1.01825615116682	1.51875219936381	5.66497328857687e-05	-0.195028	1.32229999031075	1.52318679604312	0.000800160124416296	1.52318679604312	0.000800160124416296	0.00852015024351967
ENSSSCG00000003154	-0.897637	0.405074240555755	1.30272828376146	0.000678636030544273	0.850629348527078	2.1533406617897	1.30348728499015	0.000800829804327064	1.30348728499015	0.000800829804327064	0.00852125894194624
ENSSSCG00000004700	0.142183218490485	1.08868937179828	0.946544217871581	6.36091881454321e-05	0.711418039530937	1.65792	0.946656578714795	0.000803053516140466	0.946656578714795	0.000803053516140466	0.00853889013951193
ENSSSCG00000037251	-0.979394	0.880921872876327	1.86177198819892	4.42433736141425e-05	-1.11222	0.74809979139911	1.8661596822748	0.000808000938628837	1.8661596822748	0.000808000938628837	0.00858543733591022
ENSSSCG00000003170	0.083186940391297	-5.04837	-5.62614	0.000813162266392592	6.59801398018829	1.4664775800218	-5.2028	1.07444283863226e-05	-5.62614	0.000813162266392592	0.00860991979461503
ENSSSCG00000003217	0.963700384255871	-0.837197	-1.80103	0.000170768698140345	-0.307614	-2.10851	-1.79982	0.000811730618811827	-1.79982	0.000811730618811827	0.00860991979461503
ENSSSCG00000007543	0.00606284245460996	-1.1722	-1.17851	0.000473418902312731	0.953893212762502	-0.224371	-1.17706	0.000811397876850054	-1.17706	0.000811397876850054	0.00860991979461503
ENSSSCG00000021285	0.31465718695639	-0.601747	-0.916543	0.000556027776772444	0.954674451984939	0.0382704534901075	-0.91597	0.000812853603365809	-0.91597	0.000812853603365809	0.00860991979461503
ENSSSCG00000008303	0.0477403154223047	0.873509502281469	0.825884658705836	0.000812298329175505	-2.04468	-1.21891	0.826276745422385	0.000761943417416028	0.825884658705836	0.000812298329175505	0.00860991979461503
ENSSSCG00000040464	-0.674064	2.21370018438365	2.88789046987878	2.78470488122059e-05	-1.214	1.67376108778087	2.89541747760829	0.000814604378978734	2.89541747760829	0.000814604378978734	0.00861913214752288
ENSSSCG00000009591	-0.695693	0.189032862600233	0.884807671478975	0.000819583668112423	-0.607027	0.277699542023065	0.885606481866204	0.000801567204162831	0.884807671478975	0.000819583668112423	0.00866573131750869
ENSSSCG00000016853	0.267333030142678	-0.747531	-1.01481	0.000244994521860168	0.366216684509952	-0.648647	-1.01445	0.000823203953522196	-1.01445	0.000823203953522196	0.00869790600821805
ENSSSCG00000005235	-0.867361	0.186853761457827	1.0547106258126	0.000200879605103317	-0.194866	0.859348735007973	1.05487689713397	0.000824164422971187	1.05487689713397	0.000824164422971187	0.00870195189972451
ENSSSCG00000036505	0.480053197141113	2.26568721914642	1.78608007573013	9.01999707363947e-07	-1.81937	-0.0337354	1.79664009761138	0.000825066656270687	1.79664009761138	0.000825066656270687	0.00870537766808854
ENSSSCG00000040945	0.71166517707246	1.68583063744927	0.973731277809587	0.000597163596794102	-1.92492	-0.950756	0.976932359499134	0.000827062424582264	0.976932359499134	0.000827062424582264	0.0087203285872505
ENSSSCG00000017812	-0.90562	-0.00646321	0.899105555996507	0.00082809318391755	-0.09334	0.805816320013199	0.90023946202677	0.000781505060154707	0.899105555996507	0.00082809318391755	0.00872509091054945
ENSSSCG00000057023	-0.520128	0.387768768487186	0.90821715321692	9.08814897983852e-05	0.153235036289888	1.06113135288846	0.908427912381433	0.000830049283172268	0.908427912381433	0.000830049283172268	0.00873958948256923
ENSSSCG00000022554	5.67275544281481	0.574826004654681	-5.13103	0.00079981030879815	5.85773944997259	0.759809125480605	-5.05799	0.000842759887123728	-5.05799	0.000842759887123728	0.00886722291850084
ENSSSCG00000054923	0.316798998898012	3.28771525242854	2.9730778552346	8.89615940554905e-11	-3.5301	-0.559184	2.88085158424287	0.000844775385377952	2.88085158424287	0.000844775385377952	0.00888222660955311
ENSSSCG00000013048	0.787457066567586	-1.10078	-1.88719	0.000170658779785342	1.75790124286428	-0.130337	-1.88748	0.000847656615470029	-1.88748	0.000847656615470029	0.00889891420541732
ENSSSCG00000020720	0.0393580664698726	-1.52261	-1.56279	0.000397921262474954	1.18682727977753	-0.37514	-1.56147	0.000848725009171348	-1.56147	0.000848725009171348	0.00889891420541732
ENSSSCG00000009157	-0.24202	-1.73069	-1.48892	0.000259033443251598	1.26094749100842	-0.227726	-1.48936	0.000848696655934929	-1.48936	0.000848696655934929	0.00889891420541732
ENSSSCG00000013242	-0.891569	0.225172305830273	1.11749593218794	0.00022949809831848	0.15003793895535	1.26677933715217	1.11795568099349	0.000847397120974686	1.11795568099349	0.000847397120974686	0.00889891420541732
ENSSSCG00000029616	0.791441301844205	-0.499765	-1.29107	0.000150362694997847	0.172189264492185	-1.11902	-1.28903	0.000849756765134995	-1.28903	0.000849756765134995	0.00890353628671
ENSSSCG00000000808	-0.292812	0.929763314237983	1.22262040811039	1.74547698877588e-05	-0.248912	0.973662771919665	1.22281916885318	0.000853544231565033	1.22281916885318	0.000853544231565033	0.00893472571712936
ENSSSCG00000025820	0.21866346589435	1.42838168997994	1.20958841067799	7.96780346555803e-05	-0.470614	0.739104051789397	1.21027945191549	0.000854416028510442	1.21027945191549	0.000854416028510442	0.00893472571712936
ENSSSCG00000002535	-0.435553	0.637418564180845	1.07320138601726	3.04095459691015e-05	2.07118485711039	3.14415591876851	1.07312105882051	0.000854512494749015	1.07312105882051	0.000854512494749015	0.00893472571712936
ENSSSCG00000013886	-1.00958	1.17488396467328	2.18544593803833	7.63690568022117e-06	-1.90345	0.281015856180854	2.19164744070383	0.000855687319189632	2.19164744070383	0.000855687319189632	0.00893500871635427
ENSSSCG00000009657	-0.862717	0.227843916628087	1.09063739249982	0.000855725597511065	0.480184066151558	1.57074554314725	1.09133971086909	8.81804114344871e-05	1.09063739249982	0.000855725597511065	0.00893500871635427
ENSSSCG00000005106	0.268461167838069	-2.13406	-2.40361	0.000857963994187015	3.46958824427551	1.06707068404687	-2.40227	0.00019944639933896	-2.40361	0.000857963994187015	0.00895217693934609
ENSSSCG00000028623	-0.335165	-2.07726	-1.74072	0.000340587922098993	2.29782894089218	0.555734870027172	-1.74169	0.000864215448725744	-1.74169	0.000864215448725744	0.00899213499536573
ENSSSCG00000017990	-0.944436	-2.5323	-1.58887	0.000865334730891331	2.61730119856427	1.02944117040369	-1.58921	0.000114602059934556	-1.58887	0.000865334730891331	0.00899213499536573
ENSSSCG00000008443	-1.5153	-0.0607698	1.45403154995329	0.000864428273444483	-0.511887	0.94264012537961	1.45499602530116	1.40423906825598e-07	1.45403154995329	0.000864428273444483	0.00899213499536573
ENSSSCG00000022774	0.618177590727703	-0.767986	-1.38595	0.000144902157373117	-0.561574	-1.94774	-1.38586	0.000864358377607032	-1.38586	0.000864358377607032	0.00899213499536573
ENSSSCG00000012591	-0.771417	0.354367527442556	1.12636655477451	0.000865374377333266	1.53224923987838	2.65803351721189	1.12660425154626	3.97909393260291e-06	1.12636655477451	0.000865374377333266	0.00899213499536573
ENSSSCG00000005915	0.135898922329297	-0.770075	-0.906217	0.000659986735381925	0.0817722189540076	-0.824202	-0.905628	0.000865026782592582	-0.905628	0.000865026782592582	0.00899213499536573
ENSSSCG00000021941	0.102545807961281	-3.60558	-3.71106	0.000298224729379441	-0.106432	-3.81457	-3.72888	0.000870625372104335	-3.72888	0.000870625372104335	0.00903423724620938
ENSSSCG00000014979	1.51679629244269	-1.26775	-2.78634	0.000214675344623096	0.821609804073651	-1.96294	-2.78238	0.000870614699073623	-2.78238	0.000870614699073623	0.00903423724620938
ENSSSCG00000011524	-1.06394	0.152321104041264	1.21618861532086	0.000872156804522132	-0.532739	0.683523695371381	1.21720052138003	0.000159121022030222	1.21618861532086	0.000872156804522132	0.00904389991310046
ENSSSCG00000008207	0.535757573588944	1.67347529095363	1.13745999219075	4.8716359596451e-05	-1.01737	0.120348393760255	1.13997024180636	0.000875756183323726	1.13997024180636	0.000875756183323726	0.00907497827657399
ENSSSCG00000006088	0.198156303774925	1.22670255521989	1.02843582969653	2.05048154341825e-05	-0.485823	0.542723407918783	1.02916479719026	0.000881885340674632	1.02916479719026	0.000881885340674632	0.00913221060339841
ENSSSCG00000038031	0.195513467432283	-0.566982	-0.762552	0.000443641305659383	1.22720555422184	0.464709889549636	-0.762087	0.000882843330159428	-0.762087	0.000882843330159428	0.00913585196120336
ENSSSCG00000006527	-0.326541	1.20144835173224	1.52897862497097	7.90153946329011e-05	0.956112282075299	2.48410135846956	1.52991714215173	0.000883656724426985	1.52991714215173	0.000883656724426985	0.00913799304525832
ENSSSCG00000005040	-1.1087	0.513932421653946	1.62340954765681	9.46879039706087e-05	-0.507585	1.11504576815397	1.62504255494761	0.000885365256259143	1.62504255494761	0.000885365256259143	0.00914837055663222
ENSSSCG00000023391	-1.17316	-0.0422327	1.13090865539894	1.26872915794985e-05	-1.07754	0.0533812488539867	1.13127493355824	0.000885874602915405	1.13127493355824	0.000885874602915405	0.00914837055663222
ENSSSCG00000037718	5.69495821302677	-9.83278	-11.1801	0.000892789754060109	10.0661243766435	-5.46161	-10.941	0.000865296015754548	-11.1801	0.000892789754060109	0.00921346796193402
ENSSSCG00000017673	-0.546151	0.847480931257219	1.39415439555149	8.49374401990903e-06	-1.61615	-0.222515	1.39600431504833	0.000894130311567076	1.39600431504833	0.000894130311567076	0.00921467948316083
ENSSSCG00000000753	-0.194223	0.81506939468333	1.00923802763467	0.000610052935807167	-1.07441	-0.065121	1.00991901110828	0.000893681367271855	1.00991901110828	0.000893681367271855	0.00921467948316083
ENSSSCG00000004603	-0.35198	-1.53368	-1.18141	0.00058392451739655	1.56441358936736	0.382711974662817	-1.18182	0.000895680985342072	-1.18182	0.000895680985342072	0.00922435092696445
ENSSSCG00000028947	-0.0124028	1.22657493503734	1.23926617703626	1.16346888910379e-05	-0.828828	0.410149047667006	1.24229365383893	0.000897357785544652	1.24229365383893	0.000897357785544652	0.0092317427188731
ENSSSCG00000016035	0.177088498752007	1.3928171814337	1.21590217558574	1.24153277430197e-05	0.116067898066906	1.33179604208372	1.21594728208632	0.000897624151002129	1.21594728208632	0.000897624151002129	0.0092317427188731
ENSSSCG00000005083	-1.27202	0.190658769465096	1.46307546674698	2.02061093176097e-05	-0.393813	1.06886266911404	1.46282831072971	0.000898644010999166	1.46282831072971	0.000898644010999166	0.0092359272262786
ENSSSCG00000005096	0.26699278147718	1.45382676704583	1.18669950529347	3.74219452982261e-05	-0.121462	1.06537142339859	1.18802837274221	0.000899694060174307	1.18802837274221	0.000899694060174307	0.0092404160904201
ENSSSCG00000004322	1.37741326821812	-3.19633	-4.5905	0.000645301009353395	2.88132367561338	-1.69242	-4.59451	0.000906521168152192	-4.59451	0.000906521168152192	0.00930291863254576
ENSSSCG00000004262	0.558391332572074	-1.38611	-1.94647	0.000449590529384359	1.23667712834377	-0.707829	-1.94252	0.000907014499980734	-1.94252	0.000907014499980734	0.00930291863254576
ENSSSCG00000002815	-1.21135	0.195711439042045	1.4066144846522	0.000907804470130165	-1.09107	0.315993123747598	1.40810580077498	2.55919463015369e-07	1.4066144846522	0.000907804470130165	0.00930468704180353
ENSSSCG00000034873	0.296767685119002	-2.63333	-2.93246	0.000341509818788365	1.52326819127537	-1.40683	-2.93809	0.000912522135547417	-2.93809	0.000912522135547417	0.00933645488730545
ENSSSCG00000035854	-0.0643065	-1.454	-1.38995	0.00018579965670831	0.442592150778677	-0.947105	-1.38924	0.00091276286248098	-1.38924	0.00091276286248098	0.00933645488730545
ENSSSCG00000001844	-0.745355	0.636217432167182	1.38150064033553	7.31536839500936e-06	-0.401089	0.980482277751013	1.3814211364462	0.000911658786486703	1.3814211364462	0.000911658786486703	0.00933645488730545
ENSSSCG00000060915	-0.249769	0.953855691165475	1.2035193717107	0.000323024964476824	-1.50832	-0.304699	1.2054883229094	0.000917995736244148	1.2054883229094	0.000917995736244148	0.00938361041926091
ENSSSCG00000038254	0.0692290705437796	-1.17763	-1.24787	0.00054315900764623	0.305767536993194	-0.941093	-1.24588	0.000919574324050885	-1.24588	0.000919574324050885	0.00939337379015233
ENSSSCG00000034465	-0.130215	0.875085064333621	1.00535913875581	0.000920922214211516	-1.15883	-0.153534	1.0059883934186	0.000211223724364331	1.00535913875581	0.000920922214211516	0.00940076897122284
ENSSSCG00000028304	-0.366438	0.873738177349678	1.24043999249033	0.000923552656186159	1.6906944258883	2.93087114804941	1.24040149973423	0.000209727522434604	1.24043999249033	0.000923552656186159	0.00942123755636889
ENSSSCG00000026498	-0.707133	-1.68803	-0.98131	0.000700706102081966	0.433857971305176	-0.547042	-0.980616	0.000928276300071663	-0.980616	0.000928276300071663	0.00946301692366695
ENSSSCG00000003845	-1.56906	-7.44363	-6.12992	0.000930183078999449	6.38113552879388	0.506578308908372	-5.12359	0.000170855607646393	-6.12992	0.000930183078999449	0.00947604357760966
ENSSSCG00000013403	0.829361413521273	-0.765651	-1.59545	0.000302786112053755	0.814783480570231	-0.780229	-1.59217	0.000940398333740108	-1.59217	0.000940398333740108	0.00956717197465375
ENSSSCG00000027323	0.061462471427475	1.47044836797464	1.40940615484933	6.43857532469252e-05	-0.567181	0.841805039433647	1.41471546345486	0.000939905852482034	1.41471546345486	0.000939905852482034	0.00956717197465375
ENSSSCG00000023886	-0.187388	1.48124111649206	1.66878083614114	3.27725398292981e-06	-2.65561	-0.986979	1.67466840020203	0.000941622879808509	1.67466840020203	0.000941622879808509	0.00957316594471984
ENSSSCG00000000918	1.21262354352945	-3.26771	-4.47724	0.000946546903573071	7.6212832357351	3.1409507691026	-4.49059	2.18514803820925e-05	-4.47724	0.000946546903573071	0.00961025754456567
ENSSSCG00000005319	-0.0918355	-1.49834	-1.40696	0.000127560892558976	-0.172431	-1.57894	-1.40606	0.000946485489507788	-1.40606	0.000946485489507788	0.00961025754456567
ENSSSCG00000011451	-1.95361	-0.130772	1.8226076127239	1.52726127470265e-05	-0.849642	0.973195778697572	1.8235899588117	0.000951827137494942	1.8235899588117	0.000951827137494942	0.00965735991962039
ENSSSCG00000010885	0.132235000225797	3.67383042816816	3.5449933582383	1.5629116203473e-10	-2.6388	0.902800271173742	3.4729450287659	0.000957309321625141	3.4729450287659	0.000957309321625141	0.00970644653359757
ENSSSCG00000039550	-0.154377	1.06171300198242	1.21610292183338	4.05475757466552e-05	-0.951149	0.264940660629712	1.21850544660647	0.000958112705738993	1.21850544660647	0.000958112705738993	0.00970805927193639
ENSSSCG00000032637	-0.239812	-1.41016	-1.17125	0.000286976264622492	-0.559331	-1.72968	-1.16997	0.00096070498948378	-1.16997	0.00096070498948378	0.00972778365359685
ENSSSCG00000003805	-0.00252561	-1.47375	-1.47102	0.00080438031711612	1.87532678171862	0.404101967171797	-1.47104	0.000962441425246052	-1.47104	0.000962441425246052	0.00973882132584437
ENSSSCG00000027072	-0.482101	0.555694401192131	1.03747483437766	0.000667750989704672	-1.31308	-0.275289	1.03888253164279	0.000964415709281753	1.03888253164279	0.000964415709281753	0.00975224932332092
ENSSSCG00000031174	0.922836109265643	2.24282897930083	1.32029097386259	2.18157317206612e-05	-1.53392	-0.213929	1.32585163173407	0.00096901542916604	1.32585163173407	0.00096901542916604	0.00978562699145089
ENSSSCG00000027404	-1.3959	-0.201626	1.19469894625683	1.88801155779606e-05	-1.23753	-0.0432579	1.1946247464334	0.00096848085676658	1.1946247464334	0.00096848085676658	0.00978562699145089
ENSSSCG00000022963	0.179488398520574	-1.32946	-1.50827	0.000146344836483178	1.38726441507583	-0.121682	-1.50876	0.000975168016494169	-1.50876	0.000975168016494169	0.00984116309746661
ENSSSCG00000004524	-0.0148215	-0.893145	-0.878524	0.000693727911762368	1.00249077122796	0.124167172330019	-0.878309	0.000977938836752208	-0.878309	0.000977938836752208	0.00986251971442137
ENSSSCG00000017918	0.891361145188234	-0.996542	-1.88711	0.000199310673502649	1.86696952414079	-0.0209348	-1.88769	0.000984011492638922	-1.88769	0.000984011492638922	0.00991134960369924
ENSSSCG00000029102	-0.547747	0.796327383152881	1.34457330968045	0.000984096303652622	0.666557656891978	2.0106319282506	1.3462532811374	0.00096348794304637	1.34457330968045	0.000984096303652622	0.00991134960369924
ENSSSCG00000036168	-0.572823	1.04668114432246	1.62169035877635	5.75703478632194e-05	-0.306136	1.31336786879988	1.62810033010814	0.000990510328582449	1.62810033010814	0.000990510328582449	0.00996928464980078
ENSSSCG00000053735	-0.0618089	1.00659259186511	1.06883514222362	0.000600310771477442	1.11562681859013	2.18402823810269	1.06958204147835	0.000991390539788366	1.06958204147835	0.000991390539788366	0.00997148281908632
ENSSSCG00000003586	-1.29891	-0.373039	0.92620003127484	0.000306016704330908	0.347745686770365	1.27361581498281	0.926766234829651	0.000993370770950955	0.926766234829651	0.000993370770950955	0.00998473476045233
ENSSSCG00000011787	-0.159587	1.03076233202857	1.1912114411923	0.000996840082361532	0.800023284269776	1.99037268805742	1.19394578213023	0.000999420428854805	1.19394578213023	0.000999420428854805	0.0100388450677036
ENSSSCG00000025653	0.230689351669286	-1.11851	-1.34839	0.00037009738265843	2.0235821124205	0.674379206112311	-1.34896	0.00100164002222287	-1.34896	0.00100164002222287	0.0100477431523515
ENSSSCG00000001986	0.193950108417947	-0.691995	-0.886407	0.00100108417835382	0.45120546150681	-0.434739	-0.885594	0.000832019010652695	-0.886407	0.00100108417835382	0.0100477431523515
ENSSSCG00000010535	2.43312131537388	-3.99776	-6.59574	0.000996993304900451	4.29319132794644	-2.13769	-6.57103	0.0010033854231546	-6.57103	0.0010033854231546	0.0100585550037726
ENSSSCG00000007859	8.58077438490946	3.94290384116979	-4.62878	0.00100459963215251	6.94666117518632	2.30878665384358	-5.23548	0.000908320384573107	-4.62878	0.00100459963215251	0.0100640310223683
ENSSSCG00000008681	-0.0719553	-0.987334	-0.915564	0.000578320307235373	0.442224465420937	-0.473154	-0.91519	0.00100686495268678	-0.91519	0.00100686495268678	0.010080022752247
ENSSSCG00000024549	0.35733316598295	-1.32561	-1.68332	0.000236525506118293	0.806826602122903	-0.876113	-1.6818	0.00100841831768608	-1.6818	0.00100841831768608	0.0100821757084115
ENSSSCG00000017403	0.0904990595717448	0.923654287953971	0.832985995110507	0.000263289240156306	0.169831698368922	1.00298682656252	0.833529349599858	0.00100792732507336	0.833529349599858	0.00100792732507336	0.0100821757084115
ENSSSCG00000034086	-0.595794	0.266572500411399	0.862464734506241	0.000436656194211324	-1.94745	-1.08508	0.863026715313392	0.00100999440905159	0.863026715313392	0.00100999440905159	0.0100864181583077
ENSSSCG00000010053	-1.42844	-0.630184	0.798532466085283	0.000546521160185145	0.317561895926547	1.11582099018833	0.798482368278146	0.00101018152259151	0.798482368278146	0.00101018152259151	0.0100864181583077
ENSSSCG00000002265	-0.412198	-2.54268	-2.13099	0.000239965787848101	0.112863394380164	-2.01762	-2.13236	0.00102018076654415	-2.13236	0.00102018076654415	0.0101795123241859
ENSSSCG00000040513	0.669771581361683	2.30745009891506	1.63815530753567	8.27948315542077e-05	0.015052180664931	1.6527303867118	1.63803932303822	0.00102627446140777	1.63803932303822	0.00102627446140777	0.0102200114408664
ENSSSCG00000039480	-0.397687	0.834160917198412	1.23243084558827	2.36195265227982e-05	-1.01467	0.217179763916076	1.23387371336538	0.00102594805201044	1.23387371336538	0.00102594805201044	0.0102200114408664
ENSSSCG00000006048	-0.465912	0.742917456037077	1.20931064346224	8.68702683323294e-05	-0.186354	1.02247496185492	1.21108218184909	0.00102527347448707	1.21108218184909	0.00102527347448707	0.0102200114408664
ENSSSCG00000012434	-0.051462	-0.988187	-0.936315	0.000599426896350468	1.97454240583894	1.03781683261547	-0.936806	0.00103093945942317	-0.936806	0.00103093945942317	0.0102596861526611
ENSSSCG00000007968	0.243046775679321	-0.662607	-0.905578	0.000526908584664608	0.296135152482403	-0.609518	-0.904952	0.00103671936940624	-0.904952	0.00103671936940624	0.0103103965272896
ENSSSCG00000000234	-0.508007	-2.41456	-1.90599	0.000218426907046666	0.999757594411731	-0.906799	-1.90739	0.00103927143272874	-1.90739	0.00103927143272874	0.0103289595494221
ENSSSCG00000037002	-0.783129	1.38666089894707	2.17407159856362	0.000664350801969143	-0.126376	2.04341362104976	2.18705798791265	0.00104560640610136	2.18705798791265	0.00104560640610136	0.0103850703498545
ENSSSCG00000002351	-0.499099	1.0489692820339	1.54930655245268	1.19031263643615e-05	-0.206689	1.34137850202031	1.55024843596162	0.00104711863778696	1.55024843596162	0.00104711863778696	0.0103932388112886
ENSSSCG00000024316	-0.484067	0.765006837154192	1.24974297635799	6.2514852124773e-05	0.123256200348471	1.37232957850851	1.25049911824584	0.0010478235224488	1.25049911824584	0.0010478235224488	0.0103933884218144
ENSSSCG00000010723	-1.35133	-0.251523	1.09987019046381	0.000166631041032258	-0.642021	0.457786615343881	1.10033177204578	0.00104892134111316	1.10033177204578	0.00104892134111316	0.0103974327937842
ENSSSCG00000034746	-0.118868	-3.10206	-2.98331	0.000533179824810955	2.33219910699584	-0.650993	-2.99243	0.00105390795352771	-2.99243	0.00105390795352771	0.0104094609435841
ENSSSCG00000030131	0.20909794467396	3.30890816658085	3.1001365760631	8.72795213380582e-12	-4.30699	-1.20718	2.98598301985087	0.00105086000075022	2.98598301985087	0.00105086000075022	0.0104094609435841
ENSSSCG00000029626	1.53934331858523	-0.809683	-2.34982	0.000169136329988553	0.0290488724565585	-2.31998	-2.34261	0.00105186080759625	-2.34261	0.00105186080759625	0.0104094609435841
ENSSSCG00000029796	0.615214312871683	-1.48803	-2.10649	0.000435228726110142	0.48727290249796	-1.61597	-2.10142	0.00105384790095895	-2.10142	0.00105384790095895	0.0104094609435841
ENSSSCG00000016856	-2.98966	-1.09255	1.90162060346877	8.11757411670034e-05	-0.244347	1.6527595121826	1.89796994727546	0.00105384715927076	1.89796994727546	0.00105384715927076	0.0104094609435841
ENSSSCG00000011158	1.19279005692288	0.27325105848658	-0.919325	0.00105428004247092	1.27725852375307	0.357719680871618	-0.919396	0.000438331094053748	-0.919325	0.00105428004247092	0.0104094609435841
ENSSSCG00000025072	4.09043502392083	-3.62879	-7.75711	0.00105656139317809	6.89298428709281	-0.826242	-7.82662	0.00094621443657229	-7.75711	0.00105656139317809	0.0104251542311815
ENSSSCG00000033909	1.61400927060789	-0.917509	-2.53166	0.000493093550688915	1.59147774589837	-0.940042	-2.53115	0.00105902126406319	-2.53115	0.00105902126406319	0.010442587294267
ENSSSCG00000032803	0.0306932864838879	1.71898677090514	1.68855871536188	0.000641648938895546	0.537871503634434	2.22616483401348	1.69176891784904	0.00106142974151274	1.69176891784904	0.00106142974151274	0.0104526548466486
ENSSSCG00000016851	0.241839421896787	1.61228413725486	1.3710331651734	7.21381861962981e-05	-0.332164	1.0382803006083	1.37158184827868	0.00106083176798919	1.37158184827868	0.00106083176798919	0.0104526548466486
ENSSSCG00000059584	0.157520493776546	1.63887207686348	1.48169093221605	5.7688328259912e-05	-2.06016	-0.578809	1.48378807778161	0.0010716750940037	1.48378807778161	0.0010716750940037	0.0105459232318677
ENSSSCG00000012625	0.142311851227555	1.38627973063406	1.24372180633688	2.42857393972385e-05	-1.36097	-0.117005	1.24485580715912	0.00107230068303055	1.24485580715912	0.00107230068303055	0.0105459232318677
ENSSSCG00000000769	-1.20606	1.49207240032469	2.6976692407304	4.29416727130801e-07	-3.69051	-0.992384	2.70285301975258	0.00108095608801813	2.70285301975258	0.00108095608801813	0.0106102706046704
ENSSSCG00000004479	0.0723425776826939	-0.965715	-1.03727	0.000462502861980737	2.18617467823124	1.14811733784445	-1.03771	0.00108051712753948	-1.03771	0.00108051712753948	0.0106102706046704
ENSSSCG00000026569	-0.212915	-1.22966	-1.01683	0.000813280211060222	1.50060186349662	0.483852962167557	-1.01622	0.00108064255027222	-1.01622	0.00108064255027222	0.0106102706046704
ENSSSCG00000001009	0.327782843438382	-0.808114	-1.13552	0.000262257933650406	0.959381199571277	-0.176516	-1.13588	0.0010864049552223	-1.13588	0.0010864049552223	0.0106568121486552
ENSSSCG00000036658	-0.511488	1.31819623911387	1.82984829894206	4.61029275780857e-06	-1.18317	0.646517828942497	1.83275306871536	0.00109561590947086	1.83275306871536	0.00109561590947086	0.0107331891469424
ENSSSCG00000039426	1.18970984771559	2.47916387071973	1.28965040469827	0.0001089898440228	0.241959114851008	1.5314128970064	1.28926567457165	0.00109518294455	1.28926567457165	0.00109518294455	0.0107331891469424
ENSSSCG00000002012	-0.17123	-2.12281	-1.94888	0.000309562070727281	1.96845879947817	0.0168744117900063	-1.95175	0.00110195131283896	-1.95175	0.00110195131283896	0.0107882393960654
ENSSSCG00000010654	0.436217946489984	-1.03629	-1.47312	0.000512532338490475	0.190262006142557	-1.28225	-1.47229	0.00110272508577612	-1.47229	0.00110272508577612	0.0107888044593433
ENSSSCG00000026644	0.00334758556192371	-0.763238	-0.766596	0.00110385958836378	2.21789079291032	1.45130486082594	-0.766425	0.00080924150501446	-0.766596	0.00110385958836378	0.0107928957935607
ENSSSCG00000007097	-0.257862	1.04992876384634	1.30868536221234	2.59645905842861e-05	-0.482982	0.824808387562557	1.30994091242493	0.00110541283189165	1.30994091242493	0.00110541283189165	0.0108010733710191
ENSSSCG00000001025	1.76728706268888	-0.134565	-1.90175	0.00111047300340625	3.11498463020628	1.21313246471589	-1.89699	0.000917930022866544	-1.90175	0.00111047300340625	0.0108434846029306
ENSSSCG00000012238	-0.670669	1.12497233849666	1.7981954786073	0.000712436969986641	0.993950198207489	2.78959166691682	1.79836286523151	0.00111439277505217	1.79836286523151	0.00111439277505217	0.0108747123974812
ENSSSCG00000033221	3.30845194093183	-2.44905	-5.65313	0.00101941052202287	5.17000793567757	-0.587491	-5.65354	0.00111557871237387	-5.65354	0.00111557871237387	0.010879239132257
ENSSSCG00000026185	0.0305687048393046	-4.06154	-4.24947	0.00111946326490693	3.3681172729026	-0.723987	-4.14567	0.000476916364778469	-4.24947	0.00111946326490693	0.0109100601632294
ENSSSCG00000037562	0.432977210736591	-1.14432	-1.57839	0.000188795306059111	-2.06648	-3.64378	-1.5759	0.00112375444509977	-1.5759	0.00112375444509977	0.0109448016963919
ENSSSCG00000016256	3.36907	0.0637385333779868	-3.3093	0.000573832791708058	3.24944139192253	-0.0558893	-3.2849	0.00112980241424066	-3.2849	0.00112980241424066	0.0109824083712026
ENSSSCG00000032312	-0.302392	2.16269473091532	2.46591337546605	9.97440247817394e-10	-2.0973	0.367780440366342	2.46858642100837	0.0011294262067931	2.46858642100837	0.0011294262067931	0.0109824083712026
ENSSSCG00000038026	0.37956376921457	-0.62766	-1.00753	0.000323074005955661	-0.0923923	-1.09962	-1.00623	0.00112894951050958	-1.00623	0.00112894951050958	0.0109824083712026
ENSSSCG00000014792	-1.14739	-0.263803	0.883803659950148	0.00113494084244662	1.20910826861049	2.09269873813242	0.884033088859905	0.000127018181298067	0.883803659950148	0.00113494084244662	0.011025244147739
ENSSSCG00000000361	0.0116482823592578	1.32682688519464	1.3147904127006	2.90534370607421e-05	-1.01337	0.301809965314692	1.31559274038856	0.00113929085279836	1.31559274038856	0.00113929085279836	0.0110603706695315
ENSSSCG00000016532	0.378296008505357	-0.6262	-1.00461	0.000216868474704887	0.644479217700535	-0.360017	-1.00369	0.00114191265798596	-1.00369	0.00114191265798596	0.0110786851370731
ENSSSCG00000008703	1.16105348418039	-2.8067	-3.97105	0.000408394093299814	-2.56521	-6.53296	-3.98454	0.0011427630516451	-3.98454	0.0011427630516451	0.0110798010933956
ENSSSCG00000013991	-0.156352	-1.23738	-1.08037	0.000770349266851527	2.31412275860078	1.23308984768738	-1.08054	0.00114720412327663	-1.08054	0.00114720412327663	0.0111157070902952
ENSSSCG00000005054	0.248338621607492	1.58978476136845	1.34250552861192	0.00115580235992666	0.743507149019492	2.08495331869421	1.34640250089914	0.000427395343826048	1.34250552861192	0.00115580235992666	0.0111918214376703
ENSSSCG00000010180	0.027135778318718	-0.949546	-0.976631	0.0003604094916835	0.639351537683043	-0.337331	-0.976135	0.00115929903054174	-0.976135	0.00115929903054174	0.01121847045162
ENSSSCG00000006197	0.434394568195173	1.86849071613121	1.43466038246592	7.78560251564143e-06	-0.521822	0.912273432316287	1.43574650244064	0.00117825340949606	1.43574650244064	0.00117825340949606	0.011394572606468
ENSSSCG00000000839	-0.918244	0.119923654245724	1.0383131837231	0.000123892755709891	-0.10943	0.928736552996869	1.03823344483039	0.00118408037679521	1.03823344483039	0.00118408037679521	0.0114394818008842
ENSSSCG00000012857	-0.100377	-0.909897	-0.809345	0.000797348702970331	1.35883756492641	0.549317951638361	-0.808974	0.00118441571708896	-0.808974	0.00118441571708896	0.0114394818008842
ENSSSCG00000023158	-0.399814	0.691233821819813	1.09080558053049	0.000339176137332957	-2.86698	-1.77593	1.09401899236491	0.00119403813661804	1.09401899236491	0.00119403813661804	0.0115250304961076
ENSSSCG00000022299	-0.574473	0.587270887318276	1.16204930899029	3.30859771461389e-05	-1.54952	-0.387775	1.16323489015541	0.00119527836262278	1.16323489015541	0.00119527836262278	0.0115296152942621
ENSSSCG00000012884	0.050609539183845	-0.947003	-0.997503	0.000230947703003142	1.3173865526823	0.319774020362441	-0.99726	0.00120194008150408	-0.99726	0.00120194008150408	0.0115864563071158
ENSSSCG00000005449	0.925837524658847	-1.24427	-2.17027	0.000371799035502299	1.6917331261219	-0.47838	-2.16836	0.00121048855029452	-2.16836	0.00121048855029452	0.0116538017373362
ENSSSCG00000008682	0.393758024568934	-1.09055	-1.48456	0.000274004915726068	0.578915076253662	-0.905395	-1.48392	0.0012120201315727	-1.48392	0.0012120201315727	0.0116538017373362
ENSSSCG00000017492	-0.0449799	1.17378774321268	1.2190677768433	0.000135149738601742	-1.17168	0.0470854866965836	1.21896509588756	0.00121193705921426	1.21896509588756	0.00121193705921426	0.0116538017373362
ENSSSCG00000006628	-0.167874	0.762378008716289	0.930052181352732	0.000382782111475362	-0.24479	0.685461609465578	0.930653911203711	0.00121142167695884	0.930653911203711	0.00121142167695884	0.0116538017373362
ENSSSCG00000014725	0.02675627157741	1.33730318599479	1.31019727565594	0.000990786995977913	-3.32032	-2.00977	1.31070435095173	0.00122083599122152	1.31070435095173	0.00122083599122152	0.0117310815559532
ENSSSCG00000016461	0.191996653344706	1.43838204195943	1.24658035929174	0.000443918543104115	0.0939383208471271	1.34032364762789	1.24746507758385	0.00122229538185801	1.24746507758385	0.00122229538185801	0.0117376191959558
ENSSSCG00000012980	0.663226560590437	-0.59285	-1.25607	0.000324159144228078	0.45131115022348	-0.804766	-1.25495	0.00122511761117562	-1.25495	0.00122511761117562	0.0117572274188427
ENSSSCG00000009903	-0.662988	0.586509944317425	1.24997746343154	3.91954634027686e-05	-0.61143	0.638067680833757	1.25123861844627	0.00123031933350561	1.25123861844627	0.00123031933350561	0.0117996316982361
ENSSSCG00000032968	0.547091944163828	-0.930529	-1.47753	0.0002997419200558	0.990923357522269	-0.486698	-1.47617	0.00123248523574276	-1.47617	0.00123248523574276	0.0118128848899085
ENSSSCG00000013284	-0.322468	0.92550070924015	1.24836479413856	1.3191185773151e-05	-0.673239	0.574729633663369	1.24952547733793	0.00123595837966027	1.24952547733793	0.00123595837966027	0.011838642661374
ENSSSCG00000000735	-0.397537	1.2182686468654	1.61656391382301	4.72368174974993e-05	0.240131131638517	1.85593659916067	1.61750801173751	0.00124964723322979	1.61750801173751	0.00124964723322979	0.0119621568380389
ENSSSCG00000004893	0.0716316264649185	1.08247160736368	1.01082973613899	0.000202792567966426	-0.0699742	0.940865672418837	1.0125031623297	0.00125465969666602	1.0125031623297	0.00125465969666602	0.0120025127934393
ENSSSCG00000033697	0.860649164104285	-0.506461	-1.36693	0.000199494639645852	-4.72251	-6.08962	-1.36632	0.00125939126312096	-1.36632	0.00125939126312096	0.0120324972488545
ENSSSCG00000010514	-0.660692	0.595415154310494	1.25711337180895	0.00034436407162172	0.349802912348602	1.60590974529347	1.25831655198792	0.00125888720301423	1.25831655198792	0.00125888720301423	0.0120324972488545
ENSSSCG00000028005	-0.07796	1.11984716477215	1.19848693758469	0.000189827444840218	-0.17443	1.02337735139454	1.19952762513487	0.00126821242843917	1.19952762513487	0.00126821242843917	0.0121090980096914
ENSSSCG00000016841	-0.534375	0.936586706783403	1.47092039253141	1.34683965213764e-05	0.0193654256707816	1.49032653633901	1.47167270443159	0.00127121716496833	1.47167270443159	0.00127121716496833	0.0121224234332771
ENSSSCG00000016173	-0.34961	0.805583217311503	1.15570644036097	0.000174860836827884	-0.213791	0.941402014170534	1.15755226472336	0.0012709768020427	1.15755226472336	0.0012709768020427	0.0121224234332771
ENSSSCG00000004510	-0.837993	0.451441416578895	1.28909685905172	7.00985875563958e-05	-1.60595	-0.316517	1.28991964291062	0.00128346837953114	1.28991964291062	0.00128346837953114	0.0122315104834887
ENSSSCG00000057510	-1.5451	0.661276091985904	2.20780282251631	5.14959933715497e-05	-0.430767	1.77561029086559	2.20895433857662	0.00128604209408365	2.20895433857662	0.00128604209408365	0.0122482909175464
ENSSSCG00000036589	2.12323114661725	-3.90206	-6.04818	0.00129481768476693	5.49052604220178	-0.534771	-6.11583	0.00123309230127541	-6.04818	0.00129481768476693	0.0123240796313224
ENSSSCG00000004435	-0.949555	0.56961069855569	1.52031601733796	4.17974592857762e-05	-0.359068	1.16009709906579	1.52280113486043	0.00130060887777953	1.52280113486043	0.00130060887777953	0.0123713850767072
ENSSSCG00000001873	0.266305680506912	1.99393174107768	1.72835954958629	2.25562322784867e-05	-0.79094	0.936685903604814	1.7289852255485	0.00130555113240307	1.7289852255485	0.00130555113240307	0.0124073257377144
ENSSSCG00000003100	0.0876403475067287	-1.42458	-1.51165	0.000238848108573049	1.09607231576282	-0.41615	-1.51209	0.00130603428818046	-1.51209	0.00130603428818046	0.0124073257377144
ENSSSCG00000008169	0.590105920786832	-0.573221	-1.16336	0.000409512456339356	0.0353807394953399	-1.12795	-1.16213	0.00130767269909733	-1.16213	0.00130767269909733	0.012415062733018
ENSSSCG00000052391	-0.780514	0.890389116152696	1.67338477268345	4.10912747850413e-05	-0.626449	1.04445406209242	1.68058008133073	0.00131339831368534	1.68058008133073	0.00131339831368534	0.0124615695165598
ENSSSCG00000054655	0.226710554110099	1.39480563934804	1.16787385903812	2.50114069092194e-05	-1.85	-0.681901	1.1697881580896	0.00131958956130074	1.1697881580896	0.00131958956130074	0.0125124329264432
ENSSSCG00000026924	-0.0113629	-2.41399	-2.40045	0.000371836649904993	1.67290482652356	-0.729724	-2.40635	0.00132188757285482	-2.40635	0.00132188757285482	0.0125263396605053
ENSSSCG00000005382	0.266522331932565	1.29599600154057	1.0299876281397	5.36174654673438e-05	-0.410751	0.618722429460634	1.03160793175854	0.00132674494074029	1.03160793175854	0.00132674494074029	0.0125644663872621
ENSSSCG00000039056	0.323352410591819	-1.10666	-1.42987	0.000357009056171128	2.32352638100346	0.893518110041756	-1.42963	0.00133121921827266	-1.42963	0.00133121921827266	0.0125971056254957
ENSSSCG00000014575	0.611145702512379	-0.635446	-1.24654	0.000339061836871959	1.04715873634517	-0.199433	-1.24519	0.00133186362656233	-1.24519	0.00133186362656233	0.0125971056254957
ENSSSCG00000017091	0.362760210202256	-0.415145	-0.778196	0.0013351527646604	0.214229264742871	-0.563676	-0.777638	0.00129822054698667	-0.778196	0.0013351527646604	0.0126202927886689
ENSSSCG00000005716	-1.09295	-0.0666208	1.02696394129152	0.00133776693692969	1.12505768154801	2.15138608865445	1.02718362146365	0.000144065323297951	1.02696394129152	0.00133776693692969	0.0126370748832098
ENSSSCG00000021828	-0.647063	0.369342415511631	1.01689318459948	0.000265605721020601	-0.352632	0.663773220866136	1.0176534426886	0.00134034823651189	1.0176534426886	0.00134034823651189	0.0126535256137373
ENSSSCG00000001427	1.57641801476209	2.69832803641815	1.12215382989344	0.00134251701560546	0.811738587170374	1.93364875639318	1.12188073718004	0.000560508656102013	1.12215382989344	0.00134251701560546	0.0126660637909377
ENSSSCG00000005981	-0.606298	0.661580103220238	1.26823334606656	0.00134459228322906	1.11501119109935	2.38288902084675	1.2686149603922	0.000361880874425423	1.26823334606656	0.00134459228322906	0.012670366074177
ENSSSCG00000005994	-0.245329	0.704834068388245	0.9502951521049	8.4616537026935e-05	-0.843317	0.106844864610798	0.951192995207936	0.00134465489829488	0.951192995207936	0.00134465489829488	0.012670366074177
ENSSSCG00000009464	-0.360137	0.501386655105426	0.86173018968907	0.000514640520402308	-0.428703	0.432821193517113	0.862298062527178	0.00134978580960854	0.862298062527178	0.00134978580960854	0.0127107642458574
ENSSSCG00000015313	0.030252563339606	-0.959868	-0.990599	0.000849340753637878	0.587878584994023	-0.402242	-0.989459	0.00137026114032541	-0.989459	0.00137026114032541	0.0128955181769412
ENSSSCG00000021798	0.362512200367708	-0.729979	-1.09257	0.000307902872280123	-1.22181	-2.3143	-1.09164	0.00137112430605189	-1.09164	0.00137112430605189	0.0128955867161572
ENSSSCG00000005041	-0.819988	0.211672314416671	1.03199	0.00023324783864637	-0.427095	0.604564710696393	1.03164769655002	0.00137571543430964	1.03164769655002	0.00137571543430964	0.0129262387125748
ENSSSCG00000017397	-0.453025	0.512382499189657	0.965502030037043	0.000854710414129167	-0.380851	0.58455612311204	0.96689526353261	0.00137609921649764	0.96689526353261	0.00137609921649764	0.0129262387125748
ENSSSCG00000030088	3.25232255949334	0.0911037212375019	-3.15958	0.000641513387920147	3.99177127122687	0.830551971287488	-3.15382	0.00138249911376238	-3.15382	0.00138249911376238	0.0129701831550795
ENSSSCG00000015379	0.355304728779836	-2.61657	-2.98046	0.00120760398810736	2.72705349809058	-0.24484	-2.98254	0.00138184505666694	-2.98254	0.00138184505666694	0.0129701831550795
ENSSSCG00000016199	-2.04466	-1.10703	0.937923829753839	0.00016221014827236	-0.562669	0.374962277047755	0.937590019420137	0.0013867311358268	0.937590019420137	0.0013867311358268	0.0129937052384965
ENSSSCG00000013017	0.104127279991743	0.949990881983113	0.845900908009394	0.00138658023877923	-0.0141444	0.83171922076415	0.847110203983823	0.00107862781429162	0.845900908009394	0.00138658023877923	0.0129937052384965
ENSSSCG00000008448	-0.158936	1.27210676747379	1.43248916956487	6.35134269842481e-06	-0.227443	1.20359911493155	1.43473919826886	0.00139479128770905	1.43473919826886	0.00139479128770905	0.0130611064834757
ENSSSCG00000004281	0.82548813892389	-1.62749	-2.45256	0.000439473033961225	1.39426169466291	-1.05872	-2.45069	0.00140633401163546	-2.45069	0.00140633401163546	0.013161015250504
ENSSSCG00000032796	-1.06564	0.729081691392186	1.79664101116954	0.000309329779808762	0.0795823383432215	1.87430400026026	1.79804693195705	0.00141119167157174	1.79804693195705	0.00141119167157174	0.0131982774150039
ENSSSCG00000014235	0.397130121664879	-2.3627	-2.76015	0.000489236742503323	1.40825834493778	-1.35157	-2.76594	0.00142331386281957	-2.76594	0.00142331386281957	0.0133033932823216
ENSSSCG00000037619	0.647726510588317	-1.25548	-1.90333	0.000610545935864382	1.75723152994652	-0.145979	-1.9018	0.00142434125207379	-1.9018	0.00142434125207379	0.0133047424953477
ENSSSCG00000017497	-0.0689084	1.04594236808331	1.11509200857001	0.000982926336089248	-0.292241	0.822609391741824	1.11762770345882	0.00142977659045176	1.11762770345882	0.00142977659045176	0.0133389745438617
ENSSSCG00000023272	-0.0106542	0.894471308657959	0.905346281314648	0.000326814084005919	-0.768328	0.136797436073212	0.905480651135706	0.00142933285242253	0.905480651135706	0.00142933285242253	0.0133389745438617
ENSSSCG00000040494	0.761279218819553	-0.319222	-1.08041	0.000587343630022101	-2.62852	-3.70903	-1.08053	0.00144302367801919	-1.08053	0.00144302367801919	0.013454231285096
ENSSSCG00000015784	-1.88307	-0.416685	1.46664591638668	3.66577114535877e-05	-0.354043	1.11233585151671	1.4662905480953	0.00144552503645936	1.4662905480953	0.00144552503645936	0.0134692181350236
ENSSSCG00000029571	-0.642278	-2.73548	-2.09269	0.000435914117472541	1.32730103358025	-0.765898	-2.09738	0.00144783297244574	-2.09738	0.00144783297244574	0.0134740576873626
ENSSSCG00000030130	-0.0223013	0.800696547302908	0.823289209459841	0.000971249397935407	0.32127301242161	1.14427078356402	0.823293390998518	0.00144766172929729	0.823293390998518	0.00144766172929729	0.0134740576873626
ENSSSCG00000014817	-0.150839	-1.28691	-1.13624	0.000397797043873795	1.44138236331268	0.305306881379405	-1.13591	0.00145013585795677	-1.13591	0.00145013585795677	0.0134788383540004
ENSSSCG00000028239	-0.344211	-1.35728	-1.01389	0.000717819567857004	0.2720917579841	-0.740978	-1.01264	0.00144961036388645	-1.01264	0.00144961036388645	0.0134788383540004
ENSSSCG00000028529	0.949088489671728	-0.435988	-1.38422	0.000785348658261872	2.3333354199971	0.948258973151364	-1.38426	0.00145278347189558	-1.38426	0.00145278347189558	0.0134951224235825
ENSSSCG00000062259	-0.12564	1.43656361132103	1.56245930052268	9.79892801881875e-06	-2.83259	-1.27039	1.56863168811978	0.00145851537250149	1.56863168811978	0.00145851537250149	0.0135233545338338
ENSSSCG00000013435	0.273060669786738	-0.85283	-1.1261	0.000838175124532036	0.57206040880247	-0.55383	-1.12555	0.00145775661207165	-1.12555	0.00145775661207165	0.0135233545338338
ENSSSCG00000011662	0.0774178492304273	0.913175053846508	0.835866380082573	0.000291182036641784	-0.26563	0.570127222638196	0.836347625999582	0.00145689701808609	0.836347625999582	0.00145689701808609	0.0135233545338338
ENSSSCG00000031730	0.130988120572094	2.73727378673194	2.60800565200514	3.76321541501823e-09	-3.41563	-0.809348	2.64510061482612	0.00146124382935958	2.64510061482612	0.00146124382935958	0.0135403202810337
ENSSSCG00000009755	-2.23983	-0.887991	1.35267556114185	7.46348517085156e-05	0.416047610133162	1.76788513544664	1.35208518932487	0.00146250989057077	1.35208518932487	0.00146250989057077	0.0135437225084387
ENSSSCG00000006479	-0.190813	-4.90442	-4.94941	0.00146909950539653	3.26588790139597	-1.44772	-4.82284	0.00101944258082433	-4.94941	0.00146909950539653	0.0135963895871066
ENSSSCG00000004730	-0.351756	0.822866309321718	1.17477940165169	4.93263226959929e-05	-0.0553425	1.11927985898441	1.17569829246002	0.00147952771183374	1.17569829246002	0.00147952771183374	0.0136844960308158
ENSSSCG00000012328	-0.847029	0.0740017279656153	0.920812328827701	0.00148229289902281	-0.174671	0.746359348422128	0.921000013492441	0.000416771527090941	0.920812328827701	0.00148229289902281	0.0137016608034213
ENSSSCG00000033310	0.00681304994808395	-1.06156	-1.06955	0.000978527130384508	-6.71066	-7.77903	-1.06783	0.00148715385356546	-1.06783	0.00148715385356546	0.0137297470047002
ENSSSCG00000015056	-0.615241	0.213690819709399	0.828957012823731	0.000478421947943941	0.814746963605416	1.64367873432843	0.829539944968382	0.00148639356196723	0.829539944968382	0.00148639356196723	0.0137297470047002
ENSSSCG00000035147	0.461510178988613	-2.44257	-2.90939	0.000581665209817007	1.02162681326545	-1.88246	-2.90994	0.00149065869920724	-2.90994	0.00149065869920724	0.0137486563736006
ENSSSCG00000026896	0.717033881681983	-0.767302	-1.48473	0.000282162885457833	-0.268046	-1.75238	-1.48212	0.00149102704682176	-1.48212	0.00149102704682176	0.0137486563736006
ENSSSCG00000011653	-0.643048	0.411604834102342	1.05503662791975	4.44109903800031e-05	-0.895336	0.159316479755291	1.05491665182173	0.00150075982233812	1.05491665182173	0.00150075982233812	0.0138299377634058
ENSSSCG00000007289	-0.450935	0.334237389839985	0.785236730835334	0.000963453132760713	-0.349126	0.436046553460961	0.785775294950029	0.00150297624468312	0.785775294950029	0.00150297624468312	0.0138418967473353
ENSSSCG00000036014	0.463104867701131	-0.820527	-1.28381	0.000466054000822361	-4.20414	-5.48778	-1.28357	0.00150754462145036	-1.28357	0.00150754462145036	0.0138754885836241
ENSSSCG00000016888	-0.467426	0.832463339137326	1.30025461115904	5.06540595402571e-05	-1.53973	-0.239842	1.30409640989916	0.00150847923638452	1.30409640989916	0.00150847923638452	0.0138756145632513
ENSSSCG00000035120	0.965053920703609	-0.0175971	-0.98314	0.000409744241042991	-1.26602	-2.24867	-0.981248	0.00151041545371337	-0.981248	0.00151041545371337	0.0138849479201338
ENSSSCG00000002406	-0.270543	0.854814344283772	1.12569710040893	0.000116879706983348	0.605930836027768	1.73128764400105	1.12653342946173	0.00151467362922209	1.12653342946173	0.00151467362922209	0.0139156021777373
ENSSSCG00000040533	-1.7306	-0.202779	1.53126839284518	0.00151911838629617	0.936412039665242	2.46423215514339	1.53104761609711	0.000446664844120078	1.53126839284518	0.00151911838629617	0.0139479321915444
ENSSSCG00000037815	0.447542966645286	-1.41236	-1.85973	0.000240173198366081	-0.0880354	-1.94793	-1.85869	0.00152166639032332	-1.85869	0.00152166639032332	0.0139628182113285
ENSSSCG00000001637	3.23127660296679	0.642532244871174	-2.5884	0.000498688808649989	1.91747062713416	-0.671274	-2.57314	0.00153092692189874	-2.57314	0.00153092692189874	0.0140392428072113
ENSSSCG00000001867	1.99172149182888	-0.122666	-2.11458	0.000373837620675467	1.03050876610332	-1.08388	-2.11235	0.00153234515468269	-2.11235	0.00153234515468269	0.0140437010009757
ENSSSCG00000021371	0.736030115752719	-1.35092	-2.08674	0.000444894289081159	1.09706559804398	-0.989885	-2.08531	0.00153490677285089	-2.08531	0.00153490677285089	0.014055717888249
ENSSSCG00000016376	-1.09984	0.108934530314874	1.21015435383979	0.0015355221108421	1.80368505192636	3.01246245471675	1.20970058975121	0.000123540202157957	1.21015435383979	0.0015355221108421	0.014055717888249
ENSSSCG00000034984	0.145884405319622	0.913826981807095	0.768033070173056	0.000978836519129435	-1.56305	-0.795108	0.768549921653643	0.00154933400892112	0.768549921653643	0.00154933400892112	0.0141735370445747
ENSSSCG00000016095	0.0689764110364741	-1.43244	-1.5014	0.000530056116846847	1.78801101858935	0.286592303695779	-1.50106	0.00155215887277145	-1.50106	0.00155215887277145	0.0141907631893491
ENSSSCG00000038422	0.153352929526093	1.33287698627229	1.17949160474756	2.39585499258618e-05	-0.335686	0.843837721281997	1.18096403454302	0.00155377677417371	1.18096403454302	0.00155377677417371	0.0141969403617194
ENSSSCG00000036007	0.245832022741841	1.65177393190724	1.40588791832139	0.001559918495532	2.03820899519595	3.44415104841731	1.40581845556238	0.000265894550994893	1.40588791832139	0.001559918495532	0.0142444193770792
ENSSSCG00000062583	-0.834293	0.399978655932684	1.23427123874218	0.00156231347280868	1.55707843740865	2.79135085134339	1.23439303726034	2.50553074584619e-05	1.23427123874218	0.00156231347280868	0.0142451065478485
ENSSSCG00000017947	-0.965583	0.0452940365361479	1.01083519622617	0.000550292338855456	-1.3209	-0.310027	1.01106951702004	0.00156146462310466	1.01106951702004	0.00156146462310466	0.0142451065478485
ENSSSCG00000025928	0.696152244704035	-0.193657	-0.889975	0.00109644005548275	-4.09634	-4.98614	-0.889201	0.00156283010045753	-0.889201	0.00156283010045753	0.0142451065478485
ENSSSCG00000011859	-0.182162	1.55039235755395	1.73313556389618	0.000245942665378905	-0.267769	1.46478512168996	1.73367045949462	0.00156989337261808	1.73367045949462	0.00156989337261808	0.0143008364239641
ENSSSCG00000013464	0.0442316237881685	1.22038057586275	1.17696662442892	0.000117763546111439	-0.137422	1.03872653195306	1.17925304481882	0.00157321068560941	1.17925304481882	0.00157321068560941	0.0143223960121311
ENSSSCG00000015859	-0.897509	0.333543075211036	1.23181860800473	0.0015786389250582	0.777532690797037	2.00858512374851	1.2328898374418	0.000120123306536903	1.23181860800473	0.0015786389250582	0.0143631356786545
ENSSSCG00000060487	-0.149196	-2.18109	-2.03278	0.00158220517049015	2.22095070059268	0.189052620757263	-2.03301	0.00144823114547084	-2.03278	0.00158220517049015	0.0143868951742759
ENSSSCG00000006232	0.0836718633571374	1.23975045637901	1.15577128748901	0.00010335768154915	-1.09854	0.0575380892790968	1.15743258902685	0.00158554788848468	1.15743258902685	0.00158554788848468	0.0144085947139919
ENSSSCG00000023727	-0.229064	-1.70049	-1.47158	0.000354072891667603	0.920570204000318	-0.550854	-1.47193	0.00159087320680469	-1.47193	0.00159087320680469	0.0144482740246692
ENSSSCG00000007022	-0.595015	-3.09332	-2.50831	0.00160211404469959	2.21180843631467	-0.286494	-2.51174	0.00119342005022775	-2.50831	0.00160211404469959	0.0145153651903119
ENSSSCG00000003917	-0.0454482	-1.84368	-1.79787	0.000322684028848309	0.257780532977951	-1.54046	-1.79869	0.00160088677665726	-1.79869	0.00160088677665726	0.0145153651903119
ENSSSCG00000055869	0.414190224116275	1.92964794987547	1.51673745622811	0.00160173393436965	1.12575287719859	2.64121057187043	1.52056445828596	0.000954441032892025	1.51673745622811	0.00160173393436965	0.0145153651903119
ENSSSCG00000010292	0.449951609846715	1.62819619458404	1.17852190677838	0.000113324192099425	-0.0423608	1.13588354520148	1.17893687042087	0.00160172730921365	1.17893687042087	0.00160172730921365	0.0145153651903119
ENSSSCG00000034810	-0.567885	0.765499058453285	1.33458036703165	3.90592978719802e-05	0.703322055200846	2.03670523177066	1.33471311978337	0.00160330948812221	1.33471311978337	0.00160330948812221	0.0145174663807316
ENSSSCG00000016585	-0.876496	0.504752180741923	1.38071537581969	0.00161265730595657	-0.327682	1.05356748364055	1.3824905756068	2.62684572505716e-05	1.38071537581969	0.00161265730595657	0.0145933379152238
ENSSSCG00000007667	0.450494114306231	-0.850526	-1.30177	0.00127750607240908	1.20245855597531	-0.0985622	-1.30013	0.0016168785956562	-1.30013	0.0016168785956562	0.0146227549824441
ENSSSCG00000027229	-0.142147	-1.82966	-1.68761	0.000311112928563072	0.451798547894192	-1.23572	-1.68752	0.00161809278500185	-1.68752	0.00161809278500185	0.0146246623434134
ENSSSCG00000032176	0.221847184316137	-1.05682	-1.27835	0.000258799862151848	0.0537267330022032	-1.22494	-1.27868	0.00161903078176236	-1.27868	0.00161903078176236	0.0146246623434134
ENSSSCG00000016821	-1.46381	0.255571952553199	1.7205829985236	6.68499015864865e-05	-0.463578	1.25580677122696	1.72234025270309	0.0016213714751972	1.72234025270309	0.0016213714751972	0.0146282658783211
ENSSSCG00000006308	0.173210926054608	1.17801552539975	1.00501434307156	6.10266277760472e-05	-0.696532	0.308272414738157	1.00528995167384	0.00162068605889565	1.00528995167384	0.00162068605889565	0.0146282658783211
ENSSSCG00000021229	-0.442206	0.404294746342776	0.84649510681247	0.000235807108597555	-0.140307	0.706193411028381	0.847199447079412	0.00162586369186001	0.847199447079412	0.00162586369186001	0.0146600169032045
ENSSSCG00000035611	0.490383437666631	1.74694102032931	1.25677013379705	1.33477681720408e-05	-2.15137	-0.894814	1.26077973276556	0.00162891419785893	1.26077973276556	0.00162891419785893	0.0146787381693424
ENSSSCG00000017567	0.772207607231461	-1.61292	-2.38682	0.000358617261869686	-0.352603	-2.73773	-2.38599	0.00164170841114306	-2.38599	0.00164170841114306	0.0147763564102105
ENSSSCG00000038442	-0.0982298	0.809016354521709	0.907200836205232	0.000452543492831152	-0.0583391	0.848906970580034	0.908922733652696	0.00164126661302471	0.908922733652696	0.00164126661302471	0.0147763564102105
ENSSSCG00000028512	-0.497066	0.64141590778192	1.13914740335799	0.00164351458973271	0.586056724232247	1.72453859136639	1.14000132939535	0.0014600469766239	1.13914740335799	0.00164351458973271	0.0147837816856733
ENSSSCG00000029553	-0.441277	-2.30151	-1.85833	0.000404859951298021	1.44229792891445	-0.417934	-1.86198	0.00164637102544343	-1.86198	0.00164637102544343	0.0147897931215595
ENSSSCG00000011943	-0.0324912	-1.21951	-1.18686	0.000475679706492742	1.79013259645997	0.603108817055519	-1.18641	0.0016471276868638	-1.18641	0.0016471276868638	0.0147897931215595
ENSSSCG00000029082	-0.13862	-1.10838	-0.969984	0.000799013691035267	1.33154327595789	0.36178024614958	-0.969449	0.00164658367611297	-0.969449	0.00164658367611297	0.0147897931215595
ENSSSCG00000040205	-1.57764	1.56293507314912	3.15843328257735	2.06542638711969e-06	-0.810845	2.32972496661531	3.17316995840116	0.00165072832978994	3.17316995840116	0.00165072832978994	0.0148132958576206
ENSSSCG00000002129	0.697612445631161	-2.49425	-3.19097	0.000956604758658384	2.59152929723556	-0.600338	-3.19606	0.00165682579158715	-3.19606	0.00165682579158715	0.014848229316181
ENSSSCG00000027349	0.113285452905276	-1.68266	-1.79597	0.000270688872691558	-0.168615	-1.96456	-1.79618	0.00165843326128143	-1.79618	0.00165843326128143	0.014848229316181
ENSSSCG00000037606	0.271212978238603	1.13793416559844	0.866414426997685	0.00165856308084772	-0.891877	-0.0251561	0.868234637048975	0.00121696840965428	0.866414426997685	0.00165856308084772	0.014848229316181
ENSSSCG00000003493	-0.0681845	0.707934119387124	0.775977780793193	0.00165578809330193	1.69637551037573	2.47249420596579	0.776196907724158	0.000320510994714141	0.775977780793193	0.00165578809330193	0.014848229316181
ENSSSCG00000000137	1.0611325900513	-0.60685	-1.66762	0.00103924251924522	2.21940818688965	0.551425420428985	-1.66722	0.00166354559172738	-1.66722	0.00166354559172738	0.0148839913483114
ENSSSCG00000058988	4.2534615547625	-3.46694	-7.58139	0.00142059375352144	5.30000620581986	-2.4204	-7.43427	0.00167437038651637	-7.43427	0.00167437038651637	0.0149719516994909
ENSSSCG00000001898	0.0199621302340223	-1.32088	-1.34055	0.000330556259811777	0.712784807657719	-0.62806	-1.34059	0.00167541880323013	-1.34059	0.00167541880323013	0.0149723333544369
ENSSSCG00000006540	0.140282560904004	1.12265603425276	0.982185897530653	0.000990177555601756	-0.700396	0.281977540666543	0.982864198098993	0.0016773942193064	0.982864198098993	0.0016773942193064	0.0149723333544369
ENSSSCG00000004541	-0.646275	0.314783600350575	0.961518618862933	0.000168945556746576	-0.25251	0.708548099908625	0.962542438338823	0.0016768914321023	0.962542438338823	0.0016768914321023	0.0149723333544369
ENSSSCG00000033894	-0.679143	0.608490155531789	1.28780726979462	4.12958657666885e-05	0.220435547812288	1.50806761703319	1.28802682623955	0.00168127458491959	1.28802682623955	0.00168127458491959	0.0149980841746497
ENSSSCG00000038682	0.578781229854491	-1.12452	-1.70368	0.000421845279754005	0.52205100598667	-1.18125	-1.70226	0.00168572262312712	-1.70226	0.00168572262312712	0.015021872133804
ENSSSCG00000013591	-0.320677	0.829850131769514	1.15081774082593	0.000381896891824185	-1.30703	-0.156508	1.15399687020128	0.00168593520795531	1.15399687020128	0.00168593520795531	0.015021872133804
ENSSSCG00000012955	-0.556582	-2.22509	-1.66734	0.00112594948491093	2.23314568477564	0.564636154048769	-1.66958	0.00168789636442137	-1.66958	0.00168789636442137	0.0150304577557546
ENSSSCG00000029539	0.929314536998078	-0.161407	-1.09074	0.0014159655450832	1.34371816272696	0.252996631887331	-1.08951	0.0016891408739235	-1.08951	0.0016891408739235	0.0150326553735413
ENSSSCG00000054721	0.385154837196885	-1.08071	-1.46641	0.000711300192169497	0.482477579753039	-0.983384	-1.46558	0.00169253492245217	-1.46558	0.00169253492245217	0.0150353215352158
ENSSSCG00000034153	-0.871821	0.211280788909012	1.08353811409471	0.00116838030722377	0.246706059862131	1.32980810000244	1.08509726066001	0.00169264499532719	1.08509726066001	0.00169264499532719	0.0150353215352158
ENSSSCG00000006110	-0.461535	-1.48907	-1.02765	0.000777690148969704	1.12464274614293	0.0971101188442303	-1.02707	0.00169343204654285	-1.02707	0.00169343204654285	0.0150353215352158
ENSSSCG00000014199	-0.223861	0.69537604509736	0.919304352302419	0.000565210875023349	-0.127609	0.791627674941121	0.921042539701136	0.00169099236619347	0.921042539701136	0.00169099236619347	0.0150353215352158
ENSSSCG00000008358	0.0888281416750377	1.05654678723528	0.967880554370552	0.000613999566593493	0.848589097269397	1.81630761124288	0.968609734415756	0.00170183580895778	0.968609734415756	0.00170183580895778	0.0151010365922066
ENSSSCG00000008429	2.46615625089528	-2.39397	-5.14751	0.00170686241867681	7.0919259358748	2.23181067949822	-4.86658	5.70953015898659e-05	-5.14751	0.00170686241867681	0.0151191689134062
ENSSSCG00000015808	-0.73983	0.328581799747862	1.06885069010224	0.000196745583499203	0.188137614669533	1.25654870575007	1.06908341443807	0.00170688964768726	1.06908341443807	0.00170688964768726	0.0151191689134062
ENSSSCG00000018049	1.12495108371059	0.211091911972463	-0.914338	0.00147066839636945	-0.0773181	-0.991177	-0.913334	0.00170615718860002	-0.913334	0.00170615718860002	0.0151191689134062
ENSSSCG00000028920	-0.335407	0.879665721400504	1.2151307905858	4.69970013971555e-05	-0.932831	0.282241723598128	1.21625490669653	0.00170982278737748	1.21625490669653	0.00170982278737748	0.0151362514320896
ENSSSCG00000027205	-0.422333	0.874918725652993	1.29709628640098	4.47289746822646e-05	-1.38363	-0.0863787	1.29964616813936	0.00171573331667393	1.29964616813936	0.00171573331667393	0.0151707475835247
ENSSSCG00000028612	-0.166556	0.638320238384036	0.804866630613918	0.00171555741742616	0.372695199599559	1.17757190850949	0.804866628619551	0.00161063316151025	0.804866630613918	0.00171555741742616	0.0151707475835247
ENSSSCG00000046466	-0.121347	1.07321423929355	1.19466559358183	7.07682650256101e-05	-1.70952	-0.514961	1.19725162916109	0.00171724545765992	1.19725162916109	0.00171724545765992	0.0151752124988633
ENSSSCG00000037142	1.18938918445147	2.29130310920175	1.10278076323484	0.000712599144071311	1.84956043793243	2.95147426520893	1.10343469111416	0.00171968148974009	1.10343469111416	0.00171968148974009	0.0151878317736893
ENSSSCG00000004419	0.0677150993253431	1.71915985168795	1.65157580825942	0.00016300200682358	-0.616004	1.03544010576012	1.65603841751846	0.00172350960635074	1.65603841751846	0.00172350960635074	0.0152127236314509
ENSSSCG00000006572	-0.233694	0.653468265232568	0.886988266378224	0.00134803233741863	-1.36584	-0.478675	0.887597044703656	0.001727429561993	0.887597044703656	0.001727429561993	0.0152383964932954
ENSSSCG00000010877	-0.676241	0.0572746963008298	0.733687103611752	0.000689883559223839	1.54790087331848	2.28141610549973	0.733652691947896	0.00173209525365739	0.733652691947896	0.00173209525365739	0.0152706139185816
ENSSSCG00000005225	0.465185595072058	-1.38704	-1.85223	0.000457353976212705	1.08029964650981	-0.771929	-1.85106	0.00173523245755463	-1.85106	0.00173523245755463	0.0152714646249857
ENSSSCG00000027806	0.511656597283344	1.75095307624455	1.23985663842324	2.35249822963462e-05	-0.294722	0.944573816389933	1.24096156139712	0.00173475864994366	1.24096156139712	0.00173475864994366	0.0152714646249857
ENSSSCG00000021386	-1.11345	0.0177229053932605	1.13128052346292	0.000110455850205561	-0.384051	0.747121197823405	1.13129520676385	0.00173321498083319	1.13129520676385	0.00173321498083319	0.0152714646249857
ENSSSCG00000002389	-0.0423304	-1.9258	-1.88411	0.000426174591730822	-0.34491	-2.22838	-1.88425	0.00173851500034378	-1.88425	0.00173851500034378	0.015291421780607
ENSSSCG00000001905	0.267147817614331	-1.52812	-1.79446	0.000867297231795588	1.93147792343804	0.136213323729927	-1.79461	0.00174248514403721	-1.79461	0.00174248514403721	0.015299547590448
ENSSSCG00000039424	1.00037535061616	-0.186817	-1.18781	0.000661878619651101	-0.517581	-1.70477	-1.18553	0.00174163341096994	-1.18553	0.00174163341096994	0.015299547590448
ENSSSCG00000017094	-0.502057	0.431151841306704	0.932954342509227	0.000111352514479704	-1.40412	-0.470911	0.93398942080986	0.00174157843474817	0.93398942080986	0.00174157843474817	0.015299547590448
ENSSSCG00000030947	0.0716989487891335	-1.26533	-1.33626	0.000540198848821064	1.36426030329531	0.0272269942723979	-1.33689	0.00174412956443886	-1.33689	0.00174412956443886	0.0153050670631336
ENSSSCG00000038856	-0.252635	-1.43617	-1.18322	0.000625542458836768	1.35419466037336	0.17066165210184	-1.18388	0.0017460087116758	-1.18388	0.0017460087116758	0.0153126386838296
ENSSSCG00000004658	1.18324846744147	2.79841147162543	1.61557963259671	4.98101757688325e-06	0.118623159379699	1.73378527855493	1.61475564416874	0.00175054489725734	1.61475564416874	0.00175054489725734	0.0153434903821852
ENSSSCG00000009954	0.686856738363177	-7.14438	-7.05239	0.00175409066724168	6.05256269058813	-1.77866	-6.24063	0.000820185126349708	-7.05239	0.00175409066724168	0.0153643261931227
ENSSSCG00000032532	-0.864637	4.37913004075294	5.25780075803445	3.13713357332443e-11	-3.63208	1.61171521913009	4.3004125938911	0.00175496153038854	4.3004125938911	0.00175496153038854	0.0153643261931227
ENSSSCG00000036328	0.243844745938673	-0.905021	-1.14927	0.000447140744601897	0.234375030781387	-0.914491	-1.14797	0.00175776987183539	-1.14797	0.00175776987183539	0.0153798214028826
ENSSSCG00000013362	-0.782598	0.0429865057785932	0.82619032136062	0.000902414573496883	0.226925651738887	1.05251054998951	0.826840358523535	0.00175877296589677	0.826840358523535	0.00175877296589677	0.0153798214028826
ENSSSCG00000004875	-0.827879	0.356824424784748	1.18487703172238	0.0001782933219838	-0.866147	0.318555356848631	1.18605347570592	0.00176231734221104	1.18605347570592	0.00176231734221104	0.0154018766792887
ENSSSCG00000031216	-0.832188	1.4147529425824	2.24678001294653	1.33067343189906e-06	-2.53233	-0.285387	2.25370975517195	0.00177338203781526	2.25370975517195	0.00177338203781526	0.015489592558703
ENSSSCG00000007336	-0.339407	1.26165	1.60110113692278	0.000168165928552866	-0.90752	0.693536721660132	1.60237677326307	0.00177719807034489	1.60237677326307	0.00177719807034489	0.0155049469171317
ENSSSCG00000010260	-0.29153	1.2454024397911	1.53749221163316	4.60081405424911e-06	-0.62593	0.911001566275203	1.53802681122178	0.00177641293373103	1.53802681122178	0.00177641293373103	0.0155049469171317
ENSSSCG00000057661	2.02646760652604	4.1000020788978	2.07369331626758	4.03109951990462e-06	-4.88149	-2.80796	2.09885513942464	0.00177929969131351	2.09885513942464	0.00177929969131351	0.015514298870961
ENSSSCG00000017022	1.31929921749796	-0.524522	-1.84354	0.00170993978650133	3.01879985743993	1.17497865278747	-1.84266	0.00178081045446012	-1.84266	0.00178081045446012	0.0155184911031525
ENSSSCG00000002653	-0.321891	-7.04943	-6.23228	0.00178814637286175	5.41331815396037	-1.3142	-5.6749	0.000622877182953333	-6.23228	0.00178814637286175	0.0155734112138196
ENSSSCG00000010293	8.3665773585169	-0.120821	-8.47475	0.00180731126857902	8.24881063724052	-0.238582	-8.79701	0.00155259127249713	-8.47475	0.00180731126857902	0.0157218885991849
ENSSSCG00000012530	-2.83689	-11.4071	-5.12272	0.00180674560841177	4.84000417933277	-3.73027	-3.96125	0.000225251765225679	-5.12272	0.00180674560841177	0.0157218885991849
ENSSSCG00000039983	0.162674723130356	1.95581369445123	1.79328739501121	4.45690364009858e-06	-2.91956	-1.12642	1.80571551559069	0.00180936847620539	1.80571551559069	0.00180936847620539	0.0157218885991849
ENSSSCG00000032241	0.0557787795675026	1.29763320480397	1.24195867677416	0.000113248599820715	-0.632781	0.609072679190846	1.24240474283058	0.00180918391432595	1.24240474283058	0.00180918391432595	0.0157218885991849
ENSSSCG00000034272	-0.0618832	-1.27277	-1.21045	0.00056655407272527	1.04052949971444	-0.170357	-1.21036	0.00181076373164791	-1.21036	0.00181076373164791	0.0157249435992733
ENSSSCG00000004736	-0.771999	-3.31113	-2.5376	0.001367974255795	2.48160081631657	-0.0575286	-2.54862	0.00181733630653636	-2.54862	0.00181733630653636	0.0157491434029562
ENSSSCG00000011762	-0.256757	1.25860626155511	1.5172913331541	6.31286292133888e-05	0.179360830840054	1.69472406178597	1.52029028131046	0.00181773149118874	1.52029028131046	0.00181773149118874	0.0157491434029562
ENSSSCG00000014075	-0.0303992	-1.24876	-1.21891	0.000482095437629007	-0.275162	-1.49353	-1.21787	0.00181528556098955	-1.21787	0.00181528556098955	0.0157491434029562
ENSSSCG00000022508	-0.197591	-1.14858	-0.951039	0.00071803066111139	1.35964347024129	0.408650780305473	-0.950462	0.00181629362103171	-0.950462	0.00181629362103171	0.0157491434029562
ENSSSCG00000032583	-0.160456	-1.23704	-1.07652	0.000650501512761376	1.8742604466581	0.797676210725647	-1.07684	0.00181937863734051	-1.07684	0.00181937863734051	0.0157543551314997
ENSSSCG00000038853	-0.666115	1.14103962716416	1.80961527031901	3.11666221876585e-05	-0.593001	1.21415355747221	1.81376192298953	0.00182213943308421	1.81376192298953	0.00182213943308421	0.0157601462906314
ENSSSCG00000037427	0.113225586846683	-0.991018	-1.10474	0.00070313722954208	0.322607296021786	-0.781636	-1.10374	0.00182183094049006	-1.10374	0.00182183094049006	0.0157601462906314
ENSSSCG00000012336	-0.376279	0.514814063755366	0.891316159601203	0.000911402661715267	-0.61603	0.275062295779575	0.891965325535381	0.00182534445330074	0.891965325535381	0.00182534445330074	0.0157788094537477
ENSSSCG00000017043	-0.201674	0.981935480211259	1.18408764146747	1.91995987773259e-05	-1.1298	0.0538062500767791	1.18595494058358	0.00183274967361777	1.18595494058358	0.00183274967361777	0.0158337381493114
ENSSSCG00000011845	-0.586108	0.27617451358032	0.862749123673606	0.00055001337194185	0.120589262910568	0.982871979718775	0.863447315697146	0.0018366179969592	0.863447315697146	0.0018366179969592	0.0158580649628563
ENSSSCG00000004757	-0.195079	0.809474622485974	1.00441522387742	0.000633638485530213	-0.862493	0.142060136821286	1.00618305695779	0.00184231102961336	1.00618305695779	0.00184231102961336	0.0158981101278262
ENSSSCG00000039652	0.189186130751941	-1.67154	-1.85983	0.000459588305498228	1.75721207376304	-0.103511	-1.86025	0.00184358564469326	-1.86025	0.00184358564469326	0.0159000028097271
ENSSSCG00000035118	0.0228483540868364	-1.15961	-1.18227	0.000377587658158206	0.423357624298748	-0.7591	-1.18221	0.00185635536108807	-1.18221	0.00185635536108807	0.0160009761015526
ENSSSCG00000010394	-2.19318	1.83648849991656	4.05396851563967	3.30486233762133e-05	-1.6509	2.37876734956965	3.92619666331441	0.00186327138820835	3.92619666331441	0.00186327138820835	0.0160422342892201
ENSSSCG00000025736	1.67696186541605	-2.00195	-3.68478	0.000907693720100395	1.63770384725958	-2.04121	-3.68607	0.00186277317943452	-3.68607	0.00186277317943452	0.0160422342892201
ENSSSCG00000010840	0.425902790891124	-1.96648	-2.39191	0.000964932313537175	1.97050165176827	-0.421885	-2.39137	0.0018666257515592	-2.39137	0.0018666257515592	0.0160527683782776
ENSSSCG00000008170	0.404694429730958	-0.745778	-1.15106	0.000550707809966791	-4.10729	-5.25777	-1.15015	0.00186634575522762	-1.15015	0.00186634575522762	0.0160527683782776
ENSSSCG00000014909	0.35304182242394	-1.4615	-1.81366	0.000422825210568607	1.58859965888163	-0.225947	-1.81463	0.00187115728459846	-1.81463	0.00187115728459846	0.0160825595020223
ENSSSCG00000010251	-0.341274	-2.22559	-1.88286	0.000412468194419058	1.36649629523575	-0.517823	-1.88428	0.00188153385348556	-1.88428	0.00188153385348556	0.016162525980882
ENSSSCG00000024618	-0.29191	1.41554497221728	1.70805273552028	1.40935813622074e-06	-1.17558	0.531877885728361	1.71211886980158	0.00188484586782113	1.71211886980158	0.00188484586782113	0.0161817508207754
ENSSSCG00000014411	-0.869857	0.133369507878009	1.00357634094086	9.39576784773249e-05	0.0444826925185081	1.04770935992044	1.00397793389309	0.00189427675954474	1.00397793389309	0.00189427675954474	0.0162534555444536
ENSSSCG00000007168	0.272108517021569	-1.41677	-1.68906	0.000320277672060519	0.0205621138882921	-1.66832	-1.68812	0.00191361461554033	-1.68812	0.00191361461554033	0.0163978207081654
ENSSSCG00000012880	-0.52197	0.598564755328809	1.12086778728877	0.00191249235817579	0.268239691585363	1.38877499836235	1.12137510093233	5.69193368141416e-05	1.12086778728877	0.00191249235817579	0.0163978207081654
ENSSSCG00000040857	0.644308999149936	1.63196405864871	0.987588252244091	8.89531680033894e-05	-1.73154	-0.743881	0.990287997104904	0.00191436693606312	0.990287997104904	0.00191436693606312	0.0163978207081654
ENSSSCG00000035199	0.621888304602487	-1.26681	-1.88981	0.000718938809645904	1.16302362472568	-0.725678	-1.88466	0.00191985300840083	-1.88466	0.00191985300840083	0.0164354689077133
ENSSSCG00000001438	0.275486852439501	-0.855564	-1.13117	0.00062858684493023	-0.744222	-1.87527	-1.13048	0.00192184664444991	-1.13048	0.00192184664444991	0.0164431932946773
ENSSSCG00000009620	0.0213107390320794	1.04076087828739	1.01960975679435	0.000272267214189631	0.243367203205286	1.26281712199826	1.01953437227938	0.00193033985033141	1.01953437227938	0.00193033985033141	0.0165064872445763
ENSSSCG00000034547	5.71998743968166	-5.12823	-10.0527	0.00194574406241202	9.31972384435412	-1.52848	-9.86056	0.00188793245670497	-10.0527	0.00194574406241202	0.016628772426751
ENSSSCG00000005389	0.300025820173807	-0.843788	-1.14388	0.000400515682395788	-0.084466	-1.22828	-1.14224	0.00194944429599917	-1.14224	0.00194944429599917	0.0166415168316257
ENSSSCG00000001506	0.0214153365242596	-1.05986	-1.0819	0.000356967175621321	-1.87738	-2.95866	-1.08057	0.00194937029145167	-1.08057	0.00194937029145167	0.0166415168316257
ENSSSCG00000001520	0.641688906964179	-0.404127	-1.04615	0.000519728115294783	-0.630481	-1.6763	-1.04529	0.00195063504705524	-1.04529	0.00195063504705524	0.0166422526919486
ENSSSCG00000004022	0.228104708839654	-1.38017	-1.60799	0.000580857007394128	1.52569730409801	-0.0825818	-1.60744	0.00196138868469082	-1.60744	0.00196138868469082	0.0167245293221486
ENSSSCG00000007572	0.430864811390181	-0.69905	-1.13023	0.000320135025562925	-1.1071	-2.23702	-1.12802	0.00196418922981843	-1.12802	0.00196418922981843	0.0167389361570556
ENSSSCG00000031616	1.27779226752845	-0.984741	-2.26305	0.00196769877062777	1.51491222692141	-0.747619	-2.26272	0.000455268645708785	-2.26305	0.00196769877062777	0.0167593653912089
ENSSSCG00000021598	0.573955818159441	-1.56305	-2.13998	0.000520682731081299	-0.113035	-2.25004	-2.1356	0.0019733295656374	-2.1356	0.0019733295656374	0.016775401314064
ENSSSCG00000005907	0.220825783116476	-1.70106	-1.92064	0.000401942928890986	0.988989886163259	-0.932897	-1.92252	0.00197403507863778	-1.92252	0.00197403507863778	0.016775401314064
ENSSSCG00000044127	-0.773659	-1.98391	-1.21065	0.00134794764064434	1.4387681019279	0.228517063531216	-1.21101	0.00197322000283363	-1.21101	0.00197322000283363	0.016775401314064
ENSSSCG00000003812	-0.305514	0.817164886711125	1.12298982485218	0.00077901371226299	-1.22409	-0.101411	1.12354822161718	0.00197166791869269	1.12354822161718	0.00197166791869269	0.016775401314064
ENSSSCG00000027114	-0.462842	0.61611670739033	1.07941661891642	8.61385888825405e-05	0.558242289510073	1.6372009305162	1.07900158922028	0.00197625147054572	1.07900158922028	0.00197625147054572	0.0167847693949901
ENSSSCG00000015840	0.569502705980036	-1.06202	-1.63063	0.000475479205884776	1.19747166474485	-0.434054	-1.63063	0.00197883719714707	-1.63063	0.00197883719714707	0.0167865316920798
ENSSSCG00000026257	0.872095171504873	2.35915998483347	1.48692408387575	4.70574961860095e-05	-1.0871	0.399963447486193	1.49169294073525	0.0019786675458394	1.49169294073525	0.0019786675458394	0.0167865316920798
ENSSSCG00000017882	-0.549799	0.466119510858462	1.0161029371108	0.00197980134179504	1.06083346940612	2.07675223473248	1.01619029849347	5.48663294596665e-05	1.0161029371108	0.00197980134179504	0.0167865316920798
ENSSSCG00000012639	-0.0100588	-0.721045	-0.710681	0.00194536483688807	1.77757413117384	1.06658756193095	-0.710681	0.00198612003147483	-0.710681	0.00198612003147483	0.0168306358347758
ENSSSCG00000010949	-0.225461	-1.51218	-1.28623	0.000772153897611516	1.16057070571389	-0.12615	-1.28653	0.00198895882331239	-1.28653	0.00198895882331239	0.0168452178700662
ENSSSCG00000011952	0.350547233142923	-0.78378	-1.13447	0.000822343721525411	-1.8112	-2.94553	-1.13397	0.00199029276160744	-1.13397	0.00199029276160744	0.0168470455276064
ENSSSCG00000012000	-1.00734	0.0977493624467553	1.10537121081313	0.000229075741913874	-0.757743	0.347350474713374	1.10524257037972	0.00199822673095161	1.10524257037972	0.00199822673095161	0.0169028863176792
ENSSSCG00000009791	-0.0145963	-0.81967	-0.804879	0.0019991334318779	2.66327890509475	1.85820528254409	-0.80476	0.00164223779103882	-0.804879	0.0019991334318779	0.0169028863176792
ENSSSCG00000010728	1.91514218548054	-0.0260543	-1.94144	0.000712403512735767	1.2844231039697	-0.656774	-1.93996	0.00200047574895458	-1.93996	0.00200047574895458	0.016904749360347
ENSSSCG00000005224	0.708731143531559	-0.960805	-1.66874	0.00058155136840639	1.38509080123679	-0.284446	-1.6685	0.00200440984380427	-1.6685	0.00200440984380427	0.0169252864233844
ENSSSCG00000014372	-1.00943	-0.0829671	0.926919068062769	0.000317561571545794	2.33630746904457	3.26276705575366	0.926852977999477	0.00200627607036334	0.926852977999477	0.00200627607036334	0.0169252864233844
ENSSSCG00000015235	-0.456863	0.468807207300714	0.925544814836051	0.00200522637226589	0.235787025457429	1.1614576369244	0.926737900618372	0.00135938350892553	0.925544814836051	0.00200522637226589	0.0169252864233844
ENSSSCG00000017330	-0.537562	-2.1044	-1.56537	0.000604934717523104	1.9895595243656	0.422725333907405	-1.56701	0.00200934779558111	-1.56701	0.00200934779558111	0.0169417141779634
ENSSSCG00000058854	0.12742598243041	-1.2087	-1.33602	0.00201159307661115	2.33195219917111	0.995822339726678	-1.33593	0.000953953146687426	-1.33602	0.00201159307661115	0.0169446712657794
ENSSSCG00000017301	-0.187828	-1.19579	-1.00781	0.00049442375742598	1.06682616578743	0.0588668081497599	-1.00733	0.0020119477596389	-1.00733	0.0020119477596389	0.0169446712657794
ENSSSCG00000014628	0.0409151816713758	-0.98321	-1.02463	0.00142627199954835	0.677047670764304	-0.347078	-1.0235	0.00201424766602075	-1.0235	0.00201424766602075	0.0169545640133713
ENSSSCG00000003591	-0.469851	0.360496642770976	0.830559334377531	0.000493532315638503	0.473607315378666	1.30395481021524	0.83046189622862	0.0020184229218281	0.83046189622862	0.0020184229218281	0.0169802223133355
ENSSSCG00000035080	0.437848381109805	-1.33765	-1.77584	0.0003729254279906	-2.84468	-4.62018	-1.77585	0.00202671564521796	-1.77585	0.00202671564521796	0.0170404713317517
ENSSSCG00000037869	-0.780541	1.43095298297255	2.21315925727114	1.00887408878589e-06	-1.36036	0.851135694108917	2.22188366072674	0.00203021290299891	2.22188366072674	0.00203021290299891	0.0170436636826586
ENSSSCG00000022656	0.216522392141253	-1.05699	-1.27302	0.00167370064716594	2.02823100104051	0.754713518351972	-1.27161	0.00202864944908388	-1.27161	0.00202864944908388	0.0170436636826586
ENSSSCG00000014901	0.110349981321311	-0.995791	-1.10583	0.000780927351262091	0.909326611883931	-0.196815	-1.10566	0.00203048890358878	-1.10566	0.00203048890358878	0.0170436636826586
ENSSSCG00000038990	2.03429445971216	-1.93268	-3.97417	0.00147353415145901	3.02795296826429	-0.939027	-3.96395	0.00203289120960909	-3.96395	0.00203289120960909	0.0170543273135747
ENSSSCG00000000916	1.11495659363179	2.69462675685693	1.5800428136139	1.55824264690798e-05	0.781657552836044	2.36132709067924	1.57984529022627	0.00203965957444086	1.57984529022627	0.00203965957444086	0.0170951659558733
ENSSSCG00000038694	0.850017250488792	1.80119702945777	0.951336364493179	0.00204002843224664	1.87775069714327	2.82893048076111	0.952137063270641	0.000487111341752295	0.951336364493179	0.00204002843224664	0.0170951659558733
ENSSSCG00000033444	2.77202103632074	0.512638026896597	-2.25935	0.000429599539269889	0.979723004926521	-1.27966	-2.25028	0.0020428999534962	-2.25028	0.0020428999534962	0.0171070461084882
ENSSSCG00000017900	-0.460192	-1.33869	-0.878573	0.002043716930728	-0.599309	-1.47781	-0.878552	0.00105699389784206	-0.878573	0.002043716930728	0.0171070461084882
ENSSSCG00000006987	-0.461077	1.01654555386777	1.47853489120189	0.0007220752325007	0.0905519791056586	1.56817445174314	1.48009977006764	0.00204589363901991	1.48009977006764	0.00204589363901991	0.017115757611945
ENSSSCG00000001972	-0.557795	1.92992295358323	2.4913605766927	2.05353785897969e-07	-1.79414	0.693580486282934	2.50857353814305	0.00204733131706659	2.50857353814305	0.00204733131706659	0.0171182802187804
ENSSSCG00000009331	1.17152362780519	-0.0380535	-1.20968	0.00190646187613327	-0.0969884	-1.30657	-1.20842	0.00204913616479473	-1.20842	0.00204913616479473	0.0171238683277661
ENSSSCG00000004242	0.469720567710941	-0.719863	-1.18977	0.000881385279192758	1.02794157257364	-0.161642	-1.18884	0.00206479547664001	-1.18884	0.00206479547664001	0.0172230799419868
ENSSSCG00000001543	0.302549239795022	-0.871102	-1.174	0.000683445422414711	-2.91524	-4.08889	-1.17385	0.00206220260439454	-1.17385	0.00206220260439454	0.0172230799419868
ENSSSCG00000037592	0.0443527805558159	-1.11976	-1.16447	0.000589256513690883	-0.0193661	-1.18348	-1.16366	0.00206490136975413	-1.16366	0.00206490136975413	0.0172230799419868
ENSSSCG00000017472	0.815451990653304	1.94329629176268	1.12760524405626	0.00206786696854411	-1.2756	-0.147752	1.12860092344368	0.00057442268112416	1.12760524405626	0.00206786696854411	0.0172230799419868
ENSSSCG00000034704	0.0431872085090895	-0.799132	-0.84274	0.00206713359808423	-0.0808161	-0.923135	-0.841779	0.00153816823221421	-0.84274	0.00206713359808423	0.0172230799419868
ENSSSCG00000009430	-1.5364	-0.72108	0.815425912735762	0.000606456603039658	-1.35718	-0.541857	0.815758860875589	0.00206769607961131	0.815758860875589	0.00206769607961131	0.0172230799419868
ENSSSCG00000040727	0.391305555413322	-0.515417	-0.906773	0.000525106675654994	-0.446363	-1.35309	-0.905562	0.00207149637372243	-0.905562	0.00207149637372243	0.0172342550319579
ENSSSCG00000005015	-0.207355	-1.08627	-0.879574	0.000981542180971916	-0.183392	-1.06231	-0.878365	0.00207055019247705	-0.878365	0.00207055019247705	0.0172342550319579
ENSSSCG00000001513	-0.922652	-2.19724	-1.27329	0.00123351331082773	2.11652324936635	0.841930743348259	-1.27489	0.00208274872251268	-1.27489	0.00208274872251268	0.0173183085000544
ENSSSCG00000009079	0.3345198173048	-2.06146	-2.39838	0.000793185900063067	1.2248261902395	-1.17115	-2.39801	0.00208706155368993	-2.39801	0.00208706155368993	0.0173445981408969
ENSSSCG00000026129	-0.773463	0.894054993242501	1.66779717020501	6.04762859458765e-06	-1.61182	0.0557024827731446	1.67232030147015	0.00209130030051126	1.67232030147015	0.00209130030051126	0.0173606730731698
ENSSSCG00000014556	-0.162243	0.943263473937915	1.10640412822348	0.000537922150256543	0.0729528195194883	1.17845932184191	1.10916160814369	0.0020906669555943	1.10916160814369	0.0020906669555943	0.0173606730731698
ENSSSCG00000003830	0.0166743323661109	-1.11503	-1.13126	0.000763369205397915	1.24714062479769	0.115437586677676	-1.13174	0.00209719743431064	-1.13174	0.00209719743431064	0.0174000406072459
ENSSSCG00000015311	-0.490289	0.610989547529912	1.10154842018433	0.000214842074844743	-0.69658	0.404698795427174	1.10252004196044	0.00210010023686685	1.10252004196044	0.00210010023686685	0.0174145350956923
ENSSSCG00000021774	0.42388042824225	2.59869706529029	2.17579586941343	7.56627403174883e-07	-1.88573	0.28908625723837	2.18969496753568	0.00210209343613492	2.18969496753568	0.00210209343613492	0.0174214751387485
ENSSSCG00000026281	-0.290137	0.858870778833199	1.14912502077913	7.26363463626883e-05	-2.15535	-1.00634	1.15185246007222	0.00210384274790859	1.15185246007222	0.00210384274790859	0.0174263874011758
ENSSSCG00000015255	6.53418928493555	-0.928662	-7.49517	0.00210750330488798	8.17385187101715	0.711004075734988	-7.64054	0.0016317255508826	-7.49517	0.00210750330488798	0.0174457431610639
ENSSSCG00000000189	-0.348839	-1.97051	-1.62198	0.000443893871395292	0.316957099222925	-1.30472	-1.62144	0.00211081102957586	-1.62144	0.00211081102957586	0.0174457431610639
ENSSSCG00000033700	-0.7058	0.68557877633678	1.39184640620489	6.97966244215169e-05	-0.786234	0.605144510574997	1.39505962334578	0.0021103924513949	1.39505962334578	0.0021103924513949	0.0174457431610639
ENSSSCG00000000774	-0.014765	1.0796066902336	1.09446850534217	0.000676969032058971	-0.554407	0.539964374109694	1.09579606997785	0.00210929033837909	1.09579606997785	0.00210929033837909	0.0174457431610639
ENSSSCG00000008691	0.925866158010455	-1.39742	-2.32331	0.000568438471808755	0.855611399793684	-1.46768	-2.32236	0.00212381114357131	-2.32236	0.00212381114357131	0.0175408418712636
ENSSSCG00000039368	0.264609901985533	-1.67589	-1.94205	0.000421206337940161	-0.443321	-2.38382	-1.93941	0.00212697405580398	-1.93941	0.00212697405580398	0.0175408418712636
ENSSSCG00000003383	-0.0218863	-1.454	-1.43215	0.000499764297975988	0.358795814326069	-1.07332	-1.43076	0.00212579911839603	-1.43076	0.00212579911839603	0.0175408418712636
ENSSSCG00000011562	-0.0225164	1.32060419473067	1.34285135362896	3.3874107564567e-05	-2.46985	-1.12673	1.34577449545949	0.00212625037503402	1.34577449545949	0.00212625037503402	0.0175408418712636
ENSSSCG00000016032	-1.06351	0.575892608510291	1.64098466736939	0.000249676542980975	-0.576105	1.06330055356566	1.64563376954664	0.00212852562509373	1.64563376954664	0.00212852562509373	0.0175440347884503
ENSSSCG00000002752	0.193652043468867	-1.10264	-1.29632	0.000744948623246497	1.2600775755967	-0.0362198	-1.29649	0.00213483724521237	-1.29649	0.00213483724521237	0.017568031054071
ENSSSCG00000000510	-0.437596	0.755900473303243	1.19355630633952	0.000495724624972578	-0.771185	0.422311164691603	1.19738804600453	0.00213493494789965	1.19738804600453	0.00213493494789965	0.017568031054071
ENSSSCG00000052991	-1.00335	0.0659837830621585	1.06942639093884	0.000101874106419941	-1.65444	-0.585104	1.0695497801115	0.00213373485533392	1.0695497801115	0.00213373485533392	0.017568031054071
ENSSSCG00000008689	-0.178176	-2.46099	-2.286	0.000866436096741583	0.703635538373994	-1.57918	-2.28543	0.00214771943910689	-2.28543	0.00214771943910689	0.0176421800621048
ENSSSCG00000057849	-1.6848	0.0403469313473723	1.72828314979384	1.45766180841636e-05	0.416367561794025	2.14151007495528	1.72731629286256	0.00214747139449235	1.72731629286256	0.00214747139449235	0.0176421800621048
ENSSSCG00000011229	-0.110425	1.12129842743712	1.2315890136872	1.66907636950798e-05	-1.18988	0.0418434377467815	1.23255829553082	0.00214980039782467	1.23255829553082	0.00214980039782467	0.0176421800621048
ENSSSCG00000008130	0.152427103960575	1.06276665927085	0.910236493481725	0.000523844546840622	-0.90311	0.00722916288589939	0.912347796601044	0.0021482958901958	0.912347796601044	0.0021482958901958	0.0176421800621048
ENSSSCG00000014016	-0.345056	0.555434120547255	0.900767536211099	0.000282073280690894	-0.280228	0.620261719042345	0.90052237610519	0.00214921195542743	0.90052237610519	0.00214921195542743	0.0176421800621048
ENSSSCG00000013670	0.105826926729565	1.46609498954007	1.3614753709904	0.000102075004271442	-0.559383	0.8008851345093	1.36839147411223	0.00215100303457325	1.36839147411223	0.00215100303457325	0.0176424402405635
ENSSSCG00000016339	0.153507017083783	-0.885644	-1.03897	0.000672781975379064	0.82672256925418	-0.212429	-1.03876	0.00215237325610611	-1.03876	0.00215237325610611	0.0176440739117251
ENSSSCG00000034864	0.805771840316033	-1.58901	-2.39755	0.000673919269121877	0.749604328938544	-1.64518	-2.39542	0.00215967635124033	-2.39542	0.00215967635124033	0.0176943140751159
ENSSSCG00000006926	-0.0662168	0.911019311297868	0.977608540753879	0.00019534409819162	-0.914258	0.0629775264831826	0.98002968018419	0.00216318321507689	0.98002968018419	0.00216318321507689	0.0177134138595454
ENSSSCG00000045726	-0.129453	1.77235088409494	1.90150724184648	1.76738018012134e-06	-3.22023	-1.31843	1.91536229613259	0.00216734201525334	1.91536229613259	0.00216734201525334	0.0177310520515107
ENSSSCG00000036812	-0.514329	-1.73446	-1.21998	0.000530664505982694	0.648736072024342	-0.571394	-1.22055	0.00216769083950904	-1.22055	0.00216769083950904	0.0177310520515107
ENSSSCG00000017470	5.52094636984817	-1.16118	-6.99148	0.00217128563118694	8.50961286094315	1.82748354005294	-6.67158	0.00134483088521605	-6.99148	0.00217128563118694	0.017750819644652
ENSSSCG00000011102	-0.581439	0.406518437898104	0.987746535433456	0.0013128056676744	0.553612967620768	1.54156995250261	0.988195937256018	0.0021748267416095	0.988195937256018	0.0021748267416095	0.0177701271777822
ENSSSCG00000012409	-0.673568	1.0582164472643	1.73175114536835	3.25571871206928e-05	-1.79776	-0.0659741	1.73526846526443	0.00218077138519909	1.73526846526443	0.00218077138519909	0.0177897576939874
ENSSSCG00000007239	-0.44584	-2.15134	-1.70514	0.000457142396788611	0.194433267871927	-1.51107	-1.70558	0.0021798878662843	-1.70558	0.0021798878662843	0.0177897576939874
ENSSSCG00000000915	1.11685281169318	2.46314317590892	1.34590175834428	0.000323550942824226	-0.0101209	1.33616915909188	1.34639122360908	0.00218076845850497	1.34639122360908	0.00218076845850497	0.0177897576939874
ENSSSCG00000002446	0.239749485587922	-0.600493	-0.840645	0.0019899867368359	1.06872320285021	0.228480619457231	-0.839397	0.00218347144057508	-0.839397	0.00218347144057508	0.0178021451272428
ENSSSCG00000011085	-0.366573	-1.51859	-1.15207	0.000458011013543231	0.458036827139099	-0.693983	-1.15224	0.00219062198841482	-1.15224	0.00219062198841482	0.0178507850186296
ENSSSCG00000036685	0.752645552886615	-10.0052	-6.99056	0.00219305547002174	6.07373441163826	-4.68411	-6.13318	0.00121416542298273	-6.99056	0.00219305547002174	0.0178609550090906
ENSSSCG00000001835	0.21855112547003	1.18204226993944	0.963585917522888	0.00128844136502323	0.746729952385578	1.71022101785347	0.965197979751679	0.00219490761035716	0.965197979751679	0.00219490761035716	0.0178663819369267
ENSSSCG00000060177	0.537542495585398	-2.18548	-2.72342	0.00122161822937142	2.12590769431512	-0.597116	-2.72587	0.00220144919859327	-2.72587	0.00220144919859327	0.0178906338053963
ENSSSCG00000001621	0.284830907274065	-0.763321	-1.04806	0.00129629164296739	1.52940288327548	0.481250736560899	-1.04762	0.00219928065395609	-1.04762	0.00219928065395609	0.0178906338053963
ENSSSCG00000000094	-0.227897	0.652771006313717	0.881012137253465	0.000402931023520491	0.353998226587507	1.23466584101773	0.880810809882056	0.00220070007269568	0.880810809882056	0.00220070007269568	0.0178906338053963
ENSSSCG00000011241	0.829123263204413	2.58115519956628	1.75218408710121	2.67285741957288e-05	-1.39844	0.35359667500292	1.76397826199119	0.00220316707282007	1.76397826199119	0.00220316707282007	0.0178949424723343
ENSSSCG00000004549	-1.12582	1.06475592308026	2.19893405595631	0.00222405383166869	1.72636374846325	3.91694001425912	2.19849110258748	4.17224430136516e-05	2.19893405595631	0.00222405383166869	0.0180478227485277
ENSSSCG00000001038	0.22085602599998	1.02893311255962	0.808167184860758	0.00220090784850133	0.764794470161158	1.57287153367662	0.808768049554137	0.00222438487051278	0.808768049554137	0.00222438487051278	0.0180478227485277
ENSSSCG00000029515	-3.6774	-1.32458	2.35279648508219	0.00223067640589245	-0.305891	2.04693325045365	2.35334361251828	2.36971912209017e-05	2.35279648508219	0.00223067640589245	0.0180891288523044
ENSSSCG00000012903	-0.0331981	-0.996886	-0.963481	0.000800968170056896	0.4059123688772	-0.557776	-0.963612	0.00223321431228645	-0.963612	0.00223321431228645	0.0180999677478321
ENSSSCG00000013863	-0.485222	0.547726315875406	1.03328309530358	0.000470644501611085	-0.0822661	0.950681581290901	1.0336044798148	0.00225092987101988	1.0336044798148	0.00225092987101988	0.018233742132611
ENSSSCG00000017156	0.193114162507602	1.24625	1.05326133368415	0.000206744534058727	-0.0244355	1.02870481686203	1.05394281513234	0.00226104152663119	1.05394281513234	0.00226104152663119	0.0183058101460248
ENSSSCG00000005625	-1.47163	0.939299122851167	2.41192336481094	0.00227175171836756	-0.298304	2.11262284309372	2.4117671089119	5.22956904360948e-10	2.41192336481094	0.00227175171836756	0.0183629201398305
ENSSSCG00000056865	0.161080208935182	1.77319997407626	1.61216102510113	7.76405389790889e-06	-1.50457	0.107544959344872	1.61856163350548	0.00227054339058069	1.61856163350548	0.00227054339058069	0.0183629201398305
ENSSSCG00000053432	-0.854199	0.282642531937538	1.13722102103467	0.000431900164782827	-1.04229	0.0945554938051035	1.13866742590173	0.00227000906222231	1.13866742590173	0.00227000906222231	0.0183629201398305
ENSSSCG00000036178	0.869406764619281	-1.21681	-2.08736	0.000497349050116787	-0.554119	-2.64033	-2.08301	0.00227321358135083	-2.08301	0.00227321358135083	0.0183648841985056
ENSSSCG00000014249	1.25909349233799	-0.683793	-1.94363	0.000604259245629264	0.557522727782638	-1.38536	-1.94127	0.00228899562588893	-1.94127	0.00228899562588893	0.0184626858111716
ENSSSCG00000049025	0.448777711712116	-0.716826	-1.16616	0.000523244072050412	0.149035126833752	-1.01657	-1.16332	0.00228751076302226	-1.16332	0.00228751076302226	0.0184626858111716
ENSSSCG00000000396	-0.00471625	1.06446940787709	1.06894736167683	0.000607815522716582	-0.67293	0.39625503956283	1.0699583731225	0.00228849819585669	1.0699583731225	0.00228849819585669	0.0184626858111716
ENSSSCG00000010055	0.0155639559336848	-1.49936	-1.51522	0.00131275139978492	0.27131009042727	-1.24362	-1.51446	0.00229380714203076	-1.51446	0.00229380714203076	0.0184817070636243
ENSSSCG00000029544	-0.479571	0.835870489174646	1.31611711678537	8.6047096121094e-05	-0.129454	1.18598707407449	1.31771648587235	0.00229279438844428	1.31771648587235	0.00229279438844428	0.0184817070636243
ENSSSCG00000033892	1.29157765302127	0.115755626665563	-1.17608	0.00182485150878349	-0.338355	-1.51418	-1.17432	0.00230146417559658	-1.17432	0.00230146417559658	0.0185334905043899
ENSSSCG00000031866	0.230707137033791	1.53697464337875	1.30607073302505	2.72441848091903e-05	-0.756774	0.549493309402811	1.3065941977577	0.00230664345269563	1.3065941977577	0.00230664345269563	0.0185473623800364
ENSSSCG00000016737	-0.385348	0.768239665065419	1.15354821342902	1.83107565352648e-05	-2.91594	-1.76236	1.1548497673019	0.00230620533661692	1.1548497673019	0.00230620533661692	0.0185473623800364
ENSSSCG00000011166	0.208373090333818	-0.627812	-0.836493	0.00123570819792112	0.647281107111338	-0.188904	-0.835732	0.00230687974382347	-0.835732	0.00230687974382347	0.0185473623800364
ENSSSCG00000033763	0.0732902416191595	-0.674819	-0.748095	0.00154139644782386	2.08169940766432	1.33358995007466	-0.74796	0.00231029464377018	-0.74796	0.00231029464377018	0.0185649116787655
ENSSSCG00000008738	0.225865151284621	-0.768049	-0.993802	0.000796393166842601	1.42528384875077	0.431369377643455	-0.993823	0.00231317947968214	-0.993823	0.00231317947968214	0.0185781850854855
ENSSSCG00000016275	-1.06739	-0.0126884	1.0550436355768	0.000127925916648425	2.5108348441289	3.56553299476354	1.0549228974472	0.00231506503494193	1.0549228974472	0.00231506503494193	0.0185834229523016
ENSSSCG00000004636	-0.0712517	-0.965127	-0.893601	0.0008846749584419	0.58498081136051	-0.308894	-0.893647	0.00231761894865365	-0.893647	0.00231761894865365	0.0185940174118022
ENSSSCG00000036206	0.318414767869282	1.44956822735011	1.13148378817632	0.000493115707125581	-0.689596	0.441557319046827	1.13511587116657	0.00232440321262529	1.13511587116657	0.00232440321262529	0.0186385221951172
ENSSSCG00000033541	-1.72607	0.482217788990357	2.21149034898072	2.34834196825086e-05	-1.77752	0.430762067123869	2.22282270176563	0.0023329201075596	2.22282270176563	0.0023329201075596	0.0186968655641492
ENSSSCG00000004473	0.207963387940733	-0.829391	-1.03733	0.000635807771456775	1.59843126583204	0.561076144861639	-1.03692	0.00233537611456871	-1.03692	0.00233537611456871	0.0187065985742726
ENSSSCG00000021359	-1.02408	0.370311315291829	1.3947320500922	1.49614281978541e-05	-1.14409	0.250300059615722	1.39709186408694	0.00234210417983172	1.39709186408694	0.00234210417983172	0.0187505226766868
ENSSSCG00000038362	0.220134200254447	1.83931911643963	1.61962367543809	5.81850711405829e-06	-0.606861	1.01232325194009	1.62498596890335	0.00234877400472521	1.62498596890335	0.00234877400472521	0.0187841078817077
ENSSSCG00000013735	1.27018066017606	0.145203046908085	-1.12563	0.00234224928030328	-1.67785	-2.80283	-1.12285	0.00234879267598973	-1.12285	0.00234879267598973	0.0187841078817077
ENSSSCG00000003072	0.37106940239049	-0.677414	-1.04811	0.00119338416186104	1.20223726893068	0.153753229138641	-1.04687	0.00235119527618439	-1.04687	0.00235119527618439	0.0187933470696394
ENSSSCG00000003360	0.203324099811674	-0.947117	-1.15054	0.0007131482196211	1.19667230397251	0.0462307149492504	-1.15033	0.0023607515832801	-1.15033	0.0023607515832801	0.0188597264609127
ENSSSCG00000008226	-0.63353	0.157273990341841	0.790618751257243	0.00236658481621423	0.378155074642153	1.16895913893613	0.791737029206948	0.000988074199896559	0.790618751257243	0.00236658481621423	0.0188963081218335
ENSSSCG00000003572	0.753338556176662	-2.44451	-3.20383	0.00105111493926296	1.22961195352374	-1.96824	-3.20394	0.00237332130766756	-3.20394	0.00237332130766756	0.0189400593975779
ENSSSCG00000007727	-0.54306	-1.65972	-1.11625	0.00238101236045143	2.86432337016305	1.74766778500291	-1.11696	0.00118119896714373	-1.11625	0.00238101236045143	0.018991378102129
ENSSSCG00000004859	0.21612640876865	-0.809372	-1.02583	0.0011828737768532	0.420524172022888	-0.604974	-1.02496	0.00238440143686622	-1.02496	0.00238440143686622	0.0190083473276525
ENSSSCG00000030597	-1.7744	-0.482593	1.29278034233148	0.00208480157385245	-0.0123855	1.27942218874736	1.29278031828096	0.00238906225854448	1.29278031828096	0.00238906225854448	0.0190354315438867
ENSSSCG00000029212	0.0397060727494493	1.31567124025501	1.2755727678088	0.000217073241354444	-2.14366	-0.867696	1.27832280011953	0.00239376325249202	1.27832280011953	0.00239376325249202	0.0190628070429689
ENSSSCG00000003214	1.09610129992679	-4.21077	-5.05965	0.00240786849998347	4.15755536226334	-1.14932	-5.08268	0.00236582694669743	-5.05965	0.00240786849998347	0.0191238974137551
ENSSSCG00000005938	0.769651874200006	-2.63833	-3.40523	0.00240575744755901	5.02130341518513	1.61332005235021	-3.40878	0.00119189273677827	-3.40523	0.00240575744755901	0.0191238974137551
ENSSSCG00000029179	0.163906518739488	1.82435632882323	1.66145536137879	1.48739716587089e-05	-1.52381	0.136635227171707	1.66899536408228	0.00240745028927473	1.66899536408228	0.00240745028927473	0.0191238974137551
ENSSSCG00000014878	0.0174257768412639	-1.52104	-1.53907	0.000448306266007323	0.117636818903721	-1.42083	-1.53808	0.00240696344876306	-1.53808	0.00240696344876306	0.0191238974137551
ENSSSCG00000009666	-0.970502	0.416692999322672	1.38736009618408	0.000280408604514928	-0.479828	0.907365922862696	1.38786794644158	0.00240905006247475	1.38786794644158	0.00240905006247475	0.0191238974137551
ENSSSCG00000059376	0.797222996576129	-0.372461	-1.17007	0.000792936690400096	-1.62634	-2.79602	-1.16797	0.00240678397628733	-1.16797	0.00240678397628733	0.0191238974137551
ENSSSCG00000040383	-0.942467	0.277726233168875	1.22145635358625	0.000326198438174366	1.60243711730658	2.82263021189586	1.22092	0.00241442837530656	1.22092	0.00241442837530656	0.019156499384278
ENSSSCG00000000528	0.00995956502413786	-5.87676	-5.16829	0.00196415043115944	2.37155213983229	-3.51518	-5.23497	0.00242336307764558	-5.23497	0.00242336307764558	0.01918697398365
ENSSSCG00000034727	1.32931806922856	-0.311362	-1.64249	0.00095840605725599	0.103083026019249	-1.5376	-1.63642	0.00242172868334989	-1.63642	0.00242172868334989	0.01918697398365
ENSSSCG00000040325	-0.215331	0.970372612659276	1.18580424328977	0.000564937215894408	-3.0284	-1.84269	1.18706724672347	0.00242165863000649	1.18706724672347	0.00242165863000649	0.01918697398365
ENSSSCG00000030567	-0.003081	0.902858322119988	0.905717325130748	0.000649946950192594	-1.77836	-0.872416	0.907018632304046	0.00242311485529585	0.907018632304046	0.00242311485529585	0.01918697398365
ENSSSCG00000004635	-0.229385	1.02018896063807	1.24968475510815	5.94459719670267e-05	-0.439847	0.809725625133147	1.25102088705251	0.00242678099724557	1.25102088705251	0.00242678099724557	0.019203943952468
ENSSSCG00000026103	0.266342289982419	-1.07065	-1.33702	0.000429320602520855	0.19568358095239	-1.14131	-1.33546	0.00243971629529846	-1.33546	0.00243971629529846	0.0192961708248094
ENSSSCG00000025589	-0.950278	0.87284140587381	1.82496289017038	3.94710934840839e-05	-1.38739	0.435733646892962	1.83309543950425	0.00244902823105708	1.83309543950425	0.00244902823105708	0.0193596581098306
ENSSSCG00000008518	0.0609738352349744	1.79660242134444	1.73635708899313	2.31646364127525e-06	-1.58341	0.152217789509808	1.74327178533427	0.00245162026311647	1.74327178533427	0.00245162026311647	0.0193699855817388
ENSSSCG00000001821	-0.417767	0.626852160118668	1.04477855356419	0.000372305448350079	-0.325019	0.719600344489339	1.04500773312955	0.00245518572096353	1.04500773312955	0.00245518572096353	0.0193879891288037
ENSSSCG00000005514	-0.49171	0.320072188387302	0.811671737658679	0.00247641273681388	0.59309116130996	1.40487320575292	0.812568386651791	0.00176582530085233	0.811671737658679	0.00247641273681388	0.0195453696729046
ENSSSCG00000014399	0.690126200798749	-1.06671	-1.7553	0.000839997270019153	2.72815393365546	0.971318944696188	-1.757	0.00247846581080819	-1.757	0.00247846581080819	0.0195513321316476
ENSSSCG00000001868	-0.149167	1.16916857077473	1.31826184137999	3.39388942201094e-05	-1.53963	-0.221296	1.31890996951219	0.00248581275583549	1.31890996951219	0.00248581275583549	0.0195580891865135
ENSSSCG00000010011	0.293294491918784	1.52451745963878	1.23107879838007	0.000441152455045032	-0.578432	0.65279073277217	1.23249149836107	0.00248310290336785	1.23249149836107	0.00248310290336785	0.0195580891865135
ENSSSCG00000020976	-0.800531	0.33018977186544	1.13109633833243	0.000499666885657808	1.12246511736026	2.25318531131654	1.13128662638124	0.00248455496265797	1.13128662638124	0.00248455496265797	0.0195580891865135
ENSSSCG00000016494	-0.0738513	-1.06325	-0.989314	0.000688347645696777	0.765923194436409	-0.223471	-0.989352	0.0024832636491635	-0.989352	0.0024832636491635	0.0195580891865135
ENSSSCG00000016094	-0.0185175	0.843359318596795	0.862085097996187	0.00141488600825025	-0.2477	0.614177004676849	0.86208508729403	0.0024844228689875	0.86208508729403	0.0024844228689875	0.0195580891865135
ENSSSCG00000017287	-0.733444	0.169343965581637	0.902692587106455	0.000252367394756338	-0.0212139	0.881573725931252	0.902955783285253	0.00250052365159513	0.902955783285253	0.00250052365159513	0.0196635646443548
ENSSSCG00000010686	-0.634574	0.671555749881716	1.30621146813663	0.00251247391131856	1.74919007439093	3.05532031402782	1.30684255553785	4.07351373467747e-08	1.30621146813663	0.00251247391131856	0.0197369366120108
ENSSSCG00000038953	-0.525161	0.397976328985064	0.923250945028609	0.00240822577482607	-0.411832	0.5113058275706	0.925004763207417	0.00251162655522864	0.925004763207417	0.00251162655522864	0.0197369366120108
ENSSSCG00000015948	-0.405906	0.461461754146311	0.867720398385379	0.000325701040712626	0.212712323346314	1.08008012241106	0.868007559390428	0.00251668281873447	0.868007559390428	0.00251668281873447	0.0197596977748162
ENSSSCG00000011782	-0.953628	-2.08326	-1.12944	0.00233394054683301	1.51351646195741	0.383888349937286	-1.12944	0.00252477168961156	-1.12944	0.00252477168961156	0.0198128828371757
ENSSSCG00000006361	0.26925071818704	-0.745289	-1.01479	0.000767485155850544	-0.222541	-1.23708	-1.01365	0.00252699848496179	-1.01365	0.00252699848496179	0.0198200344471209
ENSSSCG00000000082	2.24383216160154	-1.42399	-3.66846	0.00241992383410906	4.22780441659498	0.559979951105916	-3.66704	0.00252901918971724	-3.66704	0.00252901918971724	0.0198255630236575
ENSSSCG00000006644	-0.135199	0.936922197125145	1.07235664520683	0.000139254180046822	-0.691993	0.380128369949799	1.07307740548724	0.00253927417956778	1.07307740548724	0.00253927417956778	0.0198956027371543
ENSSSCG00000033944	-1.03625	0.220269283948792	1.25717070501343	6.39757365406891e-05	-0.204269	1.05225093285843	1.25719065768125	0.00254197414337053	1.25719065768125	0.00254197414337053	0.0199064056227462
ENSSSCG00000036049	-0.12811	1.04621036914975	1.17584407957136	0.00243996634363765	0.856783271378464	2.03110292776821	1.17932158033361	0.00254621363382629	1.17932158033361	0.00254621363382629	0.0199188996993046
ENSSSCG00000016453	-0.136214	0.69345846103135	0.829645350888573	0.000392685565277705	-0.00317362	0.826498661315992	0.831121393945267	0.00254507217128127	0.831121393945267	0.00254507217128127	0.0199188996993046
ENSSSCG00000062561	-0.144171	0.86723823845565	1.01114073224676	0.000345258014973315	-3.09124	-2.07983	1.01394112836669	0.00255096792021965	1.01394112836669	0.00255096792021965	0.0199457361982094
ENSSSCG00000028282	-0.386065	1.12095302565837	1.50724640306936	0.00108862792748599	-0.814693	0.692324861352374	1.51428813691984	0.00255256325191902	1.51428813691984	0.00255256325191902	0.0199478581517966
ENSSSCG00000009839	1.6467307711718	-0.27105	-1.91776	0.00120476928163112	2.00046660131195	0.082685462421529	-1.91524	0.00255910902935834	-1.91524	0.00255910902935834	0.0199795474808484
ENSSSCG00000004039	1.05327799908538	2.29748161765059	1.24392600916596	0.00104383616490466	-1.82549	-0.581288	1.25094235280552	0.00255927036822442	1.25094235280552	0.00255927036822442	0.0199795474808484
ENSSSCG00000002632	2.28701	-2.25205	-4.5591	0.00256874851702908	4.54017525810992	0.00111969113843563	-4.54366	0.00205898916142565	-4.5591	0.00256874851702908	0.0200431558291441
ENSSSCG00000013256	-0.238408	0.683952720690741	0.922354102698353	0.00257553593085604	1.27688413289974	2.1992452717143	0.923157041971123	0.00112516495348856	0.922354102698353	0.00257553593085604	0.0200857142185341
ENSSSCG00000012335	-0.203572	-1.47757	-1.27474	0.00257689949908152	1.6312573046554	0.357257217561802	-1.27348	0.00189105085467275	-1.27474	0.00257689949908152	0.0200859517603007
ENSSSCG00000007253	-0.11377	1.57307736548625	1.68705708380605	3.15709710663666e-06	-1.44886	0.237990099702106	1.69078412674715	0.00258134992213254	1.69078412674715	0.00258134992213254	0.0201102374750625
ENSSSCG00000012917	-0.152089	-2.19175	-2.03856	0.000643702564073557	1.66520047677106	-0.37446	-2.04126	0.00258572709822675	-2.04126	0.00258572709822675	0.0201235279901769
ENSSSCG00000005022	-0.23234	-1.19354	-0.961273	0.0010091209654286	1.0842539551757	0.123055682503793	-0.961129	0.00258548746203255	-0.961129	0.00258548746203255	0.0201235279901769
ENSSSCG00000008644	-0.489916	0.249750459607168	0.739617706624405	0.00259543221389204	0.329021698858157	1.06868773277182	0.740185927476315	0.0018938788492836	0.739617706624405	0.00259543221389204	0.0201886304422877
ENSSSCG00000022895	0.361843306258554	-0.429895	-0.791586	0.00174036334017336	0.370163150793474	-0.421575	-0.791231	0.00259706449037195	-0.791231	0.00259706449037195	0.0201909033418133
ENSSSCG00000053691	1.01034103542712	1.90099169154458	0.890216089449566	0.0026004229840392	-4.19945	-3.3088	0.892369641423279	0.00136387909724271	0.890216089449566	0.0026004229840392	0.0202065874680344
ENSSSCG00000001723	-0.516663	0.619864360321758	1.13638237040265	0.000589596107998964	-1.26416	-0.127634	1.13803292606479	0.00260394542309268	1.13803292606479	0.00260394542309268	0.0202217898520879
ENSSSCG00000035676	0.474191952644868	1.31903589480372	0.844664416083563	0.000262864826080996	-0.360843	0.484000721186341	0.845636413738835	0.00260506365586399	0.845636413738835	0.00260506365586399	0.0202217898520879
ENSSSCG00000029567	-1.09079	-4.82755	-3.77872	0.00260937508385147	3.14931442138712	-0.587442	-3.80683	0.0014949202424745	-3.77872	0.00260937508385147	0.0202448271824872
ENSSSCG00000009278	-0.137028	-2.11329	-1.97711	0.00261425462223546	3.09531123351892	1.11905452153203	-1.97812	0.000746657712132226	-1.97711	0.00261425462223546	0.0202514007163094
ENSSSCG00000059608	0.056031878891016	1.12601210439536	1.07018639654153	0.00261381809817285	0.788078436135097	1.85805863653197	1.07099347193986	0.0022112033213243	1.07018639654153	0.00261381809817285	0.0202514007163094
ENSSSCG00000003183	-0.285766	0.463247454132434	0.749191744127673	0.00156183889951672	-0.643814	0.105199477832444	0.74974669543272	0.00261335673692714	0.74974669543272	0.00261335673692714	0.0202514007163094
ENSSSCG00000032711	-0.359489	0.722789532443322	1.08260202984028	0.000510013316723152	0.0870056295301076	1.16928330134224	1.08452493370271	0.00261643262642988	1.08452493370271	0.00261643262642988	0.0202559622966336
ENSSSCG00000023903	-0.64892	0.295561136736355	0.94454393613598	0.00261796972441573	0.0985122055658035	1.04299387928489	0.94567089774519	0.00135895403641196	0.94454393613598	0.00261796972441573	0.0202559622966336
ENSSSCG00000025323	0.295008380734952	1.06845702000118	0.773507922362537	0.000386409576573069	-1.05012	-0.276668	0.774229423117263	0.00261887665453257	0.774229423117263	0.00261887665453257	0.0202559622966336
ENSSSCG00000039295	-0.210938	1.1651309762479	1.3762416918745	0.00029719222793071	-1.54595	-0.169884	1.38005519688053	0.00262939571014699	1.38005519688053	0.00262939571014699	0.0203268882323164
ENSSSCG00000011915	1.69164049072326	-1.71182	-3.40345	0.00138989920169945	2.42764578797382	-0.975821	-3.39963	0.00263395068437845	-3.39963	0.00263395068437845	0.0203516589546308
ENSSSCG00000037213	-0.0844113	0.773518647621713	0.858344726586735	0.00170623200172897	0.182737167817754	1.0406670718021	0.858990576287547	0.00263590219975301	0.858990576287547	0.00263590219975301	0.0203562985359706
ENSSSCG00000002860	-0.494861	0.574280691935057	1.07013394505855	0.00075451345048144	0.776625837018937	1.84576729125928	1.07161304504861	0.00264424089609801	1.07161304504861	0.00264424089609801	0.0204102344167565
ENSSSCG00000061452	-0.215829	0.916248732712728	1.1324425775342	0.000235066201874681	-0.329918	0.802159519628671	1.13523072413642	0.00265655226013431	1.13523072413642	0.00265655226013431	0.0204947633914202
ENSSSCG00000026130	1.24967413630215	-0.00829575	-1.25828	0.00154064155638544	0.705524557730732	-0.552445	-1.2557	0.002660987907531	-1.2557	0.002660987907531	0.0205079819963016
ENSSSCG00000000076	0.229209966451771	-0.845487	-1.07497	0.000707838378238243	0.525014712822877	-0.549683	-1.07403	0.00266013307588547	-1.07403	0.00266013307588547	0.0205079819963016
ENSSSCG00000007528	1.55191921691609	-1.67111	-3.2244	0.00161292560461881	2.21600212481565	-1.00703	-3.22167	0.00267204967794102	-3.22167	0.00267204967794102	0.0205827057758371
ENSSSCG00000025156	0.180753628102521	-1.23217	-1.41318	0.000540557343483239	0.71316845663534	-0.699757	-1.41297	0.00267458471027447	-1.41297	0.00267458471027447	0.0205917055849287
ENSSSCG00000009853	-0.0709861	-1.10175	-1.03193	0.00098988087374896	-1.52639	-2.55715	-1.02985	0.0026820373814803	-1.02985	0.0026820373814803	0.020638537909481
ENSSSCG00000055020	0.389411614957917	-2.25479	-2.64546	0.00172506228236039	2.20021235080636	-0.443991	-2.64891	0.00269876744496895	-2.64891	0.00269876744496895	0.020756676413143
ENSSSCG00000003684	-0.558739	-2.09986	-1.54089	0.000785970347714112	1.32731286100557	-0.213812	-1.54161	0.00270506266143587	-1.54161	0.00270506266143587	0.0207944791427828
ENSSSCG00000022794	1.74887806047565	-0.38531	-2.1335	0.000778588555702825	0.754910329495897	-1.37928	-2.13054	0.0027117559193284	-2.13054	0.0027117559193284	0.0208254784564294
ENSSSCG00000002135	-0.956766	0.744107616104071	1.70163706017654	2.03306615446176e-05	-2.31243	-0.611561	1.70842578108292	0.00271185960917997	1.70842578108292	0.00271185960917997	0.0208254784564294
ENSSSCG00000000955	0.57791170509995	-0.84279	-1.42048	0.000463904082256207	-0.741839	-2.16254	-1.41981	0.00271728863374546	-1.41981	0.00271728863374546	0.0208565399106688
ENSSSCG00000032833	-0.595714	0.614938171915446	1.21077882798663	4.2485777102903e-05	-2.24515	-1.0345	1.2129855965339	0.0027200709907128	1.2129855965339	0.0027200709907128	0.0208672655891394
ENSSSCG00000032377	0.0478738785973118	-0.70347	-0.751689	0.00141508163127923	0.0626628405417699	-0.688681	-0.751172	0.00272415508719319	-0.751172	0.00272415508719319	0.020887961678748
ENSSSCG00000007681	-1.04623	0.0231875698462122	1.06922405087042	0.00272764275699575	0.0371052786314601	1.10652525035912	1.07016563640195	0.000907823523555163	1.06922405087042	0.00272764275699575	0.0209040658289191
ENSSSCG00000014337	-0.196309	0.803440505556972	1.00014526833234	0.000192828192157224	-0.68877	0.31097929209386	1.0008079321717	0.00273239071172753	1.0008079321717	0.00273239071172753	0.0209298072463643
ENSSSCG00000016426	-0.337002	-1.80133	-1.46414	0.00139032744449653	1.23100489380217	-0.233319	-1.46414	0.00273520794614584	-1.46414	0.00273520794614584	0.020940740916961
ENSSSCG00000008012	-0.733605	0.154844628414552	0.8886989188956	0.00207149800981103	-0.162121	0.726329363204024	0.89007675867094	0.00274657992984767	0.89007675867094	0.00274657992984767	0.0210171253443448
ENSSSCG00000033946	-0.351875	-1.45072	-1.09873	0.000793164500634962	0.808948077528988	-0.289895	-1.09877	0.00275005843663871	-1.09877	0.00275005843663871	0.0210330611496627
ENSSSCG00000022204	-0.566722	0.426699875738042	0.993165194964972	0.00275583544812716	0.215017144560085	1.20843911178235	0.993808743039756	0.000134463086691075	0.993165194964972	0.00275583544812716	0.0210665513429385
ENSSSCG00000001219	0.351317918396499	-0.669634	-1.02095	0.00052422678339875	-0.262155	-1.28311	-1.02037	0.00277254033409054	-1.02037	0.00277254033409054	0.0211835016296867
ENSSSCG00000033506	0.200586056175088	3.42476254576419	3.22729862603614	5.96495096762396e-10	-3.50713	-0.282951	3.0521742518413	0.00278352731281455	3.0521742518413	0.00278352731281455	0.0212566680294865
ENSSSCG00000058086	0.785524387315391	-2.48766	-3.28513	0.00278695635461713	3.99595973390467	0.722778582912879	-3.28527	0.00136887112045951	-3.28513	0.00278695635461713	0.0212720726418522
ENSSSCG00000011569	0.245114994963713	-1.13217	-1.37824	0.000593935522122415	-0.704775	-2.08207	-1.37552	0.00278971147924627	-1.37552	0.00278971147924627	0.021282320434331
ENSSSCG00000014450	-0.208065	-1.23927	-1.03127	0.00127615166193931	1.18258133145228	0.151376701954784	-1.03065	0.00279779879198544	-1.03065	0.00279779879198544	0.021333215788889
ENSSSCG00000011977	-0.961185	0.111562557950944	1.07275739431791	0.000255701238327285	-0.951868	0.120879085072005	1.07390998322432	0.00281282266347709	1.07390998322432	0.00281282266347709	0.0214369241631812
ENSSSCG00000007116	0.00865307176308829	1.2560688385823	1.24760114705862	0.000293512503069264	-1.61183	-0.36441	1.24850041804423	0.00282516457702451	1.24850041804423	0.00282516457702451	0.0215200984236745
ENSSSCG00000006809	-0.314917	-1.85538	-1.54019	0.000751625099465948	1.33189392709348	-0.20857	-1.54007	0.00283049546447952	-1.54007	0.00283049546447952	0.0215498105928818
ENSSSCG00000007817	-0.25064	1.20042592781517	1.4511500747213	2.94498730390092e-05	-1.19888	0.252183474611113	1.45628325887384	0.00283948393600407	1.45628325887384	0.00283948393600407	0.0216073254867542
ENSSSCG00000003093	0.112650383781863	-0.842091	-0.954578	0.000981213775217282	0.771713132650825	-0.183028	-0.954538	0.00284973020974044	-0.954538	0.00284973020974044	0.0216743488491465
ENSSSCG00000002445	0.401018152086851	-0.31357	-0.714395	0.0028560774362225	1.63166375672023	0.917076079268621	-0.714352	0.00190784325815009	-0.714395	0.0028560774362225	0.0217116643448861
ENSSSCG00000007709	-0.344061	0.973170432928049	1.31757174283191	2.35312787378724e-05	0.000687187913539633	1.31791827411939	1.31764217392588	0.0028670956347846	1.31764217392588	0.0028670956347846	0.0217844326421077
ENSSSCG00000032723	-0.282615	0.896714191245775	1.17908952890617	0.000136555009237984	-0.931978	0.247350792530609	1.18000180587884	0.00287190606686788	1.18000180587884	0.00287190606686788	0.0218099842285778
ENSSSCG00000042752	-0.643551	-5.22303	-4.74317	0.0028781251411053	4.93825902256751	0.35878998132237	-4.37571	0.00156055243310298	-4.74317	0.0028781251411053	0.0218462022675232
ENSSSCG00000005609	0.371947779812673	-3.04761	-3.41801	0.00159291001776672	2.19787251301633	-1.22169	-3.42615	0.00289078143949337	-3.42615	0.00289078143949337	0.0219312205180496
ENSSSCG00000042572	0.343566895242365	1.46272567452474	1.11952941653936	0.000455494121776445	-0.501938	0.617220672192268	1.12400293047654	0.00289751768960394	1.12400293047654	0.00289751768960394	0.0219602107793071
ENSSSCG00000009432	-0.547276	-1.56338	-1.01603	0.0010474194767737	0.713195785063953	-0.302908	-1.01574	0.00289664389825153	-1.01574	0.00289664389825153	0.0219602107793071
ENSSSCG00000004087	1.61568484890016	-0.500275	-2.1157	0.00109156116707795	1.77942855483434	-0.336532	-2.11324	0.00290198769733729	-2.11324	0.00290198769733729	0.0219830309883263
ENSSSCG00000005282	-0.259795	-1.02403	-0.764046	0.00201307091267216	0.677233015062667	-0.0870035	-0.764095	0.00290982560220621	-0.764095	0.00290982560220621	0.0220313278132869
ENSSSCG00000054936	1.6692799514599	4.04883312745556	2.38046276158848	1.44690044886331e-05	-2.60906	-0.229503	2.41345228181148	0.00291524885599672	2.41345228181148	0.00291524885599672	0.0220613031206944
ENSSSCG00000009234	-0.556822	0.96259158940095	1.52200423204753	0.000645529429276196	-0.0153317	1.50408208732807	1.52904717170684	0.0029167945744761	1.52904717170684	0.0029167945744761	0.0220619196052367
ENSSSCG00000039130	0.284312751942952	-1.16952	-1.45359	0.000603521988080039	-2.54705	-4.00089	-1.45333	0.00292523635268179	-1.45333	0.00292523635268179	0.0221053267715635
ENSSSCG00000012089	0.320766256104837	-1.04052	-1.36175	0.00150006461285821	-0.00994752	-1.37124	-1.3607	0.00292546768318163	-1.3607	0.00292546768318163	0.0221053267715635
ENSSSCG00000002627	-0.272122	1.08233007551171	1.35585719295039	0.00292843777692668	1.39983689924715	2.75428923173608	1.35864001002355	0.000771950401709071	1.35585719295039	0.00292843777692668	0.0221166776866939
ENSSSCG00000034980	0.970646505833607	-1.18951	-2.16062	0.00145477438120679	1.55200950874953	-0.608149	-2.15911	0.00293491948923062	-2.15911	0.00293491948923062	0.0221388880939416
ENSSSCG00000013453	0.616463669213982	-0.618017	-1.23514	0.000856837336315721	-0.271869	-1.50635	-1.23236	0.00293578671345957	-1.23236	0.00293578671345957	0.0221388880939416
ENSSSCG00000010485	0.531785495321552	-0.486497	-1.01845	0.000870306424368872	-0.120957	-1.13924	-1.01682	0.00293343756588756	-1.01682	0.00293343756588756	0.0221388880939416
ENSSSCG00000017465	6.01750648794383	-5.73577	-10.2628	0.00290546023709505	8.8841216521855	-2.86916	-10.1283	0.00295310878693606	-10.1283	0.00295310878693606	0.0222583742334996
[truncated: 13,100 more rows]

## Sheet: Heart
Gene_id	mRNA_log2FC	RPF_log2FC	log2FC_TE_v1	pvalue_v1	control_log2TE	treat_log2TE	log2FC_TE_v2	pvalue_v2	log2FC_TE_final	pvalue_final	pvalue.adjust
ENSSSCG00000056610	-1.05754	4.7153073933997	5.77398313591754	4.02653739922936e-75	-2.28303	3.48982	5.7786853250142	1.4640398797777e-51	5.7786853250142	1.4640398797777e-51	2.14921054351367e-47
ENSSSCG00000057849	-1.98941	0.423530710721122	2.41396392983931	4.05085532417049e-28	0.166641142478008	2.57957954634172	2.41330255382525	2.9081324141835e-28	2.41396392983931	4.05085532417049e-28	2.97332780794114e-24
ENSSSCG00000015753	0.289872936618183	-6.22006	-6.2752	2.65809533994021e-28	0.571155353842711	-5.93878	-6.28399	8.90053089251065e-27	-6.28399	8.90053089251065e-27	4.35532645006855e-23
ENSSSCG00000022280	0.434105135483376	4.03895722244526	3.60524032896539	1.58089100879601e-26	-0.620075	2.98477710622027	3.6069826727237	1.60329345986617e-28	3.60524032896539	1.58089100879601e-26	5.80187000228137e-23
ENSSSCG00000038615	0.72594192192999	-4.27023	-5.00661	4.03637778060515e-27	-0.761485	-5.75766	-5.01441	1.74408687047991e-24	-5.01441	1.74408687047991e-24	5.12063905172901e-21
ENSSSCG00000013304	-0.0572253	3.02101185143877	3.07934647228645	1.06965530766897e-23	1.65012	4.72836079553204	3.07981219615945	2.50473441238001e-30	3.07934647228645	1.06965530766897e-23	2.61708998609675e-20
ENSSSCG00000021973	0.315470984055768	-4.38196	-4.70717	5.40788619261899e-26	-0.108923	-4.80635	-4.71572	1.47856543026028e-23	-4.71572	1.47856543026028e-23	3.10076293088869e-20
ENSSSCG00000017744	0.646036717204963	-4.61531	-5.27334	2.59651301882793e-22	0.687681031033494	-4.57367	-5.28708	2.55324173826892e-20	-5.28708	2.55324173826892e-20	4.68519858972347e-17
ENSSSCG00000005501	-0.202149	-6.99392	-5.80126	3.86667741363724e-20	-0.987616	-7.77939	-5.82695	3.52129606901848e-18	-5.82695	3.52129606901848e-18	5.74362514368792e-15
ENSSSCG00000005220	0.307885488019789	-5.94511	-5.68685	6.39503719124322e-19	0.467878550351879	-5.78512	-5.70123	9.16279579649481e-18	-5.70123	9.16279579649481e-18	1.34509842292544e-14
ENSSSCG00000010280	-0.409185	-5.01814	-4.53151	1.35580382782283e-19	0.00433505052180303	-4.60462	-4.54305	1.05034999866738e-17	-4.54305	1.05034999866738e-17	1.40173981640337e-14
ENSSSCG00000059703	-2.07647	1.85993171126952	3.93682494210233	3.83636235666568e-17	-2.72669	1.20971733575618	3.94262969067571	1.04824384689376e-19	3.93682494210233	3.83636235666568e-17	4.69314994965435e-14
ENSSSCG00000056374	-0.6108	2.43414120419542	3.04535348350148	6.6748813364095e-27	-1.61777	1.42716727492843	3.04693522267805	9.64709908320803e-17	3.04693522267805	9.64709908320803e-17	1.08938011185765e-13
ENSSSCG00000040202	0.812904776200763	-5.77416	-6.19748	9.14786698765466e-18	-1.67926	-8.26631	-6.23854	8.4406665094367e-16	-6.23854	8.4406665094367e-16	8.85064173989506e-13
ENSSSCG00000017707	-0.012571	1.8422796915187	1.85537424204472	2.28159485059692e-15	1.83824874557781	3.69309938657009	1.85539177557759	4.13416652796819e-17	1.85537424204472	2.28159485059692e-15	2.23292082711752e-12
ENSSSCG00000056997	-0.936933	-5.07526	-4.16631	1.0921057308925e-14	2.81463496771273	-1.32369	-4.15738	4.46703557366021e-18	-4.16631	1.0921057308925e-14	1.00200700809387e-11
[truncated: 14,674 more rows]

## Sheet: Liver
Gene_id	mRNA_log2FC	RPF_log2FC	log2FC_TE_v1	pvalue_v1	control_log2TE	treat_log2TE	log2FC_TE_v2	pvalue_v2	log2FC_TE_final	pvalue_final	pvalue.adjust
[truncated: 14,752 more rows]

[truncated: 2 more sheets: Muscle, Spleen]
