# Supplementary material for: Multi‐Tissue Omics Analysis Uncovers Translational Regulation Underlying Complex Traits in Pigs
Source: Adv Sci (Weinh). 2026 Feb 3;13(20):e74200. doi: 10.1002/advs.74200 (PMC13067857; doi:10.1002/advs.74200)
Supplement: Supplementary file 2 — Supporting File 2: advs74200‐sup‐0002‐TableS1‐TableS12.zip. [file ADVS-13-e74200-s002.zip › Table S6.xlsx]

## Sheet: ORF_data
ORF_ID	ORF_type	gene_id	Tissue	gene_name	strand	chrom	RNA	RPF	TE
ENSSSCG00000005267_226420278_226431668_346	aORF	ENSSSCG00000005267	LW_Spleen	ANXA1	+	1	2.33021	5.63699	2.58552
ENSSSCG00000031382_228044995_228039945_195	aORF	ENSSSCG00000031382	LW_Spleen	C9orf40	-	1	11.6263	9.54106	0.802225
ENSSSCG00000005271_228092240_228057450_480	aORF	ENSSSCG00000005271	LW_Spleen	CARNMT1	-	1	10.6429	17.8232	1.60835
ENSSSCG00000005273_228196705_228196758_17	dORF	ENSSSCG00000005273	LW_Spleen	OSTF1	+	1	308.877	4.85851	0.016764
ENSSSCG00000005273_228142356_228196326_214	aORF	ENSSSCG00000005273	LW_Spleen	OSTF1	+	1	0.348975	3.89913	14.6228
ENSSSCG00000037277_229336733_229331643_154	aORF	ENSSSCG00000037277	LW_Spleen	RFK	-	1	11.4953	15.4904	1.40556
ENSSSCG00000005277_229465601_229466887_428	aORF	ENSSSCG00000005277	LW_Spleen	GCNT1	+	1	5.3835	12.9793	2.44501
ENSSSCG00000005277_229430013_229465508_47	uORF	ENSSSCG00000005277	LW_Spleen	GCNT1	+	1	9.96175	8.85854	0.862676
ENSSSCG00000039009_229666319_229596541_644	aORF	ENSSSCG00000039009	LW_Spleen	ENSSSCG00000039009	-	1	2.40441	3.16436	1.18116
ENSSSCG00000060679_229795147_229769375_260	aORF	ENSSSCG00000060679	LW_Spleen	ENSSSCG00000060679	-	1	4.65334	1.8729	0.499001
ENSSSCG00000004349_66308855_66232391_356	aORF	ENSSSCG00000004349	LW_Spleen	COQ3	-	1	3.09928	2.11337	0.703989
ENSSSCG00000004272_49977805_49870525_521	aORF	ENSSSCG00000004272	LW_Spleen	LMBRD1	-	1	0.240067	4.38679	62.8714
ENSSSCG00000037594_66372321_66372289_10	uORF	ENSSSCG00000037594	LW_Spleen	PNISR	-	1	123.578	194.211	1.58554
ENSSSCG00000037594_66370022_66351290_768	aORF	ENSSSCG00000037594	LW_Spleen	PNISR	-	1	0.263814	0.0837521	0.306018
ENSSSCG00000044472_50058400_50394800_1132	aORF	ENSSSCG00000044472	LW_Spleen	COL19A1	+	1	14.5698	43.6777	3.2621
ENSSSCG00000004351_66449778_66391980_817	aORF	ENSSSCG00000004351	LW_Spleen	USP45	-	1	0.110805	0.0899465	0.855256
ENSSSCG00000038757_66464368_66464436_22	dORF	ENSSSCG00000038757	LW_Spleen	ENSSSCG00000038757	+	1	11.8365	8.13476	0.506628
ENSSSCG00000038757_66460027_66464203_159	aORF	ENSSSCG00000038757	LW_Spleen	ENSSSCG00000038757	+	1	8.15299	15.5654	1.9394
ENSSSCG00000004353_66498979_66474241_350	aORF	ENSSSCG00000004353	LW_Spleen	CCNC	-	1	1.81822	2.7932	1.60443
ENSSSCG00000005284_230545678_230545622_18	uORF	ENSSSCG00000005284	LW_Spleen	GNA14	-	1	47.5911	5.60227	0.136709
ENSSSCG00000005284_230544991_230342779_355	aORF	ENSSSCG00000005284	LW_Spleen	GNA14	-	1	16.6233	56.7371	3.40817
ENSSSCG00000004263_44941510_44961129_578	aORF	ENSSSCG00000004263	LW_Spleen	ZUP1	+	1	2.39353	8.62168	3.67094
ENSSSCG00000021802_225159212_225151258_288	aORF	ENSSSCG00000021802	LW_Spleen	ABHD17B	-	1	19.1111	19.1289	1.00033
ENSSSCG00000031105_225193808_225256842_155	aORF	ENSSSCG00000031105	LW_Spleen	C9orf85	+	1	2.70446	6.6065	2.57442
ENSSSCG00000031854_66643317_66642754_187	aORF	ENSSSCG00000031854	LW_Spleen	ENSSSCG00000031854	-	1	0.256954	1.47509	5.75915
ENSSSCG00000030268_225714214_225714152_20	uORF	ENSSSCG00000030268	LW_Spleen	ZFAND5	-	1	5.90894	5.35884	0.944657
ENSSSCG00000030268_225709181_225704693_213	aORF	ENSSSCG00000030268	LW_Spleen	ZFAND5	-	1	67.7275	206.02	3.02952
ENSSSCG00000005266_225994640_226109469_680	aORF	ENSSSCG00000005266	LW_Spleen	TMC1	+	1	1.33593	1.02435	0.728931
ENSSSCG00000004246_43175549_43198297_391	aORF	ENSSSCG00000004246	LW_Spleen	ENSSSCG00000004246	+	1	5.03071	4.89805	0.948692
ENSSSCG00000004247_43214570_43201898_204	aORF	ENSSSCG00000004247	LW_Spleen	ASF1A	-	1	20.2658	63.818	3.22542
ENSSSCG00000004249_43392761_43392817_18	uORF	ENSSSCG00000004249	LW_Spleen	CEP85L	+	1	5.19756	27.5679	3.15546
ENSSSCG00000035934_182194150_182105085_826	aORF	ENSSSCG00000035934	LW_Spleen	TXNDC16	-	1	3.18448	22.0229	6.55958
ENSSSCG00000035934_182194878_182194225_23	uORF	ENSSSCG00000035934	LW_Spleen	TXNDC16	-	1	13.2583	30.9874	2.51704
ENSSSCG00000062089_43449916_43449758_52	aORF	ENSSSCG00000062089	LW_Spleen	PLN	-	1	45.3135	46.0872	1.42297
ENSSSCG00000004241_40991716_40990568_382	aORF	ENSSSCG00000004241	LW_Spleen	GJA1	-	1	25.4911	122.867	4.87531
ENSSSCG00000005037_182318139_182268684_428	aORF	ENSSSCG00000005037	LW_Spleen	ERO1A	-	1	18.2734	87.0462	4.7085
ENSSSCG00000005291_234370163_234370107_18	uORF	ENSSSCG00000005291	LW_Spleen	TLE1	-	1	58.7987	11.9655	0.190582
ENSSSCG00000033805_234546907_234562185_1547	aORF	ENSSSCG00000033805	LW_Spleen	ENSSSCG00000033805	+	1	0.0840184	0.10733	2.68927
ENSSSCG00000033763_230907665_230907630_11	uORF	ENSSSCG00000033763	LW_Spleen	GNAQ	-	1	19.0404	26.4659	1.79621
ENSSSCG00000033763_230906972_230607469_359	aORF	ENSSSCG00000033763	LW_Spleen	GNAQ	-	1	14.5993	146.485	10.1685
ENSSSCG00000033763_230606343_230606302_13	dORF	ENSSSCG00000033763	LW_Spleen	GNAQ	-	1	58.3651	7.06061	0.126656
ENSSSCG00000005039_182357691_182357786_31	uORF	ENSSSCG00000005039	LW_Spleen	STYX	+	1	3.70131	16.2911	4.49595
ENSSSCG00000005040_182422794_182422693_33	uORF	ENSSSCG00000005040	LW_Spleen	GNPNAT1	-	1	1.69454	10.4426	4.37622
ENSSSCG00000005040_182417561_182411187_184	aORF	ENSSSCG00000005040	LW_Spleen	GNPNAT1	-	1	0.469628	1.41245	5.66859
ENSSSCG00000020885_44186009_44159451_293	aORF	ENSSSCG00000020885	LW_Spleen	NUS1	-	1	10.7662	65.7769	6.13298
ENSSSCG00000004254_44373594_44302663_708	aORF	ENSSSCG00000004254	LW_Spleen	DCBLD1	-	1	0.608116	1.24711	2.48298
ENSSSCG00000005045_183422573_183419544_17	uORF	ENSSSCG00000005045	LW_Spleen	BMP4	-	1	20.4399	21.8287	1.0691
ENSSSCG00000005045_183418437_183416259_409	aORF	ENSSSCG00000005045	LW_Spleen	BMP4	-	1	6.00494	11.5822	1.94691
ENSSSCG00000005047_183792753_183807434_199	aORF	ENSSSCG00000005047	LW_Spleen	CDKN3	+	1	1.24809	2.54916	2.16226
ENSSSCG00000027256_183814342_183814184_52	dORF	ENSSSCG00000027256	LW_Spleen	CNIH1	-	1	24.5013	4.76184	0.151754
ENSSSCG00000004368_71635953_71496539_751	aORF	ENSSSCG00000004368	LW_Spleen	PREP	-	1	1.29086	0.14075	0.11433
ENSSSCG00000026294_183863257_183850339_142	aORF	ENSSSCG00000026294	LW_Spleen	GMFB	-	1	4.08026	8.36098	1.87524
ENSSSCG00000035259_45232859_45294337_2032	aORF	ENSSSCG00000035259	LW_Spleen	PHF3	+	1	6.77992	34.8839	5.22577
ENSSSCG00000035259_45219467_45219553_28	uORF	ENSSSCG00000035259	LW_Spleen	PHF3	+	1	9.5514	14.9764	1.7225
ENSSSCG00000021451_183876939_183902677_332	aORF	ENSSSCG00000021451	LW_Spleen	CGRRF1	+	1	5.187	20.0749	3.95109
ENSSSCG00000004339_63638653_63698630_765	aORF	ENSSSCG00000004339	LW_Spleen	UFL1	+	1	7.51915	20.501	2.79207
ENSSSCG00000005004_179462247_179473102_414	aORF	ENSSSCG00000005004	LW_Spleen	LRR1	+	1	2.99216	1.69412	0.584314
ENSSSCG00000004244_42730473_42893865_659	aORF	ENSSSCG00000004244	LW_Spleen	MAN1A1	+	1	23.2582	126.699	5.40179
ENSSSCG00000004347_65920259_65872525_621	aORF	ENSSSCG00000004347	LW_Spleen	FBXL4	-	1	5.49527	9.00376	1.64049
ENSSSCG00000005006_179477055_179476735_106	aORF	ENSSSCG00000005006	LW_Spleen	RPL36AL	-	1	726.429	339.243	0.499307
ENSSSCG00000004275_50579903_50595645_66	uORF	ENSSSCG00000004275	LW_Spleen	FAM135A	+	1	4.15192	19.3871	4.86364
ENSSSCG00000004275_50596489_50714672_1517	aORF	ENSSSCG00000004275	LW_Spleen	FAM135A	+	1	0.115761	0.0805502	0.973483
ENSSSCG00000058931_179491006_179482831_805	aORF	ENSSSCG00000058931	LW_Spleen	DNAAF2	-	1	3.999	0.938077	0.409695
ENSSSCG00000004270_48889295_49618075_1522	aORF	ENSSSCG00000004270	LW_Spleen	ADGRB3	+	1	2.17604	2.79639	1.37338
ENSSSCG00000004340_63738277_63751986_284	aORF	ENSSSCG00000004340	LW_Spleen	FHL5	+	1	1.98836	3.92723	2.19832
ENSSSCG00000005009_179622964_179623077_37	dORF	ENSSSCG00000005009	LW_Spleen	KLHDC2	+	1	41.3458	4.84905	0.15557
ENSSSCG00000035240_63916613_63915354_419	aORF	ENSSSCG00000035240	LW_Spleen	GPR63	-	1	0.967124	0.609262	0.580686
ENSSSCG00000005011_179670958_179624624_1076	aORF	ENSSSCG00000005011	LW_Spleen	NEMF	-	1	7.0073	37.6482	5.4174
ENSSSCG00000032312_163888410_163888490_26	dORF	ENSSSCG00000032312	LW_Spleen	RAB11A	+	1	158.109	7.19228	0.0380167
ENSSSCG00000004342_64044725_64038575_175	aORF	ENSSSCG00000004342	LW_Spleen	NDUFAF4	-	1	7.921	14.2161	1.79427
ENSSSCG00000005012_179713591_179713647_18	uORF	ENSSSCG00000005012	LW_Spleen	ARF6	+	1	244.084	186.972	0.789735
ENSSSCG00000005012_179714037_179714564_175	aORF	ENSSSCG00000005012	LW_Spleen	ARF6	+	1	78.4402	317.988	4.02864
ENSSSCG00000057054_181955440_181963149_357	aORF	ENSSSCG00000057054	LW_Spleen	PTGDR	+	1	2.90316	12.9531	4.73683
ENSSSCG00000021862_181995454_182006484_359	aORF	ENSSSCG00000021862	LW_Spleen	PTGER2	+	1	1.85105	4.41122	2.39968
ENSSSCG00000005027_181374733_181374804_23	uORF	ENSSSCG00000005027	LW_Spleen	FRMD6	+	1	68.8034	138.818	2.07018
ENSSSCG00000005027_181414788_181414862_24	dORF	ENSSSCG00000005027	LW_Spleen	FRMD6	+	1	132.426	15.8131	0.104787
ENSSSCG00000005027_181338554_181338640_28	uORF	ENSSSCG00000005027	LW_Spleen	FRMD6	+	1	2.7878	151.974	142.067
ENSSSCG00000028092_181599203_181648806_118	aORF	ENSSSCG00000028092	LW_Spleen	ENSSSCG00000028092	+	1	0.689793	2.31136	3.97815
ENSSSCG00000028092_181648971_181649120_49	dORF	ENSSSCG00000028092	LW_Spleen	ENSSSCG00000028092	+	1	142.629	3.18018	0.0224037
ENSSSCG00000028092_181649154_181649219_21	dORF	ENSSSCG00000028092	LW_Spleen	ENSSSCG00000028092	+	1	245.13	4.16067	0.0177667
ENSSSCG00000028092_181650306_181650392_28	dORF	ENSSSCG00000028092	LW_Spleen	ENSSSCG00000028092	+	1	124.575	3.61247	0.0323681
ENSSSCG00000028092_181516009_181648806_192	aORF	ENSSSCG00000028092	LW_Spleen	ENSSSCG00000028092	+	1	8.66513	76.4444	8.89519
ENSSSCG00000004941_164310523_164351928_1054	aORF	ENSSSCG00000004941	LW_Spleen	DIS3L	+	1	7.65224	6.00948	0.796026
ENSSSCG00000004942_164367458_164354263_289	aORF	ENSSSCG00000004942	LW_Spleen	TIPIN	-	1	7.49488	16.9925	2.36524
ENSSSCG00000004943_164382291_164468393_393	aORF	ENSSSCG00000004943	LW_Spleen	MAP2K1	+	1	1.36182	0.382547	0.275859
ENSSSCG00000005015_180015020_180014967_17	uORF	ENSSSCG00000005015	LW_Spleen	SOS2	-	1	61.5291	8.23801	0.117125
ENSSSCG00000005016_180069065_180022721_419	aORF	ENSSSCG00000005016	LW_Spleen	L2HGDH	-	1	0.782062	0.481604	0.456631
ENSSSCG00000031354_180075365_180079975_200	aORF	ENSSSCG00000031354	LW_Spleen	DMAC2L	+	1	2.27873	2.51719	1.10603
ENSSSCG00000038941_164474977_164472039_97	aORF	ENSSSCG00000038941	LW_Spleen	SNAPC5	-	1	15.3506	5.26791	0.356241
ENSSSCG00000005787_145811633_145811328_101	uORF	ENSSSCG00000005787	LW_Spleen	CTDP1	-	1	1.55362	0.587589	0.304498
ENSSSCG00000034516_180145053_180144750_22	uORF	ENSSSCG00000034516	LW_Spleen	CDKL1	-	1	44.325	5.41297	0.12818
ENSSSCG00000034516_180083742_180083563_59	dORF	ENSSSCG00000034516	LW_Spleen	CDKL1	-	1	14.2823	6.10025	0.365563
ENSSSCG00000004948_164657086_164734703_496	aORF	ENSSSCG00000004948	LW_Spleen	SMAD6	+	1	3.53441	1.67493	0.490969
ENSSSCG00000004971_167855190_167855113_25	uORF	ENSSSCG00000004971	LW_Spleen	TLE3	-	1	51.6569	6.8588	0.129401
ENSSSCG00000004971_167854856_167810405_764	aORF	ENSSSCG00000004971	LW_Spleen	TLE3	-	1	0.160001	0.120399	1.02737
ENSSSCG00000005021_180434067_180407604_384	aORF	ENSSSCG00000005021	LW_Spleen	SAV1	-	1	13.0206	18.1608	1.47787
ENSSSCG00000005022_180583262_180481633_2136	aORF	ENSSSCG00000005022	LW_Spleen	NIN	-	1	0.508553	1.07923	2.41146
ENSSSCG00000026078_167106454_167118969_617	aORF	ENSSSCG00000026078	LW_Spleen	GLCE	+	1	14.093	27.4084	2.01234
ENSSSCG00000004968_167191151_167231034_330	aORF	ENSSSCG00000004968	LW_Spleen	PAQR5	+	1	0.746063	7.2824	11.0708
ENSSSCG00000023533_147782061_147692929_1836	aORF	ENSSSCG00000023533	LW_Spleen	ZNF236	-	1	3.57913	3.21897	0.888952
ENSSSCG00000004856_146002798_145925569_933	aORF	ENSSSCG00000004856	LW_Spleen	NFATC1	-	1	0.0597341	0.0528451	0.651755
ENSSSCG00000038422_180933933_180947417_278	aORF	ENSSSCG00000038422	LW_Spleen	TMX1	+	1	0.282766	1.67272	6.37644
ENSSSCG00000004954_165436942_165441639_157	aORF	ENSSSCG00000004954	LW_Spleen	C15orf61	+	1	8.74664	2.72031	0.331596
ENSSSCG00000005002_177593677_176770357_1025	aORF	ENSSSCG00000005002	LW_Spleen	MDGA2	-	1	0.0554338	0.120625	4.27489
ENSSSCG00000004955_165458574_165458615_13	uORF	ENSSSCG00000004955	LW_Spleen	MAP2K5	+	1	76.0242	14.1082	0.204417
ENSSSCG00000030679_175149205_175154565_280	aORF	ENSSSCG00000030679	LW_Spleen	C14orf28	+	1	0.513098	0.523898	2.21458
ENSSSCG00000004996_175178727_175168658_571	aORF	ENSSSCG00000004996	LW_Spleen	KLHL28	-	1	18.0452	34.8648	1.93339
ENSSSCG00000027765_175198726_175273425_1791	aORF	ENSSSCG00000027765	LW_Spleen	TOGARAM1	+	1	0.111499	0.163446	1.64284
ENSSSCG00000004857_146221618_146023378_1134	aORF	ENSSSCG00000004857	LW_Spleen	ATP9B	-	1	4.66396	10.7612	2.32826
ENSSSCG00000004997_175300771_175316571_661	aORF	ENSSSCG00000004997	LW_Spleen	PRPF39	+	1	7.65467	11.8888	1.61994
ENSSSCG00000004997_175285377_175300738_12	uORF	ENSSSCG00000004997	LW_Spleen	PRPF39	+	1	7.14163	245.65	43.9142
ENSSSCG00000004958_165957141_166083506_651	aORF	ENSSSCG00000004958	LW_Spleen	PIAS1	+	1	20.6348	41.2772	1.99439
ENSSSCG00000026517_166099557_166089798_153	aORF	ENSSSCG00000026517	LW_Spleen	CALML4	-	1	0.89942	3.22943	11.4274
ENSSSCG00000004861_148984797_148906503_1082	aORF	ENSSSCG00000004861	LW_Spleen	TSHZ1	-	1	2.39105	6.70998	2.79702
ENSSSCG00000032488_148987606_148995070_376	aORF	ENSSSCG00000032488	LW_Spleen	PTGR3	+	1	34.2148	26.5049	0.805426
ENSSSCG00000053589_149272186_149228340_186	aORF	ENSSSCG00000053589	LW_Spleen	ENSSSCG00000053589	-	1	6.08741	21.3795	3.48068
ENSSSCG00000004999_175443247_175402132_1059	aORF	ENSSSCG00000004999	LW_Spleen	MIS18BP1	-	1	4.57234	9.37273	1.98127
ENSSSCG00000022419_166162904_166162957_17	uORF	ENSSSCG00000022419	LW_Spleen	FEM1B	+	1	65.0117	16.1747	0.242098
ENSSSCG00000022419_166163239_166173515_627	aORF	ENSSSCG00000022419	LW_Spleen	FEM1B	+	1	17.5623	38.4745	2.19118
ENSSSCG00000004961_166310690_166187889_1189	aORF	ENSSSCG00000004961	LW_Spleen	ITGA11	-	1	0.522182	4.61202	8.99939
ENSSSCG00000004870_149581479_149565890_475	aORF	ENSSSCG00000004870	LW_Spleen	CNDP2	-	1	0.614076	63.7888	103.92
ENSSSCG00000004847_143993233_143972692_680	aORF	ENSSSCG00000004847	LW_Spleen	MPHOSPH10	-	1	2.54419	11.2404	4.40875
ENSSSCG00000004974_168530192_168508977_492	aORF	ENSSSCG00000004974	LW_Spleen	LARP6	-	1	2.41939	4.87256	1.84204
ENSSSCG00000036984_147462396_147449877_349	aORF	ENSSSCG00000036984	LW_Spleen	GALR1	-	1	0.313494	1.08133	4.15477
ENSSSCG00000004980_168778447_169322191_1014	aORF	ENSSSCG00000004980	LW_Spleen	THSD4	+	1	2.29809	4.97086	2.16745
ENSSSCG00000004875_149769928_149771978_50	dORF	ENSSSCG00000004875	LW_Spleen	CYB5A	+	1	1.30467	27.2261	27.0329
ENSSSCG00000004979_169559362_169559240_40	iORF	ENSSSCG00000004979	LW_Spleen	MYO9A	-	1	19.4006	108.584	5.94027
ENSSSCG00000004979_169559117_169374314_2462	aORF	ENSSSCG00000004979	LW_Spleen	MYO9A	-	1	6.14591	7.35447	1.21955
ENSSSCG00000020859_150975621_150979200_210	aORF	ENSSSCG00000020859	LW_Spleen	CBLN2	+	1	0.24061	7.65714	29.7955
ENSSSCG00000025616_169613571_169614209_212	aORF	ENSSSCG00000025616	LW_Spleen	SENP8	+	1	12.1991	10.1734	0.830531
ENSSSCG00000026167_169665342_169663689_88	aORF	ENSSSCG00000026167	LW_Spleen	ENSSSCG00000026167	-	1	12.2154	4.52242	0.318542
ENSSSCG00000004845_143960572_143960456_38	uORF	ENSSSCG00000004845	LW_Spleen	FAN1	-	1	3.03681	7.86432	3.12593
ENSSSCG00000032494_149855725_149855573_50	uORF	ENSSSCG00000032494	LW_Spleen	TIMM21	-	1	13.3318	10.9263	0.808768
ENSSSCG00000032494_149855570_149845587_243	aORF	ENSSSCG00000032494	LW_Spleen	TIMM21	-	1	9.92271	24.0291	2.41128
ENSSSCG00000004873_149856541_149896411_509	aORF	ENSSSCG00000004873	LW_Spleen	FBXO15	+	1	1.23164	0.895488	0.725974
ENSSSCG00000032214_152631469_152631416_17	uORF	ENSSSCG00000032214	LW_Spleen	SOCS6	-	1	10.4232	40.1018	3.70921
ENSSSCG00000032214_152599403_152597796_535	aORF	ENSSSCG00000032214	LW_Spleen	SOCS6	-	1	9.90826	21.1402	2.14118
ENSSSCG00000032574_152689744_152833737_2154	aORF	ENSSSCG00000032574	LW_Spleen	RTTN	+	1	3.17482	2.1888	0.682082
ENSSSCG00000038398_152890561_152975465_335	aORF	ENSSSCG00000038398	LW_Spleen	CD226	+	1	15.9426	54.3606	3.02618
ENSSSCG00000040252_145812905_145814680_591	aORF	ENSSSCG00000040252	LW_Spleen	ENSSSCG00000040252	+	1	5.49003	0.994502	0.196464
ENSSSCG00000040252_145812174_145812488_104	uORF	ENSSSCG00000040252	LW_Spleen	ENSSSCG00000040252	+	1	5.77612	11.9159	2.03151
ENSSSCG00000004989_169915599_169878987_558	aORF	ENSSSCG00000004989	LW_Spleen	FBXO33	-	1	9.54979	9.13704	0.967534
ENSSSCG00000004075_13408898_13438418_210	aORF	ENSSSCG00000004075	LW_Spleen	RGS17	+	1	0.938236	1.22276	0.907802
ENSSSCG00000004076_13446532_13458128_380	aORF	ENSSSCG00000004076	LW_Spleen	MTRF1L	+	1	0.237594	2.63163	14.8625
ENSSSCG00000004077_13467583_13477879_387	aORF	ENSSSCG00000004077	LW_Spleen	FBXO5	+	1	0.629602	0.663649	0.911365
ENSSSCG00000004077_13467583_13501211_442	aORF	ENSSSCG00000004077	LW_Spleen	FBXO5	+	1	0.257133	1.10234	7.18372
ENSSSCG00000004101_16139573_16197219_505	aORF	ENSSSCG00000004101	LW_Spleen	LRP11	+	1	5.93026	11.7168	1.98544
ENSSSCG00000004405_75694242_75694298_18	uORF	ENSSSCG00000004405	LW_Spleen	FIG4	+	1	4.94537	159.33	34.2392
ENSSSCG00000004071_12298174_12395687_555	aORF	ENSSSCG00000004071	LW_Spleen	CNKSR3	+	1	3.96605	26.894	6.4585
ENSSSCG00000026042_16119184_16115488_247	aORF	ENSSSCG00000026042	LW_Spleen	ULBP1	-	1	0.637026	0.975707	1.53982
ENSSSCG00000004403_76180740_76232816_579	aORF	ENSSSCG00000004403	LW_Spleen	CDC40	+	1	9.3446	21.0432	2.28308
ENSSSCG00000004402_76367719_76250755_365	aORF	ENSSSCG00000004402	LW_Spleen	METTL24	-	1	0.855601	3.16064	5.27323
ENSSSCG00000004399_76467427_76423601_547	aORF	ENSSSCG00000004399	LW_Spleen	SLC22A16	-	1	0.188834	0.190509	0.745879
ENSSSCG00000037803_79793778_79793981_67	dORF	ENSSSCG00000037803	LW_Spleen	MARCKS	+	1	730.154	4.2492	0.00633786
ENSSSCG00000037803_79790224_79793016_332	aORF	ENSSSCG00000037803	LW_Spleen	MARCKS	+	1	369.635	39.8184	0.106786
ENSSSCG00000037803_79794044_79794151_35	dORF	ENSSSCG00000037803	LW_Spleen	MARCKS	+	1	575.984	8.52052	0.0153096
ENSSSCG00000052303_19097647_19076301_226	aORF	ENSSSCG00000052303	LW_Spleen	RAB32	-	1	60.232	116.333	1.95946
ENSSSCG00000052303_19076188_19076111_25	dORF	ENSSSCG00000052303	LW_Spleen	RAB32	-	1	170.701	3.14999	0.0191707
ENSSSCG00000032525_16024083_16026536_335	aORF	ENSSSCG00000032525	LW_Spleen	ENSSSCG00000032525	+	1	0.328467	2.0173	5.92035
ENSSSCG00000004414_75443571_75443413_52	dORF	ENSSSCG00000004414	LW_Spleen	CD164	-	1	58.1718	6.27992	0.113174
ENSSSCG00000004120_19621524_19693402_1689	aORF	ENSSSCG00000004120	LW_Spleen	SHPRH	+	1	5.90054	11.4513	1.9528
ENSSSCG00000004121_19764607_19770720_741	aORF	ENSSSCG00000004121	LW_Spleen	FBXO30	+	1	8.52377	18.8572	2.23872
ENSSSCG00000004408_75508804_75511555_423	aORF	ENSSSCG00000004408	LW_Spleen	SMPD2	+	1	23.0651	49.6881	2.08215
ENSSSCG00000031536_13667193_13653320_231	aORF	ENSSSCG00000031536	LW_Spleen	MYCT1	-	1	2.01106	13.8398	6.19881
ENSSSCG00000031536_13652062_13651778_46	dORF	ENSSSCG00000031536	LW_Spleen	MYCT1	-	1	10.357	2.095	0.25414
ENSSSCG00000004081_13723269_13723319_16	uORF	ENSSSCG00000004081	LW_Spleen	ENSSSCG00000004081	+	1	28.1862	13.8108	0.489682
ENSSSCG00000004081_13723381_13931657_2230	aORF	ENSSSCG00000004081	LW_Spleen	ENSSSCG00000004081	+	1	0.88546	0.717881	0.68288
ENSSSCG00000033392_73968685_73968635_16	uORF	ENSSSCG00000033392	LW_Spleen	SCML4	-	1	28.5165	41.2426	1.47254
ENSSSCG00000033392_73849532_73849452_26	dORF	ENSSSCG00000033392	LW_Spleen	SCML4	-	1	23.4563	117.157	4.42607
ENSSSCG00000033392_73849731_73849666_21	dORF	ENSSSCG00000033392	LW_Spleen	SCML4	-	1	16.1997	6.34006	0.569728
ENSSSCG00000049158_14014129_14024472_428	aORF	ENSSSCG00000049158	LW_Spleen	ENSSSCG00000049158	+	1	6.81637	9.19757	1.3158
ENSSSCG00000004082_14028957_14052320_367	aORF	ENSSSCG00000004082	LW_Spleen	ENSSSCG00000004082	+	1	2.53907	5.87384	2.35
ENSSSCG00000004082_14028882_14200967_2850	aORF	ENSSSCG00000004082	LW_Spleen	ENSSSCG00000004082	+	1	4.24346	4.2486	1.01534
ENSSSCG00000004383_74181020_74141550_335	aORF	ENSSSCG00000004383	LW_Spleen	OSTM1	-	1	26.7886	64.5681	2.48819
ENSSSCG00000004384_74271729_74291366_385	aORF	ENSSSCG00000004384	LW_Spleen	NR2E1	+	1	0.283552	1.00369	2.84792
ENSSSCG00000004387_74628290_74628445_51	uORF	ENSSSCG00000004387	LW_Spleen	ENSSSCG00000004387	+	1	20.4796	4.25791	0.17818
ENSSSCG00000004387_74629695_74738437_672	aORF	ENSSSCG00000004387	LW_Spleen	ENSSSCG00000004387	+	1	7.77059	71.6824	9.2723
ENSSSCG00000004387_74757935_74758096_53	dORF	ENSSSCG00000004387	LW_Spleen	ENSSSCG00000004387	+	1	15.2449	2.336	0.11599
ENSSSCG00000004432_79901332_79868058_488	aORF	ENSSSCG00000004432	LW_Spleen	HDAC2	-	1	3.32797	13.545	4.22143
ENSSSCG00000037424_76591369_76591160_69	dORF	ENSSSCG00000037424	LW_Spleen	CDK19	-	1	20.3068	4.12644	0.193063
ENSSSCG00000004089_14796965_14797009_14	uORF	ENSSSCG00000004089	LW_Spleen	RMND1	+	1	6.83796	10.3868	2.73263
ENSSSCG00000004392_76840058_76862072_462	aORF	ENSSSCG00000004392	LW_Spleen	ENSSSCG00000004392	+	1	5.87562	7.26308	1.22331
ENSSSCG00000004090_14885972_14893552_514	aORF	ENSSSCG00000004090	LW_Spleen	ZBTB2	+	1	2.38238	16.1018	6.81101
ENSSSCG00000031733_15016841_14908115_1673	aORF	ENSSSCG00000031733	LW_Spleen	AKAP12	-	1	8.09351	95.2501	11.824
ENSSSCG00000004393_76896814_76908506_238	aORF	ENSSSCG00000004393	LW_Spleen	GTF3C6	+	1	12.3135	90.6237	7.41819
ENSSSCG00000004092_15329787_15148470_971	aORF	ENSSSCG00000004092	LW_Spleen	MTHFD1L	-	1	0.22572	0.241938	0.912676
ENSSSCG00000041409_77159655_77167447_527	aORF	ENSSSCG00000041409	LW_Spleen	MFSD4B	+	1	2.09451	7.5536	3.58854
ENSSSCG00000025703_77400098_77197576_3131	aORF	ENSSSCG00000025703	LW_Spleen	REV3L	-	1	6.12853	3.64568	0.59207
ENSSSCG00000004420_77523879_77487905_565	aORF	ENSSSCG00000004420	LW_Spleen	TRAF3IP2	-	1	4.38512	18.958	4.25335
ENSSSCG00000004421_77642342_77585914_537	aORF	ENSSSCG00000004421	LW_Spleen	FYN	-	1	0.84225	0.317994	0.426853
ENSSSCG00000032778_15443349_15344392_1372	aORF	ENSSSCG00000032778	LW_Spleen	PLEKHG1	-	1	4.84189	8.3342	1.73619
ENSSSCG00000004423_78048348_78019530_474	aORF	ENSSSCG00000004423	LW_Spleen	TUBE1	-	1	3.07952	3.59257	1.25291
ENSSSCG00000035574_16010940_16012892_190	aORF	ENSSSCG00000035574	LW_Spleen	ENSSSCG00000035574	+	1	0.487911	0.587762	1.04542
ENSSSCG00000004425_78224287_78224104_30	uORF	ENSSSCG00000004425	LW_Spleen	LAMA4	-	1	8.28213	7.09321	1.04053
ENSSSCG00000004425_78223968_78072305_1815	aORF	ENSSSCG00000004425	LW_Spleen	LAMA4	-	1	13.5302	43.278	3.46252
ENSSSCG00000024361_11566305_11648366_340	aORF	ENSSSCG00000024361	LW_Spleen	TFB1M	+	1	11.4783	21.0342	1.85512
ENSSSCG00000004065_11745345_11649017_1026	aORF	ENSSSCG00000004065	LW_Spleen	TIAM2	-	1	0.855417	1.12379	1.30591
ENSSSCG00000004070_12121869_12041146_1256	aORF	ENSSSCG00000004070	LW_Spleen	SCAF8	-	1	0.151524	0.0579667	0.65466
ENSSSCG00000004370_72405357_72405187_56	dORF	ENSSSCG00000004370	LW_Spleen	ATG5	-	1	18.9683	6.7866	0.345627
ENSSSCG00000004370_72404833_72404669_54	dORF	ENSSSCG00000004370	LW_Spleen	ATG5	-	1	15.5127	1.55787	0.103125
ENSSSCG00000005533_262456220_262481419_600	aORF	ENSSSCG00000005533	LW_Spleen	PTGS1	+	1	16.4275	252.191	15.8492
ENSSSCG00000026382_194507721_194653152_467	aORF	ENSSSCG00000026382	LW_Spleen	PPP2R5E	+	1	16.7956	32.4895	1.91967
ENSSSCG00000004106_16282773_16317317_1127	aORF	ENSSSCG00000004106	LW_Spleen	LATS1	+	1	7.03863	16.8453	2.38679
ENSSSCG00000038554_263757869_263749772_301	aORF	ENSSSCG00000038554	LW_Spleen	PDCL	-	1	28.7845	182.602	6.68028
ENSSSCG00000004104_16335758_16360649_491	aORF	ENSSSCG00000004104	LW_Spleen	KATNA1	+	1	1.62016	3.32644	2.04933
ENSSSCG00000005575_263814828_263777293_1192	aORF	ENSSSCG00000005575	LW_Spleen	RC3H2	-	1	19.25	19.1473	0.975012
ENSSSCG00000022804_194844257_194844222_11	uORF	ENSSSCG00000022804	LW_Spleen	RHOJ	-	1	8.98975	59.6939	6.37522
ENSSSCG00000022804_194844023_194843964_19	uORF	ENSSSCG00000022804	LW_Spleen	RHOJ	-	1	10.9814	10.3976	0.754404
ENSSSCG00000022804_194843867_194761588_213	aORF	ENSSSCG00000022804	LW_Spleen	RHOJ	-	1	0.580995	0.990407	1.47223
ENSSSCG00000030067_16381817_16363047_331	aORF	ENSSSCG00000030067	LW_Spleen	GINM1	-	1	30.8502	296.899	9.72689
ENSSSCG00000028867_16401018_16443108_495	aORF	ENSSSCG00000028867	LW_Spleen	PPIL4	+	1	12.5881	37.8895	3.06367
ENSSSCG00000004109_16473245_16497972_507	aORF	ENSSSCG00000004109	LW_Spleen	ZC3H12D	+	1	15.6076	10.7063	0.701423
ENSSSCG00000004110_16565997_16535184_692	aORF	ENSSSCG00000004110	LW_Spleen	TAB2	-	1	12.7305	27.1811	2.12253
ENSSSCG00000038036_262203978_261902334_699	aORF	ENSSSCG00000038036	LW_Spleen	TTLL11	-	1	0.304044	1.01114	3.49261
ENSSSCG00000028974_16841226_16841110_38	dORF	ENSSSCG00000028974	LW_Spleen	UST	-	1	79.9015	4.47286	0.0679772
ENSSSCG00000034213_203414868_203388376_274	aORF	ENSSSCG00000034213	LW_Spleen	ACER2	-	1	5.05386	6.00481	1.2368
ENSSSCG00000005528_262258053_262243402_172	aORF	ENSSSCG00000005528	LW_Spleen	NDUFA8	-	1	38.411	20.8752	0.534863
ENSSSCG00000033175_17511657_17309741_1240	aORF	ENSSSCG00000033175	LW_Spleen	SASH1	-	1	10.5805	46.8728	4.38749
ENSSSCG00000033175_17309686_17309537_49	dORF	ENSSSCG00000033175	LW_Spleen	SASH1	-	1	14.9525	5.99199	0.425297
ENSSSCG00000004373_72815352_72815275_25	uORF	ENSSSCG00000004373	LW_Spleen	RTN4IP1	-	1	15.2552	528.462	34.8271
ENSSSCG00000048240_18289758_18236131_175	aORF	ENSSSCG00000048240	LW_Spleen	SAMD5	-	1	4.1272	13.0512	3.18283
ENSSSCG00000004374_72815731_72844843_528	aORF	ENSSSCG00000004374	LW_Spleen	QRSL1	+	1	21.7597	9.58291	0.42978
ENSSSCG00000056379_73124266_73121272_78	aORF	ENSSSCG00000056379	LW_Spleen	CD24	-	1	8.67479	163.029	20.8334
ENSSSCG00000037985_73166621_73174164_240	aORF	ENSSSCG00000037985	LW_Spleen	MTRES1	+	1	12.8896	21.3482	1.70092
ENSSSCG00000005131_200414039_200410295_497	aORF	ENSSSCG00000005131	LW_Spleen	DMRTA1	-	1	0.146467	0.413195	6.15674
ENSSSCG00000034120_200761356_200764165_131	aORF	ENSSSCG00000034120	LW_Spleen	CDKN2B	+	1	0.505806	0.675871	0.948655
ENSSSCG00000031159_73205254_73188364_832	aORF	ENSSSCG00000031159	LW_Spleen	BEND3	-	1	0.992637	1.89747	2.04135
ENSSSCG00000036168_73510244_73253305_394	aORF	ENSSSCG00000036168	LW_Spleen	PDSS2	-	1	0.146394	0.221333	2.21852
ENSSSCG00000030089_262356147_262353142_13	uORF	ENSSSCG00000030089	LW_Spleen	RBM18	-	1	26.6129	140.52	5.61585
ENSSSCG00000030089_262353135_262335417_190	aORF	ENSSSCG00000030089	LW_Spleen	RBM18	-	1	7.37323	66.8465	9.33742
ENSSSCG00000054729_13446169_13445954_71	lORF	ENSSSCG00000054729	LW_Spleen	ENSSSCG00000054729	-	1	1.0858	1.29556	2.52858
ENSSSCG00000004379_73549815_73702017_874	aORF	ENSSSCG00000004379	LW_Spleen	SOBP	+	1	0.175804	0.931734	6.45354
ENSSSCG00000005587_265125660_265169482_313	aORF	ENSSSCG00000005587	LW_Spleen	NEK6	+	1	14.2027	84.8395	6.03549
ENSSSCG00000005587_265170833_265170928_31	dORF	ENSSSCG00000005587	LW_Spleen	NEK6	+	1	47.7167	3.22008	0.0738385
ENSSSCG00000028558_194352190_194379026_443	aORF	ENSSSCG00000028558	LW_Spleen	SGPP1	+	1	0.273893	3.86976	13.7838
ENSSSCG00000005112_194473877_194475028_383	aORF	ENSSSCG00000005112	LW_Spleen	WDR89	+	1	10.8222	12.1749	1.12542
ENSSSCG00000005588_265307311_265285981_461	aORF	ENSSSCG00000005588	LW_Spleen	NR5A1	-	1	0.167897	0.80901	4.33156
ENSSSCG00000005589_265369170_265325689_376	aORF	ENSSSCG00000005589	LW_Spleen	NR6A1	-	1	1.71984	1.10812	0.664181
ENSSSCG00000061592_19806781_19890844_328	aORF	ENSSSCG00000061592	LW_Spleen	EPM2A	+	1	0.2596	1.21192	5.76089
ENSSSCG00000005593_265577805_265600505_651	aORF	ENSSSCG00000005593	LW_Spleen	OLFML2A	+	1	0.0897973	2.11058	23.1627
ENSSSCG00000050067_77400670_77401990_27	lORF	ENSSSCG00000050067	LW_Spleen	ENSSSCG00000050067	+	1	27.6911	12.8491	0.480619
ENSSSCG00000042842_79787307_79787275_10	lORF	ENSSSCG00000042842	LW_Spleen	ENSSSCG00000042842	-	1	25.0351	48.1064	1.76399
ENSSSCG00000042842_79786672_79784454_53	lORF	ENSSSCG00000042842	LW_Spleen	ENSSSCG00000042842	-	1	10.7191	15.7818	1.65013
ENSSSCG00000034227_265642132_265637302_123	aORF	ENSSSCG00000034227	LW_Spleen	RPL35	-	1	4620.71	354.361	0.0779287
ENSSSCG00000005596_265645800_265653513_153	aORF	ENSSSCG00000005596	LW_Spleen	ARPC5L	+	1	173.028	190.156	1.09851
ENSSSCG00000005597_265703994_265703962_10	uORF	ENSSSCG00000005597	LW_Spleen	GOLGA1	-	1	44.9193	63.9581	1.44935
ENSSSCG00000005597_265703872_265657343_767	aORF	ENSSSCG00000005597	LW_Spleen	GOLGA1	-	1	0.102647	0.19937	3.53048
ENSSSCG00000035863_203685668_203694281_459	aORF	ENSSSCG00000035863	LW_Spleen	PLIN2	+	1	0.366397	0.484813	1.4074
ENSSSCG00000035863_203685668_203709020_447	aORF	ENSSSCG00000035863	LW_Spleen	PLIN2	+	1	2.95775	32.8966	11.2706
ENSSSCG00000005576_263828578_263827304_424	aORF	ENSSSCG00000005576	LW_Spleen	ZBTB6	-	1	5.82748	4.01857	0.68873
ENSSSCG00000032575_263835341_263834085_418	aORF	ENSSSCG00000032575	LW_Spleen	ZBTB26	-	1	4.18101	2.17608	0.567072
ENSSSCG00000020743_263873124_264028944_1069	aORF	ENSSSCG00000020743	LW_Spleen	RABGAP1	+	1	25.0986	48.7509	1.99046
ENSSSCG00000005173_203720463_203720531_22	uORF	ENSSSCG00000005173	LW_Spleen	HAUS6	+	1	7.72464	17.645	1.97576
ENSSSCG00000004894_158187748_158169238_375	aORF	ENSSSCG00000004894	LW_Spleen	SERPINB5	-	1	0.187671	0.77693	4.17569
ENSSSCG00000035941_154920739_154920795_18	uORF	ENSSSCG00000035941	LW_Spleen	DSEL	+	1	19.2872	8.44348	0.362879
ENSSSCG00000035941_154920521_154920616_31	uORF	ENSSSCG00000035941	LW_Spleen	DSEL	+	1	15.6396	12.0745	1.06378
ENSSSCG00000035941_154921086_154921193_35	uORF	ENSSSCG00000035941	LW_Spleen	DSEL	+	1	23.808	3.87199	0.126731
ENSSSCG00000035941_154921380_154925018_1212	aORF	ENSSSCG00000035941	LW_Spleen	DSEL	+	1	7.33626	3.09713	0.426192
ENSSSCG00000004896_158862106_158643821_1676	aORF	ENSSSCG00000004896	LW_Spleen	PHLPP1	-	1	1.24514	1.40366	1.12797
ENSSSCG00000005164_201886464_201908858_232	aORF	ENSSSCG00000005164	LW_Spleen	HACD4	+	1	9.67046	4.84895	0.475768
ENSSSCG00000028406_202228178_201942783_1805	aORF	ENSSSCG00000028406	LW_Spleen	FOCAD	-	1	12.6737	12.4253	0.977809
ENSSSCG00000004897_159022072_158966813_1177	aORF	ENSSSCG00000004897	LW_Spleen	ZCCHC2	-	1	9.5492	23.1062	2.42595
ENSSSCG00000004898_159187408_159133215_629	aORF	ENSSSCG00000004898	LW_Spleen	TNFRSF11A	-	1	12.1709	19.361	1.6637
ENSSSCG00000038071_163103324_163091015_266	aORF	ENSSSCG00000038071	LW_Spleen	RASL12	-	1	0.208837	0.298927	1.08828
ENSSSCG00000004926_163170215_163157961_482	aORF	ENSSSCG00000004926	LW_Spleen	PDCD7	-	1	9.51473	5.95005	0.625543
ENSSSCG00000004927_163221819_163175520_633	aORF	ENSSSCG00000004927	LW_Spleen	CLPX	-	1	0.163656	1.41308	18.5924
ENSSSCG00000004927_163221980_163221927_17	uORF	ENSSSCG00000004927	LW_Spleen	CLPX	-	1	8.46131	146.019	19.6052
ENSSSCG00000004929_163293425_163293246_59	dORF	ENSSSCG00000004929	LW_Spleen	PARP16	-	1	16.8923	2.2614	0.137806
ENSSSCG00000004929_163319398_163294030_322	aORF	ENSSSCG00000004929	LW_Spleen	PARP16	-	1	0.779886	13.6935	27.2697
ENSSSCG00000054127_163389106_163349116_801	aORF	ENSSSCG00000054127	LW_Spleen	IGDCC3	-	1	0.402228	0.800176	1.85378
ENSSSCG00000005174_203774133_203773192_313	aORF	ENSSSCG00000005174	LW_Spleen	RRAGA	-	1	31.7132	58.8104	1.85881
ENSSSCG00000004931_163435837_163398764_1251	aORF	ENSSSCG00000004931	LW_Spleen	IGDCC4	-	1	3.96055	6.90073	1.82326
ENSSSCG00000004934_163515389_163451010_833	aORF	ENSSSCG00000004934	LW_Spleen	DPP8	-	1	13.9699	13.2883	0.947537
ENSSSCG00000005498_256544928_256779021_1627	aORF	ENSSSCG00000005498	LW_Spleen	PAPPA	+	1	1.75038	3.29248	2.06778
ENSSSCG00000005150_201591269_201589416_617	aORF	ENSSSCG00000005150	LW_Spleen	KLHL9	-	1	28.3961	30.2793	1.07931
ENSSSCG00000005501_257063926_257065884_652	aORF	ENSSSCG00000005501	LW_Spleen	TRIM32	+	1	6.72936	9.38945	1.38379
ENSSSCG00000005503_258044817_258044861_14	uORF	ENSSSCG00000005503	LW_Spleen	TLR4	+	1	21.9057	6.86953	0.290495
ENSSSCG00000005503_258044858_258053835_841	aORF	ENSSSCG00000005503	LW_Spleen	TLR4	+	1	15.1043	22.1566	1.51605
ENSSSCG00000057062_200773948_200773856_30	lORF	ENSSSCG00000057062	LW_Spleen	ENSSSCG00000057062	-	1	4.20228	10.3425	4.55419
ENSSSCG00000051482_201543719_201543847_42	lORF	ENSSSCG00000051482	LW_Spleen	ENSSSCG00000051482	+	1	6.02548	5.4868	1.07569
ENSSSCG00000028117_260647879_260466942_1871	aORF	ENSSSCG00000028117	LW_Spleen	CDK5RAP2	-	1	0.611353	0.571251	0.897672
ENSSSCG00000004886_156424411_156297656_785	aORF	ENSSSCG00000004886	LW_Spleen	CDH7	-	1	1.522	3.02813	2.36218
ENSSSCG00000053029_196229619_196272709_362	aORF	ENSSSCG00000053029	LW_Spleen	CAAP1	+	1	14.8639	27.5339	1.85581
ENSSSCG00000004938_163790325_163790230_31	uORF	ENSSSCG00000004938	LW_Spleen	DENND4A	-	1	4.28484	2.06947	0.461936
ENSSSCG00000004899_159317408_159209536_1214	aORF	ENSSSCG00000004899	LW_Spleen	RELCH	-	1	0.176375	0.0657455	0.425565
ENSSSCG00000004901_159415175_159415267_30	dORF	ENSSSCG00000004901	LW_Spleen	PIGN	+	1	8.79512	9.73033	1.17716
ENSSSCG00000004902_159601336_159601947_203	aORF	ENSSSCG00000004902	LW_Spleen	RNF152	+	1	1.00542	1.70454	5.12623
ENSSSCG00000004885_155697399_155757633_761	aORF	ENSSSCG00000004885	LW_Spleen	CDH19	+	1	0.158868	0.210643	4.50336
ENSSSCG00000026454_161184928_161184704_74	dORF	ENSSSCG00000026454	LW_Spleen	PMAIP1	-	1	17.5577	0.680029	0.0426569
ENSSSCG00000026454_161185095_161185021_24	dORF	ENSSSCG00000026454	LW_Spleen	PMAIP1	-	1	17.717	11.8823	0.55043
ENSSSCG00000026454_161187961_161185188_56	aORF	ENSSSCG00000026454	LW_Spleen	PMAIP1	-	1	22.2735	149.193	7.03755
ENSSSCG00000004907_161321411_161551830_407	aORF	ENSSSCG00000004907	LW_Spleen	CCBE1	+	1	0.436826	0.918408	2.78262
ENSSSCG00000004908_161607156_161628172_518	aORF	ENSSSCG00000004908	LW_Spleen	LMAN1	+	1	26.4078	225.94	8.16096
ENSSSCG00000034415_99038283_99036913_76	aORF	ENSSSCG00000034415	LW_Spleen	C18orf32	-	1	135.883	499.169	3.65641
ENSSSCG00000004509_99082262_99108684_501	aORF	ENSSSCG00000004509	LW_Spleen	LIPG	+	1	0.10462	2.65132	23.2252
ENSSSCG00000028076_97626543_97612576_619	aORF	ENSSSCG00000028076	LW_Spleen	ZBTB7C	-	1	0.70731	1.9616	2.5769
ENSSSCG00000004506_98220135_98451369_594	aORF	ENSSSCG00000004506	LW_Spleen	CTIF	+	1	0.0873025	0.170097	6.46034
ENSSSCG00000004489_92421806_92424765_501	aORF	ENSSSCG00000004489	LW_Spleen	ENSSSCG00000004489	+	1	1.46662	0.509709	0.375795
ENSSSCG00000004487_92472364_92447563_691	aORF	ENSSSCG00000004487	LW_Spleen	MTO1	-	1	10.4667	11.5894	1.09327
ENSSSCG00000004918_162185829_162304744_2150	aORF	ENSSSCG00000004918	LW_Spleen	ALPK2	+	1	1.52893	1.45662	0.927888
ENSSSCG00000021383_92483430_92500275_495	aORF	ENSSSCG00000021383	LW_Spleen	CGAS	+	1	12.9761	9.84712	0.750749
ENSSSCG00000035007_99048254_99048216_12	uORF	ENSSSCG00000035007	LW_Spleen	ENSSSCG00000035007	-	1	35.3758	45.3983	1.68616
ENSSSCG00000035007_99046657_99044557_146	aORF	ENSSSCG00000035007	LW_Spleen	ENSSSCG00000035007	-	1	70.5662	7.42376	0.105653
ENSSSCG00000022643_96566940_96675096_538	aORF	ENSSSCG00000022643	LW_Spleen	KATNAL2	+	1	0.415624	0.179544	0.48441
ENSSSCG00000005771_96711935_96683900_259	aORF	ENSSSCG00000005771	LW_Spleen	HDHD2	-	1	18.6909	71.8007	3.76907
ENSSSCG00000060420_96763749_96741859_82	aORF	ENSSSCG00000060420	LW_Spleen	IER3IP1	-	1	60.7063	265.155	4.45546
ENSSSCG00000060420_96741843_96741697_48	dORF	ENSSSCG00000060420	LW_Spleen	IER3IP1	-	1	106.102	5.44681	0.0476665
ENSSSCG00000004507_98542315_98514282_426	aORF	ENSSSCG00000004507	LW_Spleen	SMAD7	-	1	6.87344	5.14606	0.731529
ENSSSCG00000004486_92286958_92341600_466	aORF	ENSSSCG00000004486	LW_Spleen	SLC17A5	+	1	1.41964	2.02566	1.50924
ENSSSCG00000004490_94314692_94661812_1625	aORF	ENSSSCG00000004490	LW_Spleen	SETBP1	+	1	2.91663	4.47837	1.47108
ENSSSCG00000005506_260756726_260666768_591	aORF	ENSSSCG00000005506	LW_Spleen	MEGF9	-	1	1.60738	2.85846	1.69537
ENSSSCG00000005508_260835250_260825900_236	aORF	ENSSSCG00000005508	LW_Spleen	ENSSSCG00000005508	-	1	16.2971	47.5578	2.74584
ENSSSCG00000005508_260840028_260839864_54	uORF	ENSSSCG00000005508	LW_Spleen	ENSSSCG00000005508	-	1	7.76716	39.0582	5.10983
ENSSSCG00000021072_95616695_95498733_2531	aORF	ENSSSCG00000021072	LW_Spleen	EPG5	-	1	8.6245	10.094	1.16283
ENSSSCG00000004499_95750787_95738924_553	aORF	ENSSSCG00000004499	LW_Spleen	ATP5F1A	-	1	0.329384	4.3657	14.5866
ENSSSCG00000039972_260869127_260894259_205	aORF	ENSSSCG00000039972	LW_Spleen	ENSSSCG00000039972	+	1	5.50546	13.6571	2.40086
ENSSSCG00000039972_260869005_260869055_16	uORF	ENSSSCG00000039972	LW_Spleen	ENSSSCG00000039972	+	1	5.06414	93.0764	23.9504
ENSSSCG00000004498_95756312_95774054_278	aORF	ENSSSCG00000004498	LW_Spleen	HAUS1	+	1	5.64198	10.2309	1.70052
ENSSSCG00000005511_260970788_260970690_32	uORF	ENSSSCG00000005511	LW_Spleen	TRAF1	-	1	17.0003	25.1851	1.50427
ENSSSCG00000005511_260971068_260971003_21	uORF	ENSSSCG00000005511	LW_Spleen	TRAF1	-	1	5.89901	33.6902	7.12231
ENSSSCG00000005511_260970523_260950181_415	aORF	ENSSSCG00000005511	LW_Spleen	TRAF1	-	1	14.8627	15.4154	1.0293
ENSSSCG00000005511_260971136_260971068_22	uORF	ENSSSCG00000005511	LW_Spleen	TRAF1	-	1	9.71066	6.46845	0.930956
ENSSSCG00000004522_100420019_100475092_678	aORF	ENSSSCG00000004522	LW_Spleen	ME2	+	1	0.492084	0.0814354	0.150937
ENSSSCG00000032297_261142148_261226697_2272	aORF	ENSSSCG00000032297	LW_Spleen	ENSSSCG00000032297	+	1	1.1807	0.870892	0.743932
ENSSSCG00000024479_100521819_100531419_363	aORF	ENSSSCG00000024479	LW_Spleen	ELAC1	+	1	3.01762	15.5717	5.49202
ENSSSCG00000004524_100589867_100589956_29	uORF	ENSSSCG00000004524	LW_Spleen	SMAD4	+	1	25.8402	5.79857	0.244539
ENSSSCG00000034427_100699204_100678457_655	aORF	ENSSSCG00000034427	LW_Spleen	MEX3C	-	1	17.9118	27.6753	1.58415
ENSSSCG00000004510_99310759_99284467_397	aORF	ENSSSCG00000004510	LW_Spleen	ACAA2	-	1	30.1018	21.9358	0.727292
ENSSSCG00000004510_99310926_99310864_20	uORF	ENSSSCG00000004510	LW_Spleen	ACAA2	-	1	2.91988	23.8596	13.4952
ENSSSCG00000055973_99899937_99850691_514	aORF	ENSSSCG00000055973	LW_Spleen	CFAP53	-	1	1.76039	8.39171	4.6964
ENSSSCG00000004516_99902173_99902102_23	dORF	ENSSSCG00000004516	LW_Spleen	MBD1	-	1	44.9269	23.509	0.503283
ENSSSCG00000004516_99915868_99902816_586	aORF	ENSSSCG00000004516	LW_Spleen	MBD1	-	1	0.444705	3.62687	7.84451
ENSSSCG00000060601_95727721_95631464_334	aORF	ENSSSCG00000060601	LW_Spleen	PSTPIP2	-	1	64.0845	208.474	3.24465
ENSSSCG00000004888_157832459_157822504_374	aORF	ENSSSCG00000004888	LW_Spleen	SERPINB8	-	1	3.353	11.0848	3.30042
ENSSSCG00000004889_157862418_157842168_397	aORF	ENSSSCG00000004889	LW_Spleen	SERPINB10	-	1	8.3731	14.4007	1.74754
ENSSSCG00000004891_157973694_157954627_362	aORF	ENSSSCG00000004891	LW_Spleen	SERPINB7	-	1	0.252246	0.528923	3.29587
ENSSSCG00000039179_159023147_159093304_94	lORF	ENSSSCG00000039179	LW_Spleen	ENSSSCG00000039179	+	1	3.66965	0.457702	0.107661
ENSSSCG00000062696_158337880_158338053_57	uORF	ENSSSCG00000062696	LW_Spleen	BCL2	+	1	7.58772	40.0106	5.08147
ENSSSCG00000062696_158338168_158338254_28	uORF	ENSSSCG00000062696	LW_Spleen	BCL2	+	1	3.28732	20.6047	7.02868
ENSSSCG00000062696_158515426_158515560_44	dORF	ENSSSCG00000062696	LW_Spleen	BCL2	+	1	3.21573	3.25353	1.01502
ENSSSCG00000062696_158338745_158514400_238	aORF	ENSSSCG00000062696	LW_Spleen	BCL2	+	1	3.53393	34.5844	9.79044
ENSSSCG00000005514_261246041_261230826_197	aORF	ENSSSCG00000005514	LW_Spleen	RAB14	-	1	60.3889	267.93	4.42366
ENSSSCG00000037508_261344968_261372599_780	aORF	ENSSSCG00000037508	LW_Spleen	GSN	+	1	1.77986	0.185927	0.152317
ENSSSCG00000037508_261324734_261326704_28	uORF	ENSSSCG00000037508	LW_Spleen	GSN	+	1	2.86166	215.779	73.0443
ENSSSCG00000005518_261512222_261512061_53	dORF	ENSSSCG00000005518	LW_Spleen	ENSSSCG00000005518	-	1	189.301	2.58201	0.0137143
ENSSSCG00000005518_261587795_261587712_27	uORF	ENSSSCG00000005518	LW_Spleen	ENSSSCG00000005518	-	1	27.425	6.35077	0.234191
ENSSSCG00000056449_263852187_263852261_24	lORF	ENSSSCG00000056449	LW_Spleen	ENSSSCG00000056449	+	1	18.6036	10.6662	0.636387
ENSSSCG00000004635_121068049_121130529_562	aORF	ENSSSCG00000004635	LW_Spleen	SPPL2A	+	1	0.0879723	0.160652	2.2736
ENSSSCG00000004636_121165842_121248876_1782	aORF	ENSSSCG00000004636	LW_Spleen	TRPM7	+	1	13.7327	19.4363	1.37419
ENSSSCG00000004645_121454891_121481911_360	aORF	ENSSSCG00000004645	LW_Spleen	GABPB1	+	1	1.16121	0.583322	0.484081
ENSSSCG00000004645_121454966_121486795_358	aORF	ENSSSCG00000004645	LW_Spleen	GABPB1	+	1	0.590611	0.211915	0.318503
ENSSSCG00000004645_121413517_121413630_37	uORF	ENSSSCG00000004645	LW_Spleen	GABPB1	+	1	4.0887	1.76518	0.760726
ENSSSCG00000004658_123102269_123102541_90	uORF	ENSSSCG00000004658	LW_Spleen	FBN1	+	1	0.62126	2.46342	4.66072
ENSSSCG00000004658_123102839_123359568_2871	aORF	ENSSSCG00000004658	LW_Spleen	FBN1	+	1	0.778893	4.45276	6.03993
ENSSSCG00000004653_122633842_122633880_12	uORF	ENSSSCG00000004653	LW_Spleen	SECISBP2L	+	1	13.6907	59.5399	6.95528
ENSSSCG00000004646_121651046_121664127_31	uORF	ENSSSCG00000004646	LW_Spleen	ATP8B4	+	1	4.8571	3.68711	0.624066
ENSSSCG00000004646_121664147_121912628_1192	aORF	ENSSSCG00000004646	LW_Spleen	ATP8B4	+	1	4.27919	4.60283	0.942113
ENSSSCG00000004597_113848448_113798392_295	aORF	ENSSSCG00000004597	LW_Spleen	AQP9	-	1	0.313064	0.420259	1.17061
ENSSSCG00000030605_114266703_114259107_369	aORF	ENSSSCG00000030605	LW_Spleen	POLR2M	-	1	20.7659	28.0391	1.36791
ENSSSCG00000035038_114534705_114427060_1294	aORF	ENSSSCG00000035038	LW_Spleen	CGNL1	-	1	0.824264	1.21664	1.99473
ENSSSCG00000004600_114751651_114689461_536	aORF	ENSSSCG00000004600	LW_Spleen	TCF12	-	1	0.809283	0.566528	0.630233
ENSSSCG00000004600_114751713_114751681_10	uORF	ENSSSCG00000004600	LW_Spleen	TCF12	-	1	4.90776	299.691	49.0996
ENSSSCG00000005375_239971072_239951298_483	aORF	ENSSSCG00000005375	LW_Spleen	CORO2A	-	1	0.138075	0.58967	4.11376
ENSSSCG00000005376_240049734_240004944_890	aORF	ENSSSCG00000005376	LW_Spleen	TBC1D2	-	1	0.0656759	0.0856839	0.808701
ENSSSCG00000027558_240495902_240109928_941	aORF	ENSSSCG00000027558	LW_Spleen	GABBR2	-	1	0.15802	0.669364	8.32934
ENSSSCG00000005399_243226991_243253547_975	aORF	ENSSSCG00000005399	LW_Spleen	RNF20	+	1	7.12404	45.6013	6.61432
ENSSSCG00000005400_243415531_243415406_41	uORF	ENSSSCG00000005400	LW_Spleen	GRIN3A	-	1	4.32869	48.8076	10.6296
ENSSSCG00000005400_243414928_243263596_1114	aORF	ENSSSCG00000005400	LW_Spleen	GRIN3A	-	1	2.01816	1.4611	0.869593
ENSSSCG00000005382_240889516_240914124_438	aORF	ENSSSCG00000005382	LW_Spleen	TGFBR1	+	1	21.6134	52.3423	2.35253
ENSSSCG00000005305_235919096_236156791_4266	aORF	ENSSSCG00000005305	LW_Spleen	UNC13B	+	1	0.0275057	0.0366531	1.31242
ENSSSCG00000026960_115244400_115343340_966	aORF	ENSSSCG00000026960	LW_Spleen	ZNF280D	+	1	3.18109	12.5753	3.7319
ENSSSCG00000004602_115607874_115526961_392	aORF	ENSSSCG00000004602	LW_Spleen	TEX9	-	1	3.40103	2.55885	0.758049
ENSSSCG00000004603_115734905_115868221_1461	aORF	ENSSSCG00000004603	LW_Spleen	RFX7	+	1	4.52866	18.526	4.08385
ENSSSCG00000037499_115942080_116067393_881	aORF	ENSSSCG00000037499	LW_Spleen	NEDD4	+	1	1.82025	2.27805	1.25073
ENSSSCG00000004617_119022416_119123616_1074	aORF	ENSSSCG00000004617	LW_Spleen	ATOSA	+	1	0.103346	0.0463257	0.337698
ENSSSCG00000004617_119021250_119021405_51	uORF	ENSSSCG00000004617	LW_Spleen	ATOSA	+	1	4.10439	9.47572	2.21736
ENSSSCG00000004617_119021499_119021558_19	uORF	ENSSSCG00000004617	LW_Spleen	ATOSA	+	1	8.58633	24.9871	3.39513
ENSSSCG00000053937_119134861_119152506_112	aORF	ENSSSCG00000053937	LW_Spleen	ARPP19	+	1	3.02743	2.00398	0.790504
ENSSSCG00000004622_119545891_119587447_350	aORF	ENSSSCG00000004622	LW_Spleen	GNB5	+	1	0.411099	0.26042	0.703055
ENSSSCG00000004624_119740297_119740244_17	uORF	ENSSSCG00000004624	LW_Spleen	MAPK6	-	1	79.9317	85.3211	1.05389
ENSSSCG00000004624_119740131_119740087_14	uORF	ENSSSCG00000004624	LW_Spleen	MAPK6	-	1	95.7885	88.7649	0.917869
ENSSSCG00000004625_119805071_119858433_642	aORF	ENSSSCG00000004625	LW_Spleen	LEO1	+	1	0.105762	0.121997	1.28023
ENSSSCG00000004626_119863658_119863494_54	dORF	ENSSSCG00000004626	LW_Spleen	TMOD3	-	1	46.1091	7.76813	0.159754
ENSSSCG00000004626_119909247_119865371_326	aORF	ENSSSCG00000004626	LW_Spleen	TMOD3	-	1	2.22225	0.281988	0.119331
ENSSSCG00000004626_119864188_119864114_24	dORF	ENSSSCG00000004626	LW_Spleen	TMOD3	-	1	89.7279	5.55458	0.0600116
ENSSSCG00000004629_120026532_120042611_215	aORF	ENSSSCG00000004629	LW_Spleen	LYSMD2	+	1	2.78925	0.941969	0.313378
ENSSSCG00000004632_120398911_120324982_551	aORF	ENSSSCG00000004632	LW_Spleen	GLDN	-	1	0.588079	1.44702	2.16912
ENSSSCG00000004607_116293620_116319330_419	aORF	ENSSSCG00000004607	LW_Spleen	PYGO1	+	1	0.460718	0.595224	1.22642
ENSSSCG00000004610_116492117_116492332_71	dORF	ENSSSCG00000004610	LW_Spleen	CCPG1	+	1	24.7515	56.5103	2.87447
ENSSSCG00000004610_116449096_116456674_29	uORF	ENSSSCG00000004610	LW_Spleen	CCPG1	+	1	28.7535	20.0091	0.696875
ENSSSCG00000004610_116466540_116489690_760	aORF	ENSSSCG00000004610	LW_Spleen	CCPG1	+	1	23.8775	90.2085	3.92518
ENSSSCG00000004612_116533041_116551481_29	uORF	ENSSSCG00000004612	LW_Spleen	RAB27A	+	1	27.3554	47.1741	1.78756
ENSSSCG00000004656_122812122_122811556_188	aORF	ENSSSCG00000004656	LW_Spleen	ENSSSCG00000004656	-	1	8.65513	33.9315	4.04533
ENSSSCG00000059295_116522226_116522390_54	aORF	ENSSSCG00000059295	LW_Spleen	PIGBOS1	+	1	51.2744	132.671	2.5413
ENSSSCG00000062439_115056542_115057099_185	lORF	ENSSSCG00000062439	LW_Spleen	ENSSSCG00000062439	+	1	0.92503	0.392331	0.62201
ENSSSCG00000057596_115733881_115732368_25	lORF	ENSSSCG00000057596	LW_Spleen	ENSSSCG00000057596	-	1	3.42772	11.3867	2.15213
ENSSSCG00000004651_122533747_122533661_28	uORF	ENSSSCG00000004651	LW_Spleen	GALK2	-	1	1.71608	2.48317	1.99633
ENSSSCG00000004620_119165942_119392689_1843	aORF	ENSSSCG00000004620	LW_Spleen	MYO5A	+	1	7.02955	12.8456	1.83191
ENSSSCG00000004620_119392944_119393138_64	dORF	ENSSSCG00000004620	LW_Spleen	MYO5A	+	1	9.97395	10.775	0.913662
ENSSSCG00000005383_240984800_240980343_416	aORF	ENSSSCG00000005383	LW_Spleen	ALG2	-	1	20.0173	30.4153	1.54017
ENSSSCG00000005385_241576114_241608692_643	aORF	ENSSSCG00000005385	LW_Spleen	NR4A3	+	1	0.526702	0.510417	0.879132
ENSSSCG00000040634_241897349_241788944_460	aORF	ENSSSCG00000040634	LW_Spleen	ERP44	-	1	0.129842	0.981711	9.11442
ENSSSCG00000005388_241901192_242056472_1076	aORF	ENSSSCG00000005388	LW_Spleen	INVS	+	1	0.964189	1.30547	1.34322
ENSSSCG00000005391_242215395_242308841_378	aORF	ENSSSCG00000005391	LW_Spleen	TMEFF1	+	1	1.4089	1.44897	1.48302
ENSSSCG00000005393_242822631_242966837_333	aORF	ENSSSCG00000005393	LW_Spleen	PLPPR1	+	1	1.12989	2.16412	2.53669
ENSSSCG00000027974_243106768_243102492_159	aORF	ENSSSCG00000027974	LW_Spleen	MRPL50	-	1	34.0459	44.6342	1.34769
ENSSSCG00000005379_240595470_240639357_597	aORF	ENSSSCG00000005379	LW_Spleen	GALNT12	+	1	2.2635	4.30619	1.92214
ENSSSCG00000005380_240718427_240828308_1359	aORF	ENSSSCG00000005380	LW_Spleen	COL15A1	+	1	0.50885	1.83885	3.85021
ENSSSCG00000005361_239112163_239113716_517	aORF	ENSSSCG00000005361	LW_Spleen	ALDH1B1	+	1	10.7968	16.8388	1.51058
ENSSSCG00000005360_239136200_239123995_275	aORF	ENSSSCG00000005360	LW_Spleen	IGFBPL1	-	1	2.59551	6.74385	2.4675
ENSSSCG00000053078_239300768_239368310_1098	aORF	ENSSSCG00000053078	LW_Spleen	TDRD7	+	1	12.2378	17.8097	1.44598
ENSSSCG00000005368_239568538_239535676_273	aORF	ENSSSCG00000005368	LW_Spleen	XPA	-	1	4.26966	15.9213	3.84717
ENSSSCG00000005371_239786900_239768844_443	aORF	ENSSSCG00000005371	LW_Spleen	TRMO	-	1	3.35058	0.332021	0.112205
ENSSSCG00000005371_239805096_239772541_724	aORF	ENSSSCG00000005371	LW_Spleen	TRMO	-	1	1.01299	12.0898	11.9097
ENSSSCG00000033222_239914712_239914584_42	dORF	ENSSSCG00000033222	LW_Spleen	TRIM14	-	1	17.6392	3.85358	0.222621
ENSSSCG00000033222_239944927_239918704_445	aORF	ENSSSCG00000033222	LW_Spleen	TRIM14	-	1	9.04257	17.1441	1.99625
ENSSSCG00000005297_235791733_235798183_382	aORF	ENSSSCG00000005297	LW_Spleen	DNAJB5	+	1	3.19203	14.8651	4.82179
ENSSSCG00000034874_235877775_235871364_567	aORF	ENSSSCG00000034874	LW_Spleen	FANCG	-	1	13.1948	6.54392	0.495289
ENSSSCG00000005303_235887185_235879356_1123	aORF	ENSSSCG00000005303	LW_Spleen	PIGO	-	1	2.09194	3.69953	1.77418
ENSSSCG00000005301_235899192_235896709_534	aORF	ENSSSCG00000005301	LW_Spleen	ATOSB	-	1	3.63951	4.06918	1.12044
ENSSSCG00000005301_235899625_235899234_49	uORF	ENSSSCG00000005301	LW_Spleen	ATOSB	-	1	11.189	50.5555	5.68126
ENSSSCG00000005308_236309037_236322496_1513	aORF	ENSSSCG00000005308	LW_Spleen	RUSC2	+	1	5.80715	1.97615	0.344133
ENSSSCG00000005310_236341388_236341432_14	uORF	ENSSSCG00000005310	LW_Spleen	TESK1	+	1	6.90845	49.7907	16.4443
ENSSSCG00000005310_236341460_236345671_629	aORF	ENSSSCG00000005310	LW_Spleen	TESK1	+	1	4.8372	7.73497	1.57727
ENSSSCG00000005312_236373222_236372290_186	aORF	ENSSSCG00000005312	LW_Spleen	SIT1	-	1	100.548	64.0444	0.629284
ENSSSCG00000005313_236380645_236383666_284	aORF	ENSSSCG00000005313	LW_Spleen	CCDC107	+	1	14.9535	50.3498	3.37966
ENSSSCG00000005314_236387604_236384482_335	aORF	ENSSSCG00000005314	LW_Spleen	ARHGEF39	-	1	0.663391	1.52213	2.89763
ENSSSCG00000059309_236394326_236400822_440	aORF	ENSSSCG00000059309	LW_Spleen	CA9	+	1	4.46489	5.99763	1.36645
ENSSSCG00000005316_236410416_236403390_359	aORF	ENSSSCG00000005316	LW_Spleen	TPM2	-	1	1.14137	0.306811	0.305697
ENSSSCG00000005317_236444316_236416485_2548	aORF	ENSSSCG00000005317	LW_Spleen	TLN1	-	1	98.4504	247.203	2.52188
ENSSSCG00000005318_236451041_236456102_373	aORF	ENSSSCG00000005318	LW_Spleen	CREB3	+	1	0.23316	0.233569	1.17821
ENSSSCG00000005318_236450712_236450882_56	uORF	ENSSSCG00000005318	LW_Spleen	CREB3	+	1	9.94984	1.83556	0.195119
ENSSSCG00000005319_236467688_236456543_915	aORF	ENSSSCG00000005319	LW_Spleen	GBA2	-	1	18.2813	13.22	0.722495
ENSSSCG00000005319_236467969_236467793_58	uORF	ENSSSCG00000005319	LW_Spleen	GBA2	-	1	22.1609	42.0893	2.02121
ENSSSCG00000005320_236468767_236472427_391	aORF	ENSSSCG00000005320	LW_Spleen	RGP1	+	1	8.63644	13.7522	1.55785
ENSSSCG00000005322_236509810_236528898_1047	aORF	ENSSSCG00000005322	LW_Spleen	NPR2	+	1	3.39434	11.5691	3.39006
ENSSSCG00000025842_236534421_236531402_271	aORF	ENSSSCG00000025842	LW_Spleen	SPAG8	-	1	28.6545	124.711	4.33006
ENSSSCG00000005325_236551434_236583064_924	aORF	ENSSSCG00000005325	LW_Spleen	TMEM8B	+	1	0.0576344	0.0731968	1.20912
ENSSSCG00000037468_237000913_237000866_15	dORF	ENSSSCG00000037468	LW_Spleen	GNE	-	1	14.8265	24.4542	1.76707
ENSSSCG00000005343_237235206_237114356_509	aORF	ENSSSCG00000005343	LW_Spleen	RNF38	-	1	1.36036	1.03163	0.787023
ENSSSCG00000036086_237580767_237580540_75	dORF	ENSSSCG00000036086	LW_Spleen	PAX5	-	1	8.27295	1.57611	0.195073
ENSSSCG00000036086_237778590_237778498_30	uORF	ENSSSCG00000036086	LW_Spleen	PAX5	-	1	23.8325	13.5867	0.565684
ENSSSCG00000005346_237825648_238067450_556	aORF	ENSSSCG00000005346	LW_Spleen	ZCCHC7	+	1	10.7708	15.2942	1.40618
ENSSSCG00000005349_238139838_238151419_328	aORF	ENSSSCG00000005349	LW_Spleen	GRHPR	+	1	0.311599	2.97681	13.5155
ENSSSCG00000005349_238151462_238151515_17	dORF	ENSSSCG00000005349	LW_Spleen	GRHPR	+	1	45.4454	62.7582	1.42769
ENSSSCG00000036340_238157619_238155586_677	aORF	ENSSSCG00000036340	LW_Spleen	ZBTB5	-	1	0.483041	0.210118	0.460298
ENSSSCG00000005347_238197748_238219122_419	aORF	ENSSSCG00000005347	LW_Spleen	POLR1E	+	1	43.0646	66.6595	1.5597
ENSSSCG00000005350_238263124_238234466_952	aORF	ENSSSCG00000005350	LW_Spleen	FBXO10	-	1	1.03118	2.35093	2.28517
ENSSSCG00000058091_238332978_238329228_51	aORF	ENSSSCG00000058091	LW_Spleen	ENSSSCG00000058091	-	1	359.942	1574.13	4.36123
ENSSSCG00000005352_238448817_238511579_1551	aORF	ENSSSCG00000005352	LW_Spleen	FRMPD1	+	1	0.0368723	0.133444	8.07097
ENSSSCG00000005354_238519292_238534528_316	aORF	ENSSSCG00000005354	LW_Spleen	TRMT10B	+	1	8.01042	21.3649	2.78097
ENSSSCG00000005355_238541112_238536586_275	aORF	ENSSSCG00000005355	LW_Spleen	EXOSC3	-	1	10.909	6.22707	0.571819
ENSSSCG00000005356_238567692_238628415_562	aORF	ENSSSCG00000005356	LW_Spleen	DCAF10	+	1	8.85834	14.5683	1.66159
ENSSSCG00000032554_238642736_238641843_297	aORF	ENSSSCG00000032554	LW_Spleen	ENSSSCG00000032554	-	1	42.7309	49.2679	1.16665
ENSSSCG00000032554_238639050_238638916_44	dORF	ENSSSCG00000032554	LW_Spleen	ENSSSCG00000032554	-	1	70.9652	2.93727	0.0443423
ENSSSCG00000005358_238826062_238825940_40	uORF	ENSSSCG00000005358	LW_Spleen	SHB	-	1	4.60997	7.49446	2.07084
ENSSSCG00000005358_238825800_238681433_507	aORF	ENSSSCG00000005358	LW_Spleen	SHB	-	1	3.75926	4.77481	1.42133
ENSSSCG00000058329_236676050_236676277_75	aORF	ENSSSCG00000058329	LW_Spleen	SPAAR	+	1	17.4177	13.9126	0.756469
ENSSSCG00000005373_239891129_239912727_335	aORF	ENSSSCG00000005373	LW_Spleen	NANS	+	1	3.83882	4.60883	1.1785
ENSSSCG00000031703_1414134_1423270_748	aORF	ENSSSCG00000031703	LW_Spleen	DACT2	+	1	0.136637	0.203637	2.82236
ENSSSCG00000037372_18675_18598_25	uORF	ENSSSCG00000037372	LW_Spleen	ENSSSCG00000037372	-	1	7.9443	193.873	27.4238
ENSSSCG00000037372_18546_14810_153	aORF	ENSSSCG00000037372	LW_Spleen	ENSSSCG00000037372	-	1	2.00537	28.659	14.5985
ENSSSCG00000027257_23853_39931_241	aORF	ENSSSCG00000027257	LW_Spleen	PSMB1	+	1	0.982797	28.1682	30.6936
ENSSSCG00000004047_7589228_7582055_180	aORF	ENSSSCG00000004047	LW_Spleen	MRPL18	-	1	0.39199	5.67049	24.1532
ENSSSCG00000030535_9130903_9130787_38	dORF	ENSSSCG00000030535	LW_Spleen	SNX9	-	1	22.8639	7.12728	0.288904
ENSSSCG00000030535_9238998_9238846_50	uORF	ENSSSCG00000030535	LW_Spleen	SNX9	-	1	7.8339	2.45077	0.375142
ENSSSCG00000004050_7642871_7630300_170	aORF	ENSSSCG00000004050	LW_Spleen	WTAP	-	1	0.657804	205.015	626.36
ENSSSCG00000004050_7651961_7623258_632	aORF	ENSSSCG00000004050	LW_Spleen	WTAP	-	1	2.67786	0.261465	0.0967032
ENSSSCG00000040317_7679671_7689021_243	aORF	ENSSSCG00000040317	LW_Spleen	SOD2	+	1	19.7112	39.1687	2.03476
ENSSSCG00000033107_8556114_8562546_113	aORF	ENSSSCG00000033107	LW_Spleen	DYNLT1	+	1	3.51369	5.86279	1.70696
ENSSSCG00000024876_8566605_8566528_25	dORF	ENSSSCG00000024876	LW_Spleen	TMEM181	-	1	7.45304	30.7671	4.13664
ENSSSCG00000031776_8823567_8823487_26	uORF	ENSSSCG00000031776	LW_Spleen	ENSSSCG00000031776	-	1	40.5221	7.64605	0.205551
ENSSSCG00000024019_8933790_8928638_71	aORF	ENSSSCG00000024019	LW_Spleen	GTF2H5	-	1	14.9268	1.44777	0.104563
ENSSSCG00000012315_9108926_9017095_1402	aORF	ENSSSCG00000012315	LW_Spleen	SYNJ2	-	1	0.0597809	0.220058	3.71054
ENSSSCG00000030155_556927_570690_388	aORF	ENSSSCG00000030155	LW_Spleen	PHF10	+	1	0.717123	3.6114	5.06974
ENSSSCG00000038931_578097_577543_184	aORF	ENSSSCG00000038931	LW_Spleen	C6orf120	-	1	31.7952	92.6955	2.93124
ENSSSCG00000004008_586699_653704_732	aORF	ENSSSCG00000004008	LW_Spleen	WDR27	+	1	0.966898	0.791242	0.824392
ENSSSCG00000027726_199484_199552_22	uORF	ENSSSCG00000027726	LW_Spleen	DLL1	+	1	44.4354	94.7936	2.13428
ENSSSCG00000027726_200126_209408_729	aORF	ENSSSCG00000027726	LW_Spleen	DLL1	+	1	20.3881	170.971	8.50999
ENSSSCG00000004053_8210067_8217909_700	aORF	ENSSSCG00000004053	LW_Spleen	TAGAP	+	1	18.0538	29.107	1.67101
ENSSSCG00000004058_8404561_8450646_562	aORF	ENSSSCG00000004058	LW_Spleen	EZR	+	1	89.9719	179.818	2.10678
ENSSSCG00000004058_8451520_8451971_119	dORF	ENSSSCG00000004058	LW_Spleen	EZR	+	1	85.4115	1198.62	14.3273
ENSSSCG00000004058_8452503_8452586_27	dORF	ENSSSCG00000004058	LW_Spleen	EZR	+	1	342.191	6.21351	0.0193676
ENSSSCG00000004057_8536621_8536418_67	uORF	ENSSSCG00000004057	LW_Spleen	SYTL3	-	1	16.9914	1.63893	0.123018
ENSSSCG00000004057_8536381_8453508_610	aORF	ENSSSCG00000004057	LW_Spleen	SYTL3	-	1	0.861638	3.50819	3.86189
ENSSSCG00000004029_4738134_4738102_10	dORF	ENSSSCG00000004029	LW_Spleen	QKI	-	1	223.58	14.6973	0.0648722
ENSSSCG00000004033_6772539_6807726_53	uORF	ENSSSCG00000004033	LW_Spleen	AGPAT4	+	1	3.59565	11.5413	3.40807
ENSSSCG00000004033_6807802_6883113_378	aORF	ENSSSCG00000004033	LW_Spleen	AGPAT4	+	1	8.17712	8.568	1.08399
ENSSSCG00000004039_7207317_7112087_558	aORF	ENSSSCG00000004039	LW_Spleen	SLC22A3	-	1	6.62373	17.1436	2.50137
ENSSSCG00000004039_7111713_7111630_27	dORF	ENSSSCG00000004039	LW_Spleen	SLC22A3	-	1	16.9631	12.4751	0.716997
ENSSSCG00000004024_2163909_2164229_106	dORF	ENSSSCG00000004024	LW_Spleen	ENSSSCG00000004024	+	1	402.816	3.54585	0.00941529
ENSSSCG00000004024_2147245_2163878_293	aORF	ENSSSCG00000004024	LW_Spleen	ENSSSCG00000004024	+	1	0.756308	1.86185	3.73182
ENSSSCG00000004024_2147245_2155864_63	iORF	ENSSSCG00000004024	LW_Spleen	ENSSSCG00000004024	+	1	2.57514	1.33844	0.838993
ENSSSCG00000004024_2144362_2144568_68	uORF	ENSSSCG00000004024	LW_Spleen	ENSSSCG00000004024	+	1	64.9142	9.37268	0.157293
ENSSSCG00000035027_9619615_9351978_465	aORF	ENSSSCG00000035027	LW_Spleen	ZDHHC14	-	1	3.68744	9.26799	2.6316
ENSSSCG00000004064_10227502_9793046_2368	aORF	ENSSSCG00000004064	LW_Spleen	ARID1B	-	1	0.049501	0.0305798	0.694656
ENSSSCG00000004044_7472392_7369490_2488	aORF	ENSSSCG00000004044	LW_Spleen	IGF2R	-	1	0.316783	0.495761	1.6764
ENSSSCG00000032403_1996112_1982179_340	aORF	ENSSSCG00000032403	LW_Spleen	ENSSSCG00000032403	-	1	1.03878	0.952986	1.30508
ENSSSCG00000024562_2019474_2018608_288	aORF	ENSSSCG00000024562	LW_Spleen	CCR6	-	1	9.48381	55.3293	5.69589
ENSSSCG00000062590_2003308_2004264_318	aORF	ENSSSCG00000062590	LW_Spleen	GPR31	+	1	6.91332	53.9008	8.04704
ENSSSCG00000048769_2697_3197_166	lORF	ENSSSCG00000048769	LW_Spleen	ENSSSCG00000048769	+	1	1.43929	0.608993	0.371682
ENSSSCG00000053277_4949690_4949746_18	lORF	ENSSSCG00000053277	LW_Spleen	ENSSSCG00000053277	+	1	31.0088	9.46771	0.264053
ENSSSCG00000032015_86418203_86418138_21	dORF	ENSSSCG00000032015	LW_Spleen	SH3BGRL2	-	1	137.908	18.9987	0.120955
ENSSSCG00000004470_86987048_86987284_78	dORF	ENSSSCG00000004470	LW_Spleen	HMGN3	+	1	59.7661	1.14016	0.0216599
ENSSSCG00000004470_86954656_86987020_99	aORF	ENSSSCG00000004470	LW_Spleen	HMGN3	+	1	2.07409	10.9215	5.38439
ENSSSCG00000020702_90299782_90168258_1115	aORF	ENSSSCG00000020702	LW_Spleen	SENP6	-	1	13.2354	58.8245	4.46361
ENSSSCG00000029129_83002372_83000516_292	aORF	ENSSSCG00000029129	LW_Spleen	RWDD2A	-	1	2.65536	5.73859	2.2897
ENSSSCG00000004457_83112741_83030126_2476	aORF	ENSSSCG00000004457	LW_Spleen	DOP1A	-	1	0.0316995	0.024357	0.690707
ENSSSCG00000004458_83849772_83848513_419	aORF	ENSSSCG00000004458	LW_Spleen	TPBG	-	1	1.54749	10.4824	7.38455
ENSSSCG00000004460_83984297_84069444_1345	aORF	ENSSSCG00000004460	LW_Spleen	IBTK	+	1	0.55054	0.929946	1.65856
ENSSSCG00000004472_87329696_87293056_260	aORF	ENSSSCG00000004472	LW_Spleen	IRAK1BP1	-	1	3.8313	6.03817	1.62076
ENSSSCG00000004446_82161909_82180137_243	aORF	ENSSSCG00000004446	LW_Spleen	ENSSSCG00000004446	+	1	36.5785	130.399	3.64847
ENSSSCG00000004452_82717422_82716178_414	aORF	ENSSSCG00000004452	LW_Spleen	PRSS35	-	1	0.140895	1.70881	7.81997
ENSSSCG00000004479_90521204_90634839_984	aORF	ENSSSCG00000004479	LW_Spleen	FILIP1	+	1	0.0523322	0.33334	18.5
ENSSSCG00000004479_90521204_90619215_1167	aORF	ENSSSCG00000004479	LW_Spleen	FILIP1	+	1	0.64239	1.7305	3.08152
ENSSSCG00000004436_81773109_81766829_675	aORF	ENSSSCG00000004436	LW_Spleen	COL10A1	-	1	0.0870524	0.112976	2.65947
ENSSSCG00000004438_81909249_81908075_353	aORF	ENSSSCG00000004438	LW_Spleen	TSPYL1	-	1	36.6281	56.4011	1.53934
ENSSSCG00000004441_81997172_81997237_21	uORF	ENSSSCG00000004441	LW_Spleen	DSE	+	1	10.959	121.454	10.79
ENSSSCG00000036064_82086205_82087832_313	aORF	ENSSSCG00000036064	LW_Spleen	CALHM6	+	1	27.2155	137.325	4.99727
ENSSSCG00000031898_82109079_82114479_309	aORF	ENSSSCG00000031898	LW_Spleen	CALHM5	+	1	1.3505	1.52665	1.21541
ENSSSCG00000004464_84545733_84548195_434	aORF	ENSSSCG00000004464	LW_Spleen	TENT5A	+	1	13.3385	46.4578	3.45479
ENSSSCG00000004475_88597510_88598682_390	aORF	ENSSSCG00000004475	LW_Spleen	HTR1B	+	1	0.149101	0.506459	1.86457
ENSSSCG00000047800_81892874_81891717_385	aORF	ENSSSCG00000047800	LW_Spleen	TSPYL4	-	1	3.83641	4.53762	1.11934
ENSSSCG00000047800_81891717_81891631_28	dORF	ENSSSCG00000047800	LW_Spleen	TSPYL4	-	1	7.77347	3.60146	1.17839
ENSSSCG00000004317_57339558_57339457_33	dORF	ENSSSCG00000004317	LW_Spleen	UBE2J1	-	1	75.5712	2.6477	0.0319964
ENSSSCG00000004317_57337400_57337317_27	dORF	ENSSSCG00000004317	LW_Spleen	UBE2J1	-	1	31.4041	3.05698	0.111966
ENSSSCG00000004317_57364263_57340622_318	aORF	ENSSSCG00000004317	LW_Spleen	UBE2J1	-	1	1.74022	18.8793	11.1506
ENSSSCG00000004324_57654824_57652471_88	aORF	ENSSSCG00000004324	LW_Spleen	LYRM2	-	1	7.54785	39.8312	5.16647
ENSSSCG00000004328_57826188_57661474_5596	aORF	ENSSSCG00000004328	LW_Spleen	MDN1	-	1	0.0555739	0.408909	7.90043
ENSSSCG00000004334_58547675_58485010_606	aORF	ENSSSCG00000004334	LW_Spleen	MAP3K7	-	1	0.144898	0.333421	2.02076
ENSSSCG00000039953_57131439_57131762_107	dORF	ENSSSCG00000039953	LW_Spleen	PNRC1	+	1	137.123	2.10345	0.0160746
ENSSSCG00000039953_57129415_57130986_59	uORF	ENSSSCG00000039953	LW_Spleen	PNRC1	+	1	20.6096	1.04179	0.0525599
ENSSSCG00000039953_57128428_57131423_327	aORF	ENSSSCG00000039953	LW_Spleen	PNRC1	+	1	57.3662	56.8076	0.986873
ENSSSCG00000032781_57165672_57148666_262	aORF	ENSSSCG00000032781	LW_Spleen	SRSF12	-	1	0.937315	0.902352	0.882704
ENSSSCG00000004314_57188535_57214306_519	aORF	ENSSSCG00000004314	LW_Spleen	PM20D2	+	1	3.37025	2.5256	0.831365
ENSSSCG00000004289_53440824_53333757_1404	aORF	ENSSSCG00000004289	LW_Spleen	CEP162	-	1	1.82955	5.47723	3.07805
ENSSSCG00000051834_50721741_50736232_107	aORF	ENSSSCG00000051834	LW_Spleen	SDHAF4	+	1	18.2994	18.9668	1.02896
ENSSSCG00000035281_55618033_55618269_78	uORF	ENSSSCG00000035281	LW_Spleen	ZNF292	+	1	1.20425	2.11342	1.24469
ENSSSCG00000035281_55618559_55710707_2722	aORF	ENSSSCG00000035281	LW_Spleen	ZNF292	+	1	4.60578	6.15131	1.33267
ENSSSCG00000004300_55760425_55762453_97	aORF	ENSSSCG00000004300	LW_Spleen	SMIM8	+	1	13.8478	50.1336	3.54947
ENSSSCG00000004304_55859899_55895003_337	aORF	ENSSSCG00000004304	LW_Spleen	SLC35A1	+	1	0.697412	0.964821	1.99477
ENSSSCG00000004306_55982221_56042584_713	aORF	ENSSSCG00000004306	LW_Spleen	ORC3	+	1	13.1082	8.98306	0.670724
ENSSSCG00000004309_56471965_56470547_472	aORF	ENSSSCG00000004309	LW_Spleen	CNR1	-	1	0.146016	0.770679	2.89561
ENSSSCG00000004331_57845075_57861780_1975	aORF	ENSSSCG00000004331	LW_Spleen	CASP8AP2	+	1	2.3882	11.1883	4.56009
ENSSSCG00000004331_57835174_57835239_21	uORF	ENSSSCG00000004331	LW_Spleen	CASP8AP2	+	1	3.16102	3.05493	1.59891
ENSSSCG00000004332_57990539_57903409_843	aORF	ENSSSCG00000004332	LW_Spleen	BACH2	-	1	1.2618	6.57968	5.22299
ENSSSCG00000004336_60943792_60774981_998	aORF	ENSSSCG00000004336	LW_Spleen	EPHA7	-	1	0.444691	4.2379	11.2724
ENSSSCG00000029003_56689068_56689709_213	aORF	ENSSSCG00000029003	LW_Spleen	ENSSSCG00000029003	+	1	35.1579	0.261885	0.0074357
ENSSSCG00000058397_51363889_51363845_14	lORF	ENSSSCG00000058397	LW_Spleen	ENSSSCG00000058397	-	1	9.0164	14.0218	1.98844
ENSSSCG00000058397_51363517_51363410_35	lORF	ENSSSCG00000058397	LW_Spleen	ENSSSCG00000058397	-	1	6.63719	5.24983	1.49944
ENSSSCG00000044841_54633073_54632858_35	lORF	ENSSSCG00000044841	LW_Spleen	ENSSSCG00000044841	-	1	47.0658	30.7142	0.574293
ENSSSCG00000044841_54632721_54632400_18	lORF	ENSSSCG00000044841	LW_Spleen	ENSSSCG00000044841	-	1	297.579	10.9795	0.0362347
ENSSSCG00000039025_207641011_207801862_2179	aORF	ENSSSCG00000039025	LW_Spleen	FREM1	+	1	0.0519889	0.1986	3.60589
ENSSSCG00000035730_207850089_207905505_265	aORF	ENSSSCG00000035730	LW_Spleen	ZDHHC21	+	1	5.4462	37.7158	6.9596
ENSSSCG00000005178_205697751_205372979_1405	aORF	ENSSSCG00000005178	LW_Spleen	CNTLN	-	1	0.887864	2.07893	2.42424
ENSSSCG00000005182_207131719_206793953_1333	aORF	ENSSSCG00000005182	LW_Spleen	CCDC171	-	1	0.344122	0.372019	1.09205
ENSSSCG00000005183_207208407_207208574_55	dORF	ENSSSCG00000005183	LW_Spleen	PSIP1	+	1	3.00819	8.07122	3.54056
ENSSSCG00000005183_207174362_207214738_530	aORF	ENSSSCG00000005183	LW_Spleen	PSIP1	+	1	3.80622	27.5772	7.19244
ENSSSCG00000005196_214452872_214453992_26	aORF	ENSSSCG00000005196	LW_Spleen	DMAC1	+	1	65.202	4.85874	0.073593
ENSSSCG00000005196_214454027_214454194_55	dORF	ENSSSCG00000005196	LW_Spleen	DMAC1	+	1	33.6194	6.6986	0.209726
ENSSSCG00000005190_208182970_208183041_23	uORF	ENSSSCG00000005190	LW_Spleen	NFIB	+	1	2.38138	30.5066	21.0362
ENSSSCG00000036360_209668702_209668634_22	uORF	ENSSSCG00000036360	LW_Spleen	LURAP1L	-	1	7.94685	7.92775	0.763957
ENSSSCG00000036360_209668348_209668313_11	uORF	ENSSSCG00000036360	LW_Spleen	LURAP1L	-	1	32.833	7.00214	0.215039
ENSSSCG00000036360_209668896_209668699_65	uORF	ENSSSCG00000036360	LW_Spleen	LURAP1L	-	1	4.16259	0.99216	0.246728
ENSSSCG00000036360_209668206_209622070_231	aORF	ENSSSCG00000036360	LW_Spleen	LURAP1L	-	1	8.63989	7.57118	0.872893
ENSSSCG00000005459_252315656_252221833_1774	aORF	ENSSSCG00000005459	LW_Spleen	ECPAS	-	1	0.0572074	0.0751469	1.76489
ENSSSCG00000005459_252324638_252315704_18	uORF	ENSSSCG00000005459	LW_Spleen	ECPAS	-	1	10.0623	15.2321	1.57808
ENSSSCG00000037744_252344031_252354906_737	aORF	ENSSSCG00000037744	LW_Spleen	ZNF483	+	1	1.03141	1.79519	1.71794
ENSSSCG00000021386_252395263_252394677_67	uORF	ENSSSCG00000021386	LW_Spleen	PTGR1	-	1	2.19921	2.32287	1.12667
ENSSSCG00000042365_252394938_252395359_92	uORF	ENSSSCG00000042365	LW_Spleen	ENSSSCG00000042365	+	1	3.78307	1.69624	0.416446
ENSSSCG00000005460_252426444_252443791_358	aORF	ENSSSCG00000005460	LW_Spleen	DNAJC25	+	1	9.63885	32.5766	3.3945
ENSSSCG00000046439_252453123_252457755_68	aORF	ENSSSCG00000046439	LW_Spleen	GNG10	+	1	203.476	819.802	3.96576
ENSSSCG00000046439_252459075_252459119_14	dORF	ENSSSCG00000046439	LW_Spleen	GNG10	+	1	807.785	11.49	0.0151461
ENSSSCG00000022780_252652300_252688400_394	aORF	ENSSSCG00000022780	LW_Spleen	UGCG	+	1	17.2899	106.219	6.03087
ENSSSCG00000005466_253092850_253056358_20	uORF	ENSSSCG00000005466	LW_Spleen	PTBP3	-	1	29.3153	18.6443	0.542895
ENSSSCG00000005469_253275179_253316162_738	aORF	ENSSSCG00000005469	LW_Spleen	KIAA1958	+	1	0.440349	1.31925	3.47236
ENSSSCG00000005469_253275179_253351382_716	aORF	ENSSSCG00000005469	LW_Spleen	KIAA1958	+	1	0.10827	0.134752	0.950875
ENSSSCG00000026194_253377877_253377752_41	dORF	ENSSSCG00000026194	LW_Spleen	INIP	-	1	8.34685	2.72378	0.357952
ENSSSCG00000026194_253392726_253392646_26	uORF	ENSSSCG00000026194	LW_Spleen	INIP	-	1	18.6064	23.0768	1.21686
ENSSSCG00000026194_253392621_253383007_18	uORF	ENSSSCG00000026194	LW_Spleen	INIP	-	1	2.8709	4.3325	3.87251
ENSSSCG00000026194_253382266_253377874_74	aORF	ENSSSCG00000026194	LW_Spleen	INIP	-	1	3.49355	19.5571	5.45056
ENSSSCG00000026194_253377705_253377619_28	dORF	ENSSSCG00000026194	LW_Spleen	INIP	-	1	31.5761	12.2519	0.367304
ENSSSCG00000026194_253392621_253379031_99	aORF	ENSSSCG00000026194	LW_Spleen	INIP	-	1	2.22758	33.8736	17.2889
ENSSSCG00000005471_253428777_253549627_437	aORF	ENSSSCG00000005471	LW_Spleen	SNX30	+	1	7.95049	25.4156	3.10387
ENSSSCG00000005475_253742580_253724832_634	aORF	ENSSSCG00000005475	LW_Spleen	ENSSSCG00000005475	-	1	0.234506	2.02936	7.93399
ENSSSCG00000005440_249905298_249899857_185	aORF	ENSSSCG00000005440	LW_Spleen	ENSSSCG00000005440	-	1	14.677	56.1388	3.725
ENSSSCG00000005444_250078336_250005683_720	aORF	ENSSSCG00000005444	LW_Spleen	TMEM245	-	1	1.8511	2.10468	1.15111
ENSSSCG00000005444_250097124_250005643_692	aORF	ENSSSCG00000005444	LW_Spleen	TMEM245	-	1	0.525221	0.162892	0.317838
ENSSSCG00000005444_250085825_250085727_32	dORF	ENSSSCG00000005444	LW_Spleen	TMEM245	-	1	14.7996	10.4614	0.661766
ENSSSCG00000033120_250824311_251186271_1090	aORF	ENSSSCG00000033120	LW_Spleen	PALM2AKAP2	+	1	0.0645658	0.492883	9.86305
ENSSSCG00000005453_251277985_251264377_169	aORF	ENSSSCG00000005453	LW_Spleen	ENSSSCG00000005453	-	1	0.628796	2.46512	2.91247
ENSSSCG00000005455_251571076_251370189_3575	aORF	ENSSSCG00000005455	LW_Spleen	SVEP1	-	1	3.30636	15.8921	4.98345
ENSSSCG00000005457_251978925_251908831_41	uORF	ENSSSCG00000005457	LW_Spleen	ENSSSCG00000005457	-	1	13.0445	112.263	8.44586
ENSSSCG00000005457_251908749_251813785_364	aORF	ENSSSCG00000005457	LW_Spleen	ENSSSCG00000005457	-	1	17.7101	188.793	10.5248
ENSSSCG00000005424_246129563_246131383_51	uORF	ENSSSCG00000005424	LW_Spleen	NIPSNAP3B	+	1	4.19076	4.38383	1.33436
ENSSSCG00000005423_246257380_246147515_2259	aORF	ENSSSCG00000005423	LW_Spleen	ABCA1	-	1	21.7974	227.657	10.6311
ENSSSCG00000005425_246713403_246713582_59	dORF	ENSSSCG00000005425	LW_Spleen	SLC44A1	+	1	31.4287	6.45922	0.201862
ENSSSCG00000005425_246548759_246712515_657	aORF	ENSSSCG00000005425	LW_Spleen	SLC44A1	+	1	0.304052	0.333536	1.08702
ENSSSCG00000005426_246866793_246913589_286	aORF	ENSSSCG00000005426	LW_Spleen	FKTN	+	1	7.23295	5.62131	0.823178
ENSSSCG00000039896_246973496_247023625_290	aORF	ENSSSCG00000039896	LW_Spleen	TMEM38B	+	1	9.01461	51.0642	5.55219
ENSSSCG00000031592_248033386_248085115_62	uORF	ENSSSCG00000031592	LW_Spleen	ZNF462	+	1	0.774031	2.48146	3.21632
ENSSSCG00000031592_248032617_248092408_59	uORF	ENSSSCG00000031592	LW_Spleen	ZNF462	+	1	2.11479	4.77754	1.93736
ENSSSCG00000005436_248448616_248467047_57	uORF	ENSSSCG00000005436	LW_Spleen	RAD23B	+	1	53.3114	931.73	17.5354
ENSSSCG00000005436_248467680_248492400_336	aORF	ENSSSCG00000005436	LW_Spleen	RAD23B	+	1	17.3812	70.3769	4.05945
ENSSSCG00000005487_254770292_254922939_1843	aORF	ENSSSCG00000005487	LW_Spleen	COL27A1	+	1	0.838645	0.452849	0.589095
ENSSSCG00000023894_254987752_254987708_14	uORF	ENSSSCG00000023894	LW_Spleen	AKNA	-	1	33.1816	79.2834	2.5143
ENSSSCG00000023894_254987635_254964413_842	aORF	ENSSSCG00000023894	LW_Spleen	AKNA	-	1	3.00399	1.70405	0.57013
ENSSSCG00000023894_254984297_254945239_1305	aORF	ENSSSCG00000023894	LW_Spleen	AKNA	-	1	1.18254	0.977305	0.889857
ENSSSCG00000005490_255094428_255010454_909	aORF	ENSSSCG00000005490	LW_Spleen	WHRN	-	1	1.07901	2.10648	1.92354
ENSSSCG00000005249_222658581_222724535_564	aORF	ENSSSCG00000005249	LW_Spleen	ENTREP1	+	1	2.03117	40.4946	19.9718
ENSSSCG00000059646_255349456_255329210_256	aORF	ENSSSCG00000059646	LW_Spleen	TNFSF15	-	1	1.6457	9.99544	6.21924
ENSSSCG00000036457_255458963_255436206_214	aORF	ENSSSCG00000036457	LW_Spleen	TNFSF8	-	1	5.11575	3.98996	0.820355
ENSSSCG00000005465_252824958_252824677_93	dORF	ENSSSCG00000005465	LW_Spleen	SUSD1	-	1	4.78959	0.99029	0.164874
ENSSSCG00000005477_253868033_253808346_1203	aORF	ENSSSCG00000005477	LW_Spleen	FKBP15	-	1	0.120323	0.105548	1.31535
ENSSSCG00000005198_215072395_215072234_53	dORF	ENSSSCG00000005198	LW_Spleen	KDM4C	-	1	16.0295	8.3935	0.543062
ENSSSCG00000005201_215807263_215731087_803	aORF	ENSSSCG00000005201	LW_Spleen	UHRF2	-	1	17.807	25.4861	1.42157
ENSSSCG00000005204_215811078_215811152_24	uORF	ENSSSCG00000005204	LW_Spleen	RANBP6	+	1	2.28188	5.58648	2.2736
ENSSSCG00000005204_216107602_216110919_1105	aORF	ENSSSCG00000005204	LW_Spleen	RANBP6	+	1	1.14349	2.29066	2.00475
ENSSSCG00000005235_221078162_221016013_1357	aORF	ENSSSCG00000005235	LW_Spleen	KANK1	-	1	1.02084	0.830377	0.926711
ENSSSCG00000023714_253799839_253804061_140	aORF	ENSSSCG00000023714	LW_Spleen	SLC31A2	+	1	21.2938	60.6978	2.91592
ENSSSCG00000005240_221258889_221258809_26	dORF	ENSSSCG00000005240	LW_Spleen	DOCK8	-	1	96.5596	6.35777	0.0630416
ENSSSCG00000034278_253889006_253891459_189	aORF	ENSSSCG00000034278	LW_Spleen	SLC31A1	+	1	30.6707	50.9263	1.6835
ENSSSCG00000034278_253891471_253891668_65	dORF	ENSSSCG00000034278	LW_Spleen	SLC31A1	+	1	47.6368	3.40872	0.063084
ENSSSCG00000004233_39868672_39850655_452	aORF	ENSSSCG00000004233	LW_Spleen	SMPDL3A	-	1	40.0771	210.768	5.09013
ENSSSCG00000033177_253903271_253903227_14	uORF	ENSSSCG00000033177	LW_Spleen	CDC26	-	1	57.8706	50.9456	0.906173
ENSSSCG00000033177_253903223_253896127_107	aORF	ENSSSCG00000033177	LW_Spleen	CDC26	-	1	51.4151	68.5581	1.32595
ENSSSCG00000004237_40140508_40140570_20	dORF	ENSSSCG00000004237	LW_Spleen	SERINC1	+	1	228.295	4.14099	0.0209598
ENSSSCG00000021173_253976022_254002344_409	aORF	ENSSSCG00000021173	LW_Spleen	BSPRY	+	1	0.756183	1.32324	1.88698
ENSSSCG00000039861_254006921_254006166_251	aORF	ENSSSCG00000039861	LW_Spleen	HDHD3	-	1	10.3165	9.21768	0.867938
ENSSSCG00000032787_254024729_254021917_28	uORF	ENSSSCG00000032787	LW_Spleen	ALAD	-	1	2.33431	4.75407	1.61344
ENSSSCG00000032787_254021843_254015521_312	aORF	ENSSSCG00000032787	LW_Spleen	ALAD	-	1	7.3516	26.8706	3.6686
ENSSSCG00000005478_254035904_254034732_147	aORF	ENSSSCG00000005478	LW_Spleen	POLE3	-	1	84.4467	362.161	4.28708
ENSSSCG00000038420_26301432_26316591_193	aORF	ENSSSCG00000038420	LW_Spleen	PERP	+	1	2.07463	4.75585	2.41116
ENSSSCG00000004172_29836160_29898011_621	aORF	ENSSSCG00000004172	LW_Spleen	SLC2A12	+	1	0.907295	0.581303	0.634084
ENSSSCG00000053708_254208286_254211029_192	aORF	ENSSSCG00000053708	LW_Spleen	ENSSSCG00000053708	+	1	3.82287	4.6427	1.38927
ENSSSCG00000053708_254211159_254211203_14	dORF	ENSSSCG00000053708	LW_Spleen	ENSSSCG00000053708	+	1	80.0137	9.52214	0.134746
ENSSSCG00000053708_254211459_254211548_29	dORF	ENSSSCG00000053708	LW_Spleen	ENSSSCG00000053708	+	1	120.187	6.33818	0.0501848
ENSSSCG00000053708_254193209_254211029_515	aORF	ENSSSCG00000053708	LW_Spleen	ENSSSCG00000053708	+	1	13.5835	34.8436	2.54769
ENSSSCG00000021149_37912018_37794248_541	aORF	ENSSSCG00000021149	LW_Spleen	RNF217	-	1	4.41167	2.28132	0.541235
ENSSSCG00000022387_29901711_29901670_13	dORF	ENSSSCG00000022387	LW_Spleen	TBPL1	-	1	62.2348	16.7582	0.274851
ENSSSCG00000022387_29912650_29902086_186	aORF	ENSSSCG00000022387	LW_Spleen	TBPL1	-	1	2.30061	1.5335	0.658454
ENSSSCG00000022387_29936603_29912688_42	uORF	ENSSSCG00000022387	LW_Spleen	TBPL1	-	1	26.3353	44.0556	1.67626
ENSSSCG00000033258_29977984_29975746_179	aORF	ENSSSCG00000033258	LW_Spleen	TCF21	-	1	51.72	43.6533	0.858958
ENSSSCG00000033258_29975643_29975512_43	dORF	ENSSSCG00000033258	LW_Spleen	TCF21	-	1	55.2102	6.85651	0.123494
ENSSSCG00000032999_222412525_222433232_264	aORF	ENSSSCG00000032999	LW_Spleen	ENSSSCG00000032999	+	1	5.55602	11.2211	2.064
ENSSSCG00000004154_26485837_26475879_785	aORF	ENSSSCG00000004154	LW_Spleen	TNFAIP3	-	1	12.1952	57.5994	4.87088
ENSSSCG00000004154_26475688_26475311_125	dORF	ENSSSCG00000004154	LW_Spleen	TNFAIP3	-	1	24.8643	35.307	1.66098
ENSSSCG00000004154_26489526_26489464_20	uORF	ENSSSCG00000004154	LW_Spleen	TNFAIP3	-	1	43.6582	14.2366	0.331377
ENSSSCG00000004177_30923421_30923197_29	uORF	ENSSSCG00000004177	LW_Spleen	RPS12	-	1	7.09882	23.5836	4.03323
ENSSSCG00000004177_30923187_30920827_132	aORF	ENSSSCG00000004177	LW_Spleen	RPS12	-	1	3578.59	392.172	0.112036
ENSSSCG00000004179_30962712_30970544_299	aORF	ENSSSCG00000004179	LW_Spleen	ENSSSCG00000004179	+	1	4.8423	5.08159	1.03442
ENSSSCG00000049638_255486158_255486214_18	lORF	ENSSSCG00000049638	LW_Spleen	ENSSSCG00000049638	+	1	2.96865	9.8357	4.76917
ENSSSCG00000051325_248447917_248424738_13	lORF	ENSSSCG00000051325	LW_Spleen	ENSSSCG00000051325	-	1	5.2514	6.5014	1.1214
ENSSSCG00000051325_248409524_248409432_30	lORF	ENSSSCG00000051325	LW_Spleen	ENSSSCG00000051325	-	1	1.7409	11.1455	4.22564
ENSSSCG00000004148_25660938_25651580_185	aORF	ENSSSCG00000004148	LW_Spleen	CCDC28A	-	1	34.0328	21.3879	0.626143
ENSSSCG00000004149_25852719_25986510_1574	aORF	ENSSSCG00000004149	LW_Spleen	NHSL1	+	1	1.27314	4.43419	3.65503
ENSSSCG00000004150_26010965_26003828_205	aORF	ENSSSCG00000004150	LW_Spleen	ENSSSCG00000004150	-	1	2.04232	3.6103	2.03017
ENSSSCG00000004181_31003358_31023645_512	aORF	ENSSSCG00000004181	LW_Spleen	VNN1	+	1	1.38227	0.984647	0.784493
ENSSSCG00000021443_29747948_29752560_406	aORF	ENSSSCG00000021443	LW_Spleen	SGK1	+	1	1.65401	23.0723	14.9261
ENSSSCG00000021443_29746980_29752560_445	aORF	ENSSSCG00000021443	LW_Spleen	SGK1	+	1	0.334935	2.86357	9.39982
ENSSSCG00000021443_29745265_29746902_54	uORF	ENSSSCG00000021443	LW_Spleen	SGK1	+	1	7.98749	25.5821	3.9301
ENSSSCG00000004528_103752208_103736193_240	aORF	ENSSSCG00000004528	LW_Spleen	MBD2	-	1	7.30388	1.09598	0.157056
ENSSSCG00000004529_103794314_103820107_728	aORF	ENSSSCG00000004529	LW_Spleen	POLI	+	1	0.26309	0.826165	3.23676
ENSSSCG00000032835_255171319_255192412_344	aORF	ENSSSCG00000032835	LW_Spleen	TMEM268	+	1	18.6374	50	2.67608
ENSSSCG00000005480_254078757_254153443_602	aORF	ENSSSCG00000005480	LW_Spleen	ENSSSCG00000005480	+	1	11.0159	10.2633	0.953619
ENSSSCG00000005480_254153549_254153686_45	dORF	ENSSSCG00000005480	LW_Spleen	ENSSSCG00000005480	+	1	56.1294	127.663	2.22336
ENSSSCG00000005480_254154392_254154508_38	dORF	ENSSSCG00000005480	LW_Spleen	ENSSSCG00000005480	+	1	104.95	7.41482	0.0687814
ENSSSCG00000004142_25156379_25157200_273	aORF	ENSSSCG00000004142	LW_Spleen	CITED2	+	1	62.2107	109.893	1.72932
ENSSSCG00000004144_25363919_25363881_12	iORF	ENSSSCG00000004144	LW_Spleen	HECA	-	1	32.9915	29.5474	0.900853
ENSSSCG00000004144_25363791_25319883_538	aORF	ENSSSCG00000004144	LW_Spleen	HECA	-	1	24.6318	74.4088	3.03615
ENSSSCG00000004145_25440889_25432706_79	aORF	ENSSSCG00000004145	LW_Spleen	ABRACL	-	1	170.316	44.1929	0.272153
ENSSSCG00000060550_28968959_28985490_634	aORF	ENSSSCG00000060550	LW_Spleen	ENSSSCG00000060550	+	1	2.14872	3.79822	1.76108
ENSSSCG00000005250_222989861_222989790_23	uORF	ENSSSCG00000005250	LW_Spleen	APBA1	-	1	2.26548	5.63653	3.96402
ENSSSCG00000038606_103906402_103920242_472	aORF	ENSSSCG00000038606	LW_Spleen	ENSSSCG00000038606	+	1	0.21285	0.213703	1.01449
ENSSSCG00000030655_223385285_223547482_685	aORF	ENSSSCG00000030655	LW_Spleen	MAMDC2	+	1	5.43095	31.401	7.01095
ENSSSCG00000004123_21043642_20525831_3425	aORF	ENSSSCG00000004123	LW_Spleen	UTRN	-	1	0.0938587	0.631277	6.8687
ENSSSCG00000005255_223560406_223651136_1106	aORF	ENSSSCG00000005255	LW_Spleen	ENSSSCG00000005255	+	1	5.15255	6.7367	1.32877
ENSSSCG00000021646_223747870_223747838_10	iORF	ENSSSCG00000021646	LW_Spleen	KLF9	-	1	100.631	863.013	8.58239
ENSSSCG00000021646_223748451_223748323_42	uORF	ENSSSCG00000021646	LW_Spleen	KLF9	-	1	5.46609	16.6358	6.32348
ENSSSCG00000021646_223748265_223748107_52	uORF	ENSSSCG00000021646	LW_Spleen	KLF9	-	1	3.1909	30.0013	8.01174
ENSSSCG00000021646_223747386_223723613_152	aORF	ENSSSCG00000021646	LW_Spleen	KLF9	-	1	53.2158	24.2601	0.458705
ENSSSCG00000021646_223722265_223722170_31	dORF	ENSSSCG00000021646	LW_Spleen	KLF9	-	1	100.646	7.84342	0.0969023
ENSSSCG00000004125_21129875_21129012_287	aORF	ENSSSCG00000004125	LW_Spleen	STX11	-	1	60.7922	162.971	2.64161
ENSSSCG00000004127_21364895_21369959_463	aORF	ENSSSCG00000004127	LW_Spleen	PLAGL1	+	1	2.51489	3.84207	1.53472
ENSSSCG00000024131_113258566_113177627_607	aORF	ENSSSCG00000024131	LW_Spleen	MINDY2	-	1	0.549941	1.16138	2.34845
ENSSSCG00000024257_225041158_225041093_21	uORF	ENSSSCG00000024257	LW_Spleen	CEMIP2	-	1	55.8975	211.991	4.15099
ENSSSCG00000024257_225024448_224962696_1320	aORF	ENSSSCG00000024257	LW_Spleen	CEMIP2	-	1	0.0483661	2.87515	70.1689
ENSSSCG00000004576_111473344_111473598_84	dORF	ENSSSCG00000004576	LW_Spleen	RORA	+	1	4.32554	1.25904	0.243584
ENSSSCG00000004576_111375562_111473343_468	aORF	ENSSSCG00000004576	LW_Spleen	RORA	+	1	0.379667	0.481398	1.16957
ENSSSCG00000005225_218480066_218640605_749	aORF	ENSSSCG00000005225	LW_Spleen	RFX3	+	1	5.01431	7.06937	1.43143
ENSSSCG00000004224_37640694_37660077_205	aORF	ENSSSCG00000004224	LW_Spleen	HDDC2	+	1	13.6367	28.1005	2.12976
ENSSSCG00000005227_219000466_219036965_648	aORF	ENSSSCG00000005227	LW_Spleen	PUM3	+	1	9.91499	18.8007	1.92579
ENSSSCG00000040918_21430080_21414728_475	aORF	ENSSSCG00000040918	LW_Spleen	LTV1	-	1	14.7332	32.6632	2.22199
ENSSSCG00000005224_217643708_218113227_924	aORF	ENSSSCG00000005224	LW_Spleen	GLIS3	+	1	3.76465	6.34454	1.52138
ENSSSCG00000005224_217636235_217643630_34	uORF	ENSSSCG00000005224	LW_Spleen	GLIS3	+	1	2.77653	1.29369	0.534204
ENSSSCG00000004577_111490979_111559413_977	aORF	ENSSSCG00000004577	LW_Spleen	ICE2	+	1	0.246024	0.178977	1.03929
ENSSSCG00000004132_21445792_21445724_22	dORF	ENSSSCG00000004132	LW_Spleen	PHACTR2	-	1	8.46662	48.7416	6.12051
ENSSSCG00000004132_21445451_21445407_14	dORF	ENSSSCG00000004132	LW_Spleen	PHACTR2	-	1	32.208	13.7792	0.385559
ENSSSCG00000004132_21722829_21445792_622	aORF	ENSSSCG00000004132	LW_Spleen	PHACTR2	-	1	0.532696	0.888698	1.888
ENSSSCG00000004578_111600808_111634766_339	aORF	ENSSSCG00000004578	LW_Spleen	ANXA2	+	1	0.184585	22.6165	126.287
ENSSSCG00000005207_216312912_216376085_905	aORF	ENSSSCG00000005207	LW_Spleen	ERMP1	+	1	0.324591	0.277418	0.835436
ENSSSCG00000036790_32222133_32221981_50	dORF	ENSSSCG00000036790	LW_Spleen	AKAP7	-	1	51.5379	82.7542	2.02473
ENSSSCG00000036790_32362001_32222874_427	aORF	ENSSSCG00000036790	LW_Spleen	AKAP7	-	1	4.88737	3.66333	0.758373
ENSSSCG00000039598_21801769_21823268_191	aORF	ENSSSCG00000039598	LW_Spleen	ADAT2	+	1	8.27493	8.89693	1.08106
ENSSSCG00000032561_216621455_216621240_71	uORF	ENSSSCG00000032561	LW_Spleen	PDCD1LG2	-	1	14.3562	12.966	0.925089
ENSSSCG00000032561_216555203_216555090_37	dORF	ENSSSCG00000032561	LW_Spleen	PDCD1LG2	-	1	44.4383	2.47999	0.0770064
ENSSSCG00000004138_22413183_22435306_2439	aORF	ENSSSCG00000004138	LW_Spleen	HIVEP2	+	1	5.47164	6.70987	1.22204
ENSSSCG00000004199_32520027_32612981_1038	aORF	ENSSSCG00000004199	LW_Spleen	EPB41L2	+	1	0.244912	0.158758	0.899137
ENSSSCG00000004139_22801446_22801411_11	uORF	ENSSSCG00000004139	LW_Spleen	ADGRG6	-	1	51.0036	771.184	15.2523
ENSSSCG00000004583_112399373_112399411_12	dORF	ENSSSCG00000004583	LW_Spleen	ENSSSCG00000004583	+	1	133.183	9.18345	0.0696267
ENSSSCG00000004586_112603498_112550736_377	aORF	ENSSSCG00000004586	LW_Spleen	FAM81A	-	1	0.543676	2.89607	5.37975
ENSSSCG00000004156_27037614_27057645_470	aORF	ENSSSCG00000004156	LW_Spleen	IFNGR1	+	1	101.865	556.346	5.67222
ENSSSCG00000004158_27073912_27090235_231	aORF	ENSSSCG00000004158	LW_Spleen	IL22RA2	+	1	0.264866	2.50385	2.98261
ENSSSCG00000005217_217162190_217143615_144	aORF	ENSSSCG00000005217	LW_Spleen	ENSSSCG00000005217	-	1	36.9064	38.5091	1.02989
ENSSSCG00000005217_217143602_217143465_45	dORF	ENSSSCG00000005217	LW_Spleen	ENSSSCG00000005217	-	1	48.5181	8.51025	0.183747
ENSSSCG00000023595_217258270_217258440_56	dORF	ENSSSCG00000023595	LW_Spleen	AK3	+	1	15.6209	1.34459	0.117925
ENSSSCG00000023595_217258642_217258884_80	dORF	ENSSSCG00000023595	LW_Spleen	AK3	+	1	28.3634	0.561835	0.0195884
ENSSSCG00000004160_27346417_27346196_73	uORF	ENSSSCG00000004160	LW_Spleen	PEX7	-	1	19.4329	4.55873	0.238644
ENSSSCG00000004535_104816395_104719703_511	aORF	ENSSSCG00000004535	LW_Spleen	TCF4	-	1	0.5528	12.5914	33.4366
ENSSSCG00000005219_217287782_217264762_337	aORF	ENSSSCG00000005219	LW_Spleen	CDC37L1	-	1	1.14445	1.87126	1.70495
ENSSSCG00000026041_27380292_27380402_36	uORF	ENSSSCG00000026041	LW_Spleen	MAP3K5	+	1	22.6188	5.63131	0.241108
ENSSSCG00000026041_27380862_27599792_1330	aORF	ENSSSCG00000026041	LW_Spleen	MAP3K5	+	1	9.9928	16.5514	1.6389
ENSSSCG00000057474_222119877_222120725_282	aORF	ENSSSCG00000057474	LW_Spleen	PABIR1	+	1	7.13288	9.72127	1.45334
ENSSSCG00000004190_31192459_31235799_261	aORF	ENSSSCG00000004190	LW_Spleen	STX7	+	1	9.95192	2.84841	0.299786
ENSSSCG00000005220_217305017_217304115_300	aORF	ENSSSCG00000005220	LW_Spleen	PLPP6	-	1	7.69672	15.5725	2.05249
ENSSSCG00000004191_31282506_31366108_612	aORF	ENSSSCG00000004191	LW_Spleen	MOXD1	+	1	0.455557	0.944987	1.81687
ENSSSCG00000004192_31674614_31676614_349	aORF	ENSSSCG00000004192	LW_Spleen	CCN2	+	1	21.2582	138.11	6.32417
ENSSSCG00000057314_219802039_219791985_296	aORF	ENSSSCG00000057314	LW_Spleen	ENSSSCG00000057314	-	1	9.81432	8.97993	0.917368
ENSSSCG00000058562_217204952_217182555_250	aORF	ENSSSCG00000058562	LW_Spleen	ENSSSCG00000058562	-	1	27.4152	8.74088	0.321987
ENSSSCG00000005096_190625583_190673689_824	aORF	ENSSSCG00000005096	LW_Spleen	HIF1A	+	1	2.05021	1.79076	0.876129
ENSSSCG00000004538_106058237_106058299_20	uORF	ENSSSCG00000004538	LW_Spleen	WDR7	+	1	8.71097	37.5517	4.49686
ENSSSCG00000005097_190686597_190712434_376	aORF	ENSSSCG00000005097	LW_Spleen	SNAPC1	+	1	1.80518	10.8999	5.97036
ENSSSCG00000004541_106862202_106862038_54	dORF	ENSSSCG00000004541	LW_Spleen	FECH	-	1	57.233	6.24694	0.138047
ENSSSCG00000024867_191195063_191183717_171	aORF	ENSSSCG00000024867	LW_Spleen	ISG20	-	1	49.8695	145.69	3.1277
ENSSSCG00000023408_184136091_184136261_56	dORF	ENSSSCG00000023408	LW_Spleen	SAMD4A	+	1	20.6545	14.0278	0.70036
ENSSSCG00000023408_183915597_183915638_13	uORF	ENSSSCG00000023408	LW_Spleen	SAMD4A	+	1	106.785	13.7363	0.118665
ENSSSCG00000024392_35333641_35519870_640	aORF	ENSSSCG00000024392	LW_Spleen	THEMIS	+	1	6.35164	5.32316	0.883709
ENSSSCG00000035715_184257173_184204043_249	aORF	ENSSSCG00000035715	LW_Spleen	GCH1	-	1	5.76727	17.3985	3.06051
ENSSSCG00000005102_191207432_191202276_325	aORF	ENSSSCG00000005102	LW_Spleen	AEN	-	1	16.6546	16.2645	0.978964
ENSSSCG00000004543_106970663_107000773_390	aORF	ENSSSCG00000004543	LW_Spleen	MTFMT	+	1	17.4129	4.10239	0.234201
ENSSSCG00000004544_107011746_107035792_394	aORF	ENSSSCG00000004544	LW_Spleen	SPG21	+	1	1.72368	7.89498	4.6293
ENSSSCG00000005066_186430038_186429931_35	uORF	ENSSSCG00000005066	LW_Spleen	EXOC5	-	1	9.61199	23.9289	2.42112
ENSSSCG00000004215_35762432_35774047_684	aORF	ENSSSCG00000004215	LW_Spleen	KIAA0408	+	1	0.28724	0.215283	0.102449
ENSSSCG00000004216_35880954_35907922_300	aORF	ENSSSCG00000004216	LW_Spleen	ECHDC1	+	1	6.90595	45.8889	6.4091
ENSSSCG00000004217_35920097_35920056_13	uORF	ENSSSCG00000004217	LW_Spleen	RNF146	-	1	7.87118	48.8764	10.1973
ENSSSCG00000004163_27872228_27872272_14	uORF	ENSSSCG00000004163	LW_Spleen	BCLAF1	+	1	23.3686	306.22	12.6993
ENSSSCG00000004163_27880553_27900396_870	aORF	ENSSSCG00000004163	LW_Spleen	BCLAF1	+	1	4.05056	38.6838	9.62709
ENSSSCG00000004218_36066432_35985985_275	aORF	ENSSSCG00000004218	LW_Spleen	RSPO3	-	1	0.382885	2.31794	7.64861
ENSSSCG00000057184_36695808_36686510_88	aORF	ENSSSCG00000057184	LW_Spleen	CENPW	-	1	20.4323	23.0442	1.13775
ENSSSCG00000004220_37002005_36940771_460	aORF	ENSSSCG00000004220	LW_Spleen	TRMT11	-	1	4.14417	7.30721	1.84971
ENSSSCG00000004221_37023921_37010202_182	aORF	ENSSSCG00000004221	LW_Spleen	HINT3	-	1	6.64013	55.3331	8.46926
ENSSSCG00000004548_107219439_107226582_641	aORF	ENSSSCG00000004548	LW_Spleen	PIF1	+	1	3.27969	2.57611	0.802329
ENSSSCG00000004222_37054984_37045835_237	aORF	ENSSSCG00000004222	LW_Spleen	NCOA7	-	1	6.90486	6.32712	0.942596
ENSSSCG00000004222_37193621_37182838_23	uORF	ENSSSCG00000004222	LW_Spleen	NCOA7	-	1	33.4511	31.7972	1.08566
ENSSSCG00000004164_27909776_27923523_352	aORF	ENSSSCG00000004164	LW_Spleen	MTFR2	+	1	6.95596	6.40542	0.896142
ENSSSCG00000004549_107259636_107295162_212	aORF	ENSSSCG00000004549	LW_Spleen	RBPMS2	+	1	0.590007	8.73917	15.1939
ENSSSCG00000004550_107325400_107338122_129	aORF	ENSSSCG00000004550	LW_Spleen	OAZ2	+	1	29.4493	433.524	14.7048
ENSSSCG00000004550_107337790_107338216_60	aORF	ENSSSCG00000004550	LW_Spleen	OAZ2	+	1	18.0338	62.4727	3.51543
ENSSSCG00000004551_107553236_107553183_17	uORF	ENSSSCG00000004551	LW_Spleen	ZNF609	-	1	5.57477	77.0016	13.9197
ENSSSCG00000004551_107553111_107345220_1411	aORF	ENSSSCG00000004551	LW_Spleen	ZNF609	-	1	5.23016	13.355	2.59297
ENSSSCG00000004202_33149589_33195364_518	aORF	ENSSSCG00000004202	LW_Spleen	SAMD3	+	1	3.31792	1.15598	0.335444
ENSSSCG00000004203_33315756_33315709_15	uORF	ENSSSCG00000004203	LW_Spleen	L3MBTL3	-	1	8.08897	7.56382	0.882577
ENSSSCG00000004558_107763597_107763629_10	uORF	ENSSSCG00000004558	LW_Spleen	CSNK1G1	+	1	23.1771	15.5829	0.723406
ENSSSCG00000004558_107763514_107763594_26	uORF	ENSSSCG00000004558	LW_Spleen	CSNK1G1	+	1	16.2049	14.1538	1.04209
ENSSSCG00000034137_107886805_107892932_216	aORF	ENSSSCG00000034137	LW_Spleen	PPIB	+	1	32.6871	80.1464	2.45549
ENSSSCG00000034137_107893025_107893135_36	dORF	ENSSSCG00000034137	LW_Spleen	PPIB	+	1	347.056	7.28117	0.019698
ENSSSCG00000004170_29108693_29107977_238	aORF	ENSSSCG00000004170	LW_Spleen	ENSSSCG00000004170	-	1	5.74171	2.13976	0.371341
ENSSSCG00000062397_21231408_21231668_86	aORF	ENSSSCG00000062397	LW_Spleen	SF3B5	+	1	213.457	194.725	0.916347
ENSSSCG00000005065_186430524_186453840_534	aORF	ENSSSCG00000005065	LW_Spleen	AP5M1	+	1	0.0965456	0.339217	11.4182
ENSSSCG00000031332_186530521_186549777_360	aORF	ENSSSCG00000031332	LW_Spleen	NAA30	+	1	18.0669	74.7093	4.14737
ENSSSCG00000061752_21341468_21345794_21	lORF	ENSSSCG00000061752	LW_Spleen	ENSSSCG00000061752	+	1	12.5037	5.91168	0.463076
ENSSSCG00000043973_32038423_32038265_52	lORF	ENSSSCG00000043973	LW_Spleen	ENSSSCG00000043973	-	1	1.02179	3.8469	7.14127
ENSSSCG00000004169_29018413_29051764_520	aORF	ENSSSCG00000004169	LW_Spleen	HBS1L	+	1	17.2425	18.6205	1.0907
ENSSSCG00000021588_108003715_108117810_478	aORF	ENSSSCG00000021588	LW_Spleen	DAPK2	+	1	0.646969	0.435596	0.521189
ENSSSCG00000037854_188598341_188586268_354	aORF	ENSSSCG00000037854	LW_Spleen	L3HYPDH	-	1	3.40063	2.37117	0.700217
ENSSSCG00000004561_108248982_108403681_4845	aORF	ENSSSCG00000004561	LW_Spleen	HERC1	+	1	12.1956	16.8896	1.36647
ENSSSCG00000038786_108411743_108408995_226	aORF	ENSSSCG00000038786	LW_Spleen	FBXL22	-	1	1.44586	1.97755	1.8336
ENSSSCG00000032332_184392797_184394122_441	aORF	ENSSSCG00000032332	LW_Spleen	SOCS4	+	1	8.49128	15.7674	1.85166
ENSSSCG00000032332_184379143_184379196_17	uORF	ENSSSCG00000032332	LW_Spleen	SOCS4	+	1	8.23773	193.175	32.6106
ENSSSCG00000004825_139804458_139732133_803	aORF	ENSSSCG00000004825	LW_Spleen	CHSY1	-	1	21.8733	14.2591	0.660381
ENSSSCG00000005054_184412146_184412199_17	dORF	ENSSSCG00000005054	LW_Spleen	MAPK1IP1L	+	1	16.8337	12.2462	0.731032
ENSSSCG00000005054_184415770_184415889_39	dORF	ENSSSCG00000005054	LW_Spleen	MAPK1IP1L	+	1	63.3657	4.72595	0.0739597
ENSSSCG00000004795_134221934_134222251_105	dORF	ENSSSCG00000004795	LW_Spleen	MEIS2	+	1	5.80022	1.71846	0.237374
ENSSSCG00000023975_130975409_130980645_507	aORF	ENSSSCG00000023975	LW_Spleen	CCDC9B	+	1	5.09334	5.39341	1.06626
ENSSSCG00000005056_184548077_184501182_798	aORF	ENSSSCG00000005056	LW_Spleen	DLGAP5	-	1	4.07063	17.9013	4.61755
ENSSSCG00000004779_131005596_131028162_1194	aORF	ENSSSCG00000004779	LW_Spleen	PLCB2	+	1	0.0557532	1.12414	28.0447
ENSSSCG00000005058_184743699_184703626_492	aORF	ENSSSCG00000005058	LW_Spleen	ATG14	-	1	4.10626	5.51204	1.34568
ENSSSCG00000032949_108733432_108733340_30	dORF	ENSSSCG00000032949	LW_Spleen	APH1B	-	1	11.6802	25.2615	2.38827
ENSSSCG00000026571_108773559_108773479_26	dORF	ENSSSCG00000026571	LW_Spleen	RAB8B	-	1	199.484	10.6454	0.0559313
ENSSSCG00000026571_108775955_108775806_49	dORF	ENSSSCG00000026571	LW_Spleen	RAB8B	-	1	216.994	1.66828	0.00744426
ENSSSCG00000004744_129828790_129812637_893	aORF	ENSSSCG00000004744	LW_Spleen	TYRO3	-	1	4.37893	9.14262	2.15013
ENSSSCG00000023158_108881652_108886162_84	aORF	ENSSSCG00000023158	LW_Spleen	RPS27L	+	1	394.34	50.6262	0.128881
ENSSSCG00000004570_109015871_108987764_326	aORF	ENSSSCG00000004570	LW_Spleen	TPM1	-	1	3.98357	42.4118	11.974
ENSSSCG00000004820_139176953_139168861_764	aORF	ENSSSCG00000004820	LW_Spleen	LINS1	-	1	0.315327	0.144095	0.419779
ENSSSCG00000033800_185398100_185599780_419	aORF	ENSSSCG00000033800	LW_Spleen	PELI2	+	1	7.21566	12.3212	1.67796
ENSSSCG00000004821_139191654_139236932_360	aORF	ENSSSCG00000004821	LW_Spleen	ASB7	+	1	2.9692	0.312178	0.0941855
ENSSSCG00000004826_139836883_139829342_188	aORF	ENSSSCG00000004826	LW_Spleen	SELENOS	-	1	64.8636	184.364	2.84924
ENSSSCG00000004823_139500017_139623383_2012	aORF	ENSSSCG00000004823	LW_Spleen	LRRK1	+	1	9.54206	13.5599	1.40868
ENSSSCG00000004823_139499913_139499957_14	uORF	ENSSSCG00000004823	LW_Spleen	LRRK1	+	1	34.878	38.0737	1.16851
ENSSSCG00000005073_187386672_187450796_1279	aORF	ENSSSCG00000005073	LW_Spleen	ARID4A	+	1	0.262172	0.490813	2.04279
ENSSSCG00000030560_137690405_137390186_1367	aORF	ENSSSCG00000030560	LW_Spleen	IGF1R	-	1	9.29561	47.0316	4.9665
ENSSSCG00000004663_124043245_124043111_44	uORF	ENSSSCG00000004663	LW_Spleen	SEMA6D	-	1	3.86644	2.56567	0.975559
ENSSSCG00000005075_187475022_187485761_152	aORF	ENSSSCG00000005075	LW_Spleen	TOMM20L	+	1	0.359502	0.484573	1.70697
ENSSSCG00000026900_134537976_134302112_287	aORF	ENSSSCG00000026900	LW_Spleen	CDIN1	-	1	2.67677	2.06638	0.79745
ENSSSCG00000027270_187488205_187486204_89	aORF	ENSSSCG00000027270	LW_Spleen	ENSSSCG00000027270	-	1	5.79599	7.04195	1.21268
ENSSSCG00000027270_187486193_187486119_24	dORF	ENSSSCG00000027270	LW_Spleen	ENSSSCG00000027270	-	1	18.866	24.4487	1.37361
ENSSSCG00000020666_129374680_129456827_541	aORF	ENSSSCG00000020666	LW_Spleen	EHD4	+	1	27.7989	69.0256	2.46382
ENSSSCG00000005076_187505295_187505342_15	uORF	ENSSSCG00000005076	LW_Spleen	KIAA0586	+	1	8.4847	6.61509	0.496385
ENSSSCG00000043519_141494692_141495449_159	aORF	ENSSSCG00000043519	LW_Spleen	ENSSSCG00000043519	+	1	5.61842	3.33437	0.583301
ENSSSCG00000004572_109825979_109827097_372	aORF	ENSSSCG00000004572	LW_Spleen	ENSSSCG00000004572	+	1	0.263841	1.03694	5.47784
ENSSSCG00000004830_141637020_141666675_740	aORF	ENSSSCG00000004830	LW_Spleen	ENSSSCG00000004830	+	1	0.219498	0.18765	0.652902
ENSSSCG00000031856_187719489_187728421_844	aORF	ENSSSCG00000031856	LW_Spleen	DACT1	+	1	10.2822	14.2633	1.2958
ENSSSCG00000054906_141870754_141869147_90	aORF	ENSSSCG00000054906	LW_Spleen	ENSSSCG00000054906	-	1	1.05436	1.09628	1.85034
ENSSSCG00000005103_191269732_191284535_550	aORF	ENSSSCG00000005103	LW_Spleen	DET1	+	1	6.47909	2.72936	0.422279
ENSSSCG00000004832_141887641_141920498_48	uORF	ENSSSCG00000004832	LW_Spleen	UBE3A	+	1	47.373	23.4158	0.49616
ENSSSCG00000037343_191321638_191310822_196	aORF	ENSSSCG00000037343	LW_Spleen	MRPS11	-	1	15.5298	0.365552	0.0222554
ENSSSCG00000057430_129533285_129525754_316	aORF	ENSSSCG00000057430	LW_Spleen	JMJD7	-	1	6.23015	4.71173	0.754994
ENSSSCG00000005105_191322023_191331183_279	aORF	ENSSSCG00000005105	LW_Spleen	MRPL46	+	1	14.8773	65.7495	4.4883
ENSSSCG00000005106_191535904_191821242_612	aORF	ENSSSCG00000005106	LW_Spleen	NTRK3	+	1	0.152464	0.233169	4.50115
ENSSSCG00000004840_143296595_143418236_940	aORF	ENSSSCG00000004840	LW_Spleen	OTUD7A	+	1	0.726194	0.799143	1.10661
ENSSSCG00000026006_143540233_143499136_292	aORF	ENSSSCG00000026006	LW_Spleen	KLF13	-	1	22.8859	40.8831	1.83739
ENSSSCG00000026006_143494635_143494354_93	dORF	ENSSSCG00000026006	LW_Spleen	KLF13	-	1	69.6592	1.66916	0.024627
ENSSSCG00000026006_143498321_143497710_203	dORF	ENSSSCG00000026006	LW_Spleen	KLF13	-	1	24.3181	1.79137	0.072559
ENSSSCG00000026006_143493761_143493639_40	dORF	ENSSSCG00000026006	LW_Spleen	KLF13	-	1	73.7162	16.4445	0.237026
ENSSSCG00000035223_137855766_137880694_339	aORF	ENSSSCG00000035223	LW_Spleen	ENSSSCG00000035223	+	1	2.43781	0.231803	0.0793976
ENSSSCG00000005683_269970444_269971989_157	aORF	ENSSSCG00000005683	LW_Spleen	TOR1B	+	1	18.4802	143.933	8.35697
ENSSSCG00000004739_129688139_129594990_3053	aORF	ENSSSCG00000004739	LW_Spleen	MGA	-	1	0.486775	0.378731	0.778803
ENSSSCG00000005749_273523115_273505575_708	aORF	ENSSSCG00000005749	LW_Spleen	BRD3	-	1	0.443786	0.746194	1.74947
ENSSSCG00000005749_273505291_273505172_39	dORF	ENSSSCG00000005749	LW_Spleen	BRD3	-	1	16.7454	8.45833	0.502584
ENSSSCG00000005723_272012311_272077018_529	aORF	ENSSSCG00000005723	LW_Spleen	NTNG2	+	1	0.714055	2.42146	3.31525
ENSSSCG00000004745_129839489_129856667_1393	aORF	ENSSSCG00000004745	LW_Spleen	RPAP1	+	1	0.196972	0.741691	3.8623
ENSSSCG00000005724_272169746_272169678_22	uORF	ENSSSCG00000005724	LW_Spleen	SETX	-	1	21.9952	34.1448	1.57739
ENSSSCG00000005724_272165000_272095778_2661	aORF	ENSSSCG00000005724	LW_Spleen	SETX	-	1	21.0684	34.9592	1.65893
ENSSSCG00000005725_272203901_272180560_751	aORF	ENSSSCG00000005725	LW_Spleen	TTF1	-	1	5.80158	14.2122	2.44335
ENSSSCG00000035284_131199291_131199464_57	dORF	ENSSSCG00000035284	LW_Spleen	BMF	+	1	108.056	1.37308	0.0168116
ENSSSCG00000034518_269985478_269975919_333	aORF	ENSSSCG00000034518	LW_Spleen	TOR1A	-	1	15.3694	88.3723	5.84164
ENSSSCG00000030487_138562667_138562518_49	dORF	ENSSSCG00000030487	LW_Spleen	LYSMD4	-	1	16.0614	1.93152	0.127624
ENSSSCG00000057874_106963141_106963269_42	lORF	ENSSSCG00000057874	LW_Spleen	ENSSSCG00000057874	+	1	32.609	2.41099	0.087074
ENSSSCG00000057874_106963300_106963359_19	lORF	ENSSSCG00000057874	LW_Spleen	ENSSSCG00000057874	+	1	36.5601	20.9049	0.654797
ENSSSCG00000005729_272453937_272385384_729	aORF	ENSSSCG00000005729	LW_Spleen	DDX31	-	1	2.64705	5.87394	2.31643
ENSSSCG00000005731_272454614_272474377_819	aORF	ENSSSCG00000005731	LW_Spleen	GTF3C4	+	1	0.945501	0.361915	0.370653
ENSSSCG00000044690_137008534_136705077_1195	aORF	ENSSSCG00000044690	LW_Spleen	FMN1	-	1	0.230508	0.522924	2.66105
ENSSSCG00000005719_271600721_271496434_1093	aORF	ENSSSCG00000005719	LW_Spleen	RAPGEF1	-	1	11.0566	26.3436	2.41826
ENSSSCG00000027232_137297171_137201989_279	aORF	ENSSSCG00000027232	LW_Spleen	ENSSSCG00000027232	-	1	1.32867	2.13241	1.72623
ENSSSCG00000004787_131486085_131493339_455	aORF	ENSSSCG00000004787	LW_Spleen	GPR176	+	1	0.599423	0.179045	0.295222
ENSSSCG00000035254_135577966_135749013_267	aORF	ENSSSCG00000035254	LW_Spleen	DPH6	+	1	6.9455	12.5383	1.79077
ENSSSCG00000005081_188973233_189080407_1440	aORF	ENSSSCG00000005081	LW_Spleen	LRRC9	+	1	0.0646711	0.0899063	4.2992
ENSSSCG00000004789_131745306_131730888_1170	aORF	ENSSSCG00000004789	LW_Spleen	THBS1	-	1	30.0528	241.832	7.78943
ENSSSCG00000005680_269853399_269902468_255	aORF	ENSSSCG00000005680	LW_Spleen	PRRX2	+	1	5.26361	2.35942	0.520068
ENSSSCG00000005688_269924390_269912406_153	aORF	ENSSSCG00000005688	LW_Spleen	PTGES	-	1	0.674016	4.4535	17.4709
ENSSSCG00000005082_189110552_189110941_129	uORF	ENSSSCG00000005082	LW_Spleen	PCNX4	+	1	3.42027	3.25027	1.04247
ENSSSCG00000004791_132702736_132784000_797	aORF	ENSSSCG00000004791	LW_Spleen	RASGRP1	+	1	0.14533	0.333112	2.4596
ENSSSCG00000005083_189170407_189153763_339	aORF	ENSSSCG00000005083	LW_Spleen	DHRS7	-	1	1.33811	1.47463	1.13933
ENSSSCG00000004799_136125656_136127734_692	aORF	ENSSSCG00000004799	LW_Spleen	ZNF770	+	1	2.28412	1.82834	0.851769
ENSSSCG00000004792_132819213_132789894_428	aORF	ENSSSCG00000004792	LW_Spleen	FAM98B	-	1	7.78827	31.4644	4.06413
ENSSSCG00000005084_189249683_189249778_31	uORF	ENSSSCG00000005084	LW_Spleen	PPM1A	+	1	9.39212	4.32499	0.449424
ENSSSCG00000039393_133015712_133015590_40	uORF	ENSSSCG00000039393	LW_Spleen	SPRED1	-	1	12.1934	4.28187	0.433416
ENSSSCG00000039393_133015582_132907534_443	aORF	ENSSSCG00000039393	LW_Spleen	SPRED1	-	1	14.316	17.2326	1.18927
ENSSSCG00000004806_136498207_136521416_1018	aORF	ENSSSCG00000004806	LW_Spleen	ENSSSCG00000004806	+	1	2.29376	3.05459	1.39676
ENSSSCG00000004834_142412688_142413665_325	aORF	ENSSSCG00000004834	LW_Spleen	NDN	+	1	11.876	22.8644	1.90888
ENSSSCG00000005599_265907147_265929040_370	aORF	ENSSSCG00000005599	LW_Spleen	RABEPK	+	1	0.35312	0.422753	1.17788
ENSSSCG00000005092_189923437_189987236_456	aORF	ENSSSCG00000005092	LW_Spleen	SLC38A6	+	1	0.172388	0.178836	0.983742
ENSSSCG00000005601_265934594_265930394_657	aORF	ENSSSCG00000005601	LW_Spleen	HSPA5	-	1	175.606	1813.54	10.2109
ENSSSCG00000005602_265951056_265951127_23	uORF	ENSSSCG00000005602	LW_Spleen	GAPVD1	+	1	5.90135	18.9736	3.7789
ENSSSCG00000032928_188582434_188580947_495	aORF	ENSSSCG00000032928	LW_Spleen	GPR135	-	1	0.238256	0.169892	0.537169
ENSSSCG00000060612_183915078_183914455_207	lORF	ENSSSCG00000060612	LW_Spleen	ENSSSCG00000060612	-	1	2.76169	1.67544	0.802427
ENSSSCG00000034771_128269397_128256806_357	aORF	ENSSSCG00000034771	LW_Spleen	CCNDBP1	-	1	58.5005	83.8688	1.43186
ENSSSCG00000004718_128489764_128489889_41	uORF	ENSSSCG00000004718	LW_Spleen	TTBK2	+	1	3.14821	16.2176	5.74942
ENSSSCG00000005678_269825957_269828163_222	aORF	ENSSSCG00000005678	LW_Spleen	NTMT1	+	1	1.57293	4.22408	2.8217
ENSSSCG00000004719_128641452_128654897_1228	aORF	ENSSSCG00000004719	LW_Spleen	CDAN1	+	1	4.45976	4.58216	1.01991
ENSSSCG00000022039_128707211_128658717_750	aORF	ENSSSCG00000022039	LW_Spleen	ENSSSCG00000022039	-	1	4.48568	2.19838	0.481736
ENSSSCG00000005679_269834128_269829840_425	aORF	ENSSSCG00000005679	LW_Spleen	ASB6	-	1	0.209166	0.558604	3.22779
ENSSSCG00000044127_128801764_128715231_486	aORF	ENSSSCG00000044127	LW_Spleen	ENSSSCG00000044127	-	1	6.53822	11.2048	1.6409
ENSSSCG00000026425_273121789_273154909_958	aORF	ENSSSCG00000026425	LW_Spleen	ADAMTSL2	+	1	0.924659	2.24036	3.1734
ENSSSCG00000030426_269995323_269986964_289	aORF	ENSSSCG00000030426	LW_Spleen	C9orf78	-	1	36.4519	74.5556	2.09007
ENSSSCG00000029169_266321646_266312657_16	uORF	ENSSSCG00000029169	LW_Spleen	MAPKAP1	-	1	97.7819	12.9072	0.130252
ENSSSCG00000004726_128839433_128845027_239	aORF	ENSSSCG00000004726	LW_Spleen	LRRC57	+	1	33.3406	51.2088	1.55325
ENSSSCG00000036926_266933638_267102506_320	aORF	ENSSSCG00000036926	LW_Spleen	MVB12B	+	1	0.72653	3.90381	6.70067
ENSSSCG00000031426_267459078_267460592_504	aORF	ENSSSCG00000031426	LW_Spleen	ZBTB34	+	1	6.84569	16.8074	2.53578
ENSSSCG00000005608_267672693_267672646_15	uORF	ENSSSCG00000005608	LW_Spleen	ANGPTL2	-	1	50.5173	67.7867	1.27257
ENSSSCG00000005608_267659921_267641262_493	aORF	ENSSSCG00000005608	LW_Spleen	ANGPTL2	-	1	7.6848	53.889	7.79817
ENSSSCG00000004729_129097915_129097853_20	uORF	ENSSSCG00000004729	LW_Spleen	GANC	-	1	19.34	2.41997	0.124982
ENSSSCG00000004729_129097427_129089774_270	aORF	ENSSSCG00000004729	LW_Spleen	GANC	-	1	1.67733	0.465985	0.420227
ENSSSCG00000004729_129097427_129023062_937	aORF	ENSSSCG00000004729	LW_Spleen	GANC	-	1	1.58466	4.8536	3.17116
ENSSSCG00000004746_129875639_129867642_426	aORF	ENSSSCG00000004746	LW_Spleen	ITPKA	-	1	0.469635	1.16146	2.54209
ENSSSCG00000039188_272625653_272497775_497	aORF	ENSSSCG00000039188	LW_Spleen	AK8	-	1	0.235122	0.417629	2.34182
ENSSSCG00000046003_272676237_272670187_25	uORF	ENSSSCG00000046003	LW_Spleen	TSC1	-	1	2.81991	4.22138	1.36919
ENSSSCG00000005706_270858053_270904749_1127	aORF	ENSSSCG00000005706	LW_Spleen	ABL1	+	1	0.0914376	0.0665626	1.07942
ENSSSCG00000005706_270763149_270904749_1146	aORF	ENSSSCG00000005706	LW_Spleen	ABL1	+	1	0.415684	1.11769	2.61179
ENSSSCG00000032110_272743845_272759595_551	aORF	ENSSSCG00000032110	LW_Spleen	ENSSSCG00000032110	+	1	12.9848	29.4748	2.23613
ENSSSCG00000005710_271004501_271069970_1575	aORF	ENSSSCG00000005710	LW_Spleen	LAMC3	+	1	2.84212	15.181	6.14562
ENSSSCG00000004753_130233564_130341473_1566	aORF	ENSSSCG00000004753	LW_Spleen	INO80	+	1	0.298551	0.0557944	0.255637
ENSSSCG00000004755_130386101_130377781_685	aORF	ENSSSCG00000004755	LW_Spleen	DLL4	-	1	1.52952	18.0879	12.228
ENSSSCG00000004755_130377648_130377328_106	dORF	ENSSSCG00000004755	LW_Spleen	DLL4	-	1	3.73122	1.24169	0.257455
ENSSSCG00000004757_130418311_130409707_973	aORF	ENSSSCG00000004757	LW_Spleen	VPS18	-	1	10.8295	28.9121	2.55927
ENSSSCG00000004761_130516464_130511236_399	aORF	ENSSSCG00000004761	LW_Spleen	ZFYVE19	-	1	0.275252	0.678794	13.8403
ENSSSCG00000005711_271104200_271210052_2081	aORF	ENSSSCG00000005711	LW_Spleen	NUP214	+	1	0.47309	3.33311	7.21025
ENSSSCG00000061289_130563488_130559943_13	aORF	ENSSSCG00000061289	LW_Spleen	ENSSSCG00000061289	-	1	465.996	20.8552	0.0454557
ENSSSCG00000061289_130559872_130559825_15	dORF	ENSSSCG00000061289	LW_Spleen	ENSSSCG00000061289	-	1	47.8565	37.817	0.753843
ENSSSCG00000061289_130559814_130559464_116	dORF	ENSSSCG00000061289	LW_Spleen	ENSSSCG00000061289	-	1	73.7003	6.48785	0.0904077
ENSSSCG00000004765_130574802_130590883_470	aORF	ENSSSCG00000004765	LW_Spleen	RMDN3	+	1	0.156581	0.25639	2.44339
ENSSSCG00000004766_130628222_130593299_339	aORF	ENSSSCG00000004766	LW_Spleen	RAD51	-	1	14.09	9.79708	0.639805
ENSSSCG00000042522_130696235_130695321_304	uORF	ENSSSCG00000042522	LW_Spleen	ENSSSCG00000042522	-	1	2.97682	1.80069	0.538874
ENSSSCG00000036700_130746959_130741397_542	aORF	ENSSSCG00000036700	LW_Spleen	RPUSD2	-	1	5.50003	6.66663	1.13506
ENSSSCG00000038033_130755470_130763911_177	aORF	ENSSSCG00000038033	LW_Spleen	CCDC32	+	1	30.5784	62.9169	2.07829
ENSSSCG00000004771_130846965_130845835_351	aORF	ENSSSCG00000004771	LW_Spleen	CHST14	-	1	8.36437	84.5204	10.5159
ENSSSCG00000004666_126078526_126078410_38	dORF	ENSSSCG00000004666	LW_Spleen	SQOR	-	1	116.925	2.53457	0.0236422
ENSSSCG00000037384_126184773_126169119_172	aORF	ENSSSCG00000037384	LW_Spleen	BLOC1S6	-	1	3.23695	1.36314	0.429306
ENSSSCG00000004668_126237151_126237344_27	uORF	ENSSSCG00000004668	LW_Spleen	SLC30A4	+	1	5.83656	5.19834	0.866221
ENSSSCG00000004670_126307946_126304798_127	aORF	ENSSSCG00000004670	LW_Spleen	C15orf48	-	1	38.9284	28.8972	0.814109
ENSSSCG00000004671_126335181_126314974_767	aORF	ENSSSCG00000004671	LW_Spleen	SPATA5L1	-	1	0.157712	0.161163	1.07294
ENSSSCG00000004672_126362035_126377837_423	aORF	ENSSSCG00000004672	LW_Spleen	GATM	+	1	9.75413	24.4256	2.48998
ENSSSCG00000028172_271256930_271244883_283	aORF	ENSSSCG00000028172	LW_Spleen	FAM78A	-	1	32.7913	50.7203	1.47078
ENSSSCG00000028172_271257292_271257239_17	uORF	ENSSSCG00000028172	LW_Spleen	FAM78A	-	1	83.9055	18.1929	0.233986
ENSSSCG00000005713_271269413_271282725_271	aORF	ENSSSCG00000005713	LW_Spleen	PLPP7	+	1	2.12893	2.78284	1.37405
ENSSSCG00000005715_271429216_271429428_70	dORF	ENSSSCG00000005715	LW_Spleen	PRRC2B	+	1	17.1422	3.3483	0.166995
ENSSSCG00000004675_126603031_126572775_1552	aORF	ENSSSCG00000004675	LW_Spleen	DUOX1	-	1	0.0583728	0.103028	2.08173
ENSSSCG00000004676_126620108_126616845_320	aORF	ENSSSCG00000004676	LW_Spleen	DUOXA2	-	1	0.502846	1.51694	3.36041
ENSSSCG00000004679_126700851_126659337_356	aORF	ENSSSCG00000004679	LW_Spleen	SORD	-	1	1.94145	7.33891	3.69054
ENSSSCG00000005717_271453161_271449337_234	aORF	ENSSSCG00000005717	LW_Spleen	UCK1	-	1	0.434962	2.18577	12.4512
ENSSSCG00000024912_273563129_273576267_334	aORF	ENSSSCG00000024912	LW_Spleen	WDR5	+	1	6.58385	31.2585	4.6668
ENSSSCG00000038220_273797490_273797549_19	dORF	ENSSSCG00000038220	LW_Spleen	RXRA	+	1	149.572	7.24121	0.048891
ENSSSCG00000005751_273971971_274082908_1918	aORF	ENSSSCG00000005751	LW_Spleen	COL5A1	+	1	15.4899	133.186	8.85477
ENSSSCG00000061749_126894100_126899409_341	aORF	ENSSSCG00000061749	LW_Spleen	PATL2	+	1	0.531701	0.847004	1.78219
ENSSSCG00000029715_274224728_274260380_452	aORF	ENSSSCG00000029715	LW_Spleen	OLFM1	+	1	0.266449	0.41521	1.50154
ENSSSCG00000005664_269228843_269236930_810	aORF	ENSSSCG00000005664	LW_Spleen	LRRC8A	+	1	9.77026	41.6862	4.32095
ENSSSCG00000005664_269213897_269214052_51	uORF	ENSSSCG00000005664	LW_Spleen	LRRC8A	+	1	8.57532	4.28284	0.542313
ENSSSCG00000005667_269259563_269311797_1708	aORF	ENSSSCG00000005667	LW_Spleen	NUP188	+	1	0.0281325	0.938153	37.6608
ENSSSCG00000035827_127090809_127033857_437	aORF	ENSSSCG00000035827	LW_Spleen	CTDSPL2	-	1	18.9519	25.7421	1.36616
ENSSSCG00000005669_269338125_269362328_592	aORF	ENSSSCG00000005669	LW_Spleen	MIGA2	+	1	5.16122	6.91347	1.32725
ENSSSCG00000005669_269335035_269338065_31	uORF	ENSSSCG00000005669	LW_Spleen	MIGA2	+	1	5.62409	26.177	4.48531
ENSSSCG00000040383_127741608_127755636_439	aORF	ENSSSCG00000040383	LW_Spleen	MFAP1	+	1	29.0868	236.982	8.4588
ENSSSCG00000054394_127760054_127759914_46	uORF	ENSSSCG00000054394	LW_Spleen	HYPK	-	1	2.05761	4.47834	2.41856
ENSSSCG00000054394_127759798_127758622_121	aORF	ENSSSCG00000054394	LW_Spleen	HYPK	-	1	45.044	425.338	9.78514
ENSSSCG00000004699_127781467_127781972_84	uORF	ENSSSCG00000004699	LW_Spleen	ELL3	+	1	10.0198	7.1652	0.71162
ENSSSCG00000004699_127782015_127784328_367	aORF	ENSSSCG00000004699	LW_Spleen	ELL3	+	1	14.9804	18.0077	1.20625
ENSSSCG00000004700_127786129_127786070_19	dORF	ENSSSCG00000004700	LW_Spleen	PDIA3	-	1	472.923	38.5195	0.0801144
ENSSSCG00000004700_127814093_127786177_504	aORF	ENSSSCG00000004700	LW_Spleen	PDIA3	-	1	252.566	4234.66	16.6091
ENSSSCG00000005672_269430293_269430685_130	dORF	ENSSSCG00000005672	LW_Spleen	PTPA	+	1	142.836	1.06552	0.00768572
ENSSSCG00000005672_269430105_269430254_49	dORF	ENSSSCG00000005672	LW_Spleen	PTPA	+	1	73.1287	9.06019	0.129484
ENSSSCG00000005672_269401876_269401926_16	uORF	ENSSSCG00000005672	LW_Spleen	PTPA	+	1	22.0439	362.086	18.2828
ENSSSCG00000023173_273021764_273012611_421	aORF	ENSSSCG00000023173	LW_Spleen	REXO4	-	1	11.5651	11.4198	0.974123
ENSSSCG00000021241_273024227_273055746_1465	aORF	ENSSSCG00000021241	LW_Spleen	ADAMTS13	+	1	0.186632	0.48472	2.50784
ENSSSCG00000031949_127959228_128028549_1926	aORF	ENSSSCG00000031949	LW_Spleen	TP53BP1	+	1	0.166999	0.0810098	0.357811
ENSSSCG00000032106_272955026_272949902_349	aORF	ENSSSCG00000032106	LW_Spleen	SURF6	-	1	4.91427	17.6978	3.60136
ENSSSCG00000031941_272958974_272958900_24	dORF	ENSSSCG00000031941	LW_Spleen	MED22	-	1	10.0961	7.08233	0.659116
ENSSSCG00000031941_272958554_272958516_12	dORF	ENSSSCG00000031941	LW_Spleen	MED22	-	1	34.6148	5.95193	0.163964
ENSSSCG00000035904_272961740_272965571_266	aORF	ENSSSCG00000035904	LW_Spleen	ENSSSCG00000035904	+	1	3584	207.427	0.0585971
ENSSSCG00000035727_272970471_272970065_95	uORF	ENSSSCG00000035727	LW_Spleen	SURF1	-	1	2.35566	1.10166	0.479286
ENSSSCG00000035727_272970065_272965957_293	aORF	ENSSSCG00000035727	LW_Spleen	SURF1	-	1	35.9047	15.417	0.432284
ENSSSCG00000038459_272970590_272974884_258	aORF	ENSSSCG00000038459	LW_Spleen	SURF2	+	1	9.8345	13.5638	1.43087
ENSSSCG00000004709_128085143_128085181_12	uORF	ENSSSCG00000004709	LW_Spleen	ZSCAN29	+	1	6.32861	11.8261	3.42424
ENSSSCG00000004709_128085212_128094617_846	aORF	ENSSSCG00000004709	LW_Spleen	ZSCAN29	+	1	1.81652	3.97481	2.07176
ENSSSCG00000048742_128125799_128126670_39	aORF	ENSSSCG00000048742	LW_Spleen	ENSSSCG00000048742	+	1	12.2999	6.51881	0.616328
ENSSSCG00000063043_130992355_130991894_153	aORF	ENSSSCG00000063043	LW_Spleen	INAFM2	-	1	17.0504	15.5904	0.914612
ENSSSCG00000053436_131034252_131035406_384	aORF	ENSSSCG00000053436	LW_Spleen	ANKRD63	+	1	1.78338	1.74876	0.92647
ENSSSCG00000005611_267942396_267959626_496	aORF	ENSSSCG00000005611	LW_Spleen	ZNF79	+	1	13.3386	12.2543	0.964019
ENSSSCG00000033019_267964763_267964605_52	uORF	ENSSSCG00000033019	LW_Spleen	ENSSSCG00000033019	-	1	50.0135	9.62666	0.184042
ENSSSCG00000004776_130951948_130938401_1400	aORF	ENSSSCG00000004776	LW_Spleen	DISP2	-	1	0.0966437	0.164363	4.06232
ENSSSCG00000004774_130910582_130896488_398	aORF	ENSSSCG00000004774	LW_Spleen	IVD	-	1	26.1691	40.2909	1.5498
ENSSSCG00000005614_268065741_268011729_740	aORF	ENSSSCG00000005614	LW_Spleen	NIBAN2	-	1	10.2588	22.4249	2.15475
ENSSSCG00000005615_268215497_268213986_214	aORF	ENSSSCG00000005615	LW_Spleen	PTRH1	-	1	8.21774	10.1634	1.26631
ENSSSCG00000005616_268217386_268232989_775	aORF	ENSSSCG00000005616	LW_Spleen	TTC16	+	1	0.529897	0.485278	0.947668
ENSSSCG00000005619_268237404_268233661_320	aORF	ENSSSCG00000005619	LW_Spleen	TOR2A	-	1	1.06508	1.87457	1.77111
ENSSSCG00000005620_268270319_268268096_70	uORF	ENSSSCG00000005620	LW_Spleen	SH2D3C	-	1	19.0512	48.939	2.6072
ENSSSCG00000005620_268268079_268267771_102	uORF	ENSSSCG00000005620	LW_Spleen	SH2D3C	-	1	11.4478	27.3353	2.38609
ENSSSCG00000005621_268277083_268280493_372	aORF	ENSSSCG00000005621	LW_Spleen	CDK9	+	1	48.9882	130.383	2.59959
ENSSSCG00000005623_268383573_268383442_43	uORF	ENSSSCG00000005623	LW_Spleen	ENSSSCG00000005623	-	1	2.83844	5.93677	3.78807
ENSSSCG00000005623_268383573_268382511_92	uORF	ENSSSCG00000005623	LW_Spleen	ENSSSCG00000005623	-	1	4.63679	0.818751	0.176078
ENSSSCG00000005623_268382489_268374288_276	aORF	ENSSSCG00000005623	LW_Spleen	ENSSSCG00000005623	-	1	6.8674	1.85306	0.276985
ENSSSCG00000005628_268402336_268401799_38	uORF	ENSSSCG00000005628	LW_Spleen	ST6GALNAC4	-	1	41.7611	26.804	0.641959
ENSSSCG00000032481_268423509_268420917_84	aORF	ENSSSCG00000032481	LW_Spleen	DPM2	-	1	12.0737	19.4955	1.60945
ENSSSCG00000032481_268420645_268420460_61	dORF	ENSSSCG00000032481	LW_Spleen	DPM2	-	1	7.19682	1.49874	0.181319
ENSSSCG00000005631_268464872_268432345_354	aORF	ENSSSCG00000005631	LW_Spleen	EEIG1	-	1	3.9659	16.8901	4.19631
ENSSSCG00000022655_268590836_268586277_372	aORF	ENSSSCG00000022655	LW_Spleen	PTGES2	-	1	9.3153	7.49063	0.8008
ENSSSCG00000022295_268616253_268619331_83	iORF	ENSSSCG00000022295	LW_Spleen	ENSSSCG00000022295	+	1	87.5138	111.58	1.33653
ENSSSCG00000005640_268641266_268620965_860	aORF	ENSSSCG00000005640	LW_Spleen	CIZ1	-	1	2.73232	36.1541	13.5868
ENSSSCG00000032748_268722970_268726247_64	aORF	ENSSSCG00000032748	LW_Spleen	SWI5	+	1	28.5963	44.4943	1.56483
ENSSSCG00000032748_268722911_268722955_14	iORF	ENSSSCG00000032748	LW_Spleen	SWI5	+	1	29.2377	20.9907	0.931089
ENSSSCG00000005645_268756568_268746634_349	aORF	ENSSSCG00000005645	LW_Spleen	TRUB2	-	1	15.8312	12.5665	0.802075
ENSSSCG00000005646_268762639_268763052_137	dORF	ENSSSCG00000005646	LW_Spleen	COQ4	+	1	2.52394	0.737494	0.318906
ENSSSCG00000005646_268756973_268767931_265	aORF	ENSSSCG00000005646	LW_Spleen	COQ4	+	1	9.60254	18.0054	1.87608
ENSSSCG00000005648_268774035_268775743_31	uORF	ENSSSCG00000005648	LW_Spleen	SLC27A4	+	1	12.8959	2.87512	0.225036
ENSSSCG00000005649_268798471_268814522_200	aORF	ENSSSCG00000005649	LW_Spleen	URM1	+	1	14.3859	117.043	8.27117
ENSSSCG00000005649_268813731_268814541_99	dORF	ENSSSCG00000005649	LW_Spleen	URM1	+	1	5.69955	1.87918	0.393432
ENSSSCG00000005654_268948133_268950223_107	uORF	ENSSSCG00000005654	LW_Spleen	SPTAN1	+	1	7.77449	90.3116	12.0731
ENSSSCG00000005655_269030509_269002361_537	aORF	ENSSSCG00000005655	LW_Spleen	DYNC2I2	-	1	3.47012	2.46998	0.701403
ENSSSCG00000005656_269056717_269063494_368	aORF	ENSSSCG00000005656	LW_Spleen	ENSSSCG00000005656	+	1	172.224	1.51054	0.00874411
ENSSSCG00000005656_269050564_269062681_289	aORF	ENSSSCG00000005656	LW_Spleen	ENSSSCG00000005656	+	1	6.6899	23.0391	3.60804
ENSSSCG00000005660_269150889_269151098_69	dORF	ENSSSCG00000005660	LW_Spleen	TBC1D13	+	1	11.9305	1.937	0.172439
ENSSSCG00000005660_269134677_269149958_406	aORF	ENSSSCG00000005660	LW_Spleen	TBC1D13	+	1	0.52841	0.20309	0.456321
ENSSSCG00000005661_269154144_269157724_299	aORF	ENSSSCG00000005661	LW_Spleen	ENDOG	+	1	2.2958	1.42576	0.6214
ENSSSCG00000024341_270012407_270035921_912	aORF	ENSSSCG00000024341	LW_Spleen	USP20	+	1	2.86757	15.1046	5.33892
ENSSSCG00000038868_270190537_270251060_597	aORF	ENSSSCG00000038868	LW_Spleen	GPR107	+	1	11.7445	43.1554	3.80264
ENSSSCG00000005699_270364177_270523127_5146	aORF	ENSSSCG00000005699	LW_Spleen	HMCN2	+	1	0.0292089	0.0909549	3.83484
ENSSSCG00000005666_269259156_269257540_538	aORF	ENSSSCG00000005666	LW_Spleen	DOLK	-	1	6.04682	8.82802	1.53415
ENSSSCG00000005673_269455310_269454099_403	aORF	ENSSSCG00000005673	LW_Spleen	IER5L	-	1	4.21746	5.34503	1.31394
ENSSSCG00000005659_269108163_269090333_766	aORF	ENSSSCG00000005659	LW_Spleen	ZER1	-	1	0.086502	1.39047	19.3565
ENSSSCG00000024623_180571463_180708512_1124	aORF	ENSSSCG00000024623	LW_Spleen	USP25	+	13	17.4443	66.3549	3.81043
ENSSSCG00000012014_182223552_182210284_252	aORF	ENSSSCG00000012014	LW_Spleen	BTG3	-	13	13.0328	26.8184	2.07849
ENSSSCG00000012001_176083114_176083209_31	uORF	ENSSSCG00000012001	LW_Spleen	ROBO1	+	13	6.57087	2.60234	0.386943
ENSSSCG00000012001_176083580_176083675_31	uORF	ENSSSCG00000012001	LW_Spleen	ROBO1	+	13	9.26043	4.94275	0.623366
ENSSSCG00000012002_177966296_177369577_1439	aORF	ENSSSCG00000012002	LW_Spleen	ROBO2	-	13	0.04243	0.0573582	1.29688
ENSSSCG00000012006_179225552_179307112_1296	aORF	ENSSSCG00000012006	LW_Spleen	ENSSSCG00000012006	+	13	0.129911	0.213274	1.32418
ENSSSCG00000021038_179831087_179830959_42	uORF	ENSSSCG00000021038	LW_Spleen	NRIP1	-	13	17.0016	29.8523	1.69265
ENSSSCG00000021038_179830802_179827407_1131	aORF	ENSSSCG00000021038	LW_Spleen	NRIP1	-	13	12.573	41.7309	3.36084
ENSSSCG00000021038_179830870_179830823_15	iORF	ENSSSCG00000021038	LW_Spleen	NRIP1	-	13	17.524	44.4886	3.66355
ENSSSCG00000021038_179842543_179831129_28	uORF	ENSSSCG00000021038	LW_Spleen	NRIP1	-	13	18.9494	320.586	17.232
ENSSSCG00000021038_179842641_179842543_32	uORF	ENSSSCG00000021038	LW_Spleen	NRIP1	-	13	3.46667	43.9969	13.0028
ENSSSCG00000033025_182408017_182379311_297	aORF	ENSSSCG00000033025	LW_Spleen	C21orf91	-	13	8.75776	108.306	12.5056
ENSSSCG00000012018_182805034_182825430_273	aORF	ENSSSCG00000012018	LW_Spleen	CHODL	+	13	12.301	1.05508	0.0705536
ENSSSCG00000012018_182804876_182804920_14	uORF	ENSSSCG00000012018	LW_Spleen	CHODL	+	13	432.601	9.24745	0.0201233
ENSSSCG00000012018_182815067_182825557_239	aORF	ENSSSCG00000012018	LW_Spleen	CHODL	+	13	20.4609	10.675	0.423837
ENSSSCG00000011493_45401607_45491722_893	aORF	ENSSSCG00000011493	LW_Spleen	ATXN7	+	13	2.22418	3.12028	1.40813
ENSSSCG00000011494_45527148_45506448_389	aORF	ENSSSCG00000011494	LW_Spleen	PSMD6	-	13	63.1843	139.634	2.21124
ENSSSCG00000035818_42228680_41465121_149	aORF	ENSSSCG00000035818	LW_Spleen	FHIT	-	13	1.49085	25.7739	30.6305
ENSSSCG00000054111_43133551_43314478_185	aORF	ENSSSCG00000054111	LW_Spleen	ENSSSCG00000054111	+	13	2.56375	3.28333	2.24738
ENSSSCG00000011498_47907309_47907939_51	dORF	ENSSSCG00000011498	LW_Spleen	SLC25A26	+	13	1.54372	7.37823	8.68497
ENSSSCG00000011499_48026763_47910417_1112	aORF	ENSSSCG00000011499	LW_Spleen	LRIG1	-	13	2.58541	5.39317	2.34498
ENSSSCG00000011499_48026989_48026924_21	uORF	ENSSSCG00000011499	LW_Spleen	LRIG1	-	13	16.6096	5.0592	0.220086
ENSSSCG00000011500_48487026_48497178_601	aORF	ENSSSCG00000011500	LW_Spleen	KBTBD8	+	13	6.54954	13.087	1.97551
ENSSSCG00000011501_49090393_48824797_432	aORF	ENSSSCG00000011501	LW_Spleen	SUCLG2	-	13	41.4416	120.882	2.91809
ENSSSCG00000033199_50301696_50149273_135	aORF	ENSSSCG00000033199	LW_Spleen	TAFA4	-	13	0.671023	0.813394	1.18744
ENSSSCG00000011504_50436159_50435275_27	uORF	ENSSSCG00000011504	LW_Spleen	EOGT	-	13	5.87909	6.12438	0.933986
ENSSSCG00000011504_50435096_50434571_17	uORF	ENSSSCG00000011504	LW_Spleen	EOGT	-	13	20.0422	5.37947	0.355768
ENSSSCG00000011510_50477090_50447289_1096	aORF	ENSSSCG00000011510	LW_Spleen	TMF1	-	13	0.605432	1.44188	2.53098
ENSSSCG00000011510_50447004_50446963_13	dORF	ENSSSCG00000011510	LW_Spleen	TMF1	-	13	12.2058	9.55829	0.762448
ENSSSCG00000056902_65117868_65130886_151	aORF	ENSSSCG00000056902	LW_Spleen	CAV3	+	13	3.05576	5.99042	1.84382
ENSSSCG00000039010_70539147_70600628_349	aORF	ENSSSCG00000039010	LW_Spleen	WNT7A	+	13	0.721165	3.78622	5.32729
ENSSSCG00000036136_61528278_61532183_412	aORF	ENSSSCG00000036136	LW_Spleen	BHLHE40	+	13	12.6432	173.005	13.8785
ENSSSCG00000011535_61640671_61687986_214	aORF	ENSSSCG00000011535	LW_Spleen	ARL8B	+	13	0.547437	1.40346	5.02495
ENSSSCG00000011610_70931562_71006071_1895	aORF	ENSSSCG00000011610	LW_Spleen	NUP210	+	13	0.0823302	0.28445	2.96363
ENSSSCG00000011610_70917583_71006071_1921	aORF	ENSSSCG00000011610	LW_Spleen	NUP210	+	13	0.519695	0.314265	0.587459
ENSSSCG00000011542_65723056_65747076_506	aORF	ENSSSCG00000011542	LW_Spleen	THUMPD3	+	13	13.8514	23.5207	1.71012
ENSSSCG00000011540_65802816_65802896_26	uORF	ENSSSCG00000011540	LW_Spleen	SETD5	+	13	10.43	58.2597	5.93942
ENSSSCG00000011540_65802924_65850147_1469	aORF	ENSSSCG00000011540	LW_Spleen	SETD5	+	13	0.141255	0.0846249	0.777875
ENSSSCG00000011549_66039426_66051357_185	aORF	ENSSSCG00000011549	LW_Spleen	ENSSSCG00000011549	+	13	7.80748	8.45661	1.0956
ENSSSCG00000011550_66051313_66044898_308	aORF	ENSSSCG00000011550	LW_Spleen	CAMK1	-	13	18.3084	31.8011	1.74954
ENSSSCG00000011552_66080100_66080171_23	uORF	ENSSSCG00000011552	LW_Spleen	TTLL3	+	13	10.3561	75.4878	7.4775
ENSSSCG00000011552_66102552_66123395_484	aORF	ENSSSCG00000011552	LW_Spleen	TTLL3	+	13	0.334819	0.44878	1.20745
ENSSSCG00000011552_66095856_66123499_827	aORF	ENSSSCG00000011552	LW_Spleen	TTLL3	+	13	0.889498	4.60766	5.23013
ENSSSCG00000011551_66078865_66068002_432	aORF	ENSSSCG00000011551	LW_Spleen	TADA3	-	13	42.8763	71.1646	1.65532
ENSSSCG00000011561_66207937_66204206_974	aORF	ENSSSCG00000011561	LW_Spleen	PRRT3	-	13	0.121271	0.0990002	1.24927
ENSSSCG00000011562_66241758_66222251_261	aORF	ENSSSCG00000011562	LW_Spleen	EMC3	-	13	145.272	127.521	0.877234
ENSSSCG00000011565_66315514_66323758_103	aORF	ENSSSCG00000011565	LW_Spleen	BRK1	+	13	249.314	2017.81	8.15165
ENSSSCG00000011565_66323918_66324037_39	dORF	ENSSSCG00000011565	LW_Spleen	BRK1	+	13	595.491	2.71467	0.00515125
ENSSSCG00000011567_66334708_66340466_166	aORF	ENSSSCG00000011567	LW_Spleen	ENSSSCG00000011567	+	13	23.1422	149.224	6.45041
ENSSSCG00000011567_66341341_66341490_49	dORF	ENSSSCG00000011567	LW_Spleen	ENSSSCG00000011567	+	13	75.6861	5.05797	0.0663125
ENSSSCG00000011569_66422710_66439890_619	aORF	ENSSSCG00000011569	LW_Spleen	TATDN2	+	13	13.6734	5.52658	0.406061
ENSSSCG00000011569_66422436_66422510_24	iORF	ENSSSCG00000011569	LW_Spleen	TATDN2	+	13	54.9829	25.7975	0.451084
ENSSSCG00000011604_70417498_70428128_138	aORF	ENSSSCG00000011604	LW_Spleen	CHCHD4	+	13	35.7372	60.4604	1.69443
ENSSSCG00000011575_67437841_67437888_15	uORF	ENSSSCG00000011575	LW_Spleen	ATG7	+	13	10.7556	247.258	26.1283
ENSSSCG00000011575_67429271_67429351_26	uORF	ENSSSCG00000011575	LW_Spleen	ATG7	+	13	2.9511	2.89605	2.07951
ENSSSCG00000033000_68190850_68184572_224	aORF	ENSSSCG00000033000	LW_Spleen	TIMP4	-	13	1.60517	1.31972	1.86287
ENSSSCG00000011581_68534755_68524710_221	aORF	ENSSSCG00000011581	LW_Spleen	MKRN2OS	-	13	0.674993	0.524118	0.757446
ENSSSCG00000024453_68657664_68657611_17	uORF	ENSSSCG00000024453	LW_Spleen	RAF1	-	13	96.8349	208.051	2.19199
ENSSSCG00000011582_68758834_68786399_1236	aORF	ENSSSCG00000011582	LW_Spleen	CAND2	+	13	0.212643	1.57006	7.23489
ENSSSCG00000035811_68791953_68788303_135	aORF	ENSSSCG00000035811	LW_Spleen	RPL32	-	13	3859.09	688.571	0.177304
ENSSSCG00000011587_68813811_68794719_576	aORF	ENSSSCG00000011587	LW_Spleen	EFCAB12	-	13	0.414492	0.26336	0.831388
ENSSSCG00000011593_69224061_69040094_651	aORF	ENSSSCG00000011593	LW_Spleen	TMCC1	-	13	9.60479	10.5575	1.12432
ENSSSCG00000011593_69290091_69228819_48	uORF	ENSSSCG00000011593	LW_Spleen	TMCC1	-	13	6.49157	3.63004	0.533332
ENSSSCG00000036643_69406074_69406115_13	uORF	ENSSSCG00000036643	LW_Spleen	RBSN	+	13	25.3051	12.0235	0.502317
ENSSSCG00000036643_69406164_69431889_761	aORF	ENSSSCG00000036643	LW_Spleen	RBSN	+	13	7.88511	11.659	1.48822
ENSSSCG00000034318_69441241_69462571_173	aORF	ENSSSCG00000034318	LW_Spleen	MRPS25	+	13	3.5447	2.46888	0.71941
ENSSSCG00000034318_69463187_69463300_37	dORF	ENSSSCG00000034318	LW_Spleen	MRPS25	+	13	4.01049	3.71315	0.882315
ENSSSCG00000011594_69508749_69470697_596	aORF	ENSSSCG00000011594	LW_Spleen	NR2C2	-	13	1.29819	1.96904	1.53515
ENSSSCG00000011598_69723915_69595373_1476	aORF	ENSSSCG00000011598	LW_Spleen	FGD5	-	13	0.24989	0.0991378	0.404962
ENSSSCG00000040702_69909973_69898814_359	aORF	ENSSSCG00000040702	LW_Spleen	CCDC174	-	13	7.9808	19.8486	2.51935
ENSSSCG00000027812_71299939_71364638_962	aORF	ENSSSCG00000027812	LW_Spleen	IQSEC1	+	13	0.187146	0.249433	1.57634
ENSSSCG00000027812_71255665_71364638_963	aORF	ENSSSCG00000027812	LW_Spleen	IQSEC1	+	13	0.199266	0.427728	2.3479
ENSSSCG00000024552_71491976_71423231_1100	aORF	ENSSSCG00000024552	LW_Spleen	CFAP92	-	13	0.170706	0.204199	0.879547
ENSSSCG00000011746_109032264_109054903_661	aORF	ENSSSCG00000011746	LW_Spleen	SKIL	+	13	8.776	56.8911	6.50462
ENSSSCG00000036114_109499364_109495888_121	aORF	ENSSSCG00000036114	LW_Spleen	ENSSSCG00000036114	-	13	317.994	136.76	0.441505
ENSSSCG00000011739_106542555_106542502_17	uORF	ENSSSCG00000011739	LW_Spleen	PDCD10	-	13	15.5074	23.7634	1.364
ENSSSCG00000011739_106542608_106542552_18	uORF	ENSSSCG00000011739	LW_Spleen	PDCD10	-	13	8.15313	48.0346	6.04468
ENSSSCG00000011741_106894553_106816404_677	aORF	ENSSSCG00000011741	LW_Spleen	GOLIM4	-	13	0.212518	4.26199	33.681
ENSSSCG00000011741_106894843_106894724_39	uORF	ENSSSCG00000011741	LW_Spleen	GOLIM4	-	13	20.85	18.2872	0.866733
ENSSSCG00000011743_108335503_107754658_1239	aORF	ENSSSCG00000011743	LW_Spleen	MECOM	-	13	0.0730651	0.148509	1.70663
ENSSSCG00000029608_108660486_108688307_398	aORF	ENSSSCG00000029608	LW_Spleen	SEC62	+	13	0.163599	1.67187	10.6912
ENSSSCG00000035883_108789223_108790239_338	aORF	ENSSSCG00000035883	LW_Spleen	GPR160	+	13	0.223611	0.721613	5.82093
ENSSSCG00000011745_108913355_108995392_572	aORF	ENSSSCG00000011745	LW_Spleen	PRKCI	+	13	8.12448	13.6662	1.70519
ENSSSCG00000028905_110051915_109648328_1360	aORF	ENSSSCG00000028905	LW_Spleen	TNIK	-	13	0.880059	0.495859	0.569204
ENSSSCG00000011752_110657122_110928465_1177	aORF	ENSSSCG00000011752	LW_Spleen	FNDC3B	+	13	15.2338	41.6876	2.81287
ENSSSCG00000020906_111024292_111024242_16	dORF	ENSSSCG00000020906	LW_Spleen	GHSR	-	13	148.642	6.26703	0.0366632
ENSSSCG00000020906_111023519_111023442_25	dORF	ENSSSCG00000020906	LW_Spleen	GHSR	-	13	67.3559	8.09871	0.100068
ENSSSCG00000020906_111022832_111022797_11	dORF	ENSSSCG00000020906	LW_Spleen	GHSR	-	13	227.45	33.6519	0.125973
ENSSSCG00000011755_111207163_111148838_408	aORF	ENSSSCG00000011755	LW_Spleen	NCEH1	-	13	5.91569	20.2113	3.43614
ENSSSCG00000026579_96654968_96879731_693	aORF	ENSSSCG00000026579	LW_Spleen	LEKR1	+	13	0.227321	0.4856	2.67874
ENSSSCG00000029352_97002415_96986782_526	aORF	ENSSSCG00000029352	LW_Spleen	CCNL1	-	13	15.6343	35.2966	2.22353
ENSSSCG00000011727_97273724_97278961_382	aORF	ENSSSCG00000011727	LW_Spleen	PTX3	+	13	0.321427	4.44061	26.0458
ENSSSCG00000011756_112036053_112721890_823	aORF	ENSSSCG00000011756	LW_Spleen	NLGN1	+	13	0.111098	0.354044	4.37005
ENSSSCG00000024205_94156441_94289725_872	aORF	ENSSSCG00000024205	LW_Spleen	ARHGEF26	+	13	1.18517	1.68258	1.64895
ENSSSCG00000011747_109075717_109089050_207	aORF	ENSSSCG00000011747	LW_Spleen	CLDN11	+	13	0.822862	2.04179	4.9453
ENSSSCG00000024916_94350251_94301943_1012	aORF	ENSSSCG00000024916	LW_Spleen	DHX36	-	13	0.199662	4.46838	23.7597
ENSSSCG00000031098_78970000_78959351_539	aORF	ENSSSCG00000031098	LW_Spleen	DBR1	-	13	12.2527	18.1674	1.49308
ENSSSCG00000025316_95723735_95658997_751	aORF	ENSSSCG00000025316	LW_Spleen	SLC33A1	-	13	0.281535	1.36888	4.99566
ENSSSCG00000030567_96390095_96377195_185	aORF	ENSSSCG00000030567	LW_Spleen	SSR3	-	13	199.934	176.518	0.886264
ENSSSCG00000027646_96496511_96496555_14	uORF	ENSSSCG00000027646	LW_Spleen	TIPARP	+	13	26.843	11.5126	0.478533
ENSSSCG00000027646_96499602_96523302_655	aORF	ENSSSCG00000027646	LW_Spleen	TIPARP	+	13	24.0797	62.9045	2.60501
ENSSSCG00000011997_168568762_168535446_207	aORF	ENSSSCG00000011997	LW_Spleen	CHMP2B	-	13	0.405477	20.0362	58.2009
ENSSSCG00000011733_100077829_100077797_10	uORF	ENSSSCG00000011733	LW_Spleen	IFT80	-	13	4.70901	32.817	11.4304
ENSSSCG00000034645_167803351_167797700_311	aORF	ENSSSCG00000034645	LW_Spleen	C3orf38	-	13	56.1591	143.144	2.53544
ENSSSCG00000036885_167895653_167810763_1130	aORF	ENSSSCG00000036885	LW_Spleen	ZNF654	-	13	5.13424	16.0485	3.07553
ENSSSCG00000032182_167898869_167899372_167	aORF	ENSSSCG00000032182	LW_Spleen	CGGBP1	+	13	46.5057	302.897	6.59477
ENSSSCG00000032182_167896922_167896990_22	uORF	ENSSSCG00000032182	LW_Spleen	CGGBP1	+	13	44.9067	18.237	0.408929
ENSSSCG00000032182_167896797_167896874_25	uORF	ENSSSCG00000032182	LW_Spleen	CGGBP1	+	13	78.2157	51.6073	0.665
ENSSSCG00000027432_165823060_165765502_339	aORF	ENSSSCG00000027432	LW_Spleen	NSUN3	-	13	9.09092	9.60947	1.09504
ENSSSCG00000011732_100122382_100121171_403	aORF	ENSSSCG00000011732	LW_Spleen	TRIM59	-	13	3.84239	2.22759	0.573428
ENSSSCG00000021774_100775072_100774077_331	aORF	ENSSSCG00000021774	LW_Spleen	B3GALNT1	-	13	13.842	34.1758	2.51294
ENSSSCG00000011720_92547942_92548079_45	uORF	ENSSSCG00000011720	LW_Spleen	MBNL1	+	13	174.33	251.883	1.43634
ENSSSCG00000011720_92695505_92695561_18	dORF	ENSSSCG00000011720	LW_Spleen	MBNL1	+	13	341.988	81.7396	0.242041
ENSSSCG00000011720_92693361_92693708_115	dORF	ENSSSCG00000011720	LW_Spleen	MBNL1	+	13	75.4636	4.67893	0.0633454
ENSSSCG00000011720_92547113_92547154_13	uORF	ENSSSCG00000011720	LW_Spleen	MBNL1	+	13	24.3408	6.89977	0.28343
ENSSSCG00000011720_92516366_92516416_16	uORF	ENSSSCG00000011720	LW_Spleen	MBNL1	+	13	74.7299	453.376	6.6489
ENSSSCG00000011720_92513242_92547560_40	uORF	ENSSSCG00000011720	LW_Spleen	MBNL1	+	13	73.9741	93.5641	1.25278
ENSSSCG00000058656_92992038_92993153_371	aORF	ENSSSCG00000058656	LW_Spleen	P2RY1	+	13	1.06362	0.911035	0.921884
ENSSSCG00000058656_92991559_92991675_38	uORF	ENSSSCG00000058656	LW_Spleen	P2RY1	+	13	3.57681	5.34911	1.41728
ENSSSCG00000033185_76992681_76992722_13	uORF	ENSSSCG00000033185	LW_Spleen	PPP2R3A	+	13	11.2228	11.9739	1.12911
ENSSSCG00000033185_76992895_76993032_45	uORF	ENSSSCG00000033185	LW_Spleen	PPP2R3A	+	13	13.9223	3.89733	0.265765
ENSSSCG00000011650_77180667_77180596_23	uORF	ENSSSCG00000011650	LW_Spleen	MSL2	-	13	39.7536	12.7705	0.333659
ENSSSCG00000011650_77180046_77150125_577	aORF	ENSSSCG00000011650	LW_Spleen	MSL2	-	13	19.8263	12.4007	0.632249
ENSSSCG00000020984_98441559_98435546_222	aORF	ENSSSCG00000020984	LW_Spleen	LXN	-	13	46.7251	53.7209	1.15715
ENSSSCG00000028623_98461949_98461803_48	dORF	ENSSSCG00000028623	LW_Spleen	RARRES1	-	13	137.179	4.12682	0.0330333
ENSSSCG00000028623_98474192_98462195_129	aORF	ENSSSCG00000028623	LW_Spleen	RARRES1	-	13	115.602	1509.78	14.0249
ENSSSCG00000030227_167958650_167957655_331	aORF	ENSSSCG00000030227	LW_Spleen	HTR1F	-	13	0.192697	1.75014	11.3038
ENSSSCG00000011729_99067915_99632438_485	aORF	ENSSSCG00000011729	LW_Spleen	ENSSSCG00000011729	+	13	2.62275	3.09754	1.18674
ENSSSCG00000022105_92122557_92128249_318	aORF	ENSSSCG00000022105	LW_Spleen	SUCNR1	+	13	13.9441	63.3918	4.72487
ENSSSCG00000038366_93308112_93308663_183	aORF	ENSSSCG00000038366	LW_Spleen	RAP2B	+	13	68.4303	63.1605	0.93282
ENSSSCG00000045498_96643811_96646218_81	lORF	ENSSSCG00000045498	LW_Spleen	ENSSSCG00000045498	+	13	1.85126	0.964158	0.737504
ENSSSCG00000048257_96944562_96944759_65	lORF	ENSSSCG00000048257	LW_Spleen	ENSSSCG00000048257	+	13	8.52764	5.87815	0.400125
ENSSSCG00000052282_99756391_99756302_29	lORF	ENSSSCG00000052282	LW_Spleen	ENSSSCG00000052282	-	13	54.6944	39.0743	0.657128
ENSSSCG00000052282_99754471_99754400_23	lORF	ENSSSCG00000052282	LW_Spleen	ENSSSCG00000052282	-	13	26.4305	7.20416	0.274849
ENSSSCG00000052282_99751630_99751370_86	lORF	ENSSSCG00000052282	LW_Spleen	ENSSSCG00000052282	-	13	36.4745	130.697	3.54986
ENSSSCG00000053584_99786244_99766971_76	lORF	ENSSSCG00000053584	LW_Spleen	ENSSSCG00000053584	-	13	51.9887	6.58871	0.116693
ENSSSCG00000042151_100441899_100441699_66	lORF	ENSSSCG00000042151	LW_Spleen	ENSSSCG00000042151	-	13	18.5581	81.816	4.3043
ENSSSCG00000021508_77857194_77858366_390	aORF	ENSSSCG00000021508	LW_Spleen	SLC35G2	+	13	0.197516	0.113287	1.60815
ENSSSCG00000025701_77920347_77940107_377	aORF	ENSSSCG00000025701	LW_Spleen	NCK1	+	13	2.714	6.42165	2.33135
ENSSSCG00000027443_79165408_79207895_208	aORF	ENSSSCG00000027443	LW_Spleen	MRAS	+	13	4.9088	1.85354	0.344014
ENSSSCG00000027505_79246063_79295297_881	aORF	ENSSSCG00000027505	LW_Spleen	ESYT3	+	13	0.628133	1.07743	1.97962
ENSSSCG00000023814_79404490_79411614_178	aORF	ENSSSCG00000023814	LW_Spleen	FAIM	+	13	4.24682	14.255	3.63624
ENSSSCG00000021203_79610644_79610600_14	uORF	ENSSSCG00000021203	LW_Spleen	PIK3CB	-	13	4.1022	202.767	62.5425
ENSSSCG00000031557_73254928_73110122_228	aORF	ENSSSCG00000031557	LW_Spleen	CHCHD6	-	13	28.4434	23.2411	0.805799
ENSSSCG00000023929_73292810_73336267_513	aORF	ENSSSCG00000023929	LW_Spleen	TXNRD3	+	13	0.413471	1.12007	2.77729
ENSSSCG00000023929_73276361_73296100_159	iORF	ENSSSCG00000023929	LW_Spleen	TXNRD3	+	13	8.10108	7.19216	0.80414
ENSSSCG00000028724_192249246_192265094_220	aORF	ENSSSCG00000028724	LW_Spleen	N6AMT1	+	13	0.247833	1.23714	5.31013
ENSSSCG00000011630_73776320_73777372_350	aORF	ENSSSCG00000011630	LW_Spleen	ACKR4	+	13	3.08383	2.04047	1.4709
ENSSSCG00000011631_73831183_73831350_55	uORF	ENSSSCG00000011631	LW_Spleen	UBA5	+	13	1.51715	2.46859	3.23291
ENSSSCG00000011631_73831366_73831560_64	uORF	ENSSSCG00000011631	LW_Spleen	UBA5	+	13	1.66031	2.50599	1.73205
ENSSSCG00000011631_73831916_73831978_20	uORF	ENSSSCG00000011631	LW_Spleen	UBA5	+	13	7.25557	54.5924	8.40702
ENSSSCG00000011631_73831809_73831871_20	uORF	ENSSSCG00000011631	LW_Spleen	UBA5	+	13	6.18759	37.5866	5.75612
ENSSSCG00000057067_192368525_192366813_290	aORF	ENSSSCG00000057067	LW_Spleen	RWDD2B	-	13	4.4307	6.1844	1.37499
ENSSSCG00000057067_192373837_192369442_27	uORF	ENSSSCG00000057067	LW_Spleen	RWDD2B	-	13	7.32424	7.1531	1.64343
ENSSSCG00000027594_192380672_192406170_822	aORF	ENSSSCG00000027594	LW_Spleen	USP16	+	13	0.0711904	1.38787	21.6542
ENSSSCG00000011632_73900952_73859557_1329	aORF	ENSSSCG00000011632	LW_Spleen	NPHP3	-	13	2.1809	2.79763	1.21319
ENSSSCG00000026761_192423368_192407979_549	aORF	ENSSSCG00000026761	LW_Spleen	CCT8	-	13	135.216	187.732	1.39262
ENSSSCG00000027294_74705818_74718895_263	aORF	ENSSSCG00000027294	LW_Spleen	CDV3	+	13	52.1514	95.4781	1.84258
ENSSSCG00000021966_74845554_74768941_1523	aORF	ENSSSCG00000021966	LW_Spleen	TOPBP1	-	13	11.5219	15.6785	1.3131
ENSSSCG00000038281_192519344_192533863_90	aORF	ENSSSCG00000038281	LW_Spleen	MAP3K7CL	+	13	3.13859	6.94312	2.14335
ENSSSCG00000011639_75008821_75008967_48	dORF	ENSSSCG00000011639	LW_Spleen	SRPRB	+	13	143.601	2.39074	0.0164824
ENSSSCG00000011639_74976092_75008480_271	aORF	ENSSSCG00000011639	LW_Spleen	SRPRB	+	13	0.46869	20.0247	73.5961
ENSSSCG00000036503_75074885_75016528_254	aORF	ENSSSCG00000036503	LW_Spleen	RAB6B	-	13	0.370207	0.884112	6.15673
ENSSSCG00000038399_189285290_189281520_108	aORF	ENSSSCG00000038399	LW_Spleen	ATP5PF	-	13	320.043	480.072	1.53191
ENSSSCG00000011641_75107964_75107869_31	dORF	ENSSSCG00000011641	LW_Spleen	SLCO2A1	-	13	15.9567	4.24758	0.286285
ENSSSCG00000011641_75189660_75108540_644	aORF	ENSSSCG00000011641	LW_Spleen	SLCO2A1	-	13	0.61452	30.0821	58.6995
ENSSSCG00000037655_189299960_189324044_442	aORF	ENSSSCG00000037655	LW_Spleen	GABPA	+	13	0.126638	2.55909	29.0191
ENSSSCG00000037655_189297214_189324044_436	aORF	ENSSSCG00000037655	LW_Spleen	GABPA	+	13	1.29872	7.82495	6.28512
ENSSSCG00000011643_75505196_75492710_774	aORF	ENSSSCG00000011643	LW_Spleen	AMOTL2	-	13	0.785151	2.41569	3.08055
ENSSSCG00000033057_75604260_75600070_74	aORF	ENSSSCG00000033057	LW_Spleen	ANAPC13	-	13	140.366	859.38	6.24384
ENSSSCG00000012029_192680095_192693762_742	aORF	ENSSSCG00000012029	LW_Spleen	BACH1	+	13	17.1831	17.3584	1.0127
ENSSSCG00000012026_190285720_190278105_946	aORF	ENSSSCG00000012026	LW_Spleen	ADAMTS1	-	13	0.88541	0.841461	0.983978
ENSSSCG00000012027_190412346_190412305_13	uORF	ENSSSCG00000012027	LW_Spleen	ADAMTS5	-	13	18.0842	107.434	6.6297
ENSSSCG00000012027_190413015_190412797_72	uORF	ENSSSCG00000012027	LW_Spleen	ADAMTS5	-	13	2.08771	25.325	12.7566
ENSSSCG00000012027_190411700_190364032_929	aORF	ENSSSCG00000012027	LW_Spleen	ADAMTS5	-	13	6.72789	18.042	2.70122
ENSSSCG00000024000_71505168_71505362_64	uORF	ENSSSCG00000024000	LW_Spleen	ENSSSCG00000024000	+	13	1.49769	1.43374	0.796179
ENSSSCG00000031176_71561108_71561629_173	aORF	ENSSSCG00000031176	LW_Spleen	GP9	+	13	0.821676	12.6128	17.5
ENSSSCG00000037568_71596169_71567486_210	aORF	ENSSSCG00000037568	LW_Spleen	RAB43	-	13	31.7941	87.9722	2.77701
ENSSSCG00000038900_71622591_71601986_386	aORF	ENSSSCG00000038900	LW_Spleen	ISY1	-	13	6.73167	2.05798	0.294276
ENSSSCG00000040879_71635493_71635440_17	dORF	ENSSSCG00000040879	LW_Spleen	CNBP	-	13	271.354	5.1231	0.0166638
ENSSSCG00000040879_71637081_71635528_167	aORF	ENSSSCG00000040879	LW_Spleen	CNBP	-	13	130.708	327.659	2.50922
ENSSSCG00000037935_189959951_189959859_30	dORF	ENSSSCG00000037935	LW_Spleen	CYYR1	-	13	6.02531	10.6131	1.83603
ENSSSCG00000037935_189959720_189959514_68	dORF	ENSSSCG00000037935	LW_Spleen	CYYR1	-	13	8.95583	1.63186	0.185019
ENSSSCG00000037935_189960112_189960020_30	dORF	ENSSSCG00000037935	LW_Spleen	CYYR1	-	13	5.51299	4.31923	0.796937
ENSSSCG00000037935_190066216_189960403_152	aORF	ENSSSCG00000037935	LW_Spleen	CYYR1	-	13	2.03477	11.3482	6.262
ENSSSCG00000011616_71730072_71730152_26	dORF	ENSSSCG00000011616	LW_Spleen	COPG1	+	13	69.8645	3.88602	0.0683293
ENSSSCG00000011616_71707216_71730018_839	aORF	ENSSSCG00000011616	LW_Spleen	COPG1	+	13	0.205066	0.960776	4.59397
ENSSSCG00000059843_189135218_189135403_61	lORF	ENSSSCG00000059843	LW_Spleen	ENSSSCG00000059843	+	13	4.16696	9.35018	2.41579
ENSSSCG00000046895_190287381_190287446_21	lORF	ENSSSCG00000046895	LW_Spleen	ENSSSCG00000046895	+	13	5.77784	4.54597	0.928849
ENSSSCG00000011615_71797630_71778558_252	aORF	ENSSSCG00000011615	LW_Spleen	RAB7A	-	13	9.9359	1.06611	0.0941197
ENSSSCG00000035037_206465245_206456650_787	aORF	ENSSSCG00000035037	LW_Spleen	SIK1	-	13	12.1215	43.1883	3.48928
ENSSSCG00000022568_205731992_205712565_454	aORF	ENSSSCG00000022568	LW_Spleen	TMPRSS3	-	13	0.137282	0.425852	4.44692
ENSSSCG00000040779_206226606_206206609_569	aORF	ENSSSCG00000040779	LW_Spleen	CBS	-	13	7.58463	3.9685	0.520219
ENSSSCG00000022246_207115846_207107352_463	aORF	ENSSSCG00000022246	LW_Spleen	ENSSSCG00000022246	-	13	5.50323	1.20788	0.246994
ENSSSCG00000022246_207107355_207107185_56	dORF	ENSSSCG00000022246	LW_Spleen	ENSSSCG00000022246	-	13	51.0737	11.3823	0.226955
ENSSSCG00000011618_71990221_71996011_480	aORF	ENSSSCG00000011618	LW_Spleen	GATA2	+	13	0.27368	0.533674	2.16219
ENSSSCG00000028741_207132538_207119503_382	aORF	ENSSSCG00000028741	LW_Spleen	DNMT3L	-	13	0.376234	0.425252	1.20363
ENSSSCG00000011621_72269715_72256180_476	aORF	ENSSSCG00000011621	LW_Spleen	SEC61A1	-	13	30.126	131.099	4.34637
ENSSSCG00000011621_72255789_72255634_51	dORF	ENSSSCG00000011621	LW_Spleen	SEC61A1	-	13	273.917	0.880207	0.00326666
ENSSSCG00000011622_72353660_72300945_600	aORF	ENSSSCG00000011622	LW_Spleen	KBTBD12	-	13	0.480514	0.799976	1.64088
ENSSSCG00000030696_208004471_208004412_19	uORF	ENSSSCG00000030696	LW_Spleen	ENSSSCG00000030696	-	13	3.57363	266.959	73.7797
ENSSSCG00000030696_208003114_207986625_507	aORF	ENSSSCG00000030696	LW_Spleen	ENSSSCG00000030696	-	13	2.1672	2.50613	1.16256
ENSSSCG00000028197_207167404_207191238_780	aORF	ENSSSCG00000028197	LW_Spleen	PFKL	+	13	1.29444	2.87271	2.29462
ENSSSCG00000024827_72579144_72574375_437	aORF	ENSSSCG00000024827	LW_Spleen	ABTB1	-	13	8.7782	11.2984	1.30624
ENSSSCG00000024500_207204638_207197165_257	aORF	ENSSSCG00000024500	LW_Spleen	CFAP410	-	13	9.91603	16.6506	1.66369
ENSSSCG00000061599_71761492_71760848_214	aORF	ENSSSCG00000061599	LW_Spleen	H1-10	-	13	105.607	61.1827	0.603403
ENSSSCG00000023762_207216624_207261277_1489	aORF	ENSSSCG00000023762	LW_Spleen	TRPM2	+	13	2.33728	10.6924	4.55649
ENSSSCG00000033653_206257238_206244910_239	aORF	ENSSSCG00000033653	LW_Spleen	U2AF1	-	13	130.846	347.33	2.6681
ENSSSCG00000012089_207691430_207721559_20	uORF	ENSSSCG00000012089	LW_Spleen	ADARB1	+	13	10.3752	8.61737	0.794512
ENSSSCG00000012084_205217025_205176752_1111	aORF	ENSSSCG00000012084	LW_Spleen	PRDM15	-	13	1.32541	4.87714	3.6092
ENSSSCG00000011949_157388327_157360877_860	aORF	ENSSSCG00000011949	LW_Spleen	CEP97	-	13	3.18865	4.34781	1.37849
ENSSSCG00000022988_207412098_207286306_669	aORF	ENSSSCG00000022988	LW_Spleen	TSPEAR	-	13	0.11968	0.44539	4.17751
ENSSSCG00000011953_157422270_157458578_1052	aORF	ENSSSCG00000011953	LW_Spleen	ZBTB11	+	13	11.4262	17.3131	1.52364
ENSSSCG00000011529_59712115_59732002_434	aORF	ENSSSCG00000011529	LW_Spleen	TRNT1	+	13	12.0341	20.1042	1.68098
ENSSSCG00000036491_157491172_157484390_40	aORF	ENSSSCG00000036491	LW_Spleen	PCNP	-	13	2.74882	2.47786	1.10749
ENSSSCG00000036491_157491172_157474808_178	aORF	ENSSSCG00000036491	LW_Spleen	PCNP	-	13	44.337	140.899	3.18496
ENSSSCG00000011956_157501716_157500469_415	aORF	ENSSSCG00000011956	LW_Spleen	TRMT10C	-	13	5.94971	13.835	2.42137
ENSSSCG00000028677_157520825_157508901_377	aORF	ENSSSCG00000028677	LW_Spleen	ENSSSCG00000028677	-	13	0.718935	0.426238	0.675192
ENSSSCG00000023806_60394967_60426966_68	uORF	ENSSSCG00000023806	LW_Spleen	LRRN1	+	13	6.69366	11.6171	1.31102
ENSSSCG00000023806_60427079_60429220_713	aORF	ENSSSCG00000023806	LW_Spleen	LRRN1	+	13	9.01118	43.6605	4.77692
ENSSSCG00000011531_60916251_60925342_306	aORF	ENSSSCG00000011531	LW_Spleen	ENSSSCG00000011531	+	13	8.13792	4.76171	0.569197
ENSSSCG00000011532_60947531_60947451_26	dORF	ENSSSCG00000011532	LW_Spleen	SUMF1	-	13	124.007	1.73628	0.0128655
ENSSSCG00000031273_157675915_157759266_1155	aORF	ENSSSCG00000031273	LW_Spleen	IMPG2	+	13	2.05559	0.821443	0.423038
ENSSSCG00000027675_52350723_52350406_105	dORF	ENSSSCG00000027675	LW_Spleen	FOXP1	-	13	9.09502	1.52879	0.158025
ENSSSCG00000022486_153696595_153696786_63	dORF	ENSSSCG00000022486	LW_Spleen	CBLB	+	13	9.00356	25.4007	2.54414
ENSSSCG00000011946_153997886_153997836_16	uORF	ENSSSCG00000011946	LW_Spleen	ALCAM	-	13	23.5887	10.6358	0.527794
ENSSSCG00000034493_160191913_160161101_298	aORF	ENSSSCG00000034493	LW_Spleen	ST3GAL6	-	13	0.943642	0.846773	0.681256
ENSSSCG00000034493_160224321_160204369_46	uORF	ENSSSCG00000034493	LW_Spleen	ST3GAL6	-	13	21.1576	2.11286	0.117184
ENSSSCG00000022506_208295570_208312437_1028	aORF	ENSSSCG00000022506	LW_Spleen	COL6A1	+	13	0.279542	32.8479	191.493
ENSSSCG00000011516_53123123_53085685_222	aORF	ENSSSCG00000011516	LW_Spleen	EIF4E3	-	13	4.47386	40.6102	9.54642
ENSSSCG00000011950_157330509_157300008_541	aORF	ENSSSCG00000011950	LW_Spleen	NXPE3	-	13	5.11897	7.41633	1.44535
ENSSSCG00000011527_59153014_59639576_1024	aORF	ENSSSCG00000011527	LW_Spleen	CNTN4	+	13	0.496107	0.287056	0.629644
ENSSSCG00000027165_207471729_207469912_65	uORF	ENSSSCG00000027165	LW_Spleen	UBE2G2	-	13	1.31463	11.2096	8.94418
ENSSSCG00000027165_207469332_207446133_167	aORF	ENSSSCG00000027165	LW_Spleen	UBE2G2	-	13	26.524	57.3245	2.1849
ENSSSCG00000035795_207484139_207476441_101	aORF	ENSSSCG00000035795	LW_Spleen	SUMO3	-	13	124.112	296.467	2.39389
ENSSSCG00000031249_207499867_207495539_205	aORF	ENSSSCG00000031249	LW_Spleen	PTTG1IP	-	13	40.7454	83.5721	2.09265
ENSSSCG00000031249_207494922_207494872_16	dORF	ENSSSCG00000031249	LW_Spleen	PTTG1IP	-	13	96.4074	10.4481	0.107556
ENSSSCG00000054999_205353008_205349805_839	aORF	ENSSSCG00000054999	LW_Spleen	ZBTB21	-	13	1.23582	2.98127	2.51652
ENSSSCG00000025053_53809494_53727821_226	aORF	ENSSSCG00000025053	LW_Spleen	RYBP	-	13	11.5151	39.0126	3.45245
ENSSSCG00000011518_54180622_54073885_579	aORF	ENSSSCG00000011518	LW_Spleen	SHQ1	-	13	8.8185	13.49	1.56836
ENSSSCG00000011519_54205582_54297366_443	aORF	ENSSSCG00000011519	LW_Spleen	GXYLT2	+	13	0.59106	4.04427	6.8198
ENSSSCG00000011521_54904610_54660523_1066	aORF	ENSSSCG00000011521	LW_Spleen	PDZRN3	-	13	0.687924	1.02278	1.84817
ENSSSCG00000012076_204798638_204798679_13	uORF	ENSSSCG00000012076	LW_Spleen	MX2	+	13	40.8212	51.8719	1.24566
ENSSSCG00000012076_204805342_204829385_685	aORF	ENSSSCG00000012076	LW_Spleen	MX2	+	13	0.315041	2.49962	7.39626
ENSSSCG00000012076_204805342_204829376_670	aORF	ENSSSCG00000012076	LW_Spleen	MX2	+	13	0.291738	10.8798	34.8137
ENSSSCG00000011522_55926395_55650649_1027	aORF	ENSSSCG00000011522	LW_Spleen	CNTN3	-	13	1.66301	1.76325	1.12304
ENSSSCG00000011965_158439786_158418404_275	aORF	ENSSSCG00000011965	LW_Spleen	TMEM45A	-	13	2.91806	4.60713	1.91906
ENSSSCG00000012077_204861823_204868557_261	aORF	ENSSSCG00000012077	LW_Spleen	MX1	+	13	6.03517	3.56718	0.48928
ENSSSCG00000011968_158653076_158632065_283	aORF	ENSSSCG00000011968	LW_Spleen	NIT2	-	13	0.225144	1.10957	3.61204
ENSSSCG00000036580_53152062_53153192_376	aORF	ENSSSCG00000036580	LW_Spleen	GPR27	+	13	5.79974	2.73714	0.495674
ENSSSCG00000027745_205624798_205624962_54	dORF	ENSSSCG00000027745	LW_Spleen	ABCG1	+	13	21.8482	7.00546	0.318986
ENSSSCG00000027745_205562058_205624136_679	aORF	ENSSSCG00000027745	LW_Spleen	ABCG1	+	13	0.417458	0.862285	2.16267
ENSSSCG00000030486_158729066_158666651_735	aORF	ENSSSCG00000030486	LW_Spleen	TBC1D23	-	13	0.205178	3.39803	21.4063
ENSSSCG00000027357_206710554_206706279_98	aORF	ENSSSCG00000027357	LW_Spleen	CSTB	-	13	141.919	238.577	1.67699
ENSSSCG00000037061_206722689_206735772_447	aORF	ENSSSCG00000037061	LW_Spleen	RRP1	+	13	21.4726	42.5523	1.92525
ENSSSCG00000011970_159191989_158924647_41	uORF	ENSSSCG00000011970	LW_Spleen	CMSS1	-	13	12.7022	8.37455	0.76484
ENSSSCG00000011972_159068913_159182818_1180	aORF	ENSSSCG00000011972	LW_Spleen	FILIP1L	+	13	5.0358	26.6373	5.17183
ENSSSCG00000034501_162335663_162354102_464	aORF	ENSSSCG00000034501	LW_Spleen	RIOX2	+	13	18.2339	31.3663	1.70297
ENSSSCG00000022895_162478576_162355991_2951	aORF	ENSSSCG00000022895	LW_Spleen	CRYBG3	-	13	7.38945	20.6592	2.81334
ENSSSCG00000038081_206884568_206904375_376	aORF	ENSSSCG00000038081	LW_Spleen	AGPAT3	+	13	0.925895	2.16095	2.55476
ENSSSCG00000058669_160389338_160388250_362	aORF	ENSSSCG00000058669	LW_Spleen	GPR15	-	13	1.47584	16.5754	11.3422
ENSSSCG00000039085_206936495_207010170_1259	aORF	ENSSSCG00000039085	LW_Spleen	TRAPPC10	+	13	6.95645	10.2981	1.48492
ENSSSCG00000022164_206627799_206545832_334	aORF	ENSSSCG00000022164	LW_Spleen	ENSSSCG00000022164	-	13	0.219795	2.9287	35.6222
ENSSSCG00000021698_206629261_206651056_755	aORF	ENSSSCG00000021698	LW_Spleen	RRP1B	+	13	0.264425	0.0961717	0.390156
ENSSSCG00000034758_206676892_206698808_382	aORF	ENSSSCG00000034758	LW_Spleen	PDXK	+	13	14.6045	40.5695	2.7865
ENSSSCG00000028571_207561007_207587746_218	aORF	ENSSSCG00000028571	LW_Spleen	SLX9	+	13	22.9909	14.4554	0.621947
ENSSSCG00000029511_205744475_205785981_685	aORF	ENSSSCG00000029511	LW_Spleen	UBASH3A	+	13	0.615595	4.84756	8.63977
ENSSSCG00000012087_205848151_205897650_532	aORF	ENSSSCG00000012087	LW_Spleen	SLC37A1	+	13	1.07155	0.129572	0.127781
ENSSSCG00000030016_205938412_206034771_529	aORF	ENSSSCG00000030016	LW_Spleen	PDE9A	+	13	3.07223	9.88454	3.1536
ENSSSCG00000023078_206094241_206075342_416	aORF	ENSSSCG00000023078	LW_Spleen	WDR4	-	13	0.170805	1.25792	10.3395
ENSSSCG00000021991_206111429_206123914_110	aORF	ENSSSCG00000021991	LW_Spleen	ENSSSCG00000021991	+	13	36.8317	82.2634	2.2229
ENSSSCG00000053846_207271416_207272189_257	aORF	ENSSSCG00000053846	LW_Spleen	LRRC3	+	13	0.817521	3.47649	3.9029
ENSSSCG00000048463_207672393_207672241_50	lORF	ENSSSCG00000048463	LW_Spleen	ENSSSCG00000048463	-	13	8.06179	1.46692	0.184133
ENSSSCG00000036855_81788120_81788245_41	dORF	ENSSSCG00000036855	LW_Spleen	SLC25A36	+	13	63.0895	1.45911	0.0253086
ENSSSCG00000011695_88935165_88935197_10	uORF	ENSSSCG00000011695	LW_Spleen	AGTR1	+	13	111.988	140.181	1.36759
ENSSSCG00000011695_88978381_88979460_359	aORF	ENSSSCG00000011695	LW_Spleen	AGTR1	+	13	74.67	71.4269	0.954846
ENSSSCG00000011695_88945089_88945130_13	uORF	ENSSSCG00000011695	LW_Spleen	AGTR1	+	13	160.051	40.2734	0.191772
ENSSSCG00000011695_88979537_88979590_17	dORF	ENSSSCG00000011695	LW_Spleen	AGTR1	+	13	273.829	37.5493	0.116727
ENSSSCG00000011694_89044314_89088208_417	aORF	ENSSSCG00000011694	LW_Spleen	CPB1	+	13	0.121026	2.11558	28.0052
ENSSSCG00000011179_985153_1023879_348	aORF	ENSSSCG00000011179	LW_Spleen	MRPL3	+	13	24.817	46.4331	1.9871
ENSSSCG00000032424_1127942_1126490_196	aORF	ENSSSCG00000032424	LW_Spleen	NUDT16	-	13	5.71188	9.01518	1.58192
ENSSSCG00000012050_198107752_198107666_28	dORF	ENSSSCG00000012050	LW_Spleen	RCAN1	-	13	27.3106	2.95182	0.0954036
ENSSSCG00000011182_1436702_1436770_22	uORF	ENSSSCG00000011182	LW_Spleen	ASTE1	+	13	15.3882	15.9921	1.10605
ENSSSCG00000011698_89258999_89259052_17	dORF	ENSSSCG00000011698	LW_Spleen	GYG1	+	13	384.464	11.8635	0.0233715
ENSSSCG00000011183_1579585_1579457_42	uORF	ENSSSCG00000011183	LW_Spleen	ATP2C1	-	13	52.9959	9.89678	0.19459
ENSSSCG00000011183_1579409_1462231_918	aORF	ENSSSCG00000011183	LW_Spleen	ATP2C1	-	13	0.102183	0.161547	1.0989
ENSSSCG00000029094_1732233_1813030_1302	aORF	ENSSSCG00000029094	LW_Spleen	PIK3R4	+	13	8.85343	17.3397	1.98561
ENSSSCG00000029094_1813509_1815142_96	dORF	ENSSSCG00000029094	LW_Spleen	PIK3R4	+	13	13.6596	21.9088	1.54593
ENSSSCG00000011704_89889187_89746016_398	aORF	ENSSSCG00000011704	LW_Spleen	WWTR1	-	13	8.14283	215.282	26.9356
ENSSSCG00000011704_89744288_89744181_35	dORF	ENSSSCG00000011704	LW_Spleen	WWTR1	-	13	44.7152	4.98316	0.123554
ENSSSCG00000037430_1948530_1819082_2156	aORF	ENSSSCG00000037430	LW_Spleen	COL6A6	-	13	1.21513	12.3163	9.45347
ENSSSCG00000037430_1819029_1818979_16	dORF	ENSSSCG00000037430	LW_Spleen	COL6A6	-	13	61.8201	6.90868	0.127437
ENSSSCG00000011699_89360977_89408803_1003	aORF	ENSSSCG00000011699	LW_Spleen	HPS3	+	13	2.34631	3.09614	1.30718
ENSSSCG00000011186_2135557_2046403_2337	aORF	ENSSSCG00000011186	LW_Spleen	COL6A5	-	13	0.32777	1.51758	4.90129
ENSSSCG00000011700_89463185_89402535_1094	aORF	ENSSSCG00000011700	LW_Spleen	CP	-	13	0.59069	0.492139	1.1754
ENSSSCG00000038948_202468721_202481492_470	aORF	ENSSSCG00000038948	LW_Spleen	ETS2	+	13	18.4395	362.871	19.7859
ENSSSCG00000012066_201935842_201936969_375	aORF	ENSSSCG00000012066	LW_Spleen	KCNJ15	+	13	0.173149	0.265297	0.877248
ENSSSCG00000021511_147623334_147642859_179	aORF	ENSSSCG00000021511	LW_Spleen	GCSAM	+	13	9.79632	32.7422	3.5354
ENSSSCG00000037110_203412646_203478934_62	aORF	ENSSSCG00000037110	LW_Spleen	PCP4	+	13	22.2279	71.5532	3.17189
ENSSSCG00000011933_148578631_148510059_549	aORF	ENSSSCG00000011933	LW_Spleen	NECTIN3	-	13	6.69518	6.57978	1.24806
ENSSSCG00000011933_148526302_148456433_299	aORF	ENSSSCG00000011933	LW_Spleen	NECTIN3	-	13	2.44292	1.59178	0.702541
ENSSSCG00000029811_3992912_4200898_1128	aORF	ENSSSCG00000029811	LW_Spleen	PLCL2	+	13	47.9699	77.4568	1.61579
ENSSSCG00000025468_89513342_89482518_1043	aORF	ENSSSCG00000025468	LW_Spleen	CPHL1	-	13	0.0777437	0.115858	1.08683
ENSSSCG00000011701_89549159_89528220_201	aORF	ENSSSCG00000011701	LW_Spleen	TM4SF18	-	13	23.2373	32.5114	1.38817
ENSSSCG00000012049_198051860_198051471_129	aORF	ENSSSCG00000012049	LW_Spleen	KCNE1	-	13	6.84509	5.63107	0.952362
ENSSSCG00000011199_4444172_4225483_592	aORF	ENSSSCG00000011199	LW_Spleen	TBC1D5	-	13	0.108467	5.24943	49.9262
ENSSSCG00000033018_89592967_89592824_47	dORF	ENSSSCG00000033018	LW_Spleen	TM4SF1	-	13	26.4878	1.85544	0.114943
ENSSSCG00000033018_89599845_89593180_202	aORF	ENSSSCG00000033018	LW_Spleen	TM4SF1	-	13	1.76267	1.20679	0.742102
ENSSSCG00000037381_202962740_202977527_174	aORF	ENSSSCG00000037381	LW_Spleen	GET1	+	13	0.816916	3.08302	3.92635
ENSSSCG00000011212_12337069_12506417_446	aORF	ENSSSCG00000011212	LW_Spleen	RARB	+	13	1.47061	3.86318	2.9646
ENSSSCG00000011705_89969489_89963001_199	aORF	ENSSSCG00000011705	LW_Spleen	COMMD2	-	13	52.0211	112.973	2.1944
ENSSSCG00000011213_12575565_12575494_23	uORF	ENSSSCG00000011213	LW_Spleen	TOP2B	-	13	49.3489	60.245	1.35134
ENSSSCG00000011213_12575042_12508063_1614	aORF	ENSSSCG00000011213	LW_Spleen	TOP2B	-	13	24.8478	59.4172	2.43447
ENSSSCG00000026981_197738929_197756396_110	aORF	ENSSSCG00000026981	LW_Spleen	MRPS6	+	13	79.5977	166.644	1.9834
ENSSSCG00000030697_2452389_2503517_813	aORF	ENSSSCG00000030697	LW_Spleen	CAPN7	+	13	5.71838	12.7	2.20648
ENSSSCG00000034167_197712019_197714175_718	aORF	ENSSSCG00000034167	LW_Spleen	SLC5A3	+	13	9.99121	59.5602	6.09481
ENSSSCG00000034167_197711927_197711968_13	uORF	ENSSSCG00000034167	LW_Spleen	SLC5A3	+	13	47.2854	35.6129	0.734371
ENSSSCG00000056685_148087176_148039645_341	aORF	ENSSSCG00000056685	LW_Spleen	PLCXD2	-	13	0.289105	0.36962	1.65756
ENSSSCG00000024938_2585448_2506598_453	aORF	ENSSSCG00000024938	LW_Spleen	SH3BP5	-	13	34.1254	246.435	6.89369
ENSSSCG00000011216_13327766_13419019_30	uORF	ENSSSCG00000011216	LW_Spleen	LRRC3B	+	13	5.04857	13.3569	2.16086
ENSSSCG00000011216_13419127_13419906_259	aORF	ENSSSCG00000011216	LW_Spleen	LRRC3B	+	13	3.59094	3.09002	0.78608
ENSSSCG00000030260_90183177_90179126_229	aORF	ENSSSCG00000030260	LW_Spleen	ENSSSCG00000030260	-	13	9.39075	124.537	13.617
ENSSSCG00000030260_90179023_90178799_74	dORF	ENSSSCG00000030260	LW_Spleen	ENSSSCG00000030260	-	13	21.2126	7.74241	0.39371
ENSSSCG00000027820_147478398_147475712_277	aORF	ENSSSCG00000027820	LW_Spleen	CD200	-	13	0.376435	3.85902	9.59512
ENSSSCG00000027820_147485443_147469544_301	aORF	ENSSSCG00000027820	LW_Spleen	CD200	-	13	0.630668	1.00419	2.1406
ENSSSCG00000027820_147466768_147466625_47	dORF	ENSSSCG00000027820	LW_Spleen	CD200	-	13	9.06098	6.43722	0.730895
ENSSSCG00000012034_195004976_194946170_36	uORF	ENSSSCG00000012034	LW_Spleen	TIAM1	-	13	15.4281	16.4069	1.02534
ENSSSCG00000011708_90641547_90690363_760	aORF	ENSSSCG00000011708	LW_Spleen	TSC22D2	+	13	5.08051	10.7872	2.1085
ENSSSCG00000011708_90641363_90641401_12	uORF	ENSSSCG00000011708	LW_Spleen	TSC22D2	+	13	28.9868	61.6223	2.29995
ENSSSCG00000058735_90761010_90759349_66	aORF	ENSSSCG00000058735	LW_Spleen	SERP1	-	13	311.881	2882.46	9.24507
ENSSSCG00000026622_2655096_2667974_276	aORF	ENSSSCG00000026622	LW_Spleen	EAF1	+	13	7.54082	39.3339	5.20198
ENSSSCG00000011218_14042838_13937712_1205	aORF	ENSSSCG00000011218	LW_Spleen	SLC4A7	-	13	0.430186	0.32611	0.862501
ENSSSCG00000021355_195326649_195335170_155	aORF	ENSSSCG00000021355	LW_Spleen	SOD1	+	13	281.438	1202.84	4.32422
ENSSSCG00000021355_195335321_195335359_12	dORF	ENSSSCG00000021355	LW_Spleen	SOD1	+	13	292.235	4.80169	0.0185921
ENSSSCG00000021023_195396059_195395997_20	uORF	ENSSSCG00000021023	LW_Spleen	SCAF4	-	13	7.78837	52.9432	6.79398
ENSSSCG00000011192_2840758_2840579_59	uORF	ENSSSCG00000011192	LW_Spleen	HACL1	-	13	3.56948	8.75336	2.44017
ENSSSCG00000034515_147508714_147500365_299	aORF	ENSSSCG00000034515	LW_Spleen	ENSSSCG00000034515	-	13	1.69446	0.675549	0.378903
ENSSSCG00000011193_2840457_2840630_57	uORF	ENSSSCG00000011193	LW_Spleen	BTD	+	13	4.6991	33.3433	7.10066
ENSSSCG00000011193_2882713_2900330_514	aORF	ENSSSCG00000011193	LW_Spleen	BTD	+	13	3.30487	21.7565	6.3281
ENSSSCG00000011193_2901069_2901296_75	dORF	ENSSSCG00000011193	LW_Spleen	BTD	+	13	5.96927	11.825	1.87784
ENSSSCG00000029392_195530129_195663902_714	aORF	ENSSSCG00000029392	LW_Spleen	HUNK	+	13	2.20006	7.2793	3.13221
ENSSSCG00000034229_195928262_195914083_236	aORF	ENSSSCG00000034229	LW_Spleen	MIS18A	-	13	14.648	28.3761	1.82295
ENSSSCG00000040843_195951288_195973243_186	aORF	ENSSSCG00000040843	LW_Spleen	ENSSSCG00000040843	+	13	5.60197	79.8908	16.137
ENSSSCG00000032024_196047741_195975346_2255	aORF	ENSSSCG00000032024	LW_Spleen	URB1	-	13	1.82579	6.58994	3.55196
ENSSSCG00000053786_90818443_90833113_48	aORF	ENSSSCG00000053786	LW_Spleen	SELENOT	+	13	67.7132	237.582	3.45257
ENSSSCG00000053786_90833141_90839216_137	aORF	ENSSSCG00000053786	LW_Spleen	SELENOT	+	13	94.2759	39.9422	0.410721
ENSSSCG00000053786_90840236_90840394_52	dORF	ENSSSCG00000053786	LW_Spleen	SELENOT	+	13	108.322	7.58771	0.0681603
ENSSSCG00000011943_151812077_151812021_18	iORF	ENSSSCG00000011943	LW_Spleen	BBX	-	13	38.0186	27.9325	0.733651
ENSSSCG00000011943_151723205_151723149_18	dORF	ENSSSCG00000011943	LW_Spleen	BBX	-	13	32.4059	7.39673	0.214468
ENSSSCG00000011943_152001698_151887287_43	uORF	ENSSSCG00000011943	LW_Spleen	BBX	-	13	32.2115	11.5533	0.343433
ENSSSCG00000031388_90971087_90951859_324	aORF	ENSSSCG00000031388	LW_Spleen	SIAH2	-	13	12.5311	36.4493	2.91936
ENSSSCG00000031388_90951846_90951703_47	dORF	ENSSSCG00000031388	LW_Spleen	SIAH2	-	13	11.801	2.04983	0.190963
ENSSSCG00000012037_196371117_196338042_916	aORF	ENSSSCG00000012037	LW_Spleen	PAXBP1	-	13	8.26855	32.0698	3.7968
ENSSSCG00000011942_151484641_151484673_10	dORF	ENSSSCG00000011942	LW_Spleen	CD47	+	13	406.342	33.8752	0.0834864
ENSSSCG00000012046_197989539_197994959_58	aORF	ENSSSCG00000012046	LW_Spleen	SMIM11	+	13	73.6726	26.3204	0.362703
ENSSSCG00000012071_203330114_203371368_366	aORF	ENSSSCG00000012071	LW_Spleen	ENSSSCG00000012071	+	13	1.33736	1.08423	0.547908
ENSSSCG00000036844_91383468_91382509_319	aORF	ENSSSCG00000036844	LW_Spleen	GPR171	-	13	25.529	23.9077	0.800734
ENSSSCG00000011712_91399950_91398934_338	aORF	ENSSSCG00000011712	LW_Spleen	P2RY14	-	13	3.43641	8.42782	2.42477
ENSSSCG00000032162_91512355_91511354_333	aORF	ENSSSCG00000032162	LW_Spleen	P2RY13	-	13	29.3463	73.4325	3.01412
ENSSSCG00000011713_91524785_91523769_338	aORF	ENSSSCG00000011713	LW_Spleen	P2RY12	-	13	1.64991	7.76635	4.73117
ENSSSCG00000011717_91676860_91625909_2601	aORF	ENSSSCG00000011717	LW_Spleen	IGSF10	-	13	0.697708	2.02094	4.5354
ENSSSCG00000041289_196853606_196884237_362	aORF	ENSSSCG00000041289	LW_Spleen	IL10RB	+	13	10.667	65.2917	6.12954
ENSSSCG00000033115_196951157_196951261_34	dORF	ENSSSCG00000033115	LW_Spleen	IFNAR1	+	13	95.734	1.96673	0.0201756
ENSSSCG00000033115_196949619_196949753_44	dORF	ENSSSCG00000033115	LW_Spleen	IFNAR1	+	13	43.4753	4.67104	0.117725
ENSSSCG00000034378_197007438_197035005_369	aORF	ENSSSCG00000034378	LW_Spleen	IFNGR2	+	13	121.157	67.8224	0.574695
ENSSSCG00000034624_197049226_197049071_51	dORF	ENSSSCG00000034624	LW_Spleen	TMEM50B	-	13	53.7395	1.44201	0.0284575
ENSSSCG00000034624_197067534_197049696_158	aORF	ENSSSCG00000034624	LW_Spleen	TMEM50B	-	13	6.23238	113.4	19.1824
ENSSSCG00000023842_150666399_150632259_181	aORF	ENSSSCG00000023842	LW_Spleen	TRAT1	-	13	0.626915	4.93162	7.87898
ENSSSCG00000023842_150631013_150630981_10	dORF	ENSSSCG00000023842	LW_Spleen	TRAT1	-	13	84.7703	102.957	1.33141
ENSSSCG00000028192_197113464_197112304_386	aORF	ENSSSCG00000028192	LW_Spleen	DNAJC28	-	13	0.932247	6.41496	6.75927
ENSSSCG00000011939_150717166_150718264_111	aORF	ENSSSCG00000011939	LW_Spleen	RETNLB	+	13	1.51565	0.693906	0.640138
ENSSSCG00000011940_150933536_150933453_27	uORF	ENSSSCG00000011940	LW_Spleen	DZIP3	-	13	2.51254	3.23191	1.67793
ENSSSCG00000011940_150907673_150798371_1210	aORF	ENSSSCG00000011940	LW_Spleen	DZIP3	-	13	1.31879	3.89084	2.91291
ENSSSCG00000023674_197162156_197177595_2301	aORF	ENSSSCG00000023674	LW_Spleen	SON	+	13	0.287255	0.16662	0.675214
ENSSSCG00000033593_150934165_150962903_908	aORF	ENSSSCG00000033593	LW_Spleen	CIP2A	+	13	5.62866	9.57842	1.58601
ENSSSCG00000027089_197203733_197194234_562	aORF	ENSSSCG00000027089	LW_Spleen	DONSON	-	13	1.71393	0.683177	0.433561
ENSSSCG00000022073_82145401_82146961_47	uORF	ENSSSCG00000022073	LW_Spleen	ZBTB38	+	13	5.50048	26.7205	5.21519
ENSSSCG00000022073_82110458_82110508_16	uORF	ENSSSCG00000022073	LW_Spleen	ZBTB38	+	13	16.9324	14.9067	0.99548
ENSSSCG00000011672_82230188_82349767_849	aORF	ENSSSCG00000011672	LW_Spleen	RASA2	+	13	9.32437	19.897	2.13383
ENSSSCG00000029774_82554550_82554591_13	dORF	ENSSSCG00000029774	LW_Spleen	RNF7	+	13	99.4488	5.40721	0.060375
ENSSSCG00000029774_82548620_82554373_90	aORF	ENSSSCG00000029774	LW_Spleen	RNF7	+	13	32.0198	113.37	3.79697
ENSSSCG00000011675_82580322_82630021_550	aORF	ENSSSCG00000011675	LW_Spleen	GRK7	+	13	0.285313	1.42824	11.9187
ENSSSCG00000011197_3396174_3396206_10	uORF	ENSSSCG00000011197	LW_Spleen	OXNAD1	+	13	122.383	35.6295	0.306182
ENSSSCG00000011197_3402222_3402350_42	uORF	ENSSSCG00000011197	LW_Spleen	OXNAD1	+	13	13.2139	4.4868	0.311013
ENSSSCG00000011197_3404660_3436674_309	aORF	ENSSSCG00000011197	LW_Spleen	OXNAD1	+	13	12.7458	11.8629	0.942703
ENSSSCG00000037647_82757237_82757088_49	dORF	ENSSSCG00000037647	LW_Spleen	TFDP2	-	13	4.01649	1.57133	0.661785
ENSSSCG00000037647_82893370_82893335_11	uORF	ENSSSCG00000037647	LW_Spleen	TFDP2	-	13	7.39351	10.9778	3.38622
ENSSSCG00000011198_3674843_3656078_29	uORF	ENSSSCG00000011198	LW_Spleen	RFTN1	-	13	36.4536	10.1041	0.284917
ENSSSCG00000012042_197519514_197509398_213	aORF	ENSSSCG00000012042	LW_Spleen	ATP5PO	-	13	0.963701	0.382597	0.356939
ENSSSCG00000024621_6985235_7096227_831	aORF	ENSSSCG00000024621	LW_Spleen	KAT2B	+	13	20.6494	24.3594	1.18948
ENSSSCG00000011677_82953935_82953819_38	dORF	ENSSSCG00000011677	LW_Spleen	GK5	-	13	6.95005	2.39978	0.30841
ENSSSCG00000011677_83035448_82953941_533	aORF	ENSSSCG00000011677	LW_Spleen	GK5	-	13	5.36238	10.2586	1.86132
ENSSSCG00000011678_83174402_83068934_1703	aORF	ENSSSCG00000011678	LW_Spleen	XRN1	-	13	0.0313773	0.0721854	5.02318
ENSSSCG00000011207_7150519_7139032_529	aORF	ENSSSCG00000011207	LW_Spleen	SGO1	-	13	1.42351	2.94202	1.95725
ENSSSCG00000031392_10004006_10379867_201	aORF	ENSSSCG00000031392	LW_Spleen	UBE2E2	+	13	5.56127	6.61101	1.16672
ENSSSCG00000040057_14215767_14210737_685	aORF	ENSSSCG00000040057	LW_Spleen	EOMES	-	13	6.28819	13.1811	2.24205
ENSSSCG00000028258_14784998_14784912_28	uORF	ENSSSCG00000028258	LW_Spleen	AZI2	-	13	10.1886	4.19844	0.371824
ENSSSCG00000028258_14784443_14784276_55	uORF	ENSSSCG00000028258	LW_Spleen	AZI2	-	13	7.13846	4.42915	0.692536
ENSSSCG00000028258_14777025_14758991_392	aORF	ENSSSCG00000028258	LW_Spleen	AZI2	-	13	0.217046	9.09528	47.6081
ENSSSCG00000043763_3675091_3678134_178	lORF	ENSSSCG00000043763	LW_Spleen	ENSSSCG00000043763	+	13	1.82874	5.23035	3.09144
ENSSSCG00000045354_5434928_5437206_23	lORF	ENSSSCG00000045354	LW_Spleen	ENSSSCG00000045354	+	13	12.6452	11.7673	1.13677
ENSSSCG00000036381_15712145_16456338_391	aORF	ENSSSCG00000036381	LW_Spleen	RBMS3	+	13	0.290037	0.692101	1.5905
ENSSSCG00000012053_199830838_199840394_277	aORF	ENSSSCG00000012053	LW_Spleen	CBR3	+	13	2.79411	8.63847	3.07519
ENSSSCG00000012054_199855659_199982236_2173	aORF	ENSSSCG00000012054	LW_Spleen	DOP1B	+	13	0.953536	5.51019	5.89101
ENSSSCG00000011226_16873791_16874012_73	dORF	ENSSSCG00000011226	LW_Spleen	TGFBR2	+	13	102.471	3.49275	0.0340691
ENSSSCG00000012055_200038152_200038271_39	dORF	ENSSSCG00000012055	LW_Spleen	MORC3	+	13	18.6863	3.31456	0.191647
ENSSSCG00000025374_122076117_122090504_716	aORF	ENSSSCG00000025374	LW_Spleen	DVL3	+	13	5.15993	30.2518	5.82021
ENSSSCG00000012056_200048945_200072556_555	aORF	ENSSSCG00000012056	LW_Spleen	CHAF1B	+	13	5.08359	6.74231	1.44984
ENSSSCG00000012059_200607673_200409406_872	aORF	ENSSSCG00000012059	LW_Spleen	HLCS	-	13	8.51191	11.2285	1.3189
ENSSSCG00000012061_200695317_200695111_68	uORF	ENSSSCG00000012061	LW_Spleen	PIGP	-	13	4.57339	12.9686	2.99173
ENSSSCG00000012061_200694832_200686813_130	aORF	ENSSSCG00000012061	LW_Spleen	PIGP	-	13	4.86764	3.21592	0.702126
ENSSSCG00000011215_12686800_12691694_460	aORF	ENSSSCG00000011215	LW_Spleen	OXSM	+	13	0.666068	1.76604	2.63884
ENSSSCG00000026488_10607132_10683122_193	aORF	ENSSSCG00000026488	LW_Spleen	UBE2E1	+	13	0.393522	10.8779	26.8913
ENSSSCG00000012062_200707973_200812436_1710	aORF	ENSSSCG00000012062	LW_Spleen	TTC3	+	13	6.56474	11.1664	1.67345
ENSSSCG00000011762_117598613_117626927_429	aORF	ENSSSCG00000011762	LW_Spleen	ACTL6A	+	13	1.41538	2.52765	2.15639
ENSSSCG00000024296_10708311_10686751_192	aORF	ENSSSCG00000024296	LW_Spleen	NKIRAS1	-	13	4.57362	10.4361	2.24925
ENSSSCG00000011941_151298658_151356500_428	aORF	ENSSSCG00000011941	LW_Spleen	IFT57	+	13	12.2259	66.9204	5.58169
ENSSSCG00000011912_145854345_145854283_20	dORF	ENSSSCG00000011912	LW_Spleen	QTRT2	-	13	8.0667	6.46481	0.95579
ENSSSCG00000011763_117656335_117627756_250	aORF	ENSSSCG00000011763	LW_Spleen	MRPL47	-	13	20.3385	31.091	1.51996
ENSSSCG00000030480_201157487_201157918_143	dORF	ENSSSCG00000030480	LW_Spleen	DYRK1A	+	13	34.1339	1.0612	0.0318953
ENSSSCG00000011913_145880111_145980083_870	aORF	ENSSSCG00000011913	LW_Spleen	CCDC191	+	13	1.27013	8.73802	6.8595
ENSSSCG00000011914_145996149_145986716_428	aORF	ENSSSCG00000011914	LW_Spleen	ZDHHC23	-	13	2.89057	6.80815	2.50342
ENSSSCG00000011915_146105672_145999311_663	aORF	ENSSSCG00000011915	LW_Spleen	GRAMD1C	-	13	0.945011	0.876838	1.05256
ENSSSCG00000011765_117700269_117822121_863	aORF	ENSSSCG00000011765	LW_Spleen	USP13	+	13	1.07541	1.46902	1.33595
ENSSSCG00000038056_203236258_203236851_197	aORF	ENSSSCG00000038056	LW_Spleen	ENSSSCG00000038056	+	13	0.709917	0.566877	0.830274
ENSSSCG00000011230_18031365_17652447_763	aORF	ENSSSCG00000011230	LW_Spleen	OSBPL10	-	13	0.072433	0.0808322	2.42217
ENSSSCG00000021977_18127214_18173896_376	aORF	ENSSSCG00000021977	LW_Spleen	GPD1L	+	13	88.2625	398.777	4.37718
ENSSSCG00000021977_18173957_18174049_30	dORF	ENSSSCG00000021977	LW_Spleen	GPD1L	+	13	173.162	19.6605	0.206135
ENSSSCG00000011918_146255068_146255121_17	uORF	ENSSSCG00000011918	LW_Spleen	USF3	+	13	4.55296	25.5769	5.31729
ENSSSCG00000011918_146257349_146280370_2255	aORF	ENSSSCG00000011918	LW_Spleen	USF3	+	13	2.69835	6.04558	2.2223
ENSSSCG00000011918_146281634_146281669_11	dORF	ENSSSCG00000011918	LW_Spleen	USF3	+	13	20.4206	16.0794	0.669094
ENSSSCG00000022618_18243762_18350036_173	aORF	ENSSSCG00000022618	LW_Spleen	CMTM8	+	13	0.545676	1.15175	1.79389
ENSSSCG00000011234_18412536_18423542_141	aORF	ENSSSCG00000011234	LW_Spleen	CMTM7	+	13	53.5992	28.9486	0.555183
ENSSSCG00000038362_18485450_18464104_144	aORF	ENSSSCG00000038362	LW_Spleen	ENSSSCG00000038362	-	13	71.0067	470.675	6.62952
ENSSSCG00000024663_146421223_146467903_860	aORF	ENSSSCG00000024663	LW_Spleen	SPICE1	+	13	1.89976	7.30693	3.96175
ENSSSCG00000044764_197791317_197793464_19	lORF	ENSSSCG00000044764	LW_Spleen	ENSSSCG00000044764	+	13	13.1633	13.8708	0.903108
ENSSSCG00000044764_197793466_197793606_46	lORF	ENSSSCG00000044764	LW_Spleen	ENSSSCG00000044764	+	13	9.01871	3.61945	0.287708
ENSSSCG00000063536_202897039_202897140_33	lORF	ENSSSCG00000063536	LW_Spleen	ENSSSCG00000063536	+	13	3.50262	20.8521	13.5709
ENSSSCG00000025826_146664658_146628661_1110	aORF	ENSSSCG00000025826	LW_Spleen	BOC	-	13	0.901565	6.53031	7.28247
ENSSSCG00000011923_146902116_146913075_559	aORF	ENSSSCG00000011923	LW_Spleen	NEPRO	+	13	8.24848	7.9593	0.968184
ENSSSCG00000021042_202896403_202788670_2224	aORF	ENSSSCG00000021042	LW_Spleen	BRWD1	-	13	0.312363	0.905886	3.56034
ENSSSCG00000021042_202896403_202778915_2268	aORF	ENSSSCG00000021042	LW_Spleen	BRWD1	-	13	0.184376	0.457159	2.42067
ENSSSCG00000011767_118614583_118623617_772	aORF	ENSSSCG00000011767	LW_Spleen	TTC14	+	13	2.30676	0.471696	0.2536
ENSSSCG00000011925_146953297_146953344_15	uORF	ENSSSCG00000011925	LW_Spleen	CD200R1	+	13	20.8545	8.56122	0.305508
ENSSSCG00000011925_146953369_146993449_362	aORF	ENSSSCG00000011925	LW_Spleen	CD200R1	+	13	0.338499	11.2803	58.1772
ENSSSCG00000044512_147024733_147066440_300	aORF	ENSSSCG00000044512	LW_Spleen	ENSSSCG00000044512	+	13	9.73633	8.75705	0.919828
ENSSSCG00000044512_147024602_147024655_17	uORF	ENSSSCG00000044512	LW_Spleen	ENSSSCG00000044512	+	13	2.97936	7.82191	1.63387
ENSSSCG00000011928_147207610_147244590_945	aORF	ENSSSCG00000011928	LW_Spleen	CCDC80	+	13	9.47748	22.966	2.95085
ENSSSCG00000011929_147279132_147278289_15	uORF	ENSSSCG00000011929	LW_Spleen	SLC35A5	-	13	66.4634	12.855	0.195413
ENSSSCG00000011929_147278228_147258578_407	aORF	ENSSSCG00000011929	LW_Spleen	SLC35A5	-	13	12.5131	25.8311	2.12447
ENSSSCG00000011681_83436876_83496742_793	aORF	ENSSSCG00000011681	LW_Spleen	TRPC1	+	13	0.0636414	0.185267	3.47238
ENSSSCG00000011683_83592484_83508064_415	aORF	ENSSSCG00000011683	LW_Spleen	PCOLCE2	-	13	10.8082	32.726	2.9411
ENSSSCG00000036996_18762149_18830563_869	aORF	ENSSSCG00000036996	LW_Spleen	TRIM71	+	13	0.574837	0.70838	1.62188
ENSSSCG00000034660_18863414_18864496_360	aORF	ENSSSCG00000034660	LW_Spleen	CCR4	+	13	1.30791	16.0105	12.7983
ENSSSCG00000024119_18953005_18878612_567	aORF	ENSSSCG00000024119	LW_Spleen	GLB1	-	13	29.2903	123.655	4.35708
ENSSSCG00000037371_18974802_18974746_18	dORF	ENSSSCG00000037371	LW_Spleen	TMPPE	-	13	7.78344	34.5514	5.58769
ENSSSCG00000037371_18976088_18974949_379	aORF	ENSSSCG00000037371	LW_Spleen	TMPPE	-	13	2.32415	35.0803	15.3679
ENSSSCG00000037371_18978849_18976154_38	uORF	ENSSSCG00000037371	LW_Spleen	TMPPE	-	13	8.40415	7.87245	0.963495
ENSSSCG00000051838_18995250_19035329_386	aORF	ENSSSCG00000051838	LW_Spleen	CRTAP	+	13	33.757	273.735	8.41577
ENSSSCG00000039358_19084810_19042885_622	aORF	ENSSSCG00000039358	LW_Spleen	SUSD5	-	13	0.905233	3.96547	3.99632
ENSSSCG00000039802_19128323_19203146_423	aORF	ENSSSCG00000039802	LW_Spleen	FBXL2	+	13	0.251206	0.192722	0.918862
ENSSSCG00000027941_143675653_143675775_40	uORF	ENSSSCG00000027941	LW_Spleen	LSAMP	+	13	12.809	78.5892	6.90561
ENSSSCG00000027941_143675802_143675840_12	uORF	ENSSSCG00000027941	LW_Spleen	LSAMP	+	13	5.98056	4.95723	1.21776
ENSSSCG00000011686_84502196_83964356_649	aORF	ENSSSCG00000011686	LW_Spleen	SLC9A9	-	13	20.7426	27.208	1.33032
ENSSSCG00000011860_135106584_135248236_712	aORF	ENSSSCG00000011860	LW_Spleen	SLC12A8	+	13	0.100975	0.509867	5.50239
ENSSSCG00000036206_84634976_84653573_430	aORF	ENSSSCG00000036206	LW_Spleen	DIPK2A	+	13	7.39659	31.3415	4.23575
ENSSSCG00000011235_19275851_19206838_531	aORF	ENSSSCG00000011235	LW_Spleen	UBP1	-	13	0.531523	0.859614	1.63054
ENSSSCG00000060874_83668869_83667736_377	aORF	ENSSSCG00000060874	LW_Spleen	PAQR9	-	13	0.253128	1.32319	9.32441
ENSSSCG00000011859_135298570_135353919_1051	aORF	ENSSSCG00000011859	LW_Spleen	HEG1	+	13	0.263598	2.06442	8.20812
ENSSSCG00000011859_135298570_135353919_1279	aORF	ENSSSCG00000011859	LW_Spleen	HEG1	+	13	0.130913	0.246349	1.30677
ENSSSCG00000011859_135298570_135353919_1271	aORF	ENSSSCG00000011859	LW_Spleen	HEG1	+	13	0.360734	0.72479	1.85724
ENSSSCG00000022031_83820156_83821550_464	aORF	ENSSSCG00000022031	LW_Spleen	CHST2	+	13	37.5964	13.6352	0.359413
ENSSSCG00000059119_83819169_83819312_47	lORF	ENSSSCG00000059119	LW_Spleen	ENSSSCG00000059119	+	13	69.0308	12.0486	0.193618
ENSSSCG00000026113_145591922_145591972_16	uORF	ENSSSCG00000026113	LW_Spleen	ZBTB20	+	13	13.4642	27.4039	2.24671
ENSSSCG00000026113_145599903_145599935_10	uORF	ENSSSCG00000026113	LW_Spleen	ZBTB20	+	13	5.33147	66.504	12.1246
ENSSSCG00000011236_19510330_19307077_1525	aORF	ENSSSCG00000011236	LW_Spleen	CLASP2	-	13	0.0374967	0.0563142	2.0636
ENSSSCG00000029267_145692961_145676065_290	aORF	ENSSSCG00000029267	LW_Spleen	TIGIT	-	13	6.935	7.88993	1.06488
ENSSSCG00000054819_84629288_84629163_41	lORF	ENSSSCG00000054819	LW_Spleen	ENSSSCG00000054819	-	13	5.51129	2.94526	0.532663
ENSSSCG00000011770_118913116_118907830_115	aORF	ENSSSCG00000011770	LW_Spleen	DNAJC19	-	13	11.8444	5.36913	0.455424
ENSSSCG00000041735_147434069_147434149_26	lORF	ENSSSCG00000041735	LW_Spleen	ENSSSCG00000041735	+	13	2.60685	2.93303	1.06471
ENSSSCG00000011813_127572001_127416227_706	aORF	ENSSSCG00000011813	LW_Spleen	P3H2	-	13	19.3554	213.505	11.4143
ENSSSCG00000021319_122148195_122142130_438	aORF	ENSSSCG00000021319	LW_Spleen	ALG3	-	13	4.46829	24.3212	5.40908
ENSSSCG00000030362_135784725_135660060_1223	aORF	ENSSSCG00000030362	LW_Spleen	ENSSSCG00000030362	-	13	0.0750092	0.16921	3.45429
ENSSSCG00000054583_122148982_122155436_255	aORF	ENSSSCG00000054583	LW_Spleen	EEF1AKMT4	+	13	3.83946	3.33847	0.954512
ENSSSCG00000011825_131493298_131395058_1312	aORF	ENSSSCG00000011825	LW_Spleen	ATP13A3	-	13	0.443707	0.0398208	0.103339
ENSSSCG00000022081_147879762_147780317_1247	aORF	ENSSSCG00000022081	LW_Spleen	PHLDB2	-	13	0.445593	0.053669	0.126833
ENSSSCG00000011237_19597260_19660683_878	aORF	ENSSSCG00000011237	LW_Spleen	ENSSSCG00000011237	+	13	0.926321	2.28473	2.51371
ENSSSCG00000059588_136117650_135984428_640	aORF	ENSSSCG00000059588	LW_Spleen	ENSSSCG00000059588	-	13	0.56861	0.853504	1.71909
ENSSSCG00000011867_136808449_136808559_36	dORF	ENSSSCG00000011867	LW_Spleen	MYLK	+	13	808.362	3.45004	0.00570191
ENSSSCG00000044584_10552398_10550912_22	lORF	ENSSSCG00000044584	LW_Spleen	ENSSSCG00000044584	-	13	4.44269	34.2483	13.0268
ENSSSCG00000048827_14373899_14374033_44	lORF	ENSSSCG00000048827	LW_Spleen	ENSSSCG00000048827	+	13	2.77393	6.85042	2.56863
ENSSSCG00000034786_136834182_136930594_254	aORF	ENSSSCG00000034786	LW_Spleen	HACD2	+	13	15.8533	25.453	1.583
ENSSSCG00000027952_136973000_137133156_1259	aORF	ENSSSCG00000027952	LW_Spleen	ADCY5	+	13	4.1785	8.84643	2.0262
ENSSSCG00000030255_122203594_122203656_20	uORF	ENSSSCG00000030255	LW_Spleen	EIF4G1	+	13	6.98631	153.044	24.3537
ENSSSCG00000024904_137249960_137249838_40	uORF	ENSSSCG00000024904	LW_Spleen	SEC22A	-	13	4.60544	3.21608	0.669868
ENSSSCG00000053702_122226122_122233564_349	aORF	ENSSSCG00000053702	LW_Spleen	FAM131A	+	13	0.323902	0.139243	0.450378
ENSSSCG00000011819_129996787_129877466_489	aORF	ENSSSCG00000011819	LW_Spleen	MB21D2	-	13	6.21458	16.3474	2.62796
ENSSSCG00000029291_133157610_133160097_135	uORF	ENSSSCG00000029291	LW_Spleen	ENSSSCG00000029291	+	13	1.0467	5.2295	5.33359
ENSSSCG00000029291_133172379_133178084_589	aORF	ENSSSCG00000029291	LW_Spleen	ENSSSCG00000029291	+	13	1.73179	23.4424	13.3523
ENSSSCG00000027323_133183079_133190907_156	aORF	ENSSSCG00000027323	LW_Spleen	NCBP2	+	13	75.4136	230.328	3.06599
ENSSSCG00000011841_133248507_133196349_752	aORF	ENSSSCG00000011841	LW_Spleen	SENP5	-	13	0.0881124	0.664118	13.0485
ENSSSCG00000022507_122250897_122251016_39	uORF	ENSSSCG00000022507	LW_Spleen	POLR2H	+	13	1.83862	11.4067	6.12605
ENSSSCG00000011843_133281577_133281503_24	dORF	ENSSSCG00000011843	LW_Spleen	PAK2	-	13	32.009	16.6816	0.639323
ENSSSCG00000026934_133415290_133390123_242	aORF	ENSSSCG00000026934	LW_Spleen	PIGX	-	13	5.57236	10.3183	1.81581
ENSSSCG00000011810_125389863_125378314_706	aORF	ENSSSCG00000011810	LW_Spleen	BCL6	-	13	0.20845	0.790792	2.97679
ENSSSCG00000057729_133420555_133420605_16	uORF	ENSSSCG00000057729	LW_Spleen	CEP19	+	13	4.50472	11.4629	1.97376
ENSSSCG00000057729_133424239_133425539_162	aORF	ENSSSCG00000057729	LW_Spleen	CEP19	+	13	2.65736	4.74768	2.16356
ENSSSCG00000023527_133496123_133477642_50	uORF	ENSSSCG00000023527	LW_Spleen	NRROS	-	13	3.6963	3.30269	0.868223
ENSSSCG00000023527_133477640_133470897_693	aORF	ENSSSCG00000023527	LW_Spleen	NRROS	-	13	24.1782	28.2839	1.17069
ENSSSCG00000035414_132269876_132071869_393	aORF	ENSSSCG00000035414	LW_Spleen	XXYLT1	-	13	3.89098	20.1291	5.37434
ENSSSCG00000033030_133553705_133548034_107	aORF	ENSSSCG00000033030	LW_Spleen	FBXO45	-	13	6.34231	18.9085	3.19458
ENSSSCG00000036536_133565497_133573012_358	aORF	ENSSSCG00000036536	LW_Spleen	WDR53	+	13	8.40978	4.35811	0.522197
ENSSSCG00000031147_132431289_132431245_14	uORF	ENSSSCG00000031147	LW_Spleen	ACAP2	-	13	22.8362	119.415	5.14474
ENSSSCG00000031147_132431148_132278556_778	aORF	ENSSSCG00000031147	LW_Spleen	ACAP2	-	13	0.650911	7.53155	12.0457
ENSSSCG00000011760_115385844_115385803_13	uORF	ENSSSCG00000011760	LW_Spleen	TBL1XR1	-	13	9.51937	6.36642	0.770818
ENSSSCG00000011760_115316729_115316487_80	dORF	ENSSSCG00000011760	LW_Spleen	TBL1XR1	-	13	34.8016	5.38736	0.154509
ENSSSCG00000011760_115385764_115317311_507	aORF	ENSSSCG00000011760	LW_Spleen	TBL1XR1	-	13	44.674	191.327	4.30818
ENSSSCG00000030413_117180801_117240877_30	uORF	ENSSSCG00000030413	LW_Spleen	PIK3CA	+	13	35.0346	10.7147	0.333942
ENSSSCG00000030413_117240899_117274088_1068	aORF	ENSSSCG00000030413	LW_Spleen	PIK3CA	+	13	13.5924	23.5311	1.77105
ENSSSCG00000056643_133774743_133798821_146	aORF	ENSSSCG00000056643	LW_Spleen	DYNLT2B	+	13	23.5181	15.3043	0.654483
ENSSSCG00000038443_117370605_117370652_15	uORF	ENSSSCG00000038443	LW_Spleen	ZNF639	+	13	6.86286	3.61118	0.587725
ENSSSCG00000039285_117404719_117404763_14	uORF	ENSSSCG00000039285	LW_Spleen	MFN1	+	13	6.75595	93.5054	18.3961
ENSSSCG00000039285_117406037_117439730_741	aORF	ENSSSCG00000039285	LW_Spleen	MFN1	+	13	9.27	15.2617	1.71848
ENSSSCG00000011847_133878711_133885763_105	aORF	ENSSSCG00000011847	LW_Spleen	ZDHHC19	+	13	2.19705	1.3569	0.586014
ENSSSCG00000011848_133971203_133997501_794	aORF	ENSSSCG00000011848	LW_Spleen	TFRC	+	13	19.7603	52.4797	2.59734
ENSSSCG00000011776_121657071_121744477_1362	aORF	ENSSSCG00000011776	LW_Spleen	YEATS2	+	13	8.53791	8.94178	1.03904
ENSSSCG00000011264_23838487_23834310_588	aORF	ENSSSCG00000011264	LW_Spleen	CSRNP1	-	13	8.48823	22.0442	2.60415
ENSSSCG00000032328_121755416_121749649_192	aORF	ENSSSCG00000032328	LW_Spleen	MAP6D1	-	13	0.578966	0.754155	1.97415
ENSSSCG00000031304_27664593_27701482_504	aORF	ENSSSCG00000031304	LW_Spleen	TCAIM	+	13	4.57701	17.5317	3.69192
ENSSSCG00000024556_27761083_27751900_1027	aORF	ENSSSCG00000024556	LW_Spleen	ZNF445	-	13	5.61413	12.5627	2.26468
ENSSSCG00000024556_27751442_27751158_94	dORF	ENSSSCG00000024556	LW_Spleen	ZNF445	-	13	9.25806	1.85663	0.205877
ENSSSCG00000011831_132530694_132515946_190	aORF	ENSSSCG00000011831	LW_Spleen	APOD	-	13	5.69276	12.4274	3.74089
ENSSSCG00000011304_27878690_27883786_23	uORF	ENSSSCG00000011304	LW_Spleen	ZNF197	+	13	8.01647	24.9186	5.76411
ENSSSCG00000011304_27883823_27900174_268	aORF	ENSSSCG00000011304	LW_Spleen	ZNF197	+	13	0.483007	0.475798	1.03202
ENSSSCG00000062141_121954335_121927768_208	aORF	ENSSSCG00000062141	LW_Spleen	ENSSSCG00000062141	-	13	8.83547	2.05276	0.235701
ENSSSCG00000032080_27906054_27912109_530	aORF	ENSSSCG00000032080	LW_Spleen	ZNF35	+	13	3.09366	8.16951	2.7074
ENSSSCG00000031356_131135977_131137861_280	aORF	ENSSSCG00000031356	LW_Spleen	HES1	+	13	25.1757	34.1676	1.44839
ENSSSCG00000011306_27940439_27942836_537	aORF	ENSSSCG00000011306	LW_Spleen	ZNF502	+	13	1.32008	0.585373	0.446895
ENSSSCG00000011826_131613487_131579999_439	aORF	ENSSSCG00000011826	LW_Spleen	TMEM44	-	13	3.01097	4.3833	1.59203
ENSSSCG00000032344_27966480_27959900_156	aORF	ENSSSCG00000032344	LW_Spleen	KIAA1143	-	13	13.914	44.7099	3.20117
ENSSSCG00000011309_27966742_28040579_1375	aORF	ENSSSCG00000011309	LW_Spleen	KIF15	+	13	2.40479	4.2176	1.75002
ENSSSCG00000011827_131649214_131623827_651	aORF	ENSSSCG00000011827	LW_Spleen	LSG1	-	13	26.3182	36.8867	1.41324
ENSSSCG00000031576_28045415_28048562_161	aORF	ENSSSCG00000031576	LW_Spleen	TMEM42	+	13	19.642	5.74666	0.298548
ENSSSCG00000011301_28176683_28151371_67	uORF	ENSSSCG00000011301	LW_Spleen	ZDHHC3	-	13	0.868801	5.84919	1.49401
ENSSSCG00000011301_28151262_28114003_296	aORF	ENSSSCG00000011301	LW_Spleen	ZDHHC3	-	13	7.55408	3.59691	0.489712
ENSSSCG00000011795_123649952_123487390_605	aORF	ENSSSCG00000011795	LW_Spleen	IGF2BP2	-	13	0.250253	0.189122	0.638179
ENSSSCG00000011300_28176816_28206353_291	aORF	ENSSSCG00000011300	LW_Spleen	EXOSC7	+	13	5.78167	8.31172	1.43042
ENSSSCG00000026516_122468042_122487520_999	aORF	ENSSSCG00000026516	LW_Spleen	EPHB3	+	13	0.0918886	0.0670764	0.955706
ENSSSCG00000011299_28219555_28228940_202	aORF	ENSSSCG00000011299	LW_Spleen	CLEC3B	+	13	100.727	209.798	2.17137
ENSSSCG00000024024_23946655_23945585_356	aORF	ENSSSCG00000024024	LW_Spleen	CX3CR1	-	13	23.7074	124.231	5.75686
ENSSSCG00000029708_24043229_24043465_78	dORF	ENSSSCG00000029708	LW_Spleen	SLC25A38	+	13	35.8363	1.04659	0.0298051
ENSSSCG00000029708_24030738_24030779_13	uORF	ENSSSCG00000029708	LW_Spleen	SLC25A38	+	13	31.6541	42.5573	1.25298
ENSSSCG00000027139_134367369_134398884_289	aORF	ENSSSCG00000027139	LW_Spleen	FYTTD1	+	13	0.94454	22.6102	28.5531
ENSSSCG00000022773_24046324_24062836_368	aORF	ENSSSCG00000022773	LW_Spleen	ENSSSCG00000022773	+	13	27.7872	132.895	4.74806
ENSSSCG00000011788_122703268_122949943_1427	aORF	ENSSSCG00000011788	LW_Spleen	VPS8	+	13	0.787851	0.628451	0.822729
ENSSSCG00000011878_138308641_138281501_1089	aORF	ENSSSCG00000011878	LW_Spleen	CASR	-	13	0.0732389	0.206057	2.67637
ENSSSCG00000011878_138308856_138308758_32	uORF	ENSSSCG00000011878	LW_Spleen	CASR	-	13	2.44499	16.0872	7.2446
ENSSSCG00000011270_24575183_24577250_113	aORF	ENSSSCG00000011270	LW_Spleen	EIF1B	+	13	94.6608	596.751	6.18082
ENSSSCG00000011772_120727698_120727769_23	uORF	ENSSSCG00000011772	LW_Spleen	ATP11B	+	13	3.12583	53.4657	20.8489
ENSSSCG00000011772_120873289_120873375_28	dORF	ENSSSCG00000011772	LW_Spleen	ATP11B	+	13	13.6745	7.20887	0.408264
ENSSSCG00000056224_24700782_24700823_13	uORF	ENSSSCG00000056224	LW_Spleen	ZNF619	+	13	3.9942	5.28954	0.992621
ENSSSCG00000030225_123774673_123774584_29	uORF	ENSSSCG00000030225	LW_Spleen	TRA2B	-	13	16.2074	39.8956	2.32903
ENSSSCG00000030225_123780751_123774703_38	uORF	ENSSSCG00000030225	LW_Spleen	TRA2B	-	13	4.48294	33.7353	8.20571
ENSSSCG00000011880_138681504_138651166_273	aORF	ENSSSCG00000011880	LW_Spleen	EAF2	-	13	20.5764	24.2599	1.17226
ENSSSCG00000032019_39975712_39958456_305	aORF	ENSSSCG00000032019	LW_Spleen	DNASE1L3	-	13	0.305552	177.689	590.922
ENSSSCG00000026550_24738198_24744527_463	aORF	ENSSSCG00000026550	LW_Spleen	ZNF621	+	13	1.26232	1.40556	1.1309
ENSSSCG00000025942_121106395_120983460_937	aORF	ENSSSCG00000025942	LW_Spleen	MCCC1	-	13	0.802696	17.7886	20.7577
ENSSSCG00000025942_121070247_120916731_911	aORF	ENSSSCG00000025942	LW_Spleen	MCCC1	-	13	10.2387	27.6992	2.73243
ENSSSCG00000011405_32815204_32813386_110	uORF	ENSSSCG00000011405	LW_Spleen	HYAL2	-	13	37.4406	33.7774	0.903244
ENSSSCG00000011405_32813232_32812855_125	uORF	ENSSSCG00000011405	LW_Spleen	HYAL2	-	13	42.2607	0.798357	0.0183225
ENSSSCG00000011405_32807867_32805524_476	aORF	ENSSSCG00000011405	LW_Spleen	HYAL2	-	13	0.145043	0.23069	1.22916
ENSSSCG00000011274_25207756_25207788_10	dORF	ENSSSCG00000011274	LW_Spleen	CTNNB1	+	13	1141.53	29.4114	0.0310999
ENSSSCG00000011407_32820342_32820184_52	uORF	ENSSSCG00000011407	LW_Spleen	RASSF1	-	13	11.6674	43.3369	2.97404
ENSSSCG00000011407_32825059_32822490_155	uORF	ENSSSCG00000011407	LW_Spleen	RASSF1	-	13	2.14515	3.09065	2.11758
ENSSSCG00000011407_32822030_32816947_272	aORF	ENSSSCG00000011407	LW_Spleen	RASSF1	-	13	2.95399	29.5092	10.8758
ENSSSCG00000011407_32816849_32816652_65	dORF	ENSSSCG00000011407	LW_Spleen	RASSF1	-	13	81.2848	1.28851	0.0142666
ENSSSCG00000023229_123926814_123875603_510	aORF	ENSSSCG00000023229	LW_Spleen	ETV5	-	13	14.5582	114.904	7.57094
ENSSSCG00000057050_32834080_32833970_36	uORF	ENSSSCG00000057050	LW_Spleen	NPRL2	-	13	6.39948	10.9445	1.76333
ENSSSCG00000057050_32833906_32831045_356	aORF	ENSSSCG00000057050	LW_Spleen	NPRL2	-	13	14.5977	37.5945	2.56696
ENSSSCG00000011410_32834842_32836633_222	aORF	ENSSSCG00000011410	LW_Spleen	CYB561D2	+	13	28.74	36.8976	1.2697
ENSSSCG00000043195_32842383_32838283_320	aORF	ENSSSCG00000043195	LW_Spleen	TMEM115	-	13	25.5981	44.8493	1.76559
ENSSSCG00000043195_32842543_32842487_18	uORF	ENSSSCG00000043195	LW_Spleen	TMEM115	-	13	110.502	30.7753	0.283909
ENSSSCG00000040431_124357668_124356797_147	aORF	ENSSSCG00000040431	LW_Spleen	CRYGS	-	13	5.46563	7.82966	1.32193
ENSSSCG00000011797_124385121_124369593_557	aORF	ENSSSCG00000011797	LW_Spleen	TBCCD1	-	13	1.73151	4.86662	2.98631
ENSSSCG00000035452_40072352_40073326_180	aORF	ENSSSCG00000035452	LW_Spleen	HTD2	+	13	8.1538	1.32348	0.147953
ENSSSCG00000011798_124391166_124409574_358	aORF	ENSSSCG00000011798	LW_Spleen	DNAJB11	+	13	59.6001	310.639	5.16754
ENSSSCG00000011278_25833307_25932668_954	aORF	ENSSSCG00000011278	LW_Spleen	TRAK1	+	13	0.125278	0.0739773	0.647737
ENSSSCG00000011277_25944679_25940944_114	aORF	ENSSSCG00000011277	LW_Spleen	CCK	-	13	0.677359	1.22177	1.75501
ENSSSCG00000011803_124588670_124588783_37	dORF	ENSSSCG00000011803	LW_Spleen	EIF4A2	+	13	800.321	8.86341	0.0133458
ENSSSCG00000011477_40253439_40223280_681	aORF	ENSSSCG00000011477	LW_Spleen	ACOX2	-	13	0.390626	0.375612	0.985796
ENSSSCG00000011804_124602891_124589356_364	aORF	ENSSSCG00000011804	LW_Spleen	RFC4	-	13	4.07366	1.17309	0.274312
ENSSSCG00000034200_26096655_26087564_233	aORF	ENSSSCG00000034200	LW_Spleen	SEC22C	-	13	10.1946	10.8682	1.10307
ENSSSCG00000055190_26108530_26111698_77	aORF	ENSSSCG00000055190	LW_Spleen	SS18L2	+	13	37.932	28.8678	0.773965
ENSSSCG00000011284_26125469_26173366_1464	aORF	ENSSSCG00000011284	LW_Spleen	NKTR	+	13	0.512106	1.88568	3.5694
ENSSSCG00000025770_124791811_124794522_41	uORF	ENSSSCG00000025770	LW_Spleen	ST6GAL1	+	13	11.6615	4.33404	0.490081
ENSSSCG00000025770_124798483_124835298_408	aORF	ENSSSCG00000025770	LW_Spleen	ST6GAL1	+	13	43.4628	74.19	1.69935
ENSSSCG00000030065_26182258_26192173_771	aORF	ENSSSCG00000030065	LW_Spleen	ZBTB47	+	13	5.05139	5.72881	1.13796
ENSSSCG00000011806_125050504_124980306_750	aORF	ENSSSCG00000011806	LW_Spleen	MASP1	-	13	0.098912	0.151164	1.04644
ENSSSCG00000021749_121377822_121136065_977	aORF	ENSSSCG00000021749	LW_Spleen	MCF2L2	-	13	1.03523	1.19567	1.13597
ENSSSCG00000021749_121135779_121135636_47	dORF	ENSSSCG00000021749	LW_Spleen	MCF2L2	-	13	2.83931	3.60918	4.94762
ENSSSCG00000011432_34436997_34439654_523	aORF	ENSSSCG00000011432	LW_Spleen	GLYCTK	+	13	1.83921	0.904402	0.49081
ENSSSCG00000028184_34466634_34544100_4266	aORF	ENSSSCG00000028184	LW_Spleen	DNAH1	+	13	0.0594547	0.036561	0.637853
ENSSSCG00000011290_26278304_26278236_22	dORF	ENSSSCG00000011290	LW_Spleen	HIGD1A	-	13	104.366	5.23406	0.0523134
ENSSSCG00000011290_26280903_26279165_93	aORF	ENSSSCG00000011290	LW_Spleen	HIGD1A	-	13	84.9106	374.21	4.51879
ENSSSCG00000031154_26323086_26324243_385	aORF	ENSSSCG00000031154	LW_Spleen	ACKR2	+	13	3.50078	21.6576	6.16942
ENSSSCG00000031154_26307081_26307113_10	uORF	ENSSSCG00000031154	LW_Spleen	ACKR2	+	13	14.8865	27.5651	1.76899
ENSSSCG00000061023_125098793_125102748_550	aORF	ENSSSCG00000061023	LW_Spleen	ENSSSCG00000061023	+	13	31.0655	63.9682	1.99005
ENSSSCG00000061023_125105197_125105265_22	dORF	ENSSSCG00000061023	LW_Spleen	ENSSSCG00000061023	+	13	54.4888	4.0012	0.0792666
ENSSSCG00000011438_34553361_34545763_729	aORF	ENSSSCG00000011438	LW_Spleen	BAP1	-	13	27.9836	35.0269	1.25262
ENSSSCG00000011292_26342036_26350541_502	aORF	ENSSSCG00000011292	LW_Spleen	ZNF662	+	13	0.812251	0.844593	1.12575
ENSSSCG00000024393_121220499_121221632_377	aORF	ENSSSCG00000024393	LW_Spleen	B3GNT5	+	13	6.10542	8.31373	1.50442
ENSSSCG00000024393_121206825_121220222_50	uORF	ENSSSCG00000024393	LW_Spleen	B3GNT5	+	13	1.78154	2.4853	1.26038
ENSSSCG00000011294_26416040_26457729_61	uORF	ENSSSCG00000011294	LW_Spleen	ENSSSCG00000011294	+	13	2.20628	1.01086	0.7341
ENSSSCG00000011294_26458324_26473350_315	aORF	ENSSSCG00000011294	LW_Spleen	ENSSSCG00000011294	+	13	1.35358	2.19414	2.1761
ENSSSCG00000011833_132821221_132821779_34	uORF	ENSSSCG00000011833	LW_Spleen	DLG1	+	13	6.54465	25.647	3.94075
ENSSSCG00000011293_26523983_26526133_561	aORF	ENSSSCG00000011293	LW_Spleen	POMGNT2	+	13	1.61877	2.7269	1.7433
ENSSSCG00000031476_121486995_121430658_620	aORF	ENSSSCG00000031476	LW_Spleen	ENSSSCG00000031476	-	13	17.5034	56.5831	3.21987
ENSSSCG00000011440_34585595_34576545_771	aORF	ENSSSCG00000011440	LW_Spleen	SEMA3G	-	13	4.57975	7.35882	1.70337
ENSSSCG00000011295_26669260_26672388_32	uORF	ENSSSCG00000011295	LW_Spleen	SNRK	+	13	13.4044	53.0769	4.07447
ENSSSCG00000011775_121572025_121576428_18	uORF	ENSSSCG00000011775	LW_Spleen	KLHL24	+	13	75.1591	7.36365	0.129411
ENSSSCG00000011775_121576444_121603197_600	aORF	ENSSSCG00000011775	LW_Spleen	KLHL24	+	13	31.87	59.6228	1.88125
ENSSSCG00000011885_138889616_138884573_659	aORF	ENSSSCG00000011885	LW_Spleen	FBXO40	-	13	0.273203	0.161774	0.529936
ENSSSCG00000011441_34594311_34591573_161	aORF	ENSSSCG00000011441	LW_Spleen	TNNC1	-	13	1.97613	1.52622	4.8467
ENSSSCG00000036613_138978609_139107616_2468	aORF	ENSSSCG00000036613	LW_Spleen	POLQ	+	13	1.28254	1.68606	1.26055
ENSSSCG00000011297_27034303_27053487_326	aORF	ENSSSCG00000011297	LW_Spleen	ABHD5	+	13	2.23595	5.65138	2.5592
ENSSSCG00000063377_139603448_139572155_438	aORF	ENSSSCG00000063377	LW_Spleen	GTF2E1	-	13	19.3187	39.2264	2.03224
ENSSSCG00000063377_139609442_139603451_41	uORF	ENSSSCG00000063377	LW_Spleen	GTF2E1	-	13	5.38289	57.3311	11.7455
ENSSSCG00000021439_38438771_38492254_937	aORF	ENSSSCG00000021439	LW_Spleen	CCDC66	+	13	0.229081	0.595971	2.47553
ENSSSCG00000030359_38656976_38584477_526	aORF	ENSSSCG00000030359	LW_Spleen	ARHGEF3	-	13	1.76809	2.17613	1.36564
ENSSSCG00000011313_28731009_28805943_659	aORF	ENSSSCG00000011313	LW_Spleen	LIMD1	+	13	0.117736	0.0781185	0.534204
ENSSSCG00000011313_28730861_28730914_17	uORF	ENSSSCG00000011313	LW_Spleen	LIMD1	+	13	11.3952	29.8856	3.25885
ENSSSCG00000011313_28731009_28807223_671	aORF	ENSSSCG00000011313	LW_Spleen	LIMD1	+	13	0.83029	0.592988	0.750335
ENSSSCG00000011463_39006618_38942339_737	aORF	ENSSSCG00000011463	LW_Spleen	IL17RD	-	13	0.271449	0.859056	3.22359
ENSSSCG00000021207_39048557_39047115_185	aORF	ENSSSCG00000021207	LW_Spleen	HESX1	-	13	0.876648	1.18864	1.41022
ENSSSCG00000031913_139730429_139724201_129	aORF	ENSSSCG00000031913	LW_Spleen	NDUFB4	-	13	0.526817	0.57097	1.13892
ENSSSCG00000038724_123058355_122962634_250	aORF	ENSSSCG00000038724	LW_Spleen	C3orf70	-	13	3.46599	29.9697	9.60112
ENSSSCG00000036766_137738972_137649276_446	aORF	ENSSSCG00000036766	LW_Spleen	SLC49A4	-	13	8.25122	11.4642	1.4267
ENSSSCG00000043503_121394881_121395279_53	lORF	ENSSSCG00000043503	LW_Spleen	ENSSSCG00000043503	+	13	8.01418	1.12875	0.167427
ENSSSCG00000043503_121392068_121393340_51	lORF	ENSSSCG00000043503	LW_Spleen	ENSSSCG00000043503	+	13	4.57547	6.65719	1.39507
ENSSSCG00000011874_137865088_137809723_1784	aORF	ENSSSCG00000011874	LW_Spleen	PARP14	-	13	0.0532621	0.213639	4.45901
ENSSSCG00000011791_123303723_123350416_967	aORF	ENSSSCG00000011791	LW_Spleen	MAP3K13	+	13	0.434435	1.77693	4.09877
ENSSSCG00000011876_137961338_137953045_737	aORF	ENSSSCG00000011876	LW_Spleen	DTX3L	-	13	19.6849	40.8925	2.05547
ENSSSCG00000027709_137966629_138000416_846	aORF	ENSSSCG00000027709	LW_Spleen	PARP9	+	13	44.6075	43.982	0.99758
ENSSSCG00000011316_29040168_29051121_369	aORF	ENSSSCG00000011316	LW_Spleen	CCR9	+	13	3.05824	9.64375	3.22118
ENSSSCG00000053171_138110431_138111423_330	aORF	ENSSSCG00000053171	LW_Spleen	WDR5B	+	13	5.47822	2.32881	0.472788
ENSSSCG00000054177_29099775_29070736_176	aORF	ENSSSCG00000054177	LW_Spleen	ENSSSCG00000054177	-	13	15.0642	19.0111	1.30017
ENSSSCG00000011318_29098808_29099833_341	aORF	ENSSSCG00000011318	LW_Spleen	CXCR6	+	13	8.39563	7.56757	0.976301
ENSSSCG00000026707_29155173_29154172_333	aORF	ENSSSCG00000026707	LW_Spleen	XCR1	-	13	8.55901	64.5516	8.5155
ENSSSCG00000026707_29152011_29151934_25	dORF	ENSSSCG00000026707	LW_Spleen	XCR1	-	13	35.9923	12.6369	0.518208
ENSSSCG00000011322_29229774_29228710_354	aORF	ENSSSCG00000011322	LW_Spleen	CCR1	-	13	52.9634	116.124	2.23508
ENSSSCG00000011322_29228655_29228605_16	dORF	ENSSSCG00000011322	LW_Spleen	CCR1	-	13	120.126	9.30774	0.0894351
ENSSSCG00000025921_123365110_123358035_264	aORF	ENSSSCG00000025921	LW_Spleen	TMEM41A	-	13	6.31163	6.53635	1.03462
ENSSSCG00000024311_29285023_29286099_358	aORF	ENSSSCG00000024311	LW_Spleen	CCR2	+	13	17.5567	21.1378	0.984911
ENSSSCG00000024311_29373955_29374083_42	dORF	ENSSSCG00000024311	LW_Spleen	CCR2	+	13	63.5402	2.73763	0.0405123
ENSSSCG00000024311_29372667_29373788_373	aORF	ENSSSCG00000024311	LW_Spleen	CCR2	+	13	27.3629	227.789	8.41899
ENSSSCG00000024344_29384950_29386008_352	aORF	ENSSSCG00000024344	LW_Spleen	CCR5	+	13	24.1173	166.87	6.77509
ENSSSCG00000024344_29386669_29386788_39	dORF	ENSSSCG00000024344	LW_Spleen	CCR5	+	13	52.0061	23.2288	0.402186
ENSSSCG00000023557_29403507_29404559_350	aORF	ENSSSCG00000023557	LW_Spleen	CCRL2	+	13	5.85095	4.82906	0.847371
ENSSSCG00000024109_132615045_132645594_346	aORF	ENSSSCG00000024109	LW_Spleen	BDH1	+	13	7.50136	26.5125	3.61121
ENSSSCG00000036423_128619720_128684378_482	aORF	ENSSSCG00000036423	LW_Spleen	CCDC50	+	13	1.00179	6.90951	7.4681
ENSSSCG00000031035_131386753_131385044_569	aORF	ENSSSCG00000031035	LW_Spleen	GP5	-	13	0.0862524	5.18002	91.1632
ENSSSCG00000011828_131663485_131664759_424	aORF	ENSSSCG00000011828	LW_Spleen	FAM43A	+	13	35.9378	13.1952	0.369139
ENSSSCG00000052843_124699387_124698428_40	lORF	ENSSSCG00000052843	LW_Spleen	ENSSSCG00000052843	-	13	19.5565	11.5854	0.631617
ENSSSCG00000052843_124698413_124698315_32	lORF	ENSSSCG00000052843	LW_Spleen	ENSSSCG00000052843	-	13	8.44058	2.40699	0.332106
ENSSSCG00000011782_121925996_121869982_1258	aORF	ENSSSCG00000011782	LW_Spleen	ABCC5	-	13	5.71014	34.6606	6.23878
ENSSSCG00000039561_131102624_131100485_72	lORF	ENSSSCG00000039561	LW_Spleen	ENSSSCG00000039561	-	13	1.05738	1.35933	1.53348
ENSSSCG00000034990_131129627_131129565_20	lORF	ENSSSCG00000034990	LW_Spleen	ENSSSCG00000034990	-	13	6.66871	2.46522	0.673656
ENSSSCG00000034990_131130831_131130748_27	lORF	ENSSSCG00000034990	LW_Spleen	ENSSSCG00000034990	-	13	17.3729	2.04493	0.0994365
ENSSSCG00000045353_131802328_131802549_73	lORF	ENSSSCG00000045353	LW_Spleen	ENSSSCG00000045353	+	13	5.05037	7.43297	1.30779
ENSSSCG00000011326_29753439_29754625_46	uORF	ENSSSCG00000011326	LW_Spleen	PTH1R	+	13	2.94322	5.26613	2.26629
ENSSSCG00000011329_29790144_29790067_25	dORF	ENSSSCG00000011329	LW_Spleen	CCDC12	-	13	69.984	31.7945	0.473449
ENSSSCG00000040273_134588405_134588482_25	uORF	ENSSSCG00000040273	LW_Spleen	RPL35A	+	13	20.4683	63.2435	3.18537
ENSSSCG00000040273_134589014_134591821_110	aORF	ENSSSCG00000040273	LW_Spleen	RPL35A	+	13	3819.15	44.0567	0.0116965
ENSSSCG00000026753_134719074_134719136_20	uORF	ENSSSCG00000026753	LW_Spleen	OSBPL11	+	13	67.8546	2.99118	0.0585109
ENSSSCG00000026753_134719194_134805502_757	aORF	ENSSSCG00000026753	LW_Spleen	OSBPL11	+	13	1.16185	0.351389	0.290246
ENSSSCG00000011330_29855432_29877866_2794	aORF	ENSSSCG00000011330	LW_Spleen	NBEAL2	+	13	0.170023	0.0323772	0.175305
ENSSSCG00000011330_29855432_29877866_2834	aORF	ENSSSCG00000011330	LW_Spleen	NBEAL2	+	13	0.0179169	0.122626	10.2722
ENSSSCG00000011858_134998557_135007700_18	uORF	ENSSSCG00000011858	LW_Spleen	ZNF148	+	13	104.443	31.1808	0.30508
ENSSSCG00000011858_135019981_135088890_794	aORF	ENSSSCG00000011858	LW_Spleen	ZNF148	+	13	14.5294	40.8612	2.86285
ENSSSCG00000039426_139899358_139899477_39	dORF	ENSSSCG00000039426	LW_Spleen	FSTL1	+	13	246.6	1.7414	0.00824118
ENSSSCG00000034616_139927841_139945431_371	aORF	ENSSSCG00000034616	LW_Spleen	LRRC58	+	13	18.0699	20.5451	1.08398
ENSSSCG00000011888_140007910_140072212_813	aORF	ENSSSCG00000011888	LW_Spleen	GPR156	+	13	0.137407	0.181685	1.53218
ENSSSCG00000011889_140136185_140136349_54	uORF	ENSSSCG00000011889	LW_Spleen	GSK3B	+	13	7.62839	32.737	4.44001
ENSSSCG00000011889_140136451_140136609_52	uORF	ENSSSCG00000011889	LW_Spleen	GSK3B	+	13	35.9635	11.5864	0.324088
ENSSSCG00000011889_140136980_140137129_49	uORF	ENSSSCG00000011889	LW_Spleen	GSK3B	+	13	22.2203	25.3915	1.22161
ENSSSCG00000011892_140566830_140459565_764	aORF	ENSSSCG00000011892	LW_Spleen	CFAP91	-	13	1.1682	1.82737	1.48862
ENSSSCG00000011893_140584431_140587617_63	aORF	ENSSSCG00000011893	LW_Spleen	COX17	+	13	419.59	6401.37	15.3123
ENSSSCG00000011894_140602037_140614559_368	aORF	ENSSSCG00000011894	LW_Spleen	POPDC2	+	13	0.383157	0.778781	2.36248
ENSSSCG00000011896_140678497_140675435_358	aORF	ENSSSCG00000011896	LW_Spleen	ADPRH	-	13	8.27119	15.6049	1.90065
ENSSSCG00000011896_140680149_140680072_25	uORF	ENSSSCG00000011896	LW_Spleen	ADPRH	-	13	13.2599	15.5888	1.51217
ENSSSCG00000011899_140694810_140717287_297	aORF	ENSSSCG00000011899	LW_Spleen	CD80	+	13	8.86136	66.6185	7.64079
ENSSSCG00000037639_140758382_140731101_283	aORF	ENSSSCG00000037639	LW_Spleen	TIMMDC1	-	13	16.8368	13.3395	0.827841
ENSSSCG00000011901_140798729_140830428_488	aORF	ENSSSCG00000011901	LW_Spleen	TMEM39A	+	13	21.3704	16.98	0.811985
ENSSSCG00000011901_140797240_140797272_10	uORF	ENSSSCG00000011901	LW_Spleen	TMEM39A	+	13	80.021	35.8071	0.486256
ENSSSCG00000026224_140947746_140841594_1432	aORF	ENSSSCG00000026224	LW_Spleen	ARHGAP31	-	13	7.82786	15.7274	2.03983
ENSSSCG00000011903_140982285_141003155_344	aORF	ENSSSCG00000011903	LW_Spleen	B4GALT4	+	13	12.906	119.48	9.34656
ENSSSCG00000011904_141026368_141013953_259	aORF	ENSSSCG00000011904	LW_Spleen	UPK1B	-	13	5.84567	36.4637	6.10208
ENSSSCG00000059099_133182848_133182549_99	aORF	ENSSSCG00000059099	LW_Spleen	NCBP2AS2	-	13	22.9689	8.3316	0.367644
ENSSSCG00000060201_133970495_133969995_37	lORF	ENSSSCG00000060201	LW_Spleen	ENSSSCG00000060201	-	13	12.6705	315.827	26.1963
ENSSSCG00000060201_133969937_133969824_37	lORF	ENSSSCG00000060201	LW_Spleen	ENSSSCG00000060201	-	13	69.2987	3.85523	0.0593325
ENSSSCG00000060201_133969556_133969476_26	lORF	ENSSSCG00000060201	LW_Spleen	ENSSSCG00000060201	-	13	59.4955	2.60563	0.0425459
ENSSSCG00000011845_133818771_133847164_352	aORF	ENSSSCG00000011845	LW_Spleen	PCYT1A	+	13	15.2907	42.4471	2.80043
ENSSSCG00000028475_138018511_138018669_52	iORF	ENSSSCG00000028475	LW_Spleen	KPNA1	+	13	3.27251	82.5439	25.6999
ENSSSCG00000054848_29879986_29881580_243	aORF	ENSSSCG00000054848	LW_Spleen	ENSSSCG00000054848	+	13	4.87114	1.0481	0.185953
ENSSSCG00000011332_29996102_29885394_2557	aORF	ENSSSCG00000011332	LW_Spleen	SETD2	-	13	4.12827	4.1599	1.02001
ENSSSCG00000011334_30173063_30168867_177	aORF	ENSSSCG00000011334	LW_Spleen	ENSSSCG00000011334	-	13	2.20712	77.8405	37.6448
ENSSSCG00000032957_30190851_30252755_1679	aORF	ENSSSCG00000032957	LW_Spleen	PTPN23	+	13	0.125495	0.325134	3.11997
ENSSSCG00000026281_30297664_30297623_13	uORF	ENSSSCG00000026281	LW_Spleen	SCAP	-	13	16.9639	108.479	6.44931
ENSSSCG00000011340_30586025_30412289_1049	aORF	ENSSSCG00000011340	LW_Spleen	SMARCC1	-	13	21.7238	81.3782	3.7521
ENSSSCG00000024222_21877658_21791420_757	aORF	ENSSSCG00000024222	LW_Spleen	MLH1	-	13	4.58228	4.77018	1.07728
ENSSSCG00000025502_21872803_21871815_144	aORF	ENSSSCG00000025502	LW_Spleen	ENSSSCG00000025502	-	13	0.40055	4.49745	18.7382
ENSSSCG00000062556_22157666_22185061_406	aORF	ENSSSCG00000062556	LW_Spleen	ENSSSCG00000062556	+	13	4.2331	21.1297	4.94147
ENSSSCG00000062556_22125216_22125359_47	uORF	ENSSSCG00000062556	LW_Spleen	ENSSSCG00000062556	+	13	6.48797	3.37569	0.621449
ENSSSCG00000062556_22125447_22249827_166	aORF	ENSSSCG00000062556	LW_Spleen	ENSSSCG00000062556	+	13	0.48997	3.7378	7.50699
ENSSSCG00000011243_22199448_22205810_518	aORF	ENSSSCG00000011243	LW_Spleen	ENSSSCG00000011243	+	13	0.871977	2.03294	2.3715
ENSSSCG00000011243_22205738_22240062_1238	aORF	ENSSSCG00000011243	LW_Spleen	ENSSSCG00000011243	+	13	2.80588	50.1824	17.3364
ENSSSCG00000011245_22298959_22651049_1035	aORF	ENSSSCG00000011245	LW_Spleen	ITGA9	+	13	4.69072	29.4296	6.36707
ENSSSCG00000028740_22825229_22825294_21	dORF	ENSSSCG00000028740	LW_Spleen	CTDSPL	+	13	5.26496	8.3524	1.70327
ENSSSCG00000027550_22872843_22851854_754	aORF	ENSSSCG00000027550	LW_Spleen	PLCD1	-	13	0.343002	2.38936	7.94103
ENSSSCG00000011251_22979630_22979728_32	dORF	ENSSSCG00000011251	LW_Spleen	MYD88	+	13	59.2343	3.87166	0.0642067
ENSSSCG00000011251_22976958_22979560_301	aORF	ENSSSCG00000011251	LW_Spleen	MYD88	+	13	0.832287	5.92778	6.76931
ENSSSCG00000011251_22976369_22976779_136	uORF	ENSSSCG00000011251	LW_Spleen	MYD88	+	13	0.516586	0.809477	2.41762
ENSSSCG00000011253_23020885_23114287_488	aORF	ENSSSCG00000011253	LW_Spleen	ENSSSCG00000011253	+	13	16.1776	34.5277	2.19699
ENSSSCG00000011253_23114328_23114735_135	dORF	ENSSSCG00000011253	LW_Spleen	ENSSSCG00000011253	+	13	19.8007	0.648465	0.037748
ENSSSCG00000011465_39395641_39398948_609	aORF	ENSSSCG00000011465	LW_Spleen	PDE12	+	13	10.4492	18.1891	1.74253
ENSSSCG00000011467_39524021_39465389_575	aORF	ENSSSCG00000011467	LW_Spleen	DENND6A	-	13	8.23229	33.4493	4.0636
ENSSSCG00000038873_39572034_39572289_17	uORF	ENSSSCG00000038873	LW_Spleen	SLMAP	+	13	23.2238	31.5591	1.68466
ENSSSCG00000038873_39572927_39573115_62	uORF	ENSSSCG00000038873	LW_Spleen	SLMAP	+	13	4.17177	4.19814	0.98614
ENSSSCG00000022462_27821382_27819943_479	aORF	ENSSSCG00000022462	LW_Spleen	ZNF852	-	13	3.21192	0.334419	0.102756
ENSSSCG00000011310_27867553_27868533_326	aORF	ENSSSCG00000011310	LW_Spleen	ZNF660	+	13	1.30275	4.29028	3.239
ENSSSCG00000052616_24012708_24013775_355	aORF	ENSSSCG00000052616	LW_Spleen	CCR8	+	13	0.431102	0.706839	1.35378
ENSSSCG00000030575_28406074_28405187_295	aORF	ENSSSCG00000030575	LW_Spleen	TMEM158	-	13	2.68276	3.3284	1.22735
ENSSSCG00000030247_21878152_21879972_606	aORF	ENSSSCG00000030247	LW_Spleen	EPM2AIP1	+	13	3.31766	6.95425	1.99533
ENSSSCG00000051293_29997779_29997892_37	lORF	ENSSSCG00000051293	LW_Spleen	ENSSSCG00000051293	+	13	12.735	12.3825	0.999402
ENSSSCG00000011317_29136926_29099797_1399	aORF	ENSSSCG00000011317	LW_Spleen	ENSSSCG00000011317	-	13	0.0953832	0.144803	1.39237
ENSSSCG00000011456_35923717_35913772_594	aORF	ENSSSCG00000011456	LW_Spleen	CHDH	-	13	0.156484	1.16759	10.0885
ENSSSCG00000037914_35948369_35962714_499	aORF	ENSSSCG00000037914	LW_Spleen	IL17RB	+	13	1.03504	2.7559	2.89139
ENSSSCG00000011458_35987053_35964011_624	aORF	ENSSSCG00000011458	LW_Spleen	ACTR8	-	13	4.7528	11.2558	2.33229
ENSSSCG00000060858_35996793_35990188_91	aORF	ENSSSCG00000060858	LW_Spleen	SELENOK	-	13	104.174	118.615	1.14652
ENSSSCG00000035859_37365747_37349102_380	aORF	ENSSSCG00000035859	LW_Spleen	WNT5A	-	13	1.34167	4.79747	3.43632
ENSSSCG00000011442_34595929_34629712_1520	aORF	ENSSSCG00000011442	LW_Spleen	NISCH	+	13	0.387694	0.760116	2.02555
ENSSSCG00000034529_34682494_34686022_80	aORF	ENSSSCG00000034529	LW_Spleen	UQCC5	+	13	43.0398	26.9489	0.616209
ENSSSCG00000011448_34834771_34828912_371	aORF	ENSSSCG00000011448	LW_Spleen	GLT8D1	-	13	10.3463	16.9371	1.70005
ENSSSCG00000011447_34840004_34841244_102	aORF	ENSSSCG00000011447	LW_Spleen	SPCS1	+	13	64.3568	297.527	4.59079
ENSSSCG00000011450_34892377_34906230_895	aORF	ENSSSCG00000011450	LW_Spleen	ITIH1	+	13	0.0731639	2.31992	28.1564
ENSSSCG00000011453_34947933_34946457_78	uORF	ENSSSCG00000011453	LW_Spleen	ITIH4	-	13	71.6306	32.5664	0.60924
ENSSSCG00000033422_35017678_34953608_294	aORF	ENSSSCG00000033422	LW_Spleen	STIMATE	-	13	2.64193	0.627583	0.239998
ENSSSCG00000011454_35101387_35101352_11	uORF	ENSSSCG00000011454	LW_Spleen	SFMBT1	-	13	13.8365	138.543	10.2631
ENSSSCG00000037433_33043659_33038649_162	aORF	ENSSSCG00000037433	LW_Spleen	C3orf18	-	13	0.915892	0.60831	1.84325
ENSSSCG00000025272_33049233_33057723_333	aORF	ENSSSCG00000025272	LW_Spleen	HEMK1	+	13	25.232	42.2741	1.56918
ENSSSCG00000040581_33090540_33086280_254	aORF	ENSSSCG00000040581	LW_Spleen	CISH	-	13	6.45951	91.0136	13.74
ENSSSCG00000011424_33897672_33923869_239	aORF	ENSSSCG00000011424	LW_Spleen	TEX264	+	13	26.7554	12.1532	0.461962
ENSSSCG00000023177_34075342_34067592_475	aORF	ENSSSCG00000023177	LW_Spleen	RRP9	-	13	8.22681	21.8059	2.57659
ENSSSCG00000042259_34103907_34101856_209	aORF	ENSSSCG00000042259	LW_Spleen	ABHD14B	-	13	3.43468	27.4022	7.76532
ENSSSCG00000027573_34121352_34119654_160	aORF	ENSSSCG00000027573	LW_Spleen	RPL29	-	13	3241.32	53.815	0.0168592
ENSSSCG00000027573_34121506_34121447_19	iORF	ENSSSCG00000027573	LW_Spleen	RPL29	-	13	13.8556	3.86474	0.247376
ENSSSCG00000059013_34206450_34201137_419	aORF	ENSSSCG00000059013	LW_Spleen	DUSP7	-	13	33.4514	32.5985	0.986012
ENSSSCG00000059013_34200998_34200789_69	dORF	ENSSSCG00000059013	LW_Spleen	DUSP7	-	13	42.2298	1.66272	0.0443992
ENSSSCG00000011437_34334293_34347435_640	aORF	ENSSSCG00000011437	LW_Spleen	ALAS1	+	13	3.77477	34.2716	9.04504
ENSSSCG00000011436_34357595_34353610_1030	aORF	ENSSSCG00000011436	LW_Spleen	TLR9	-	13	1.94549	83.346	43.4713
ENSSSCG00000011434_34380596_34384862_463	aORF	ENSSSCG00000011434	LW_Spleen	PPM1M	+	13	30.2016	66.608	2.18278
ENSSSCG00000011433_34411867_34391663_313	aORF	ENSSSCG00000011433	LW_Spleen	WDR82	-	13	54.6259	176.976	3.23042
ENSSSCG00000011433_34412127_34412086_13	uORF	ENSSSCG00000011433	LW_Spleen	WDR82	-	13	21.6461	88.9379	4.45006
ENSSSCG00000011342_30617775_30632433_1173	aORF	ENSSSCG00000011342	LW_Spleen	DHX30	+	13	1.40902	4.81909	3.43566
ENSSSCG00000011342_30617401_30617751_116	uORF	ENSSSCG00000011342	LW_Spleen	DHX30	+	13	4.66746	4.10221	0.861345
ENSSSCG00000029251_30662038_30635119_872	aORF	ENSSSCG00000029251	LW_Spleen	MAP4	-	13	2.13983	1.96771	1.01767
ENSSSCG00000052135_30932575_30934509_258	aORF	ENSSSCG00000052135	LW_Spleen	ENSSSCG00000052135	+	13	2.08129	0.519672	0.216219
ENSSSCG00000011347_31052295_31048730_186	aORF	ENSSSCG00000011347	LW_Spleen	NME6	-	13	3.06616	5.69861	1.86979
ENSSSCG00000048408_31055438_31062650_31	uORF	ENSSSCG00000048408	LW_Spleen	ENSSSCG00000048408	+	13	15.5021	11.1455	0.840326
ENSSSCG00000048408_31103168_31103263_31	uORF	ENSSSCG00000048408	LW_Spleen	ENSSSCG00000048408	+	13	1.67304	23.9975	4.22403
ENSSSCG00000048408_31103268_31103405_45	uORF	ENSSSCG00000048408	LW_Spleen	ENSSSCG00000048408	+	13	3.70756	3.4911	1.29518
ENSSSCG00000011346_31135542_31114557_2133	aORF	ENSSSCG00000011346	LW_Spleen	PLXNB1	-	13	5.06267	16.364	3.38739
ENSSSCG00000011351_31153714_31156015_64	aORF	ENSSSCG00000011351	LW_Spleen	TMA7	+	13	942.968	8486.21	9.01981
ENSSSCG00000011358_31179610_31180554_314	aORF	ENSSSCG00000011358	LW_Spleen	TREX1	+	13	17.0003	9.01662	0.518741
ENSSSCG00000011357_31205021_31181931_240	aORF	ENSSSCG00000011357	LW_Spleen	SHISA5	-	13	2.44633	87.7371	36.8339
ENSSSCG00000011355_31294656_31263059_2938	aORF	ENSSSCG00000011355	LW_Spleen	ENSSSCG00000011355	-	13	1.27107	4.39291	3.43933
ENSSSCG00000011360_31357231_31333322_3289	aORF	ENSSSCG00000011360	LW_Spleen	CELSR3	-	13	0.12681	0.108148	0.806345
ENSSSCG00000040922_31405329_31386556_150	aORF	ENSSSCG00000040922	LW_Spleen	IP6K2	-	13	9.06559	57.1735	6.3773
ENSSSCG00000040922_31387700_31379791_425	aORF	ENSSSCG00000040922	LW_Spleen	IP6K2	-	13	15.6564	24.1549	1.55221
ENSSSCG00000011363_31517004_31427815_389	aORF	ENSSSCG00000011363	LW_Spleen	PRKAR2A	-	13	27.1903	69.3019	2.61182
ENSSSCG00000011366_31553183_31524583_301	aORF	ENSSSCG00000011366	LW_Spleen	SLC25A20	-	13	12.3336	13.6179	1.03974
ENSSSCG00000011367_31573092_31573124_10	uORF	ENSSSCG00000011367	LW_Spleen	ARIH2	+	13	55.3002	9.20129	0.165956
ENSSSCG00000011368_31627266_31642063_497	aORF	ENSSSCG00000011368	LW_Spleen	P4HTM	+	13	0.433334	0.618412	2.2927
ENSSSCG00000011369_31642524_31650669_1120	aORF	ENSSSCG00000011369	LW_Spleen	WDR6	+	13	6.01076	8.99195	1.57243
ENSSSCG00000011370_31655370_31651024_592	aORF	ENSSSCG00000011370	LW_Spleen	DALRD3	-	13	32.9957	11.2991	0.34126
ENSSSCG00000011371_31656970_31657959_185	aORF	ENSSSCG00000011371	LW_Spleen	NDUFAF3	+	13	25.3273	152.377	6.00023
ENSSSCG00000032031_31723159_31715768_775	aORF	ENSSSCG00000032031	LW_Spleen	QARS1	-	13	15.968	9.32667	0.584784
ENSSSCG00000011375_31736297_31727591_1364	aORF	ENSSSCG00000011375	LW_Spleen	USP19	-	13	0.152887	0.0495233	0.275478
ENSSSCG00000011377_31750634_31738395_1881	aORF	ENSSSCG00000011377	LW_Spleen	LAMB2	-	13	0.155002	2.76001	16.6299
ENSSSCG00000011378_31769163_31767751_470	aORF	ENSSSCG00000011378	LW_Spleen	CCDC71	-	13	9.30157	3.7154	0.412483
ENSSSCG00000056386_31848444_31845088_255	aORF	ENSSSCG00000056386	LW_Spleen	C3orf62	-	13	3.91859	8.68338	2.18655
ENSSSCG00000011382_31904219_31849852_1023	aORF	ENSSSCG00000011382	LW_Spleen	USP4	-	13	0.428638	0.345403	0.721275
ENSSSCG00000022080_31929500_31919586_193	aORF	ENSSSCG00000022080	LW_Spleen	RHOA	-	13	86.9131	1322.05	15.4317
ENSSSCG00000037459_31991613_31993952_106	aORF	ENSSSCG00000037459	LW_Spleen	TCTA	+	13	24.7302	8.58542	0.34684
ENSSSCG00000031594_32007135_32004205_213	aORF	ENSSSCG00000031594	LW_Spleen	NICN1	-	13	0.401463	2.92623	7.27475
ENSSSCG00000011389_32248950_32247460_496	aORF	ENSSSCG00000011389	LW_Spleen	AMIGO3	-	13	3.07162	0.663404	0.256673
ENSSSCG00000062528_32252925_32250965_238	aORF	ENSSSCG00000062528	LW_Spleen	GMPPB	-	13	20.7183	25.3719	1.2545
ENSSSCG00000011390_32276450_32256445_441	aORF	ENSSSCG00000011390	LW_Spleen	IP6K1	-	13	24.6732	38.0156	1.53605
ENSSSCG00000011391_32329138_32322123_785	aORF	ENSSSCG00000011391	LW_Spleen	CDHR4	-	13	1.5034	1.1611	0.795171
ENSSSCG00000049797_32330526_32330761_58	uORF	ENSSSCG00000049797	LW_Spleen	INKA1	+	13	15.3082	14.8587	0.985782
ENSSSCG00000049797_32331350_32332126_258	aORF	ENSSSCG00000049797	LW_Spleen	INKA1	+	13	23.1769	6.83773	0.289604
ENSSSCG00000011393_32341145_32332421_1011	aORF	ENSSSCG00000011393	LW_Spleen	UBA7	-	13	13.3929	20.9602	1.57393
ENSSSCG00000027992_32421920_32409833_1290	aORF	ENSSSCG00000027992	LW_Spleen	MST1R	-	13	0.260249	1.09586	6.04206
ENSSSCG00000025791_32431577_32426876_555	aORF	ENSSSCG00000025791	LW_Spleen	MON1A	-	13	5.90629	3.89355	0.65919
ENSSSCG00000011394_32466990_32569699_1091	aORF	ENSSSCG00000011394	LW_Spleen	RBM6	+	13	3.146	5.27057	1.64916
ENSSSCG00000011394_32472615_32569698_847	aORF	ENSSSCG00000011394	LW_Spleen	RBM6	+	13	0.0614469	0.714803	11.315
ENSSSCG00000011398_32646202_32671101_777	aORF	ENSSSCG00000011398	LW_Spleen	SEMA3F	+	13	0.831153	0.333719	0.393928
ENSSSCG00000011399_32732172_32732954_57	dORF	ENSSSCG00000011399	LW_Spleen	GNAI2	+	13	279.475	8.92358	0.0320826
ENSSSCG00000011400_32742624_32749202_746	aORF	ENSSSCG00000011400	LW_Spleen	SEMA3B	+	13	2.67277	12.5002	4.85829
ENSSSCG00000051852_32790300_32757116_441	aORF	ENSSSCG00000051852	LW_Spleen	IFRD2	-	13	25.2023	14.1352	0.557125
ENSSSCG00000051852_32790436_32790332_34	uORF	ENSSSCG00000051852	LW_Spleen	IFRD2	-	13	3.25544	71.0195	22.1927
ENSSSCG00000011404_32794650_32793784_288	aORF	ENSSSCG00000011404	LW_Spleen	NAA80	-	13	2.3261	3.18943	1.33955
ENSSSCG00000011420_33664472_33667153_893	aORF	ENSSSCG00000011420	LW_Spleen	RBM15B	+	13	9.22316	10.2081	1.11099
ENSSSCG00000011425_33820099_33885661_1461	aORF	ENSSSCG00000011425	LW_Spleen	RAD54L2	+	13	2.51011	8.32398	3.31121
ENSSSCG00000062072_30611905_30614710_41	aORF	ENSSSCG00000062072	LW_Spleen	ENSSSCG00000062072	+	13	50.7239	17.1691	0.354408
ENSSSCG00000047135_30959815_30961412_153	aORF	ENSSSCG00000047135	LW_Spleen	PMAP-23	+	13	3.80481	6.81367	2.20836
ENSSSCG00000060807_32800688_32798384_450	aORF	ENSSSCG00000060807	LW_Spleen	HYAL1	-	13	0.788439	1.21359	1.88208
ENSSSCG00000038151_27312616_27316186_96	aORF	ENSSSCG00000038151	LW_Spleen	ENSSSCG00000038151	+	6	11.1925	22.284	1.99477
ENSSSCG00000032632_27391318_27325784_208	aORF	ENSSSCG00000032632	LW_Spleen	CMTM4	-	6	5.48129	9.71217	1.9185
ENSSSCG00000031837_27282070_27295522_244	aORF	ENSSSCG00000031837	LW_Spleen	CMTM2	+	6	17.1944	15.6748	0.968152
ENSSSCG00000036060_27604789_27602049_308	aORF	ENSSSCG00000036060	LW_Spleen	RRAD	-	6	2.11166	3.57352	1.74917
ENSSSCG00000033027_27612559_27610589_165	aORF	ENSSSCG00000033027	LW_Spleen	CIAO2B	-	6	49.6721	96.2648	1.94387
ENSSSCG00000040139_27794893_27793670_407	aORF	ENSSSCG00000040139	LW_Spleen	B3GNT9	-	6	6.43776	12.6778	1.91711
ENSSSCG00000036321_27804414_27804340_24	uORF	ENSSSCG00000036321	LW_Spleen	TRADD	-	6	5.49682	2.67306	0.582704
ENSSSCG00000036321_27804009_27803917_30	uORF	ENSSSCG00000036321	LW_Spleen	TRADD	-	6	7.72592	2.93891	0.382592
ENSSSCG00000036321_27800132_27798120_304	aORF	ENSSSCG00000036321	LW_Spleen	TRADD	-	6	31.4046	39.2888	1.25001
ENSSSCG00000002793_27805812_27807788_373	aORF	ENSSSCG00000002793	LW_Spleen	FBXL8	+	6	1.93138	1.30148	0.674998
ENSSSCG00000036210_27418935_27418888_15	dORF	ENSSSCG00000036210	LW_Spleen	DYNC1LI2	-	6	87.7401	8.56872	0.102155
ENSSSCG00000035639_27540045_27514169_506	aORF	ENSSSCG00000035639	LW_Spleen	TERB1	-	6	1.1831	0.956535	0.935516
ENSSSCG00000035639_27503863_27451465_696	aORF	ENSSSCG00000035639	LW_Spleen	TERB1	-	6	0.323357	0.500082	1.62071
ENSSSCG00000036067_27568875_27570470_531	aORF	ENSSSCG00000036067	LW_Spleen	PDP2	+	6	5.05106	10.085	2.06902
ENSSSCG00000002795_25933556_25872936_51	uORF	ENSSSCG00000002795	LW_Spleen	CDH11	-	6	21.8157	42.2785	2.01522
ENSSSCG00000002795_25872923_25872873_16	uORF	ENSSSCG00000002795	LW_Spleen	CDH11	-	6	7.73071	4.28195	0.502975
ENSSSCG00000002795_25836279_25785993_796	aORF	ENSSSCG00000002795	LW_Spleen	CDH11	-	6	35.1077	91.7933	2.65291
ENSSSCG00000035772_27119831_27140639_782	aORF	ENSSSCG00000035772	LW_Spleen	CDH5	+	6	0.574794	0.592738	1.1367
ENSSSCG00000038053_27253856_27228691_227	aORF	ENSSSCG00000038053	LW_Spleen	TK2	-	6	0.300475	0.868641	5.6608
ENSSSCG00000002802_20162835_20169061_216	aORF	ENSSSCG00000002802	LW_Spleen	GINS3	+	6	1.65539	3.93123	2.46367
ENSSSCG00000002799_20340319_20340281_12	uORF	ENSSSCG00000002799	LW_Spleen	CNOT1	-	6	69.6213	8548.97	126.282
ENSSSCG00000040881_20399229_20389164_462	aORF	ENSSSCG00000040881	LW_Spleen	SLC38A7	-	6	4.63369	14.246	3.08893
ENSSSCG00000040125_27808733_27813242_490	aORF	ENSSSCG00000040125	LW_Spleen	HSF4	+	6	2.95187	4.34627	1.48407
ENSSSCG00000032443_27823897_27819730_471	aORF	ENSSSCG00000032443	LW_Spleen	MATCAP1	-	6	0.983497	0.711484	0.680244
ENSSSCG00000002788_27832014_27827379_739	aORF	ENSSSCG00000002788	LW_Spleen	EXOC3L1	-	6	3.3738	2.29507	0.635056
ENSSSCG00000002787_27834420_27840621_406	aORF	ENSSSCG00000002787	LW_Spleen	E2F4	+	6	29.3861	100.802	3.4602
ENSSSCG00000031199_27860686_27848985_600	aORF	ENSSSCG00000031199	LW_Spleen	ENSSSCG00000031199	-	6	0.266752	0.236801	1.20202
ENSSSCG00000002790_27864989_27867081_175	aORF	ENSSSCG00000002790	LW_Spleen	ENSSSCG00000002790	+	6	95.9646	63.9144	0.663373
ENSSSCG00000026116_27882997_27867714_1185	aORF	ENSSSCG00000026116	LW_Spleen	FHOD1	-	6	0.156478	1.86278	12.3772
ENSSSCG00000002783_27884659_27903090_897	aORF	ENSSSCG00000002783	LW_Spleen	SLC9A5	+	6	0.604997	1.35423	2.06449
ENSSSCG00000035983_28046552_28045798_176	aORF	ENSSSCG00000035983	LW_Spleen	TPPP3	-	6	23.0577	17.3093	0.748397
ENSSSCG00000002778_28063572_28050129_479	aORF	ENSSSCG00000002778	LW_Spleen	ZDHHC1	-	6	0.943436	4.19147	5.00501
ENSSSCG00000002777_28084152_28089138_400	aORF	ENSSSCG00000002777	LW_Spleen	HSD11B2	+	6	0.475166	4.23794	9.85354
ENSSSCG00000002774_28171728_28180775_1218	aORF	ENSSSCG00000002774	LW_Spleen	RIPOR1	+	6	0.0600683	0.0624712	1.07879
ENSSSCG00000024253_28200861_28200899_12	uORF	ENSSSCG00000024253	LW_Spleen	CTCF	+	6	23.0582	946.439	46.8984
ENSSSCG00000022722_28265757_28277599_1393	aORF	ENSSSCG00000022722	LW_Spleen	CARMIL2	+	6	0.0907519	0.0561445	0.709017
ENSSSCG00000029590_28280327_28277727_450	aORF	ENSSSCG00000029590	LW_Spleen	ACD	-	6	5.61705	14.8556	2.76874
ENSSSCG00000034863_28281134_28282787_343	aORF	ENSSSCG00000034863	LW_Spleen	PARD6A	+	6	1.1209	0.866642	0.772792
ENSSSCG00000028661_28286898_28283315_346	aORF	ENSSSCG00000028661	LW_Spleen	ENKD1	-	6	0.655013	1.06768	1.59702
ENSSSCG00000024750_28312243_28312190_17	uORF	ENSSSCG00000024750	LW_Spleen	GFOD2	-	6	4.63511	13.6373	3.84186
ENSSSCG00000024750_28312161_28294616_383	aORF	ENSSSCG00000024750	LW_Spleen	GFOD2	-	6	11.4927	6.07977	0.521784
ENSSSCG00000002768_28456130_28450673_565	aORF	ENSSSCG00000002768	LW_Spleen	CENPT	-	6	2.10259	4.59875	2.30132
ENSSSCG00000030295_28482935_28487358_103	aORF	ENSSSCG00000030295	LW_Spleen	NUTF2	+	6	108.202	108.241	0.998199
ENSSSCG00000002771_28489706_28501169_1402	aORF	ENSSSCG00000002771	LW_Spleen	EDC4	+	6	10.0906	31.8557	3.14962
ENSSSCG00000040313_28520592_28538660_424	aORF	ENSSSCG00000040313	LW_Spleen	PSKH1	+	6	3.38558	26.7853	7.85754
ENSSSCG00000023849_28542773_28540866_264	aORF	ENSSSCG00000023849	LW_Spleen	CTRL	-	6	1.60212	0.719471	0.446055
ENSSSCG00000028350_28553510_28550376_471	aORF	ENSSSCG00000028350	LW_Spleen	LCAT	-	6	0.558232	0.796932	1.87018
ENSSSCG00000028609_28576427_28554216_1086	aORF	ENSSSCG00000028609	LW_Spleen	SLC12A4	-	6	0.18215	1.55293	9.65168
ENSSSCG00000021105_28599001_28593648_514	aORF	ENSSSCG00000021105	LW_Spleen	DPEP2	-	6	0.897379	2.73139	3.08335
ENSSSCG00000059913_28618841_28619298_25	uORF	ENSSSCG00000059913	LW_Spleen	DUS2	+	6	8.90073	3.48821	0.379184
ENSSSCG00000059913_28621134_28660984_493	aORF	ENSSSCG00000059913	LW_Spleen	DUS2	+	6	0.165593	1.47249	4.0262
ENSSSCG00000057510_28820767_28831425_406	aORF	ENSSSCG00000057510	LW_Spleen	PLA2G15	+	6	0.349809	20.4585	69.7147
ENSSSCG00000033167_28883525_28875841_311	aORF	ENSSSCG00000033167	LW_Spleen	SLC7A6OS	-	6	33.8759	41.1129	1.21916
ENSSSCG00000002764_28952264_28941179_656	aORF	ENSSSCG00000002764	LW_Spleen	SMPD3	-	6	0.684816	0.703585	1.15356
ENSSSCG00000025953_29339599_29315658_545	aORF	ENSSSCG00000025953	LW_Spleen	OGFOD1	-	6	23.6498	21.6696	0.916804
ENSSSCG00000002822_29366978_29412186_646	aORF	ENSSSCG00000002822	LW_Spleen	AMFR	+	6	41.5219	100.254	2.45966
ENSSSCG00000002828_30056713_30000972_543	aORF	ENSSSCG00000002828	LW_Spleen	LPCAT2	-	6	39.4652	66.9169	1.67555
ENSSSCG00000002829_30083850_30060040_584	aORF	ENSSSCG00000002829	LW_Spleen	MMP2	-	6	0.618592	80.9958	140.11
ENSSSCG00000002769_28465458_28466387_309	aORF	ENSSSCG00000002769	LW_Spleen	THAP11	+	6	13.8725	46.6244	3.34908
ENSSSCG00000026038_28617314_28615692_540	aORF	ENSSSCG00000026038	LW_Spleen	DDX28	-	6	7.12756	29.167	3.94555
ENSSSCG00000044206_27224212_27224445_77	lORF	ENSSSCG00000044206	LW_Spleen	ENSSSCG00000044206	+	6	2.77203	3.99564	1.48758
ENSSSCG00000044206_27220397_27221362_321	lORF	ENSSSCG00000044206	LW_Spleen	ENSSSCG00000044206	+	6	2.3354	7.34182	3.14473
ENSSSCG00000060951_28848666_28852734_219	aORF	ENSSSCG00000060951	LW_Spleen	ENSSSCG00000060951	+	6	14.7155	6.52626	0.435971
ENSSSCG00000027660_134672382_134660494_487	aORF	ENSSSCG00000027660	LW_Spleen	IFI44L	-	6	18.4957	1.59807	0.0877468
ENSSSCG00000033425_136389929_136207864_316	aORF	ENSSSCG00000033425	LW_Spleen	ST6GALNAC5	-	6	0.257198	1.23069	5.23816
ENSSSCG00000003787_141927534_141945383_318	aORF	ENSSSCG00000003787	LW_Spleen	ZRANB2	+	6	1.10774	0.267478	0.329875
ENSSSCG00000035582_135217721_135134169_313	aORF	ENSSSCG00000035582	LW_Spleen	GIPC2	-	6	0.319023	3.69836	14.3005
ENSSSCG00000003763_134649857_134634679_427	aORF	ENSSSCG00000003763	LW_Spleen	IFI44	-	6	15.4424	0.522263	0.0418182
ENSSSCG00000003783_138950277_138943300_599	aORF	ENSSSCG00000003783	LW_Spleen	FPGT	-	6	1.61419	6.19867	3.67563
ENSSSCG00000024494_137201053_136635486_305	aORF	ENSSSCG00000024494	LW_Spleen	ST6GALNAC3	-	6	4.86351	6.7357	1.32206
ENSSSCG00000003775_137534114_137534013_33	uORF	ENSSSCG00000003775	LW_Spleen	MSH4	-	6	3.07167	2.7687	1.09068
ENSSSCG00000003775_137530340_137530275_21	dORF	ENSSSCG00000003775	LW_Spleen	MSH4	-	6	8.99929	17.5479	2.28264
ENSSSCG00000003766_135255217_135245005_337	aORF	ENSSSCG00000003766	LW_Spleen	DNAJB4	-	6	18.3218	39.3102	2.13582
ENSSSCG00000040220_135546264_135588700_874	aORF	ENSSSCG00000040220	LW_Spleen	USP33	+	6	8.45134	14.4942	1.74567
ENSSSCG00000003772_135740612_135740719_35	dORF	ENSSSCG00000003772	LW_Spleen	ZZZ3	+	6	28.3955	4.07231	0.146579
ENSSSCG00000003772_135659123_135740348_903	aORF	ENSSSCG00000003772	LW_Spleen	ZZZ3	+	6	6.56232	12.2115	1.82245
ENSSSCG00000003772_135653681_135659108_19	uORF	ENSSSCG00000003772	LW_Spleen	ZZZ3	+	6	4.26772	13.5177	2.73163
ENSSSCG00000034905_1008184_1013823_400	aORF	ENSSSCG00000034905	LW_Spleen	MVD	+	6	5.34534	4.5891	0.893615
ENSSSCG00000031493_1015219_1021220_200	aORF	ENSSSCG00000031493	LW_Spleen	CYBA	+	6	337.553	1135.57	3.39035
ENSSSCG00000035967_1081509_1073431_59	uORF	ENSSSCG00000035967	LW_Spleen	ZC3H18	-	6	1.60106	0.852917	0.612455
ENSSSCG00000002648_779588_852821_603	aORF	ENSSSCG00000002648	LW_Spleen	CBFA2T3	+	6	1.42399	13.0927	9.52513
ENSSSCG00000002645_875821_889348_488	aORF	ENSSSCG00000002645	LW_Spleen	GALNS	+	6	5.01485	24.7568	4.69485
ENSSSCG00000002650_890960_893008_244	aORF	ENSSSCG00000002650	LW_Spleen	APRT	+	6	15.8984	12.2886	0.780093
ENSSSCG00000002651_897627_893747_543	aORF	ENSSSCG00000002651	LW_Spleen	CDT1	-	6	4.68361	3.95108	0.974325
ENSSSCG00000024974_413068_411201_211	aORF	ENSSSCG00000024974	LW_Spleen	ENSSSCG00000024974	-	6	3.9407	149.459	60.247
ENSSSCG00000039541_519904_586643_12	uORF	ENSSSCG00000039541	LW_Spleen	ANKRD11	+	6	21.2111	83.6138	3.97681
ENSSSCG00000039541_586669_612194_2612	aORF	ENSSSCG00000039541	LW_Spleen	ANKRD11	+	6	3.55484	12.9726	3.50877
ENSSSCG00000023866_708987_665478_712	aORF	ENSSSCG00000023866	LW_Spleen	ACSF3	-	6	1.58246	1.28555	0.819405
ENSSSCG00000002635_243519_212206_724	aORF	ENSSSCG00000002635	LW_Spleen	SPIRE2	-	6	1.50338	0.416402	0.266453
ENSSSCG00000024687_253266_300071_1457	aORF	ENSSSCG00000024687	LW_Spleen	FANCA	+	6	0.167766	0.0605129	0.355181
ENSSSCG00000029228_313274_300377_603	aORF	ENSSSCG00000029228	LW_Spleen	ZNF276	-	6	2.91323	0.801999	0.298928
ENSSSCG00000029228_299481_299089_130	dORF	ENSSSCG00000029228	LW_Spleen	ZNF276	-	6	8.74289	0.389684	0.0631703
ENSSSCG00000022310_313839_323813_734	aORF	ENSSSCG00000022310	LW_Spleen	VPS9D1	+	6	2.92894	1.12463	0.410725
ENSSSCG00000029339_328534_331334_414	aORF	ENSSSCG00000029339	LW_Spleen	SPATA2L	+	6	2.15547	2.05802	0.932085
ENSSSCG00000025401_338774_338607_55	uORF	ENSSSCG00000025401	LW_Spleen	CDK10	-	6	6.84691	4.62818	0.644885
ENSSSCG00000023677_351981_357363_196	aORF	ENSSSCG00000023677	LW_Spleen	CHMP1A	+	6	0.565028	22.1093	48.5965
ENSSSCG00000003722_112628122_112397904_906	aORF	ENSSSCG00000003722	LW_Spleen	CDH2	-	6	74.4775	728.655	10.3274
ENSSSCG00000002640_147083_146331_250	dORF	ENSSSCG00000002640	LW_Spleen	DEF8	-	6	4.055	0.348824	0.0927782
ENSSSCG00000003721_111684187_111466480_446	aORF	ENSSSCG00000003721	LW_Spleen	CHST9	-	6	1.10482	4.14163	3.50503
ENSSSCG00000025005_115593039_115592887_50	uORF	ENSSSCG00000025005	LW_Spleen	B4GALT6	-	6	1.63167	14.29	8.26033
ENSSSCG00000003728_115786275_115695747_1434	aORF	ENSSSCG00000003728	LW_Spleen	TRAPPC8	-	6	0.304905	0.0754107	0.25074
ENSSSCG00000032115_4649903_4643131_478	aORF	ENSSSCG00000032115	LW_Spleen	OSGIN1	-	6	0.286118	0.403062	1.15016
ENSSSCG00000031450_4698624_4684068_499	aORF	ENSSSCG00000031450	LW_Spleen	MLYCD	-	6	4.65876	6.08258	1.26062
ENSSSCG00000003729_115858061_115898272_219	aORF	ENSSSCG00000003729	LW_Spleen	RNF125	+	6	1.33463	0.368368	0.296108
ENSSSCG00000003729_115858537_115899761_216	aORF	ENSSSCG00000003729	LW_Spleen	RNF125	+	6	0.654466	8.9094	13.62
ENSSSCG00000057749_4798112_4796573_76	aORF	ENSSSCG00000057749	LW_Spleen	HSBP1	-	6	345.706	470.397	1.38636
ENSSSCG00000003731_116324701_116104834_874	aORF	ENSSSCG00000003731	LW_Spleen	GAREM1	-	6	1.99594	6.68803	3.41795
ENSSSCG00000003733_116610644_116512860_630	aORF	ENSSSCG00000003733	LW_Spleen	KLHL14	-	6	0.921449	5.58332	5.62678
ENSSSCG00000053348_118879122_118879701_71	aORF	ENSSSCG00000053348	LW_Spleen	ENSSSCG00000053348	+	6	21.8256	19.602	0.928115
ENSSSCG00000039052_119078556_119083762_534	aORF	ENSSSCG00000039052	LW_Spleen	ZNF397	+	6	1.07463	0.880687	0.977312
ENSSSCG00000003740_119096127_119090495_491	aORF	ENSSSCG00000003740	LW_Spleen	ZSCAN30	-	6	0.472901	1.03099	3.51866
ENSSSCG00000003741_119117221_119128196_687	aORF	ENSSSCG00000003741	LW_Spleen	ENSSSCG00000003741	+	6	1.46417	0.9796	0.724296
ENSSSCG00000023276_119165166_119161482_368	aORF	ENSSSCG00000023276	LW_Spleen	ZNF24	-	6	20.823	55.5176	2.66154
ENSSSCG00000030018_119190272_119187851_336	aORF	ENSSSCG00000030018	LW_Spleen	ZNF396	-	6	1.10962	2.55199	2.02811
ENSSSCG00000038859_119285622_119262744_192	aORF	ENSSSCG00000038859	LW_Spleen	INO80C	-	6	15.6062	29.3462	1.87363
ENSSSCG00000003743_119310489_119415931_29	uORF	ENSSSCG00000003743	LW_Spleen	GALNT1	+	6	10.8012	880.459	80.5641
ENSSSCG00000003743_119416015_119491828_559	aORF	ENSSSCG00000003743	LW_Spleen	GALNT1	+	6	36.5812	134.644	3.67692
ENSSSCG00000003743_119491941_119492111_56	dORF	ENSSSCG00000003743	LW_Spleen	GALNT1	+	6	21.6807	8.44783	0.354027
ENSSSCG00000030002_119735757_119745236_129	aORF	ENSSSCG00000030002	LW_Spleen	C18orf21	+	6	25.5054	7.58018	0.294825
ENSSSCG00000027700_119833847_119795945_270	aORF	ENSSSCG00000027700	LW_Spleen	RPRD1A	-	6	5.29735	19.2288	3.64658
ENSSSCG00000027700_119796115_119766168_98	aORF	ENSSSCG00000027700	LW_Spleen	RPRD1A	-	6	6.55183	33.9207	5.09988
ENSSSCG00000027455_119883418_119862929_739	aORF	ENSSSCG00000027455	LW_Spleen	SLC39A6	-	6	14.6646	46.0125	3.09825
ENSSSCG00000020898_119885779_119885880_33	uORF	ENSSSCG00000020898	LW_Spleen	ELP2	+	6	6.69882	20.1638	3.19777
ENSSSCG00000034572_6254553_6270484_176	aORF	ENSSSCG00000034572	LW_Spleen	ENSSSCG00000034572	+	6	4.27295	19.6161	4.73882
ENSSSCG00000035182_6395729_6397874_394	aORF	ENSSSCG00000035182	LW_Spleen	SDR42E1	+	6	2.80226	4.2746	1.47547
ENSSSCG00000002688_6597288_6437405_1265	aORF	ENSSSCG00000002688	LW_Spleen	PLCG2	-	6	22.4088	164.66	7.2149
ENSSSCG00000002688_6437360_6437247_37	dORF	ENSSSCG00000002688	LW_Spleen	PLCG2	-	6	33.3903	2.60611	0.0913765
ENSSSCG00000002688_6435167_6435039_42	dORF	ENSSSCG00000002688	LW_Spleen	PLCG2	-	6	38.8594	4.48061	0.11164
ENSSSCG00000032996_1571727_1571993_88	dORF	ENSSSCG00000032996	LW_Spleen	SLC7A5	+	6	1.99983	3.05424	1.71759
ENSSSCG00000032996_1546063_1571697_502	aORF	ENSSSCG00000032996	LW_Spleen	SLC7A5	+	6	2.18236	10.6739	4.92094
ENSSSCG00000002652_1617831_1618154_107	uORF	ENSSSCG00000002652	LW_Spleen	KLHDC4	+	6	10.6713	3.94312	0.287292
ENSSSCG00000026953_120606154_120606041_37	dORF	ENSSSCG00000026953	LW_Spleen	TPGS2	-	6	37.1787	2.98298	0.0950755
ENSSSCG00000002656_1850459_1914668_950	aORF	ENSSSCG00000002656	LW_Spleen	ZCCHC14	+	6	2.72094	4.94206	1.84442
ENSSSCG00000002655_1940945_1920987_125	aORF	ENSSSCG00000002655	LW_Spleen	MAP1LC3B	-	6	10.0711	1.39483	0.128779
ENSSSCG00000002654_1949291_1991692_537	aORF	ENSSSCG00000002654	LW_Spleen	FBXO31	+	6	2.38667	10.6837	4.35247
ENSSSCG00000002667_3804660_3816397_308	aORF	ENSSSCG00000002667	LW_Spleen	ZDHHC7	+	6	18.7555	21.4235	1.15824
ENSSSCG00000003747_120670371_121035776_588	aORF	ENSSSCG00000003747	LW_Spleen	KIAA1328	+	6	17.3915	30.6357	1.70589
ENSSSCG00000002669_3929464_3883922_497	aORF	ENSSSCG00000002669	LW_Spleen	CRISPLD2	-	6	0.649326	14.7711	21.7911
ENSSSCG00000002670_4043423_3978063_805	aORF	ENSSSCG00000002670	LW_Spleen	USP10	-	6	1.26178	0.775882	0.644862
ENSSSCG00000038285_4077078_4067515_615	aORF	ENSSSCG00000038285	LW_Spleen	KLHL36	-	6	0.884865	0.906081	1.21048
ENSSSCG00000037645_4099607_4145119_142	aORF	ENSSSCG00000037645	LW_Spleen	COTL1	+	6	194.964	1455.81	7.31346
ENSSSCG00000037645_4145727_4145849_40	dORF	ENSSSCG00000037645	LW_Spleen	COTL1	+	6	319.587	8.85688	0.0285422
ENSSSCG00000002672_4211378_4223485_500	aORF	ENSSSCG00000002672	LW_Spleen	MEAK7	+	6	0.884956	1.97519	2.11048
ENSSSCG00000002672_4224668_4224973_101	dORF	ENSSSCG00000002672	LW_Spleen	MEAK7	+	6	1.66205	2.02316	0.961283
ENSSSCG00000023837_4364959_4336040_217	aORF	ENSSSCG00000023837	LW_Spleen	WFDC1	-	6	10.0926	10.5911	1.06552
ENSSSCG00000002660_2561234_2580179_386	aORF	ENSSSCG00000002660	LW_Spleen	MTHFSD	+	6	5.95369	5.49827	1.39464
ENSSSCG00000038460_2596749_2594258_375	aORF	ENSSSCG00000038460	LW_Spleen	FOXF1	-	6	1.10187	0.71063	0.618645
ENSSSCG00000003738_118943422_118984763_276	aORF	ENSSSCG00000003738	LW_Spleen	MAPRE2	+	6	10.939	77.4594	7.05307
ENSSSCG00000056302_3218790_3242898_185	aORF	ENSSSCG00000056302	LW_Spleen	GINS2	+	6	19.2938	47.2735	2.50018
ENSSSCG00000002664_3247636_3247541_31	dORF	ENSSSCG00000002664	LW_Spleen	GSE1	-	6	19.274	3.30949	0.202843
ENSSSCG00000002664_3297548_3247755_1205	aORF	ENSSSCG00000002664	LW_Spleen	GSE1	-	6	0.077389	0.256786	4.02348
ENSSSCG00000002664_3349100_3349017_27	uORF	ENSSSCG00000002664	LW_Spleen	GSE1	-	6	3.55033	7.50553	1.81663
ENSSSCG00000002680_4451117_4456602_863	aORF	ENSSSCG00000002680	LW_Spleen	TAF1C	+	6	2.58955	1.39694	0.541036
ENSSSCG00000002681_4490772_4499156_330	aORF	ENSSSCG00000002681	LW_Spleen	HSDL1	+	6	6.08443	19.5618	3.18436
ENSSSCG00000002682_4503598_4503663_21	uORF	ENSSSCG00000002682	LW_Spleen	MBTPS1	+	6	3.2448	77.378	26.8313
ENSSSCG00000002689_6881614_6655121_745	aORF	ENSSSCG00000002689	LW_Spleen	CMIP	-	6	0.394778	0.209855	0.429566
ENSSSCG00000039200_7070128_7166458_2301	aORF	ENSSSCG00000039200	LW_Spleen	PKD1L2	+	6	0.03088	0.101861	5.78429
ENSSSCG00000040203_7171319_7184188_173	aORF	ENSSSCG00000040203	LW_Spleen	ENSSSCG00000040203	+	6	13.3866	17.0932	1.27264
ENSSSCG00000039216_7254854_7253936_34	uORF	ENSSSCG00000039216	LW_Spleen	CENPN	-	6	2.22848	7.31094	2.16533
ENSSSCG00000039216_7250025_7228522_339	aORF	ENSSSCG00000039216	LW_Spleen	CENPN	-	6	12.9777	19.1468	1.35532
ENSSSCG00000032060_7255656_7255700_14	uORF	ENSSSCG00000032060	LW_Spleen	ENSSSCG00000032060	+	6	5.44226	10.5833	2.81715
ENSSSCG00000032060_7262389_7278426_79	aORF	ENSSSCG00000032060	LW_Spleen	ENSSSCG00000032060	+	6	3.11256	7.1266	2.28235
ENSSSCG00000031421_7661246_7650700_96	aORF	ENSSSCG00000031421	LW_Spleen	DYNLRB2	-	6	1.31559	2.3186	2.06471
ENSSSCG00000040607_8468782_8482336_384	aORF	ENSSSCG00000040607	LW_Spleen	MAF	+	6	28.7643	435.437	14.9631
ENSSSCG00000027415_9870690_8911139_414	aORF	ENSSSCG00000027415	LW_Spleen	WWOX	-	6	1.85877	2.12009	1.06955
ENSSSCG00000002696_10120400_9960202_418	aORF	ENSSSCG00000002696	LW_Spleen	VAT1L	-	6	0.120736	5.10205	41.8537
ENSSSCG00000029296_2554367_2552862_501	aORF	ENSSSCG00000029296	LW_Spleen	FOXC2	-	6	0.105679	1.89411	10.76
ENSSSCG00000042332_8466329_8466147_60	lORF	ENSSSCG00000042332	LW_Spleen	ENSSSCG00000042332	-	6	2.91294	1.61273	0.487259
ENSSSCG00000061680_208705_196261_310	aORF	ENSSSCG00000061680	LW_Spleen	ENSSSCG00000061680	-	6	51.9105	46.6012	0.885002
ENSSSCG00000003831_153889738_153949468_523	aORF	ENSSSCG00000003831	LW_Spleen	OMA1	+	6	4.80876	4.42865	0.929964
ENSSSCG00000025097_157448449_157441503_210	aORF	ENSSSCG00000025097	LW_Spleen	TMEM61	-	6	5.0625	4.61654	1.01544
ENSSSCG00000025097_157451009_157450956_17	uORF	ENSSSCG00000025097	LW_Spleen	TMEM61	-	6	19.7846	137.175	7.46104
ENSSSCG00000005778_127960535_127972022_72	aORF	ENSSSCG00000005778	LW_Spleen	HSBP1L1	+	6	2.99466	11.1696	3.60449
ENSSSCG00000056323_152468973_152496115_502	aORF	ENSSSCG00000056323	LW_Spleen	CYP2J34	+	6	0.946959	1.14118	1.18408
ENSSSCG00000003825_152432256_152462351_539	aORF	ENSSSCG00000003825	LW_Spleen	ENSSSCG00000003825	+	6	0.234017	1.26994	10.7474
ENSSSCG00000040920_129523568_129523446_40	dORF	ENSSSCG00000040920	LW_Spleen	PRKACB	-	6	181.887	8.52333	0.0429123
ENSSSCG00000040920_129522845_129522765_26	dORF	ENSSSCG00000040920	LW_Spleen	PRKACB	-	6	375.868	6.29463	0.0177381
ENSSSCG00000040920_129593564_129523641_396	aORF	ENSSSCG00000040920	LW_Spleen	PRKACB	-	6	5.70427	4.98247	0.889453
ENSSSCG00000040920_129635517_129523571_351	aORF	ENSSSCG00000040920	LW_Spleen	PRKACB	-	6	1.58134	2.32593	1.46098
ENSSSCG00000031912_153686603_153687610_335	aORF	ENSSSCG00000031912	LW_Spleen	JUN	+	6	44.3883	129.595	3.07127
ENSSSCG00000063412_162964243_163011206_419	aORF	ENSSSCG00000063412	LW_Spleen	BEND5	+	6	4.96644	6.04901	1.19549
ENSSSCG00000023171_127951725_127951678_15	uORF	ENSSSCG00000023171	LW_Spleen	SLC66A2	-	6	45.8909	12.2931	0.259987
ENSSSCG00000023171_127951615_127895597_293	aORF	ENSSSCG00000023171	LW_Spleen	SLC66A2	-	6	1.62631	0.75029	0.540839
ENSSSCG00000031172_160911176_160877811_154	aORF	ENSSSCG00000031172	LW_Spleen	RNF11	-	6	44.4453	52.8329	1.21645
[truncated: 174,933 more rows]
