# Supplementary material for: Multi‐Tissue Omics Analysis Uncovers Translational Regulation Underlying Complex Traits in Pigs
Source: Adv Sci (Weinh). 2026 Feb 3;13(20):e74200. doi: 10.1002/advs.74200 (PMC13067857; doi:10.1002/advs.74200)
Supplement: Supplementary file 2 — Supporting File 2: advs74200‐sup‐0002‐TableS1‐TableS12.zip. [file ADVS-13-e74200-s002.zip › Table S7.xlsx]

## Sheet: Sheet1
AS_Type	Tissue	AS_ID	gene_id
SE	Heart	ENSSSCG00000034220_12226_12358_7451_7527_13591_13664	ENSSSCG00000034220
SE	Heart	ENSSSCG00000015835_202822_202904_200813_201175_203255_203555	ENSSSCG00000015835
SE	Heart	ENSSSCG00000001219_151668_151784_149082_149105_151906_151939	ENSSSCG00000001219
SE	Heart	ENSSSCG00000031206_276846_276999_275346_275453_277697_277808	ENSSSCG00000031206
SE	Heart	ENSSSCG00000035657_215138_215196_212715_212790_215712_215774	ENSSSCG00000035657
SE	Heart	ENSSSCG00000035657_216472_216502_215712_215774_217521_217692	ENSSSCG00000035657
SE	Heart	ENSSSCG00000035657_269330_269465_259083_259203_274029_274239	ENSSSCG00000035657
SE	Heart	ENSSSCG00000035657_274029_274239_269330_269465_275559_275679	ENSSSCG00000035657
SE	Heart	ENSSSCG00000022575_137266_137442_132477_132517_148020_148050	ENSSSCG00000022575
SE	Heart	ENSSSCG00000022575_149071_149233_148052_148184_153523_153706	ENSSSCG00000022575
SE	Heart	ENSSSCG00000031488_411193_411298_406541_406581_419138_419212	ENSSSCG00000031488
SE	Heart	ENSSSCG00000030088_735845_735875_732658_732792_737132_737268	ENSSSCG00000030088
SE	Heart	ENSSSCG00000030088_739351_739448_737132_737268_742586_742668	ENSSSCG00000030088
SE	Heart	ENSSSCG00000033673_793791_793932_792980_793532_794430_794575	ENSSSCG00000033673
SE	Heart	ENSSSCG00000037880_504027_504089_503532_503620_504722_504759	ENSSSCG00000037880
SE	Heart	ENSSSCG00000037880_507173_507179_506360_506436_507494_507563	ENSSSCG00000037880
SE	Heart	ENSSSCG00000037880_507494_507563_506360_506436_508398_508451	ENSSSCG00000037880
SE	Heart	ENSSSCG00000037880_507494_507563_507173_507179_508398_508451	ENSSSCG00000037880
SE	Heart	ENSSSCG00000037880_508696_508786_508398_508451_509303_509428	ENSSSCG00000037880
SE	Heart	ENSSSCG00000037880_509719_509803_509303_509428_509906_509940	ENSSSCG00000037880
SE	Heart	ENSSSCG00000034978_443919_443994_442534_442566_444148_444236	ENSSSCG00000034978
SE	Heart	ENSSSCG00000034978_465027_465168_464335_464453_468125_468226	ENSSSCG00000034978
SE	Heart	ENSSSCG00000005842_1020307_1020415_1019502_1019912_1020656_1020740	ENSSSCG00000005842
SE	Heart	ENSSSCG00000005842_1020656_1020740_1020307_1020415_1020940_1021007	ENSSSCG00000005842
SE	Heart	ENSSSCG00000005832_970084_970209_969876_969988_970303_970435	ENSSSCG00000005832
SE	Heart	ENSSSCG00000005832_971103_971268_970589_970718_971343_971428	ENSSSCG00000005832
SE	Heart	ENSSSCG00000005832_976532_976657_973654_976027_976992_977173	ENSSSCG00000005832
SE	Heart	ENSSSCG00000034732_1351984_1352124_1351565_1351796_1353028_1354939	ENSSSCG00000034732
SE	Heart	ENSSSCG00000034854_1289632_1289842_1288944_1289039_1290984_1291062	ENSSSCG00000034854
SE	Heart	ENSSSCG00000034854_1290221_1290281_1288944_1289039_1290984_1291062	ENSSSCG00000034854
SE	Heart	ENSSSCG00000034854_1290984_1291062_1288944_1289039_1291780_1293331	ENSSSCG00000034854
SE	Heart	ENSSSCG00000005759_1915352_1915478_1914836_1914966_1915599_1915706	ENSSSCG00000005759
SE	Heart	ENSSSCG00000033162_1661573_1661694_1657312_1657507_1662431_1662505	ENSSSCG00000033162
SE	Heart	ENSSSCG00000033162_1670749_1670836_1667840_1667963_1674603_1675096	ENSSSCG00000033162
SE	Heart	ENSSSCG00000033162_1671334_1671473_1670749_1670836_1674603_1675096	ENSSSCG00000033162
SE	Heart	ENSSSCG00000022823_1968342_1968471_1968135_1968262_1970469_1970642	ENSSSCG00000022823
SE	Heart	ENSSSCG00000022823_1982824_1982952_1981533_1981676_1983722_1983942	ENSSSCG00000022823
SE	Heart	ENSSSCG00000000959_223870_224017_108448_108518_244284_244563	ENSSSCG00000000959
SE	Heart	ENSSSCG00000000959_223870_224017_218220_218416_244284_244563	ENSSSCG00000000959
SE	Heart	ENSSSCG00000000959_244284_244563_108448_108518_255330_255494	ENSSSCG00000000959
SE	Heart	ENSSSCG00000000959_244284_244563_223870_224017_255330_255494	ENSSSCG00000000959
SE	Heart	ENSSSCG00000000959_275206_275362_255330_255494_303556_303682	ENSSSCG00000000959
SE	Heart	ENSSSCG00000000959_303556_303682_275206_275362_305515_305628	ENSSSCG00000000959
SE	Heart	ENSSSCG00000000959_505853_505936_488803_488927_637882_638070	ENSSSCG00000000959
SE	Heart	ENSSSCG00000000959_520984_521280_505853_505936_637882_638070	ENSSSCG00000000959
SE	Heart	ENSSSCG00000000959_637882_638070_488803_488927_802784_803248	ENSSSCG00000000959
SE	Heart	ENSSSCG00000035093_2578991_2579012_2578677_2578883_2579385_2579536	ENSSSCG00000035093
SE	Heart	ENSSSCG00000045485_2384342_2384366_2377039_2383574_2385857_2385981	ENSSSCG00000045485
SE	Heart	ENSSSCG00000002544_2239182_2239382_2237704_2238705_2240375_2240542	ENSSSCG00000002544
SE	Heart	ENSSSCG00000002544_2258935_2259037_2256181_2256356_2281176_2281253	ENSSSCG00000002544
SE	Heart	ENSSSCG00000002544_2290735_2290855_2281176_2281253_2295495_2295643	ENSSSCG00000002544
SE	Heart	ENSSSCG00000002547_2162337_2162513_2153464_2153570_2182610_2182872	ENSSSCG00000002547
SE	Heart	ENSSSCG00000002547_2206215_2206266_2201431_2201608_2206934_2207647	ENSSSCG00000002547
SE	Heart	ENSSSCG00000002547_2206215_2206266_2201473_2201635_2206934_2207647	ENSSSCG00000002547
SE	Heart	ENSSSCG00000002547_2208369_2208500_2201473_2201608_2219916_2219989	ENSSSCG00000002547
SE	Heart	ENSSSCG00000002547_2212601_2212668_2208369_2208500_2219916_2219989	ENSSSCG00000002547
SE	Heart	ENSSSCG00000034709_1901607_1901819_1901449_1901473_1902718_1902998	ENSSSCG00000034709
SE	Heart	ENSSSCG00000034709_1908087_1908252_1907250_1907412_1909634_1909728	ENSSSCG00000034709
SE	Heart	ENSSSCG00000034709_1908599_1908734_1908087_1908252_1909634_1909728	ENSSSCG00000034709
SE	Heart	ENSSSCG00000002523_1684519_1684639_1683265_1683399_1684709_1684876	ENSSSCG00000002523
SE	Heart	ENSSSCG00000002523_1687561_1687810_1686273_1686353_1690211_1690412	ENSSSCG00000002523
SE	Heart	ENSSSCG00000002523_1692218_1692312_1690211_1690412_1699022_1699171	ENSSSCG00000002523
SE	Heart	ENSSSCG00000002523_1707617_1707701_1705710_1705806_1713391_1713483	ENSSSCG00000002523
SE	Heart	ENSSSCG00000002530_1142598_1142728_1141193_1141674_1148470_1148597	ENSSSCG00000002530
SE	Heart	ENSSSCG00000002530_1149835_1150004_1148470_1148597_1153109_1153145	ENSSSCG00000002530
SE	Heart	ENSSSCG00000002532_1129783_1130017_1125651_1126526_1133044_1133137	ENSSSCG00000002532
SE	Heart	ENSSSCG00000037671_3414059_3414149_3411076_3411164_3415600_3415726	ENSSSCG00000037671
SE	Heart	ENSSSCG00000037671_3415600_3415726_3414059_3414149_3417709_3417872	ENSSSCG00000037671
SE	Heart	ENSSSCG00000037671_3426973_3427078_3426586_3426719_3427276_3427383	ENSSSCG00000037671
SE	Heart	ENSSSCG00000037671_3432494_3432537_3428581_3428690_3433824_3433867	ENSSSCG00000037671
SE	Heart	ENSSSCG00000031132_3031981_3032176_3029800_3029968_3032629_3032786	ENSSSCG00000031132
SE	Heart	ENSSSCG00000039825_2895560_2895687_2892382_2892489_2897118_2897248	ENSSSCG00000039825
SE	Heart	ENSSSCG00000039825_2898816_2898852_2897118_2897248_2899313_2900488	ENSSSCG00000039825
SE	Heart	ENSSSCG00000040089_3516769_3516925_3516283_3516486_3518191_3518290	ENSSSCG00000040089
SE	Heart	ENSSSCG00000040089_3518191_3518290_3516769_3516925_3520869_3520956	ENSSSCG00000040089
SE	Heart	ENSSSCG00000038713_3502883_3503024_3502551_3502609_3503096_3503165	ENSSSCG00000038713
SE	Heart	ENSSSCG00000038713_3503259_3503354_3502883_3503165_3503634_3503692	ENSSSCG00000038713
SE	Heart	ENSSSCG00000038713_3503634_3503692_3503259_3503354_3503768_3503942	ENSSSCG00000038713
SE	Heart	ENSSSCG00000002555_3268715_3268871_3268530_3268644_3269240_3269391	ENSSSCG00000002555
SE	Heart	ENSSSCG00000002555_3270392_3270506_3269951_3270307_3270640_3270754	ENSSSCG00000002555
SE	Heart	ENSSSCG00000040365_3184583_3184679_3183868_3183995_3185436_3185983	ENSSSCG00000040365
SE	Heart	ENSSSCG00000002554_3138864_3138954_3137042_3137149_3139251_3139451	ENSSSCG00000002554
SE	Heart	ENSSSCG00000002554_3142875_3143041_3142615_3142755_3143110_3143207	ENSSSCG00000002554
SE	Heart	ENSSSCG00000032354_39624159_39624354_39623922_39624042_39624608_39624790	ENSSSCG00000032354
SE	Heart	ENSSSCG00000037509_9694283_9694365_9692871_9692963_9698002_9698053	ENSSSCG00000037509
SE	Heart	ENSSSCG00000033858_6992477_6992615_6991912_6991983_6995939_6996329	ENSSSCG00000033858
SE	Heart	ENSSSCG00000012179_9877791_9877907_9874945_9874966_9910949_9911038	ENSSSCG00000012179
SE	Heart	ENSSSCG00000012179_9911594_9914841_9910949_9911038_9916631_9917192	ENSSSCG00000012179
SE	Heart	ENSSSCG00000012179_9916631_9917192_9910949_9911038_9928931_9929081	ENSSSCG00000012179
SE	Heart	ENSSSCG00000012179_9929911_9930067_9929399_9929543_9930524_9930665	ENSSSCG00000012179
SE	Heart	ENSSSCG00000012179_9930524_9930665_9929911_9930067_9931641_9935352	ENSSSCG00000012179
SE	Heart	ENSSSCG00000012178_9828740_9828804_9827623_9827796_9829692_9829820	ENSSSCG00000012178
SE	Heart	ENSSSCG00000012178_9833672_9833767_9829912_9830034_9835185_9835344	ENSSSCG00000012178
SE	Heart	ENSSSCG00000012178_9835185_9835344_9829912_9830034_9836505_9836640	ENSSSCG00000012178
SE	Heart	ENSSSCG00000012178_9839694_9839864_9838029_9838174_9842111_9842284	ENSSSCG00000012178
SE	Heart	ENSSSCG00000012178_9842111_9842284_9838029_9838174_9847362_9847788	ENSSSCG00000012178
SE	Heart	ENSSSCG00000039144_5282951_5283165_5267774_5267982_5296948_5297050	ENSSSCG00000039144
SE	Heart	ENSSSCG00000039144_5282957_5283165_5267774_5267982_5296948_5297050	ENSSSCG00000039144
SE	Heart	ENSSSCG00000039144_5365520_5365589_5296948_5297050_5374765_5374873	ENSSSCG00000039144
SE	Heart	ENSSSCG00000021475_6162724_6162838_6160894_6161060_6165037_6165212	ENSSSCG00000021475
SE	Heart	ENSSSCG00000024184_6146158_6146581_6145183_6145390_6147015_6147195	ENSSSCG00000024184
SE	Heart	ENSSSCG00000024184_6147296_6147436_6147015_6147195_6147903_6148117	ENSSSCG00000024184
SE	Heart	ENSSSCG00000024184_6148925_6149040_6148739_6148854_6149152_6149357	ENSSSCG00000024184
SE	Heart	ENSSSCG00000025610_6085829_6085967_6084015_6084170_6087298_6087418	ENSSSCG00000025610
SE	Heart	ENSSSCG00000025610_6085829_6085967_6084015_6084170_6090769_6090938	ENSSSCG00000025610
SE	Heart	ENSSSCG00000025610_6087298_6087418_6084015_6084170_6090769_6090938	ENSSSCG00000025610
SE	Heart	ENSSSCG00000025610_6087298_6087418_6085829_6085967_6090769_6090938	ENSSSCG00000025610
SE	Heart	ENSSSCG00000025610_6105043_6105202_6101570_6101663_6106829_6106957	ENSSSCG00000025610
SE	Heart	ENSSSCG00000025610_6105043_6105202_6101826_6102756_6106829_6106957	ENSSSCG00000025610
SE	Heart	ENSSSCG00000016464_6963146_6963297_6962390_6962579_6965870_6966005	ENSSSCG00000016464
SE	Heart	ENSSSCG00000026733_10110850_10111030_10106650_10106793_10114140_10114422	ENSSSCG00000026733
SE	Heart	ENSSSCG00000016504_9719788_9719951_9717293_9717539_9721971_9722109	ENSSSCG00000016504
SE	Heart	ENSSSCG00000016504_9867416_9867695_9845012_9845106_9886429_9886674	ENSSSCG00000016504
SE	Heart	ENSSSCG00000016496_9161692_9161944_9160332_9160461_9169156_9169303	ENSSSCG00000016496
SE	Heart	ENSSSCG00000016496_9164622_9164718_9161692_9161944_9169156_9169303	ENSSSCG00000016496
SE	Heart	ENSSSCG00000016496_9166300_9166429_9164622_9164718_9169156_9169303	ENSSSCG00000016496
SE	Heart	ENSSSCG00000016492_8267379_8267464_8263895_8265205_8269719_8269790	ENSSSCG00000016492
SE	Heart	ENSSSCG00000016492_8269719_8269790_8263895_8265205_8279533_8279631	ENSSSCG00000016492
SE	Heart	ENSSSCG00000016492_8280069_8280217_8279533_8279631_8284439_8284497	ENSSSCG00000016492
SE	Heart	ENSSSCG00000016492_8320859_8320926_8313444_8313537_8327748_8327828	ENSSSCG00000016492
SE	Heart	ENSSSCG00000016492_8320859_8320935_8313444_8313537_8327748_8327828	ENSSSCG00000016492
SE	Heart	ENSSSCG00000016492_8332214_8332422_8331901_8331941_8361119_8361238	ENSSSCG00000016492
SE	Heart	ENSSSCG00000016488_8158345_8158419_8151028_8154171_8161653_8161742	ENSSSCG00000016488
SE	Heart	ENSSSCG00000016488_8161151_8161221_8158345_8158419_8161653_8161742	ENSSSCG00000016488
SE	Heart	ENSSSCG00000016488_8165276_8165337_8164464_8164605_8167198_8167265	ENSSSCG00000016488
SE	Heart	ENSSSCG00000016434_5781236_5781344_5779310_5779490_5802821_5802893	ENSSSCG00000016434
SE	Heart	ENSSSCG00000016434_5802821_5802893_5779211_5779490_5809337_5809405	ENSSSCG00000016434
SE	Heart	ENSSSCG00000016434_5809337_5809405_5799515_5802893_5815636_5815719	ENSSSCG00000016434
SE	Heart	ENSSSCG00000016434_5816529_5816577_5816358_5816415_5817377_5817459	ENSSSCG00000016434
SE	Heart	ENSSSCG00000016434_5816529_5816577_5816358_5816415_5821746_5822250	ENSSSCG00000016434
SE	Heart	ENSSSCG00000016434_5817377_5817459_5816358_5816415_5821746_5822250	ENSSSCG00000016434
SE	Heart	ENSSSCG00000016434_5817377_5817459_5816529_5816577_5821746_5822250	ENSSSCG00000016434
SE	Heart	ENSSSCG00000016432_5650503_5650715_5593737_5594214_5691416_5691486	ENSSSCG00000016432
SE	Heart	ENSSSCG00000016432_5691416_5691486_5650503_5650715_5720243_5720325	ENSSSCG00000016432
SE	Heart	ENSSSCG00000016432_5708324_5708428_5691416_5691486_5720243_5720325	ENSSSCG00000016432
SE	Heart	ENSSSCG00000016432_5730287_5730414_5729216_5729271_5732971_5733137	ENSSSCG00000016432
SE	Heart	ENSSSCG00000016432_5739897_5739991_5734570_5734717_5743550_5744656	ENSSSCG00000016432
SE	Heart	ENSSSCG00000016430_5319585_5319752_5316313_5316439_5320964_5321088	ENSSSCG00000016430
SE	Heart	ENSSSCG00000016430_5319585_5319752_5316313_5316439_5325876_5326209	ENSSSCG00000016430
SE	Heart	ENSSSCG00000016430_5320964_5321088_5314845_5316439_5325876_5326209	ENSSSCG00000016430
SE	Heart	ENSSSCG00000016430_5320964_5321088_5319109_5319752_5325876_5326209	ENSSSCG00000016430
SE	Heart	ENSSSCG00000020663_5171892_5171970_5170801_5170915_5174140_5174853	ENSSSCG00000020663
SE	Heart	ENSSSCG00000020663_5183031_5183151_5174140_5174853_5183580_5183697	ENSSSCG00000020663
SE	Heart	ENSSSCG00000020663_5222797_5222902_5218039_5218220_5224508_5224634	ENSSSCG00000020663
SE	Heart	ENSSSCG00000020663_5258887_5259100_5252443_5254144_5261429_5261571	ENSSSCG00000020663
SE	Heart	ENSSSCG00000020663_5259815_5259980_5258887_5259100_5261429_5261571	ENSSSCG00000020663
SE	Heart	ENSSSCG00000020663_5261429_5261571_5259815_5259980_5261696_5261844	ENSSSCG00000020663
SE	Heart	ENSSSCG00000020663_5270742_5270879_5268070_5269190_5271863_5271994	ENSSSCG00000020663
SE	Heart	ENSSSCG00000016426_4730890_4730946_4719304_4719429_4748037_4748148	ENSSSCG00000016426
SE	Heart	ENSSSCG00000055885_5964355_5964400_5962598_5962643_5965493_5965556	ENSSSCG00000055885
SE	Heart	ENSSSCG00000055885_5965493_5965556_5964355_5964400_5969420_5969465	ENSSSCG00000055885
SE	Heart	ENSSSCG00000055885_5969420_5969465_5965493_5965556_5971616_5971682	ENSSSCG00000055885
SE	Heart	ENSSSCG00000025221_3101570_3101641_3100252_3100296_3102799_3102902	ENSSSCG00000025221
SE	Heart	ENSSSCG00000016453_6588062_6588147_6567358_6567483_6595497_6596131	ENSSSCG00000016453
SE	Heart	ENSSSCG00000016453_6595497_6596131_6567358_6567483_6608593_6609588	ENSSSCG00000016453
SE	Heart	ENSSSCG00000033909_6384138_6384187_6381400_6383082_6386830_6386988	ENSSSCG00000033909
SE	Heart	ENSSSCG00000033909_6384595_6384641_6384138_6384187_6385571_6385924	ENSSSCG00000033909
SE	Heart	ENSSSCG00000033909_6384595_6384641_6384138_6384187_6386830_6386987	ENSSSCG00000033909
SE	Heart	ENSSSCG00000033909_6385571_6385924_6384595_6384641_6386830_6386987	ENSSSCG00000033909
SE	Heart	ENSSSCG00000016406_600624_600697_595518_595595_600946_601036	ENSSSCG00000016406
SE	Heart	ENSSSCG00000016406_600946_601036_600624_600697_607562_607618	ENSSSCG00000016406
SE	Heart	ENSSSCG00000016406_618387_618436_616757_616840_620454_620550	ENSSSCG00000016406
SE	Heart	ENSSSCG00000016406_619732_619822_618387_618436_620454_620550	ENSSSCG00000016406
SE	Heart	ENSSSCG00000016406_622027_622129_620454_620550_630831_630906	ENSSSCG00000016406
SE	Heart	ENSSSCG00000016406_625802_625865_620454_620550_630831_630906	ENSSSCG00000016406
SE	Heart	ENSSSCG00000016406_634191_634341_631685_631772_635446_635832	ENSSSCG00000016406
SE	Heart	ENSSSCG00000016406_640074_640180_638444_638576_640536_640586	ENSSSCG00000016406
SE	Heart	ENSSSCG00000061194_2661373_2661452_2654712_2654761_2676058_2676190	ENSSSCG00000061194
SE	Heart	ENSSSCG00000057427_2578335_2578524_2571151_2571240_2595053_2595510	ENSSSCG00000057427
SE	Heart	ENSSSCG00000057427_2580614_2580824_2578335_2578524_2595053_2595510	ENSSSCG00000057427
SE	Heart	ENSSSCG00000016412_1821995_1822035_1819613_1819686_1829881_1830021	ENSSSCG00000016412
SE	Heart	ENSSSCG00000016412_1850542_1850646_1829881_1830021_1875192_1875319	ENSSSCG00000016412
SE	Heart	ENSSSCG00000016412_1929400_1929562_1908142_1908209_1932913_1934032	ENSSSCG00000016412
SE	Heart	ENSSSCG00000016409_1551288_1551419_1543556_1543947_1560743_1560810	ENSSSCG00000016409
SE	Heart	ENSSSCG00000016409_1591498_1591596_1589911_1590044_1591793_1591881	ENSSSCG00000016409
SE	Heart	ENSSSCG00000016409_1591793_1591881_1589911_1590044_1592604_1592709	ENSSSCG00000016409
SE	Heart	ENSSSCG00000016409_1616273_1616427_1615356_1615577_1619181_1619339	ENSSSCG00000016409
SE	Heart	ENSSSCG00000016409_1626356_1626472_1619110_1619339_1630001_1630148	ENSSSCG00000016409
SE	Heart	ENSSSCG00000016409_1630001_1630148_1619110_1619339_1630576_1630651	ENSSSCG00000016409
SE	Heart	ENSSSCG00000016409_1633743_1633797_1630576_1630651_1653895_1653982	ENSSSCG00000016409
SE	Heart	ENSSSCG00000029241_6049331_6049445_6044282_6044802_6049672_6049861	ENSSSCG00000029241
SE	Heart	ENSSSCG00000027986_6191269_6191375_6189529_6189691_6191517_6191612	ENSSSCG00000027986
SE	Heart	ENSSSCG00000033272_1481244_1481335_1478167_1478277_1499734_1499853	ENSSSCG00000033272
SE	Heart	ENSSSCG00000033272_1483740_1483902_1481244_1481335_1499734_1499887	ENSSSCG00000033272
SE	Heart	ENSSSCG00000028169_673557_673644_670825_670895_677739_677835	ENSSSCG00000028169
SE	Heart	ENSSSCG00000016443_6339876_6339933_6339495_6339708_6340971_6341082	ENSSSCG00000016443
SE	Heart	ENSSSCG00000025910_33314461_33314636_33311322_33311766_33315642_33315685	ENSSSCG00000025910
SE	Heart	ENSSSCG00000025910_33422885_33422983_33363493_33363695_33423580_33423795	ENSSSCG00000025910
SE	Heart	ENSSSCG00000016646_33202089_33202218_33201414_33201510_33206377_33206512	ENSSSCG00000016646
SE	Heart	ENSSSCG00000027063_38900839_38901021_38892107_38892233_38902410_38903655	ENSSSCG00000027063
SE	Heart	ENSSSCG00000027389_38285243_38285657_38284519_38285040_38304200_38304278	ENSSSCG00000027389
SE	Heart	ENSSSCG00000027389_38309525_38309680_38307154_38307268_38320664_38320787	ENSSSCG00000027389
SE	Heart	ENSSSCG00000027389_38320664_38320787_38309525_38309680_38323629_38323953	ENSSSCG00000027389
SE	Heart	ENSSSCG00000016569_19456723_19456816_19456162_19456271_19458556_19458680	ENSSSCG00000016569
SE	Heart	ENSSSCG00000016569_19458776_19458996_19458556_19458680_19459587_19459760	ENSSSCG00000016569
SE	Heart	ENSSSCG00000016566_19103076_19103153_19087504_19087736_19142542_19142622	ENSSSCG00000016566
SE	Heart	ENSSSCG00000016565_18756880_18757121_18755689_18755844_18757766_18757979	ENSSSCG00000016565
SE	Heart	ENSSSCG00000016565_18757766_18757979_18756880_18757121_18758541_18758748	ENSSSCG00000016565
SE	Heart	ENSSSCG00000027131_18700571_18700658_18684462_18684684_18722799_18723067	ENSSSCG00000027131
SE	Heart	ENSSSCG00000016657_37445024_37445120_37416981_37417469_37456013_37456080	ENSSSCG00000016657
SE	Heart	ENSSSCG00000016657_37489159_37489219_37463901_37464001_37492960_37493031	ENSSSCG00000016657
SE	Heart	ENSSSCG00000058042_36886451_36886601_36786468_36786747_36911369_36911410	ENSSSCG00000058042
SE	Heart	ENSSSCG00000058042_37003608_37003653_36997622_36997701_37004686_37004737	ENSSSCG00000058042
SE	Heart	ENSSSCG00000058042_37004686_37004737_36997622_36997701_37007569_37007692	ENSSSCG00000058042
SE	Heart	ENSSSCG00000038158_36588527_36588720_36584372_36584540_36589431_36592252	ENSSSCG00000038158
SE	Heart	ENSSSCG00000016545_16065797_16065885_16052626_16052883_16115063_16115145	ENSSSCG00000016545
SE	Heart	ENSSSCG00000016545_16234401_16234416_16155666_16155784_16235693_16235777	ENSSSCG00000016545
SE	Heart	ENSSSCG00000016545_16235693_16235777_16155666_16155784_16271005_16271065	ENSSSCG00000016545
SE	Heart	ENSSSCG00000016545_16271005_16271076_16235693_16235777_16313772_16313908	ENSSSCG00000016545
SE	Heart	ENSSSCG00000037869_23887098_23887215_23882292_23882337_23892174_23892240	ENSSSCG00000037869
SE	Heart	ENSSSCG00000037869_23887100_23887215_23882292_23882337_23892174_23892240	ENSSSCG00000037869
SE	Heart	ENSSSCG00000016542_15059509_15059610_15056442_15056524_15063254_15063336	ENSSSCG00000016542
SE	Heart	ENSSSCG00000016606_23832275_23832429_23825969_23828679_23832967_23833538	ENSSSCG00000016606
SE	Heart	ENSSSCG00000016606_23832967_23833538_23825969_23828679_23836030_23836202	ENSSSCG00000016606
SE	Heart	ENSSSCG00000016606_23853834_23853907_23847115_23847281_23859202_23859250	ENSSSCG00000016606
SE	Heart	ENSSSCG00000016606_23856327_23856463_23853834_23853907_23859202_23859250	ENSSSCG00000016606
SE	Heart	ENSSSCG00000016541_14891784_14891898_14880764_14881102_14895483_14895567	ENSSSCG00000016541
SE	Heart	ENSSSCG00000016541_14902680_14902762_14896724_14896774_14902984_14903045	ENSSSCG00000016541
SE	Heart	ENSSSCG00000016541_14906085_14906161_14904678_14904788_14909456_14909532	ENSSSCG00000016541
SE	Heart	ENSSSCG00000021354_13978239_13978452_13946929_13947427_13979134_13980523	ENSSSCG00000021354
SE	Heart	ENSSSCG00000024157_20840992_20841088_20835679_20835798_20849927_20850071	ENSSSCG00000024157
SE	Heart	ENSSSCG00000016635_29706136_29706324_29699019_29701266_29706651_29707277	ENSSSCG00000016635
SE	Heart	ENSSSCG00000016626_28641104_28641194_28631322_28631495_28648177_28648333	ENSSSCG00000016626
SE	Heart	ENSSSCG00000016626_28662294_28662546_28648177_28648333_28679052_28679153	ENSSSCG00000016626
SE	Heart	ENSSSCG00000016626_28681843_28682071_28679052_28679153_28682882_28683033	ENSSSCG00000016626
SE	Heart	ENSSSCG00000016626_28695056_28695307_28691533_28691613_28695719_28695757	ENSSSCG00000016626
SE	Heart	ENSSSCG00000016626_28746203_28746386_28739314_28739506_28753147_28753240	ENSSSCG00000016626
SE	Heart	ENSSSCG00000039290_13382996_13383118_13370078_13370162_13392064_13393449	ENSSSCG00000039290
SE	Heart	ENSSSCG00000035419_55904000_55904127_55903699_55903818_55904355_55904451	ENSSSCG00000035419
SE	Heart	ENSSSCG00000035419_55904000_55904169_55903699_55903818_55904355_55904451	ENSSSCG00000035419
SE	Heart	ENSSSCG00000035419_55905334_55905439_55904355_55904451_55905668_55905866	ENSSSCG00000035419
SE	Heart	ENSSSCG00000035419_55906572_55906614_55905668_55905866_55906800_55906863	ENSSSCG00000035419
SE	Heart	ENSSSCG00000061542_55892529_55892664_55891946_55892116_55901890_55903421	ENSSSCG00000061542
SE	Heart	ENSSSCG00000016573_19680532_19680827_19679913_19680306_19681462_19681527	ENSSSCG00000016573
SE	Heart	ENSSSCG00000016755_51082205_51082304_51081353_51081537_51082438_51082609	ENSSSCG00000016755
SE	Heart	ENSSSCG00000016755_51087637_51087740_51087360_51087493_51087842_51088088	ENSSSCG00000016755
SE	Heart	ENSSSCG00000016518_11068848_11068984_11067104_11067177_11071033_11071207	ENSSSCG00000016518
SE	Heart	ENSSSCG00000016510_10385342_10385574_10384836_10384926_10392307_10393858	ENSSSCG00000016510
SE	Heart	ENSSSCG00000016510_10427225_10427327_10420557_10420695_10444652_10444745	ENSSSCG00000016510
SE	Heart	ENSSSCG00000016756_51175308_51175414_51170654_51170687_51185332_51185435	ENSSSCG00000016756
SE	Heart	ENSSSCG00000016535_14275118_14275231_14273253_14273334_14278948_14279044	ENSSSCG00000016535
SE	Heart	ENSSSCG00000016535_14300063_14300141_14294719_14294865_14302100_14302503	ENSSSCG00000016535
SE	Heart	ENSSSCG00000016535_14306284_14306431_14301383_14302503_14364146_14364252	ENSSSCG00000016535
SE	Heart	ENSSSCG00000016535_14387273_14387365_14364146_14364252_14451599_14451707	ENSSSCG00000016535
SE	Heart	ENSSSCG00000053763_14217150_14217313_14214826_14214953_14226809_14226917	ENSSSCG00000053763
SE	Heart	ENSSSCG00000016585_19989229_19989304_19988983_19989085_19989555_19989762	ENSSSCG00000016585
SE	Heart	ENSSSCG00000016744_50700466_50700613_50700092_50700257_50701315_50702704	ENSSSCG00000016744
SE	Heart	ENSSSCG00000016744_50700768_50700855_50700466_50700613_50701315_50702705	ENSSSCG00000016744
SE	Heart	ENSSSCG00000016743_50617265_50617393_50616948_50617127_50617640_50617791	ENSSSCG00000016743
SE	Heart	ENSSSCG00000016743_50618071_50618200_50617640_50617791_50618352_50618455	ENSSSCG00000016743
SE	Heart	ENSSSCG00000016743_50641752_50641788_50632983_50633099_50647622_50647725	ENSSSCG00000016743
SE	Heart	ENSSSCG00000016743_50641752_50641797_50632983_50633099_50647622_50647725	ENSSSCG00000016743
SE	Heart	ENSSSCG00000016743_50641752_50641797_50632983_50633099_50647847_50647938	ENSSSCG00000016743
SE	Heart	ENSSSCG00000016743_50676192_50676311_50665066_50665315_50684296_50684517	ENSSSCG00000016743
SE	Heart	ENSSSCG00000016743_50676192_50676311_50665066_50665315_50684879_50684959	ENSSSCG00000016743
SE	Heart	ENSSSCG00000016760_51925055_51925227_51924381_51924544_51925399_51928145	ENSSSCG00000016760
SE	Heart	ENSSSCG00000037598_46079292_46079379_46075786_46075887_46093919_46093966	ENSSSCG00000037598
SE	Heart	ENSSSCG00000037598_46141967_46142071_46093919_46093966_46142811_46142945	ENSSSCG00000037598
SE	Heart	ENSSSCG00000053941_1102904_1103038_1095833_1096082_1103794_1103890	ENSSSCG00000053941
SE	Heart	ENSSSCG00000053941_1103440_1103616_1102904_1103038_1103794_1103890	ENSSSCG00000053941
SE	Heart	ENSSSCG00000053941_1103794_1103890_1103440_1103616_1105356_1105429	ENSSSCG00000053941
SE	Heart	ENSSSCG00000016672_41961790_41961929_41960194_41960300_41972073_41972301	ENSSSCG00000016672
SE	Heart	ENSSSCG00000026064_40755193_40755266_40754462_40754490_40755645_40755906	ENSSSCG00000026064
SE	Heart	ENSSSCG00000023445_40680697_40680815_40676059_40676113_40685238_40685458	ENSSSCG00000023445
SE	Heart	ENSSSCG00000023445_40697443_40697513_40696218_40696757_40700131_40700170	ENSSSCG00000023445
SE	Heart	ENSSSCG00000023445_40700131_40700170_40697443_40697513_40701605_40701646	ENSSSCG00000023445
SE	Heart	ENSSSCG00000023445_40705090_40705162_40703654_40703744_40708147_40708233	ENSSSCG00000023445
SE	Heart	ENSSSCG00000023445_40713896_40714072_40710420_40710541_40738787_40739058	ENSSSCG00000023445
SE	Heart	ENSSSCG00000022464_40616157_40616672_40604557_40604752_40629898_40630064	ENSSSCG00000022464
SE	Heart	ENSSSCG00000016722_48738528_48738622_48735106_48736207_48740489_48740595	ENSSSCG00000016722
SE	Heart	ENSSSCG00000016722_48745694_48745772_48740489_48740595_48745866_48745898	ENSSSCG00000016722
SE	Heart	ENSSSCG00000016722_48745694_48745772_48740489_48740595_48748648_48748692	ENSSSCG00000016722
SE	Heart	ENSSSCG00000016722_48745866_48745898_48740489_48740595_48748648_48748692	ENSSSCG00000016722
SE	Heart	ENSSSCG00000016722_48745866_48745898_48745694_48745772_48748648_48748692	ENSSSCG00000016722
SE	Heart	ENSSSCG00000032734_48623269_48623406_48607918_48610376_48629420_48629498	ENSSSCG00000032734
SE	Heart	ENSSSCG00000032734_48623269_48623406_48607918_48610376_48653029_48653088	ENSSSCG00000032734
SE	Heart	ENSSSCG00000032734_48629420_48629498_48607920_48610376_48653029_48653088	ENSSSCG00000032734
SE	Heart	ENSSSCG00000032734_48629420_48629498_48623269_48623406_48653029_48653088	ENSSSCG00000032734
SE	Heart	ENSSSCG00000016690_44098523_44098696_43946454_43946581_44166841_44166963	ENSSSCG00000016690
SE	Heart	ENSSSCG00000037158_42791197_42791320_42772394_42772951_42801720_42802093	ENSSSCG00000037158
SE	Heart	ENSSSCG00000016695_44996262_44996423_44985424_44985618_45008375_45008485	ENSSSCG00000016695
SE	Heart	ENSSSCG00000016695_45089096_45089173_45087358_45087492_45101215_45101248	ENSSSCG00000016695
SE	Heart	ENSSSCG00000016695_45095829_45095986_45089096_45089173_45101215_45101248	ENSSSCG00000016695
SE	Heart	ENSSSCG00000016679_42414957_42415103_42410854_42411131_42416320_42416456	ENSSSCG00000016679
SE	Heart	ENSSSCG00000016679_42414957_42415103_42410854_42411131_42417921_42418980	ENSSSCG00000016679
SE	Heart	ENSSSCG00000016679_42416320_42416456_42410854_42411131_42417921_42418532	ENSSSCG00000016679
SE	Heart	ENSSSCG00000016679_42416320_42416456_42414957_42415103_42417921_42418532	ENSSSCG00000016679
SE	Heart	ENSSSCG00000017133_528283_528358_522828_523000_537389_537491	ENSSSCG00000017133
SE	Heart	ENSSSCG00000017133_537389_537491_528283_528358_540626_540714	ENSSSCG00000017133
SE	Heart	ENSSSCG00000017133_540626_540714_537389_537491_541395_541490	ENSSSCG00000017133
SE	Heart	ENSSSCG00000034373_3868002_3868149_3865923_3866043_3869510_3869660	ENSSSCG00000034373
SE	Heart	ENSSSCG00000034373_3869510_3869660_3865923_3866043_3871332_3871475	ENSSSCG00000034373
SE	Heart	ENSSSCG00000034373_3880401_3880617_3877597_3877764_3892175_3894776	ENSSSCG00000034373
SE	Heart	ENSSSCG00000034373_3910375_3910702_3892175_3894776_3934555_3934577	ENSSSCG00000034373
SE	Heart	ENSSSCG00000032562_3829693_3829789_3829397_3829537_3830097_3830256	ENSSSCG00000032562
SE	Heart	ENSSSCG00000032562_3830448_3830539_3830097_3830256_3831474_3831580	ENSSSCG00000032562
SE	Heart	ENSSSCG00000032562_3836008_3836164_3835260_3835405_3836586_3836738	ENSSSCG00000032562
SE	Heart	ENSSSCG00000033592_3818450_3818581_3818210_3818369_3818739_3818923	ENSSSCG00000033592
SE	Heart	ENSSSCG00000033592_3823613_3823763_3823224_3823307_3824069_3824218	ENSSSCG00000033592
SE	Heart	ENSSSCG00000021363_53145187_53145381_53144872_53145011_53145691_53145925	ENSSSCG00000021363
SE	Heart	ENSSSCG00000021363_53151753_53151834_53151424_53151556_53152712_53152830	ENSSSCG00000021363
SE	Heart	ENSSSCG00000021363_53158160_53158262_53157912_53158048_53158445_53158577	ENSSSCG00000021363
SE	Heart	ENSSSCG00000021363_53160998_53161162_53159726_53159922_53161401_53161528	ENSSSCG00000021363
SE	Heart	ENSSSCG00000021363_53160998_53161162_53159726_53159968_53161401_53161528	ENSSSCG00000021363
SE	Heart	ENSSSCG00000024235_1261266_1261315_1259573_1259750_1262072_1262167	ENSSSCG00000024235
SE	Heart	ENSSSCG00000024235_1268060_1268147_1264962_1265142_1270751_1270823	ENSSSCG00000024235
SE	Heart	ENSSSCG00000024235_1278374_1278446_1273429_1273590_1280786_1280882	ENSSSCG00000024235
SE	Heart	ENSSSCG00000037973_53180441_53180512_53179964_53180103_53180660_53180823	ENSSSCG00000037973
SE	Heart	ENSSSCG00000059632_53113114_53113333_53112912_53112989_53113962_53117122	ENSSSCG00000059632
SE	Heart	ENSSSCG00000017971_53111568_53111752_53111255_53111408_53111942_53112484	ENSSSCG00000017971
SE	Heart	ENSSSCG00000033082_1208032_1208152_1207857_1207947_1208234_1208368	ENSSSCG00000033082
SE	Heart	ENSSSCG00000033082_1209049_1209190_1208788_1208966_1209268_1209441	ENSSSCG00000033082
SE	Heart	ENSSSCG00000033082_1210149_1210209_1209605_1209813_1210304_1210445	ENSSSCG00000033082
SE	Heart	ENSSSCG00000033148_1202775_1202962_1202562_1202646_1203575_1203822	ENSSSCG00000033148
SE	Heart	ENSSSCG00000039424_1143589_1143691_1143015_1143134_1143774_1144555	ENSSSCG00000039424
SE	Heart	ENSSSCG00000039148_1123102_1123309_1121823_1122022_1125004_1125138	ENSSSCG00000039148
SE	Heart	ENSSSCG00000039148_1128485_1128611_1128197_1128302_1128707_1128863	ENSSSCG00000039148
SE	Heart	ENSSSCG00000039148_1128996_1129117_1128865_1128868_1129189_1129371	ENSSSCG00000039148
SE	Heart	ENSSSCG00000039148_1129473_1129560_1129189_1129371_1130400_1130446	ENSSSCG00000039148
SE	Heart	ENSSSCG00000017199_5537825_5538024_5537417_5537648_5538474_5538549	ENSSSCG00000017199
SE	Heart	ENSSSCG00000017196_5517651_5517860_5517439_5517574_5519410_5519483	ENSSSCG00000017196
SE	Heart	ENSSSCG00000017197_5485827_5485869_5484821_5484849_5488485_5488579	ENSSSCG00000017197
SE	Heart	ENSSSCG00000017197_5488485_5488579_5485827_5485869_5489198_5489259	ENSSSCG00000017197
SE	Heart	ENSSSCG00000017197_5498226_5498325_5496478_5496892_5498647_5498736	ENSSSCG00000017197
SE	Heart	ENSSSCG00000017197_5501917_5502036_5501691_5501831_5505671_5505794	ENSSSCG00000017197
SE	Heart	ENSSSCG00000017191_5374045_5374159_5370411_5370478_5379237_5379433	ENSSSCG00000017191
SE	Heart	ENSSSCG00000017953_52887695_52887893_52887401_52887602_52888360_52888583	ENSSSCG00000017953
SE	Heart	ENSSSCG00000017953_52888881_52888968_52888360_52888583_52889179_52889289	ENSSSCG00000017953
SE	Heart	ENSSSCG00000017953_52894283_52894432_52893927_52894021_52894544_52894616	ENSSSCG00000017953
SE	Heart	ENSSSCG00000017177_4942551_4942612_4938662_4939093_4945801_4945976	ENSSSCG00000017177
SE	Heart	ENSSSCG00000036521_52855301_52855349_52855076_52855161_52855480_52855599	ENSSSCG00000036521
SE	Heart	ENSSSCG00000017190_5346115_5346208_5342687_5342855_5348529_5348675	ENSSSCG00000017190
SE	Heart	ENSSSCG00000017190_5349386_5349485_5348947_5349100_5349802_5349865	ENSSSCG00000017190
SE	Heart	ENSSSCG00000017190_5350917_5350956_5350156_5350223_5351597_5351663	ENSSSCG00000017190
SE	Heart	ENSSSCG00000028278_52794845_52795049_52794605_52794700_52795200_52795423	ENSSSCG00000028278
SE	Heart	ENSSSCG00000032469_52862818_52862896_52862130_52862178_52865987_52866125	ENSSSCG00000032469
SE	Heart	ENSSSCG00000017943_52693577_52693701_52693188_52693289_52693795_52694007	ENSSSCG00000017943
SE	Heart	ENSSSCG00000017941_52678267_52678333_52677824_52678123_52678554_52678597	ENSSSCG00000017941
SE	Heart	ENSSSCG00000017940_52665600_52665690_52665414_52665494_52665797_52665951	ENSSSCG00000017940
SE	Heart	ENSSSCG00000017934_52612981_52613066_52612509_52612896_52613193_52613358	ENSSSCG00000017934
SE	Heart	ENSSSCG00000017934_52619465_52619626_52618654_52618735_52628185_52628362	ENSSSCG00000017934
SE	Heart	ENSSSCG00000017936_52597091_52597210_52596542_52596624_52597970_52598175	ENSSSCG00000017936
SE	Heart	ENSSSCG00000017936_52597349_52597428_52597088_52597210_52597970_52598175	ENSSSCG00000017936
SE	Heart	ENSSSCG00000017937_52593383_52593415_52593112_52593205_52594998_52595038	ENSSSCG00000017937
SE	Heart	ENSSSCG00000023139_4806251_4806356_4804036_4804370_4808533_4808913	ENSSSCG00000023139
SE	Heart	ENSSSCG00000023139_4806251_4806356_4804678_4804916_4808533_4808913	ENSSSCG00000023139
SE	Heart	ENSSSCG00000017186_5248564_5248683_5225848_5226226_5277713_5277802	ENSSSCG00000017186
SE	Heart	ENSSSCG00000017186_5297111_5297222_5294442_5294491_5303335_5304458	ENSSSCG00000017186
SE	Heart	ENSSSCG00000023423_5207878_5207941_5203194_5204286_5208270_5208679	ENSSSCG00000023423
SE	Heart	ENSSSCG00000017139_1718752_1718800_1713972_1714079_1720924_1721029	ENSSSCG00000017139
SE	Heart	ENSSSCG00000017139_1752697_1752772_1750378_1750444_1771006_1771117	ENSSSCG00000017139
SE	Heart	ENSSSCG00000017139_1863621_1863780_1853294_1853441_1910375_1910458	ENSSSCG00000017139
SE	Heart	ENSSSCG00000035120_60519982_60520063_60509968_60510124_60528764_60529733	ENSSSCG00000035120
SE	Heart	ENSSSCG00000017203_5644116_5644252_5643797_5643917_5644378_5644560	ENSSSCG00000017203
SE	Heart	ENSSSCG00000039324_60479449_60479611_60479275_60479361_60479736_60479840	ENSSSCG00000039324
SE	Heart	ENSSSCG00000039324_60483169_60483244_60482965_60483048_60483580_60483664	ENSSSCG00000039324
SE	Heart	ENSSSCG00000039324_60486507_60486614_60486293_60486422_60486697_60486803	ENSSSCG00000039324
SE	Heart	ENSSSCG00000035839_60449990_60450050_60443676_60443967_60452654_60452730	ENSSSCG00000035839
SE	Heart	ENSSSCG00000035839_60451833_60451907_60449990_60450050_60452654_60452730	ENSSSCG00000035839
SE	Heart	ENSSSCG00000036208_60430979_60431096_60429772_60429985_60431734_60431857	ENSSSCG00000036208
SE	Heart	ENSSSCG00000017232_6467173_6467263_6466583_6466958_6468391_6468432	ENSSSCG00000017232
SE	Heart	ENSSSCG00000018049_60353451_60353600_60349553_60349624_60361137_60361193	ENSSSCG00000018049
SE	Heart	ENSSSCG00000018049_60353451_60353600_60349553_60349624_60366857_60366973	ENSSSCG00000018049
SE	Heart	ENSSSCG00000018049_60361137_60361193_60340882_60344219_60366857_60366973	ENSSSCG00000018049
SE	Heart	ENSSSCG00000018049_60361137_60361193_60349553_60349624_60366857_60366973	ENSSSCG00000018049
SE	Heart	ENSSSCG00000018049_60361137_60361193_60353451_60353600_60366857_60366973	ENSSSCG00000018049
SE	Heart	ENSSSCG00000018049_60366857_60366973_60361137_60361193_60370049_60370222	ENSSSCG00000018049
SE	Heart	ENSSSCG00000018049_60370049_60370222_60361137_60361193_60373333_60373400	ENSSSCG00000018049
SE	Heart	ENSSSCG00000018049_60373333_60373400_60370049_60370222_60375324_60375377	ENSSSCG00000018049
SE	Heart	ENSSSCG00000018049_60373333_60373400_60370049_60370222_60376418_60376568	ENSSSCG00000018049
SE	Heart	ENSSSCG00000018049_60375324_60375377_60370049_60370222_60376418_60376568	ENSSSCG00000018049
SE	Heart	ENSSSCG00000018049_60375324_60375377_60373333_60373400_60376418_60376568	ENSSSCG00000018049
SE	Heart	ENSSSCG00000040457_60197149_60197320_60184605_60184718_60198570_60199337	ENSSSCG00000040457
SE	Heart	ENSSSCG00000040457_60198570_60199337_60184605_60184718_60234071_60234278	ENSSSCG00000040457
SE	Heart	ENSSSCG00000034364_59556290_59557816_59546528_59546736_59594791_59594974	ENSSSCG00000034364
SE	Heart	ENSSSCG00000023747_59414848_59414905_59414477_59414539_59415622_59415661	ENSSSCG00000023747
SE	Heart	ENSSSCG00000023747_59415622_59415661_59414848_59414905_59416255_59416366	ENSSSCG00000023747
SE	Heart	ENSSSCG00000017207_6085997_6086132_6085771_6085894_6088829_6088951	ENSSSCG00000017207
SE	Heart	ENSSSCG00000017207_6088829_6088951_6085997_6086132_6094988_6095059	ENSSSCG00000017207
SE	Heart	ENSSSCG00000017207_6094988_6095059_6093319_6093363_6097637_6097800	ENSSSCG00000017207
SE	Heart	ENSSSCG00000017207_6097637_6097800_6093319_6093363_6101530_6101624	ENSSSCG00000017207
SE	Heart	ENSSSCG00000018032_59139499_59139825_59138495_59138623_59141996_59142162	ENSSSCG00000018032
SE	Heart	ENSSSCG00000018032_59139915_59139982_59139499_59139825_59141996_59142162	ENSSSCG00000018032
SE	Heart	ENSSSCG00000018032_59142611_59142682_59141996_59142162_59143343_59143427	ENSSSCG00000018032
SE	Heart	ENSSSCG00000025254_58997802_58997929_58993243_58993309_58998657_58998753	ENSSSCG00000025254
SE	Heart	ENSSSCG00000017209_6049316_6049478_6048679_6048811_6049965_6050075	ENSSSCG00000017209
SE	Heart	ENSSSCG00000017209_6049965_6050075_6048679_6048811_6050277_6050433	ENSSSCG00000017209
SE	Heart	ENSSSCG00000017209_6050277_6050433_6049965_6050075_6050534_6050627	ENSSSCG00000017209
SE	Heart	ENSSSCG00000017209_6050534_6050627_6050277_6050433_6051448_6051648	ENSSSCG00000017209
SE	Heart	ENSSSCG00000017206_6004566_6004689_5998259_5998357_6007851_6008020	ENSSSCG00000017206
SE	Heart	ENSSSCG00000017206_6007851_6008020_6004566_6004689_6008757_6010835	ENSSSCG00000017206
SE	Heart	ENSSSCG00000039650_1088566_1088620_1088304_1088349_1089017_1089156	ENSSSCG00000039650
SE	Heart	ENSSSCG00000039650_1089922_1089988_1089727_1089793_1090168_1090257	ENSSSCG00000039650
SE	Heart	ENSSSCG00000018016_56413653_56413686_56402084_56402202_56438412_56438515	ENSSSCG00000018016
SE	Heart	ENSSSCG00000018016_56438412_56438515_56402074_56402202_56464309_56464484	ENSSSCG00000018016
SE	Heart	ENSSSCG00000018016_56438412_56438515_56402074_56402202_56473402_56473522	ENSSSCG00000018016
SE	Heart	ENSSSCG00000018016_56464309_56464484_56402074_56402202_56473402_56473522	ENSSSCG00000018016
SE	Heart	ENSSSCG00000018016_56464309_56464484_56438375_56438515_56473402_56473522	ENSSSCG00000018016
SE	Heart	ENSSSCG00000018016_56503663_56503741_56490248_56490424_56507122_56507271	ENSSSCG00000018016
SE	Heart	ENSSSCG00000018016_56511283_56511329_56507122_56507271_56513674_56516214	ENSSSCG00000018016
SE	Heart	ENSSSCG00000017219_6306204_6306369_6304568_6304647_6307757_6307985	ENSSSCG00000017219
SE	Heart	ENSSSCG00000034695_1078369_1078507_1078165_1078299_1078588_1078693	ENSSSCG00000034695
SE	Heart	ENSSSCG00000034695_1081364_1081463_1080770_1080843_1081534_1081771	ENSSSCG00000034695
SE	Heart	ENSSSCG00000040385_959160_959249_958756_958910_959335_959501	ENSSSCG00000040385
SE	Heart	ENSSSCG00000036454_55446530_55446590_55438197_55439989_55453753_55453783	ENSSSCG00000036454
SE	Heart	ENSSSCG00000036454_55447858_55447982_55446530_55446590_55449802_55449863	ENSSSCG00000036454
SE	Heart	ENSSSCG00000031870_55556037_55556145_55554649_55554778_55557995_55558318	ENSSSCG00000031870
SE	Heart	ENSSSCG00000033689_954065_954143_953844_953902_954242_954378	ENSSSCG00000033689
SE	Heart	ENSSSCG00000033689_956606_956807_956027_956120_957003_957062	ENSSSCG00000033689
SE	Heart	ENSSSCG00000040352_948149_948200_947655_947764_948489_948602	ENSSSCG00000040352
SE	Heart	ENSSSCG00000017215_6191732_6191909_6188269_6189079_6194588_6194847	ENSSSCG00000017215
SE	Heart	ENSSSCG00000017248_7746686_7746724_7745929_7746112_7747193_7747272	ENSSSCG00000017248
SE	Heart	ENSSSCG00000017248_7756468_7756639_7753171_7753328_7760155_7760491	ENSSSCG00000017248
SE	Heart	ENSSSCG00000017248_7756744_7756926_7756468_7756639_7757074_7757319	ENSSSCG00000017248
SE	Heart	ENSSSCG00000017248_7757074_7757319_7756468_7756639_7760155_7760491	ENSSSCG00000017248
SE	Heart	ENSSSCG00000017246_7712559_7712667_7711897_7712002_7719069_7720561	ENSSSCG00000017246
SE	Heart	ENSSSCG00000017246_7719069_7720561_7712559_7712667_7722913_7723049	ENSSSCG00000017246
SE	Heart	ENSSSCG00000005838_938383_938482_934704_934866_938681_938760	ENSSSCG00000005838
SE	Heart	ENSSSCG00000005838_938681_938760_934704_934866_939123_939341	ENSSSCG00000005838
SE	Heart	ENSSSCG00000021040_2239703_2239896_2239248_2239334_2240448_2240663	ENSSSCG00000021040
SE	Heart	ENSSSCG00000034608_5894135_5894265_5883993_5884113_5905247_5905345	ENSSSCG00000034608
SE	Heart	ENSSSCG00000034608_5895353_5895449_5894135_5894265_5905247_5905345	ENSSSCG00000034608
SE	Heart	ENSSSCG00000017912_52084423_52084573_52080317_52080401_52085235_52085388	ENSSSCG00000017912
SE	Heart	ENSSSCG00000017912_52085480_52085573_52085235_52085388_52085690_52085749	ENSSSCG00000017912
SE	Heart	ENSSSCG00000017912_52086787_52086918_52086554_52086697_52087007_52087117	ENSSSCG00000017912
SE	Heart	ENSSSCG00000028593_1527034_1527169_1526874_1526953_1527994_1529542	ENSSSCG00000028593
SE	Heart	ENSSSCG00000039183_1519066_1519177_1517504_1517513_1519319_1519406	ENSSSCG00000039183
SE	Heart	ENSSSCG00000022317_1488835_1488979_1488596_1488690_1492106_1492209	ENSSSCG00000022317
SE	Heart	ENSSSCG00000022317_1489624_1489749_1488835_1488979_1492106_1492209	ENSSSCG00000022317
SE	Heart	ENSSSCG00000022317_1492623_1492806_1492106_1492209_1493630_1493742	ENSSSCG00000022317
SE	Heart	ENSSSCG00000022317_1510802_1510826_1509672_1509780_1512678_1512849	ENSSSCG00000022317
SE	Heart	ENSSSCG00000017917_52022072_52022333_52021638_52021724_52022622_52022796	ENSSSCG00000017917
SE	Heart	ENSSSCG00000017236_6633064_6633397_6632135_6632520_6634318_6634463	ENSSSCG00000017236
SE	Heart	ENSSSCG00000017236_6634318_6634463_6633064_6633397_6635613_6635986	ENSSSCG00000017236
SE	Heart	ENSSSCG00000017160_2524702_2524769_2522472_2522538_2525066_2527241	ENSSSCG00000017160
SE	Heart	ENSSSCG00000017900_51918242_51918318_51917657_51917736_51918406_51918472	ENSSSCG00000017900
SE	Heart	ENSSSCG00000017900_51921560_51921637_51921036_51921216_51922044_51922177	ENSSSCG00000017900
SE	Heart	ENSSSCG00000017900_51922424_51922545_51922044_51922177_51924234_51924432	ENSSSCG00000017900
SE	Heart	ENSSSCG00000017895_51654801_51654962_51651105_51651564_51657942_51658146	ENSSSCG00000017895
SE	Heart	ENSSSCG00000017895_51680467_51680596_51657942_51658146_51730649_51730694	ENSSSCG00000017895
SE	Heart	ENSSSCG00000039056_54799774_54799860_54791959_54792013_54811463_54811544	ENSSSCG00000039056
SE	Heart	ENSSSCG00000034964_54396677_54396886_54296994_54297162_54477950_54478043	ENSSSCG00000034964
SE	Heart	ENSSSCG00000034964_54396784_54396886_54296994_54297162_54477950_54478043	ENSSSCG00000034964
SE	Heart	ENSSSCG00000034964_54477950_54478043_54396677_54396886_54492115_54492240	ENSSSCG00000034964
SE	Heart	ENSSSCG00000034964_54492115_54492240_54477950_54478043_54519661_54519772	ENSSSCG00000034964
SE	Heart	ENSSSCG00000034964_54492115_54492240_54477950_54478043_54536760_54536860	ENSSSCG00000034964
SE	Heart	ENSSSCG00000026818_53450081_53450248_53444854_53445092_53454047_53454096	ENSSSCG00000026818
SE	Heart	ENSSSCG00000017927_52428458_52428680_52428058_52428249_52428789_52429164	ENSSSCG00000017927
SE	Heart	ENSSSCG00000017927_52430137_52430302_52429440_52429565_52430396_52430527	ENSSSCG00000017927
SE	Heart	ENSSSCG00000017928_52419427_52419522_52418983_52419223_52420896_52421087	ENSSSCG00000017928
SE	Heart	ENSSSCG00000017928_52420130_52420232_52419427_52419522_52420896_52421087	ENSSSCG00000017928
SE	Heart	ENSSSCG00000017928_52421309_52421414_52420896_52421087_52421670_52421935	ENSSSCG00000017928
SE	Heart	ENSSSCG00000017923_52294293_52294394_52293615_52293737_52294516_52294684	ENSSSCG00000017923
SE	Heart	ENSSSCG00000017128_667700_667865_666745_666929_669778_669866	ENSSSCG00000017128
SE	Heart	ENSSSCG00000017986_53632994_53633146_53627985_53628077_53639228_53639275	ENSSSCG00000017986
SE	Heart	ENSSSCG00000017986_53636741_53636776_53632994_53633146_53639228_53640457	ENSSSCG00000017986
SE	Heart	ENSSSCG00000017919_52151743_52151874_52150542_52151060_52152059_52152203	ENSSSCG00000017919
SE	Heart	ENSSSCG00000017920_52145991_52146268_52145488_52145685_52146567_52146706	ENSSSCG00000017920
SE	Heart	ENSSSCG00000028712_60626544_60626589_60617648_60617943_60626756_60626902	ENSSSCG00000028712
SE	Heart	ENSSSCG00000028712_60626756_60626902_60626544_60626589_60627615_60627713	ENSSSCG00000028712
SE	Heart	ENSSSCG00000028712_60629069_60629150_60627615_60627713_60631181_60631294	ENSSSCG00000028712
SE	Heart	ENSSSCG00000031530_51509548_51509614_51507995_51508724_51511964_51512038	ENSSSCG00000031530
SE	Heart	ENSSSCG00000031530_51513131_51513225_51511964_51512038_51513993_51514189	ENSSSCG00000031530
SE	Heart	ENSSSCG00000031530_51514452_51514543_51509548_51509614_51521594_51521838	ENSSSCG00000031530
SE	Heart	ENSSSCG00000049515_993747_993801_993498_993550_994063_994152	ENSSSCG00000049515
SE	Heart	ENSSSCG00000061033_156271_156349_139995_140056_157647_162666	ENSSSCG00000061033
SE	Heart	ENSSSCG00000030183_17776617_17776682_17768113_17768209_17778418_17778527	ENSSSCG00000030183
SE	Heart	ENSSSCG00000030183_17778418_17778527_17776617_17776682_17779500_17779633	ENSSSCG00000030183
SE	Heart	ENSSSCG00000030183_17779500_17779633_17776617_17776682_17782405_17782546	ENSSSCG00000030183
SE	Heart	ENSSSCG00000030183_17782405_17782546_17779500_17779633_17786568_17786784	ENSSSCG00000030183
SE	Heart	ENSSSCG00000017316_17478564_17478653_17459110_17459146_17492844_17492930	ENSSSCG00000017316
SE	Heart	ENSSSCG00000017316_17622375_17622475_17622160_17622216_17622673_17624327	ENSSSCG00000017316
SE	Heart	ENSSSCG00000017307_16777368_16777542_16776790_16776868_16779173_16779323	ENSSSCG00000017307
SE	Heart	ENSSSCG00000017300_16079435_16079590_16078311_16078419_16079755_16079944	ENSSSCG00000017300
SE	Heart	ENSSSCG00000017297_15445020_15445178_15444633_15444737_15445333_15447082	ENSSSCG00000017297
SE	Heart	ENSSSCG00000017296_15408633_15408756_15408080_15408292_15409030_15409129	ENSSSCG00000017296
SE	Heart	ENSSSCG00000017296_15409456_15409556_15409030_15409129_15409840_15410064	ENSSSCG00000017296
SE	Heart	ENSSSCG00000017296_15412232_15412376_15411606_15411798_15412894_15412988	ENSSSCG00000017296
SE	Heart	ENSSSCG00000040509_15226178_15226273_15225344_15225442_15226458_15226503	ENSSSCG00000040509
SE	Heart	ENSSSCG00000017290_15212420_15212523_15204175_15204233_15213137_15213259	ENSSSCG00000017290
SE	Heart	ENSSSCG00000017290_15217664_15217836_15215199_15215323_15218355_15218460	ENSSSCG00000017290
SE	Heart	ENSSSCG00000017287_15105563_15105635_15104463_15104570_15106154_15106213	ENSSSCG00000017287
SE	Heart	ENSSSCG00000041822_15097166_15097209_15096753_15096974_15097368_15097491	ENSSSCG00000041822
SE	Heart	ENSSSCG00000041822_15097368_15097491_15097166_15097209_15098590_15098746	ENSSSCG00000041822
SE	Heart	ENSSSCG00000041822_15099164_15099260_15098590_15098746_15099388_15099490	ENSSSCG00000041822
SE	Heart	ENSSSCG00000017283_15054768_15055080_15053770_15053818_15055310_15055429	ENSSSCG00000017283
SE	Heart	ENSSSCG00000017277_14668118_14668145_14667779_14668032_14676937_14677231	ENSSSCG00000017277
SE	Heart	ENSSSCG00000017277_14681189_14681495_14676937_14677231_14685734_14686010	ENSSSCG00000017277
SE	Heart	ENSSSCG00000017277_14688507_14688759_14685734_14686010_14690238_14690514	ENSSSCG00000017277
SE	Heart	ENSSSCG00000017277_14701419_14701482_14700011_14700065_14708008_14708065	ENSSSCG00000017277
SE	Heart	ENSSSCG00000017277_14708008_14708065_14701419_14701482_14717642_14717665	ENSSSCG00000017277
SE	Heart	ENSSSCG00000017277_14708008_14708065_14701419_14701482_14722267_14723290	ENSSSCG00000017277
SE	Heart	ENSSSCG00000017277_14717642_14717665_14701419_14701482_14722267_14723290	ENSSSCG00000017277
SE	Heart	ENSSSCG00000017277_14717642_14717665_14708008_14708065_14722267_14723290	ENSSSCG00000017277
SE	Heart	ENSSSCG00000033528_14163676_14163865_14162927_14163134_14178157_14178346	ENSSSCG00000033528
SE	Heart	ENSSSCG00000033528_14163676_14163865_14162927_14163134_14182274_14182462	ENSSSCG00000033528
SE	Heart	ENSSSCG00000033528_14178157_14178346_14162927_14163134_14182274_14182462	ENSSSCG00000033528
SE	Heart	ENSSSCG00000033528_14178157_14178346_14163676_14163865_14182274_14182462	ENSSSCG00000033528
SE	Heart	ENSSSCG00000033528_14208195_14208324_14207096_14207221_14212174_14212325	ENSSSCG00000033528
SE	Heart	ENSSSCG00000033528_14217447_14217609_14216840_14217087_14217824_14217976	ENSSSCG00000033528
SE	Heart	ENSSSCG00000033528_14242432_14242606_14239458_14239652_14243353_14243546	ENSSSCG00000033528
SE	Heart	ENSSSCG00000017272_13600273_13600571_13590492_13590760_13601626_13601734	ENSSSCG00000017272
SE	Heart	ENSSSCG00000017272_13602195_13602394_13601626_13601734_13604690_13604766	ENSSSCG00000017272
SE	Heart	ENSSSCG00000017272_13641915_13641975_13629648_13629876_13649040_13649100	ENSSSCG00000017272
SE	Heart	ENSSSCG00000017272_13649040_13649097_13629648_13629876_13653505_13653561	ENSSSCG00000017272
SE	Heart	ENSSSCG00000017272_13649040_13649097_13629648_13629876_13654882_13654917	ENSSSCG00000017272
SE	Heart	ENSSSCG00000017272_13653505_13653561_13649040_13649097_13654882_13654912	ENSSSCG00000017272
SE	Heart	ENSSSCG00000017397_20254057_20254125_20249763_20250826_20254591_20254793	ENSSSCG00000017397
SE	Heart	ENSSSCG00000017397_20256027_20256134_20255699_20255799_20256405_20256495	ENSSSCG00000017397
SE	Heart	ENSSSCG00000017397_20256405_20256495_20256027_20256134_20256991_20257028	ENSSSCG00000017397
SE	Heart	ENSSSCG00000036106_20220235_20220348_20219863_20220031_20220673_20220777	ENSSSCG00000036106
SE	Heart	ENSSSCG00000017395_20235956_20235987_20233513_20233620_20236918_20237045	ENSSSCG00000017395
SE	Heart	ENSSSCG00000017395_20237674_20237759_20236918_20237045_20238529_20238667	ENSSSCG00000017395
SE	Heart	ENSSSCG00000017389_20092779_20092906_20092195_20092650_20093804_20093870	ENSSSCG00000017389
SE	Heart	ENSSSCG00000029763_19880452_19880559_19880163_19880350_19881842_19881950	ENSSSCG00000029763
SE	Heart	ENSSSCG00000029763_19880629_19880777_19880452_19880559_19881842_19881950	ENSSSCG00000029763
SE	Heart	ENSSSCG00000029460_19867644_19867779_19866602_19867425_19868487_19868597	ENSSSCG00000029460
SE	Heart	ENSSSCG00000021669_1966580_1966772_1942613_1942770_1984102_1984156	ENSSSCG00000021669
SE	Heart	ENSSSCG00000021669_1984102_1984156_1966580_1966772_2004133_2004182	ENSSSCG00000021669
SE	Heart	ENSSSCG00000021669_2004133_2004182_1984102_1984156_2008271_2008337	ENSSSCG00000021669
SE	Heart	ENSSSCG00000021669_2013165_2013236_2008271_2008337_2019370_2019427	ENSSSCG00000021669
SE	Heart	ENSSSCG00000021669_2021978_2022215_2019370_2019427_2022316_2022436	ENSSSCG00000021669
SE	Heart	ENSSSCG00000021669_2035284_2035388_2030189_2030407_2044945_2045203	ENSSSCG00000021669
SE	Heart	ENSSSCG00000021669_2044081_2044243_2035284_2035388_2044945_2045203	ENSSSCG00000021669
SE	Heart	ENSSSCG00000021669_2050600_2050627_2044945_2045203_2051774_2051819	ENSSSCG00000021669
SE	Heart	ENSSSCG00000021669_2050600_2050627_2044945_2045203_2054117_2054593	ENSSSCG00000021669
SE	Heart	ENSSSCG00000021669_2051774_2051819_2044945_2045203_2054117_2054594	ENSSSCG00000021669
SE	Heart	ENSSSCG00000021669_2051774_2051819_2050600_2050627_2054117_2054594	ENSSSCG00000021669
SE	Heart	ENSSSCG00000022101_19850641_19850715_19849017_19849072_19851087_19851148	ENSSSCG00000022101
SE	Heart	ENSSSCG00000030211_19765317_19765395_19763286_19763707_19765599_19765764	ENSSSCG00000030211
SE	Heart	ENSSSCG00000030211_19766015_19766126_19765599_19765764_19766529_19766605	ENSSSCG00000030211
SE	Heart	ENSSSCG00000030211_19770138_19770348_19768518_19768678_19770758_19770926	ENSSSCG00000030211
SE	Heart	ENSSSCG00000030211_19772678_19772756_19771715_19771930_19773696_19773891	ENSSSCG00000030211
SE	Heart	ENSSSCG00000030211_19773696_19773891_19772678_19772756_19779601_19779624	ENSSSCG00000030211
SE	Heart	ENSSSCG00000030211_19779601_19779624_19773696_19773891_19780394_19780413	ENSSSCG00000030211
SE	Heart	ENSSSCG00000030211_19781640_19781703_19780394_19780413_19784878_19784998	ENSSSCG00000030211
SE	Heart	ENSSSCG00000030211_19784878_19784998_19781640_19781703_19788085_19788170	ENSSSCG00000030211
SE	Heart	ENSSSCG00000030211_19786665_19786729_19784878_19784998_19788085_19788170	ENSSSCG00000030211
SE	Heart	ENSSSCG00000017257_11303684_11303786_11295722_11295834_11305860_11306068	ENSSSCG00000017257
SE	Heart	ENSSSCG00000017257_11309403_11309630_11308721_11308825_11312354_11312496	ENSSSCG00000017257
SE	Heart	ENSSSCG00000017257_11321448_11321568_11321076_11321252_11321974_11322113	ENSSSCG00000017257
SE	Heart	ENSSSCG00000017257_11324827_11324967_11322623_11322714_11327754_11327874	ENSSSCG00000017257
SE	Heart	ENSSSCG00000017257_11327754_11327874_11322623_11322714_11329900_11330099	ENSSSCG00000017257
SE	Heart	ENSSSCG00000017257_11341738_11341852_11341364_11341538_11342009_11342129	ENSSSCG00000017257
SE	Heart	ENSSSCG00000017257_11351778_11351854_11350265_11350426_11353576_11353696	ENSSSCG00000017257
SE	Heart	ENSSSCG00000017257_11351924_11352019_11351778_11351854_11353576_11353696	ENSSSCG00000017257
SE	Heart	ENSSSCG00000017257_11358374_11358430_11354964_11355044_11358550_11359521	ENSSSCG00000017257
SE	Heart	ENSSSCG00000017256_11226414_11226532_11225433_11225504_11226715_11226816	ENSSSCG00000017256
SE	Heart	ENSSSCG00000017256_11226424_11226532_11225383_11225504_11226715_11226816	ENSSSCG00000017256
SE	Heart	ENSSSCG00000017256_11261482_11261616_11259183_11259350_11263187_11263325	ENSSSCG00000017256
SE	Heart	ENSSSCG00000017256_11266588_11266696_11263187_11263325_11267711_11267885	ENSSSCG00000017256
SE	Heart	ENSSSCG00000017256_11272284_11272395_11268108_11268222_11273789_11273867	ENSSSCG00000017256
SE	Heart	ENSSSCG00000017256_11275378_11275470_11273789_11273867_11276146_11276264	ENSSSCG00000017256
SE	Heart	ENSSSCG00000017256_11281385_11281526_11280833_11280953_11282817_11282897	ENSSSCG00000017256
SE	Heart	ENSSSCG00000017255_11101569_11101799_11099754_11099843_11103608_11103750	ENSSSCG00000017255
SE	Heart	ENSSSCG00000017255_11104990_11105179_11103608_11103750_11106849_11106997	ENSSSCG00000017255
SE	Heart	ENSSSCG00000017255_11136592_11136706_11135464_11135635_11137069_11137204	ENSSSCG00000017255
SE	Heart	ENSSSCG00000017255_11149351_11149501_11146832_11146952_11150161_11150241	ENSSSCG00000017255
SE	Heart	ENSSSCG00000017337_18278261_18278348_18277885_18277956_18278567_18278688	ENSSSCG00000017337
SE	Heart	ENSSSCG00000017337_18279117_18279238_18278961_18279046_18279499_18279899	ENSSSCG00000017337
SE	Heart	ENSSSCG00000039336_11934447_11934498_11924422_11928053_11963313_11963540	ENSSSCG00000039336
SE	Heart	ENSSSCG00000017258_11653175_11653356_11652531_11652647_11654341_11654451	ENSSSCG00000017258
SE	Heart	ENSSSCG00000017360_18999313_18999424_18998831_18998952_18999766_18999900	ENSSSCG00000017360
SE	Heart	ENSSSCG00000017360_19000839_19000995_19000632_19000746_19001381_19001537	ENSSSCG00000017360
SE	Heart	ENSSSCG00000017343_18462259_18462379_18461841_18461885_18463909_18463995	ENSSSCG00000017343
SE	Heart	ENSSSCG00000017343_18462478_18462550_18461841_18461885_18463909_18463995	ENSSSCG00000017343
SE	Heart	ENSSSCG00000017355_18895141_18895387_18894668_18894905_18895477_18895551	ENSSSCG00000017355
SE	Heart	ENSSSCG00000017355_18899341_18899576_18897485_18897630_18900427_18900446	ENSSSCG00000017355
SE	Heart	ENSSSCG00000032176_14465465_14465624_14461251_14461336_14471289_14471485	ENSSSCG00000032176
SE	Heart	ENSSSCG00000032176_14479741_14479879_14478610_14478789_14483153_14483274	ENSSSCG00000032176
SE	Heart	ENSSSCG00000032176_14483153_14483274_14479741_14479879_14486261_14486463	ENSSSCG00000032176
SE	Heart	ENSSSCG00000017352_18646179_18646247_18644021_18644157_18647836_18648359	ENSSSCG00000017352
SE	Heart	ENSSSCG00000025414_19207902_19207983_19207625_19207813_19208132_19208370	ENSSSCG00000025414
SE	Heart	ENSSSCG00000017131_458501_458584_451971_452094_458895_458987	ENSSSCG00000017131
SE	Heart	ENSSSCG00000017131_460098_460250_458895_458987_463382_463446	ENSSSCG00000017131
SE	Heart	ENSSSCG00000017877_50182841_50182960_50181995_50182152_50184316_50184485	ENSSSCG00000017877
SE	Heart	ENSSSCG00000017877_50195423_50195492_50194814_50195014_50197586_50197791	ENSSSCG00000017877
SE	Heart	ENSSSCG00000017877_50209040_50209164_50207856_50208006_50213795_50213931	ENSSSCG00000017877
SE	Heart	ENSSSCG00000017877_50213795_50213931_50209040_50209164_50233425_50233618	ENSSSCG00000017877
SE	Heart	ENSSSCG00000017877_50226121_50226240_50213795_50213931_50233425_50233618	ENSSSCG00000017877
SE	Heart	ENSSSCG00000017372_19296846_19296924_19296512_19296542_19297778_19297841	ENSSSCG00000017372
SE	Heart	ENSSSCG00000017372_19313185_19313206_19311334_19311399_19313770_19313812	ENSSSCG00000017372
SE	Heart	ENSSSCG00000017372_19315117_19315198_19314857_19315022_19318235_19318329	ENSSSCG00000017372
SE	Heart	ENSSSCG00000030167_18916811_18916856_18916634_18916694_18917137_18917247	ENSSSCG00000030167
SE	Heart	ENSSSCG00000017874_49984646_49984780_49983690_49984176_49988832_49988918	ENSSSCG00000017874
SE	Heart	ENSSSCG00000017874_49995434_49995566_49994906_49995032_49996828_49996931	ENSSSCG00000017874
SE	Heart	ENSSSCG00000017874_50004555_50004573_50004079_50004162_50013691_50013995	ENSSSCG00000017874
SE	Heart	ENSSSCG00000017873_49929600_49929681_49929412_49929500_49931154_49931228	ENSSSCG00000017873
SE	Heart	ENSSSCG00000017873_49939335_49939357_49937670_49937759_49940185_49940222	ENSSSCG00000017873
SE	Heart	ENSSSCG00000023014_19273629_19273731_19272245_19273127_19278345_19278398	ENSSSCG00000023014
SE	Heart	ENSSSCG00000023014_19282124_19282451_19281354_19281439_19283863_19283937	ENSSSCG00000023014
SE	Heart	ENSSSCG00000017870_49912797_49912903_49902958_49903084_49916279_49916345	ENSSSCG00000017870
SE	Heart	ENSSSCG00000017868_49783640_49783793_49780243_49782348_49784638_49784721	ENSSSCG00000017868
SE	Heart	ENSSSCG00000017868_49786494_49786560_49784638_49784721_49786638_49786732	ENSSSCG00000017868
SE	Heart	ENSSSCG00000017868_49786638_49786732_49786494_49786560_49787185_49787322	ENSSSCG00000017868
SE	Heart	ENSSSCG00000017868_49789016_49789088_49788706_49788782_49789694_49789845	ENSSSCG00000017868
SE	Heart	ENSSSCG00000040910_12833134_12833323_12830864_12831044_12834484_12834561	ENSSSCG00000040910
SE	Heart	ENSSSCG00000017376_19448628_19448801_19431419_19432335_19450404_19451993	ENSSSCG00000017376
SE	Heart	ENSSSCG00000017865_49735339_49735454_49731271_49732810_49735636_49735716	ENSSSCG00000017865
SE	Heart	ENSSSCG00000017325_18003978_18004384_17995943_17996570_18014033_18014262	ENSSSCG00000017325
SE	Heart	ENSSSCG00000017835_48745993_48746146_48745841_48745904_48746939_48747040	ENSSSCG00000017835
SE	Heart	ENSSSCG00000017835_48755149_48755352_48753501_48753673_48763143_48763186	ENSSSCG00000017835
SE	Heart	ENSSSCG00000038534_48407092_48407209_48406345_48406486_48409932_48410065	ENSSSCG00000038534
SE	Heart	ENSSSCG00000062531_48399158_48399336_48386880_48387065_48402120_48402247	ENSSSCG00000062531
SE	Heart	ENSSSCG00000062531_48399158_48399336_48393622_48393795_48402120_48402247	ENSSSCG00000062531
SE	Heart	ENSSSCG00000028078_48154647_48154804_48153949_48154018_48155812_48155891	ENSSSCG00000028078
SE	Heart	ENSSSCG00000028078_48154935_48155036_48154647_48154804_48155812_48155891	ENSSSCG00000028078
SE	Heart	ENSSSCG00000017822_48028916_48029009_48022416_48022505_48031799_48031932	ENSSSCG00000017822
SE	Heart	ENSSSCG00000017818_47952377_47952506_47948997_47949136_47952757_47952843	ENSSSCG00000017818
SE	Heart	ENSSSCG00000050487_47858986_47859132_47858354_47858477_47859340_47859586	ENSSSCG00000050487
SE	Heart	ENSSSCG00000024108_47804108_47804120_47803360_47803499_47806214_47806361	ENSSSCG00000024108
SE	Heart	ENSSSCG00000024108_47828509_47828717_47825599_47825655_47837877_47838099	ENSSSCG00000024108
SE	Heart	ENSSSCG00000035969_22281878_22281979_22279549_22279697_22282528_22282596	ENSSSCG00000035969
SE	Heart	ENSSSCG00000035969_22282528_22282596_22279549_22279697_22284971_22285313	ENSSSCG00000035969
SE	Heart	ENSSSCG00000035969_22282528_22282596_22279549_22279697_22296484_22296618	ENSSSCG00000035969
SE	Heart	ENSSSCG00000035969_22282528_22285324_22279549_22279697_22296484_22296618	ENSSSCG00000035969
SE	Heart	ENSSSCG00000062888_47615239_47615439_47602066_47602126_47645112_47645190	ENSSSCG00000062888
SE	Heart	ENSSSCG00000021672_5571184_5571317_5570469_5570562_5571522_5571645	ENSSSCG00000021672
SE	Heart	ENSSSCG00000021672_5572010_5572087_5571522_5571645_5572214_5572264	ENSSSCG00000021672
SE	Heart	ENSSSCG00000017812_47158710_47158760_47145867_47145970_47185024_47185111	ENSSSCG00000017812
SE	Heart	ENSSSCG00000017812_47160670_47160737_47158710_47158760_47185024_47185111	ENSSSCG00000017812
SE	Heart	ENSSSCG00000017812_47185024_47185111_47160670_47160737_47189291_47189407	ENSSSCG00000017812
SE	Heart	ENSSSCG00000017812_47226673_47226768_47219201_47219303_47237444_47237687	ENSSSCG00000017812
SE	Heart	ENSSSCG00000017812_47264207_47264356_47249780_47249859_47270924_47270994	ENSSSCG00000017812
SE	Heart	ENSSSCG00000017810_47118650_47118746_47117017_47118206_47120123_47120328	ENSSSCG00000017810
SE	Heart	ENSSSCG00000017810_47120123_47120328_47116935_47118206_47124306_47124390	ENSSSCG00000017810
SE	Heart	ENSSSCG00000017803_46899534_46899607_46897588_46898167_46902715_46903005	ENSSSCG00000017803
SE	Heart	ENSSSCG00000017803_46900150_46900347_46899534_46899607_46902715_46903005	ENSSSCG00000017803
SE	Heart	ENSSSCG00000017804_46836586_46836694_46828593_46828779_46839808_46839869	ENSSSCG00000017804
SE	Heart	ENSSSCG00000017804_46856771_46856869_46855176_46855251_46857215_46857347	ENSSSCG00000017804
SE	Heart	ENSSSCG00000017804_46890410_46890516_46889488_46889623_46892558_46892706	ENSSSCG00000017804
SE	Heart	ENSSSCG00000052963_45864298_45864364_45860861_45861056_45865151_45865220	ENSSSCG00000052963
SE	Heart	ENSSSCG00000017783_45338916_45340201_45333107_45333996_45341560_45341683	ENSSSCG00000017783
SE	Heart	ENSSSCG00000017783_45344702_45344747_45341560_45341683_45345471_45345611	ENSSSCG00000017783
SE	Heart	ENSSSCG00000017783_45351993_45352104_45351425_45351530_45352665_45352866	ENSSSCG00000017783
SE	Heart	ENSSSCG00000017783_45374383_45374395_45373536_45373713_45375950_45376095	ENSSSCG00000017783
SE	Heart	ENSSSCG00000017778_45125402_45125526_45124898_45125210_45126914_45127033	ENSSSCG00000017778
SE	Heart	ENSSSCG00000017769_44952481_44952589_44951209_44952400_44952725_44952816	ENSSSCG00000017769
SE	Heart	ENSSSCG00000017769_44953506_44953608_44953326_44953391_44953711_44953777	ENSSSCG00000017769
SE	Heart	ENSSSCG00000017769_44953506_44953608_44953326_44953391_44954574_44954666	ENSSSCG00000017769
SE	Heart	ENSSSCG00000017769_44953711_44953777_44953326_44953391_44954574_44954666	ENSSSCG00000017769
SE	Heart	ENSSSCG00000017769_44953711_44953777_44953506_44953608_44954574_44954666	ENSSSCG00000017769
SE	Heart	ENSSSCG00000017769_44953711_44953777_44953506_44953608_44954883_44955352	ENSSSCG00000017769
SE	Heart	ENSSSCG00000017769_44953711_44953780_44953506_44953608_44954574_44954666	ENSSSCG00000017769
SE	Heart	ENSSSCG00000017769_44954574_44954666_44953506_44953608_44954883_44955096	ENSSSCG00000017769
SE	Heart	ENSSSCG00000017769_44954574_44954666_44953711_44953777_44954883_44955096	ENSSSCG00000017769
SE	Heart	ENSSSCG00000017528_24355340_24355427_24354468_24354624_24355716_24355817	ENSSSCG00000017528
SE	Heart	ENSSSCG00000017528_24355340_24355427_24354468_24354624_24357903_24357999	ENSSSCG00000017528
SE	Heart	ENSSSCG00000017528_24355716_24355817_24354468_24354624_24357903_24357999	ENSSSCG00000017528
SE	Heart	ENSSSCG00000017528_24355716_24355817_24355340_24355427_24357903_24357999	ENSSSCG00000017528
SE	Heart	ENSSSCG00000017528_24358189_24358402_24357903_24357999_24359420_24360917	ENSSSCG00000017528
SE	Heart	ENSSSCG00000028920_44629063_44629189_44627982_44628062_44630522_44630659	ENSSSCG00000028920
SE	Heart	ENSSSCG00000028920_44629388_44629415_44629063_44629189_44630522_44630659	ENSSSCG00000028920
SE	Heart	ENSSSCG00000017565_26829487_26829606_26828710_26828833_26829737_26829917	ENSSSCG00000017565
SE	Heart	ENSSSCG00000017565_26837887_26837968_26836640_26836840_26838150_26838823	ENSSSCG00000017565
SE	Heart	ENSSSCG00000017525_24311303_24311393_24310708_24310891_24311618_24311777	ENSSSCG00000017525
SE	Heart	ENSSSCG00000017526_24283394_24283433_24280664_24280987_24284014_24284066	ENSSSCG00000017526
SE	Heart	ENSSSCG00000017526_24288879_24288935_24287579_24287657_24289372_24289464	ENSSSCG00000017526
SE	Heart	ENSSSCG00000017567_26765373_26765578_26764186_26764464_26768727_26769093	ENSSSCG00000017567
SE	Heart	ENSSSCG00000017755_44187747_44187797_44187261_44187436_44189510_44189615	ENSSSCG00000017755
SE	Heart	ENSSSCG00000017566_26751563_26751674_26751318_26751460_26751842_26751911	ENSSSCG00000017566
SE	Heart	ENSSSCG00000017506_22904652_22904726_22874878_22875091_22917701_22917763	ENSSSCG00000017506
SE	Heart	ENSSSCG00000017506_22906397_22906517_22874878_22875091_22917701_22917763	ENSSSCG00000017506
SE	Heart	ENSSSCG00000017506_22917701_22917763_22874833_22875091_22936838_22936893	ENSSSCG00000017506
SE	Heart	ENSSSCG00000017506_22948543_22948639_22942848_22942917_22950818_22950945	ENSSSCG00000017506
SE	Heart	ENSSSCG00000017506_22950818_22950945_22948543_22948639_22952937_22953012	ENSSSCG00000017506
SE	Heart	ENSSSCG00000017745_43080049_43080229_43077226_43077304_43081064_43081145	ENSSSCG00000017745
SE	Heart	ENSSSCG00000017744_42997979_42998085_42993596_42993774_43003066_43003160	ENSSSCG00000017744
SE	Heart	ENSSSCG00000017744_43024037_43024106_43013260_43013310_43029313_43029378	ENSSSCG00000017744
SE	Heart	ENSSSCG00000017402_20480177_20480270_20479257_20479464_20480590_20480713	ENSSSCG00000017402
SE	Heart	ENSSSCG00000017402_20495336_20495426_20490653_20490828_20496563_20496720	ENSSSCG00000017402
SE	Heart	ENSSSCG00000017402_20496563_20496720_20495336_20495426_20497034_20497172	ENSSSCG00000017402
SE	Heart	ENSSSCG00000017519_24082574_24082682_24080618_24080788_24082981_24083052	ENSSSCG00000017519
SE	Heart	ENSSSCG00000017735_42713792_42713936_42711233_42712330_42726628_42726751	ENSSSCG00000017735
SE	Heart	ENSSSCG00000017735_42713792_42713936_42711233_42712330_42728420_42728516	ENSSSCG00000017735
SE	Heart	ENSSSCG00000017735_42726628_42726751_42711234_42712330_42728420_42728516	ENSSSCG00000017735
SE	Heart	ENSSSCG00000017735_42726628_42726751_42711234_42712330_42729570_42729773	ENSSSCG00000017735
SE	Heart	ENSSSCG00000017735_42726628_42726751_42713792_42713866_42729570_42729773	ENSSSCG00000017735
SE	Heart	ENSSSCG00000017735_42726628_42726751_42713792_42713936_42728420_42728516	ENSSSCG00000017735
SE	Heart	ENSSSCG00000017735_42726805_42728516_42725780_42726751_42729570_42729773	ENSSSCG00000017735
SE	Heart	ENSSSCG00000017735_42728420_42728516_42711232_42712330_42729570_42729773	ENSSSCG00000017735
SE	Heart	ENSSSCG00000017735_42728420_42728516_42726628_42726751_42729570_42729773	ENSSSCG00000017735
SE	Heart	ENSSSCG00000017735_42757949_42758003_42757753_42757806_42758821_42758865	ENSSSCG00000017735
SE	Heart	ENSSSCG00000017735_42758821_42758865_42757753_42757806_42761097_42761179	ENSSSCG00000017735
SE	Heart	ENSSSCG00000017502_22634281_22634434_22632513_22632611_22643586_22643793	ENSSSCG00000017502
SE	Heart	ENSSSCG00000017727_42090586_42090646_42084010_42088558_42092794_42092910	ENSSSCG00000017727
SE	Heart	ENSSSCG00000017727_42094831_42094865_42092794_42092910_42095849_42095981	ENSSSCG00000017727
SE	Heart	ENSSSCG00000017727_42095849_42095981_42092794_42092910_42097730_42097911	ENSSSCG00000017727
SE	Heart	ENSSSCG00000017727_42097730_42097911_42095849_42095981_42100380_42100477	ENSSSCG00000017727
SE	Heart	ENSSSCG00000017727_42098444_42098669_42097730_42097911_42100380_42100494	ENSSSCG00000017727
SE	Heart	ENSSSCG00000017513_23805175_23805347_23799424_23799562_23818662_23818747	ENSSSCG00000017513
SE	Heart	ENSSSCG00000017513_23814516_23814580_23805261_23805347_23818662_23818747	ENSSSCG00000017513
SE	Heart	ENSSSCG00000017513_23830106_23830175_23818667_23818747_23841034_23841112	ENSSSCG00000017513
SE	Heart	ENSSSCG00000017513_23841034_23841112_23818662_23818747_23848164_23848286	ENSSSCG00000017513
SE	Heart	ENSSSCG00000017513_23854049_23854083_23853849_23853946_23854933_23855048	ENSSSCG00000017513
SE	Heart	ENSSSCG00000017513_23862658_23862768_23859738_23859799_23866933_23866997	ENSSSCG00000017513
SE	Heart	ENSSSCG00000017513_23866933_23866997_23862658_23862768_23869312_23869452	ENSSSCG00000017513
SE	Heart	ENSSSCG00000017513_23866933_23866997_23862658_23862768_23872264_23872399	ENSSSCG00000017513
SE	Heart	ENSSSCG00000017513_23869312_23869452_23862658_23862768_23872264_23872399	ENSSSCG00000017513
SE	Heart	ENSSSCG00000017513_23869312_23869452_23866933_23866997_23872264_23872399	ENSSSCG00000017513
SE	Heart	ENSSSCG00000017592_27473810_27473866_27473363_27473468_27474892_27475127	ENSSSCG00000017592
SE	Heart	ENSSSCG00000017592_27475356_27475445_27474892_27475127_27475707_27475842	ENSSSCG00000017592
SE	Heart	ENSSSCG00000017592_27479582_27479700_27475707_27475842_27490740_27490823	ENSSSCG00000017592
SE	Heart	ENSSSCG00000017592_27490740_27490823_27479582_27479700_27492703_27492818	ENSSSCG00000017592
SE	Heart	ENSSSCG00000017592_27490740_27490826_27479582_27479700_27492703_27492818	ENSSSCG00000017592
SE	Heart	ENSSSCG00000017592_27492703_27492818_27490740_27490823_27494113_27494247	ENSSSCG00000017592
SE	Heart	ENSSSCG00000017592_27493243_27493305_27492703_27492818_27494107_27494247	ENSSSCG00000017592
SE	Heart	ENSSSCG00000017592_27499418_27499620_27494113_27494247_27505340_27505483	ENSSSCG00000017592
SE	Heart	ENSSSCG00000017592_27505340_27505483_27499418_27499620_27521431_27521529	ENSSSCG00000017592
SE	Heart	ENSSSCG00000017592_27521431_27521529_27505340_27505483_27525877_27526131	ENSSSCG00000017592
SE	Heart	ENSSSCG00000017592_27525169_27525233_27521431_27521529_27525877_27526131	ENSSSCG00000017592
SE	Heart	ENSSSCG00000021461_25146560_25146633_25145019_25145161_25147519_25147624	ENSSSCG00000021461
SE	Heart	ENSSSCG00000021461_25149118_25149257_25147519_25147624_25152278_25152329	ENSSSCG00000021461
SE	Heart	ENSSSCG00000026701_25444434_25444472_25441839_25443333_25445250_25445360	ENSSSCG00000026701
SE	Heart	ENSSSCG00000026701_25445250_25445360_25441224_25443333_25447744_25447841	ENSSSCG00000026701
SE	Heart	ENSSSCG00000018057_23710911_23711016_23708538_23708669_23714287_23714352	ENSSSCG00000018057
SE	Heart	ENSSSCG00000017544_25112367_25112445_25111407_25111455_25112789_25112968	ENSSSCG00000017544
SE	Heart	ENSSSCG00000017544_25112789_25112968_25112367_25112445_25113262_25113476	ENSSSCG00000017544
SE	Heart	ENSSSCG00000035224_25434457_25434597_25426454_25426584_25435857_25436025	ENSSSCG00000035224
SE	Heart	ENSSSCG00000035224_25435857_25436025_25426110_25426584_25437575_25437752	ENSSSCG00000035224
SE	Heart	ENSSSCG00000035224_25439114_25439200_25437575_25437752_25439391_25439487	ENSSSCG00000035224
SE	Heart	ENSSSCG00000027677_25324678_25324764_25324392_25324487_25327400_25327577	ENSSSCG00000027677
SE	Heart	ENSSSCG00000027677_25329129_25329297_25327400_25327577_25335777_25336063	ENSSSCG00000027677
SE	Heart	ENSSSCG00000017420_20763589_20764259_20760676_20760816_20765474_20765553	ENSSSCG00000017420
SE	Heart	ENSSSCG00000021478_23310822_23310921_23309996_23310208_23313878_23314040	ENSSSCG00000021478
SE	Heart	ENSSSCG00000021478_23313878_23314040_23309996_23310208_23314808_23315518	ENSSSCG00000021478
SE	Heart	ENSSSCG00000017583_26357913_26358033_26356776_26356845_26358394_26358467	ENSSSCG00000017583
SE	Heart	ENSSSCG00000017583_26358139_26358282_26357913_26358033_26358394_26358467	ENSSSCG00000017583
SE	Heart	ENSSSCG00000038880_23280579_23280663_23279964_23280003_23280961_23281090	ENSSSCG00000038880
SE	Heart	ENSSSCG00000038880_23285101_23285215_23280961_23281090_23285410_23285515	ENSSSCG00000038880
SE	Heart	ENSSSCG00000040642_23249060_23249145_23240962_23241070_23259067_23259162	ENSSSCG00000040642
SE	Heart	ENSSSCG00000017422_20881331_20881418_20877180_20877326_20882512_20882644	ENSSSCG00000017422
SE	Heart	ENSSSCG00000061531_26668325_26668457_26667842_26667924_26670071_26670150	ENSSSCG00000061531
SE	Heart	ENSSSCG00000017573_26652535_26652731_26651981_26652244_26653481_26653815	ENSSSCG00000017573
SE	Heart	ENSSSCG00000017416_20648127_20648296_20647698_20647993_20648504_20648706	ENSSSCG00000017416
SE	Heart	ENSSSCG00000017416_20648127_20648296_20647907_20647944_20648504_20648706	ENSSSCG00000017416
SE	Heart	ENSSSCG00000017416_20652517_20652667_20651756_20652019_20652759_20652921	ENSSSCG00000017416
SE	Heart	ENSSSCG00000017511_23082908_23083087_23073301_23073565_23106466_23106610	ENSSSCG00000017511
SE	Heart	ENSSSCG00000017511_23126658_23126740_23120447_23120543_23130504_23130565	ENSSSCG00000017511
SE	Heart	ENSSSCG00000017511_23135915_23135951_23131942_23132075_23139396_23139557	ENSSSCG00000017511
SE	Heart	ENSSSCG00000017510_23056162_23056258_23050903_23051055_23056687_23056873	ENSSSCG00000017510
SE	Heart	ENSSSCG00000017509_23029804_23029915_23029378_23029572_23030719_23030840	ENSSSCG00000017509
SE	Heart	ENSSSCG00000017509_23030719_23030840_23029804_23029915_23031708_23031831	ENSSSCG00000017509
SE	Heart	ENSSSCG00000017509_23031708_23031831_23030719_23030840_23033144_23033237	ENSSSCG00000017509
SE	Heart	ENSSSCG00000032467_20632844_20632967_20632523_20632675_20634052_20634146	ENSSSCG00000032467
SE	Heart	ENSSSCG00000032467_20634052_20634146_20632844_20632967_20635032_20636073	ENSSSCG00000032467
SE	Heart	ENSSSCG00000017690_38127890_38128023_38125352_38125446_38128111_38128231	ENSSSCG00000017690
SE	Heart	ENSSSCG00000017382_20119839_20119959_20118862_20118991_20121566_20121687	ENSSSCG00000017382
SE	Heart	ENSSSCG00000016497_9267675_9267726_9266573_9266667_9269357_9269545	ENSSSCG00000016497
SE	Heart	ENSSSCG00000032652_39986358_39987422_39974729_39974887_39988838_39988967	ENSSSCG00000032652
SE	Heart	ENSSSCG00000017712_39815837_39815924_39808609_39808764_39816931_39817016	ENSSSCG00000017712
SE	Heart	ENSSSCG00000017712_39840856_39840986_39816877_39817016_39847200_39847346	ENSSSCG00000017712
SE	Heart	ENSSSCG00000017712_39849979_39850021_39848975_39849122_39860277_39860470	ENSSSCG00000017712
SE	Heart	ENSSSCG00000034440_39759159_39759384_39753032_39753220_39761248_39761494	ENSSSCG00000034440
SE	Heart	ENSSSCG00000034440_39762869_39763019_39761248_39761494_39763312_39763480	ENSSSCG00000034440
SE	Heart	ENSSSCG00000017707_39696248_39696283_39695581_39695614_39705720_39705841	ENSSSCG00000017707
SE	Heart	ENSSSCG00000032343_39479834_39479949_39478891_39479279_39480417_39480613	ENSSSCG00000032343
SE	Heart	ENSSSCG00000032343_39479834_39480102_39478890_39479279_39480417_39480675	ENSSSCG00000032343
SE	Heart	ENSSSCG00000025775_38899025_38899117_38888250_38888310_38901643_38901801	ENSSSCG00000025775
SE	Heart	ENSSSCG00000025775_38924461_38924535_38922057_38922101_38927149_38928005	ENSSSCG00000025775
SE	Heart	ENSSSCG00000017694_38701132_38701156_38698361_38698505_38711799_38711918	ENSSSCG00000017694
SE	Heart	ENSSSCG00000017694_38730260_38730361_38729381_38729470_38731936_38732125	ENSSSCG00000017694
SE	Heart	ENSSSCG00000017694_38800391_38800438_38796302_38796555_38824617_38824712	ENSSSCG00000017694
SE	Heart	ENSSSCG00000058136_38116898_38117108_38113911_38114282_38119931_38120026	ENSSSCG00000058136
SE	Heart	ENSSSCG00000058136_38121492_38121622_38119931_38120026_38122256_38122349	ENSSSCG00000058136
SE	Heart	ENSSSCG00000035400_35605960_35606086_35597420_35597734_35634277_35634321	ENSSSCG00000035400
SE	Heart	ENSSSCG00000034217_35405751_35405928_35397104_35399355_35413678_35413765	ENSSSCG00000034217
SE	Heart	ENSSSCG00000034217_35413678_35413765_35405751_35405928_35433012_35433085	ENSSSCG00000034217
SE	Heart	ENSSSCG00000023727_35290359_35290549_35287268_35287387_35291197_35291326	ENSSSCG00000023727
SE	Heart	ENSSSCG00000023727_35291197_35291326_35287268_35287387_35297851_35298160	ENSSSCG00000023727
SE	Heart	ENSSSCG00000023727_35297851_35298160_35291197_35291326_35301635_35301830	ENSSSCG00000023727
SE	Heart	ENSSSCG00000023727_35325573_35325792_35324118_35324255_35327254_35327369	ENSSSCG00000023727
SE	Heart	ENSSSCG00000023727_35375644_35375732_35372645_35372768_35379312_35379429	ENSSSCG00000023727
SE	Heart	ENSSSCG00000023727_35381019_35381060_35379312_35379429_35390434_35390536	ENSSSCG00000023727
SE	Heart	ENSSSCG00000023727_35390434_35390536_35381019_35381060_35392979_35393248	ENSSSCG00000023727
SE	Heart	ENSSSCG00000035193_34125309_34125387_34125007_34125134_34128764_34128935	ENSSSCG00000035193
SE	Heart	ENSSSCG00000021384_36551041_36551241_36548265_36548487_36559129_36559262	ENSSSCG00000021384
SE	Heart	ENSSSCG00000017672_36362690_36362836_36346393_36346562_36363703_36363901	ENSSSCG00000017672
SE	Heart	ENSSSCG00000017672_36407440_36407664_36404218_36404380_36409791_36409981	ENSSSCG00000017672
SE	Heart	ENSSSCG00000017669_36085216_36085357_36083085_36083269_36103169_36103401	ENSSSCG00000017669
SE	Heart	ENSSSCG00000017669_36095774_36095939_36085216_36085357_36103169_36103401	ENSSSCG00000017669
SE	Heart	ENSSSCG00000039473_37896049_37896190_37894303_37894479_37899735_37899895	ENSSSCG00000039473
SE	Heart	ENSSSCG00000017678_37636935_37637024_37613769_37614215_37641249_37641401	ENSSSCG00000017678
SE	Heart	ENSSSCG00000017678_37662106_37662196_37657576_37657745_37663364_37663432	ENSSSCG00000017678
SE	Heart	ENSSSCG00000017678_37664332_37664457_37663512_37663618_37666228_37666314	ENSSSCG00000017678
SE	Heart	ENSSSCG00000017615_33155932_33156052_33153787_33153947_33158631_33158775	ENSSSCG00000017615
SE	Heart	ENSSSCG00000017601_31219375_31219525_31212574_31212653_31220401_31220527	ENSSSCG00000017601
SE	Heart	ENSSSCG00000017601_31244268_31244402_31223119_31223236_31251420_31251481	ENSSSCG00000017601
SE	Heart	ENSSSCG00000017608_32060087_32060205_32043860_32044031_32062617_32062697	ENSSSCG00000017608
SE	Heart	ENSSSCG00000017665_35803078_35803261_35802860_35802947_35809141_35809222	ENSSSCG00000017665
SE	Heart	ENSSSCG00000017665_35809828_35809986_35809141_35809222_35820258_35820373	ENSSSCG00000017665
SE	Heart	ENSSSCG00000055187_38957402_38957536_38957065_38957257_38962259_38962311	ENSSSCG00000055187
SE	Heart	ENSSSCG00000055187_38963936_38964008_38963722_38963803_38964096_38964171	ENSSSCG00000055187
SE	Heart	ENSSSCG00000007264_36886402_36886552_36881115_36881256_36889867_36889998	ENSSSCG00000007264
SE	Heart	ENSSSCG00000007264_36889867_36889998_36886402_36886552_36891954_36892010	ENSSSCG00000007264
SE	Heart	ENSSSCG00000007264_36893089_36893187_36891954_36892010_36894454_36894685	ENSSSCG00000007264
SE	Heart	ENSSSCG00000007264_36894454_36894685_36893089_36893187_36896165_36896286	ENSSSCG00000007264
SE	Heart	ENSSSCG00000007264_36896165_36896286_36894454_36894685_36899599_36899810	ENSSSCG00000007264
SE	Heart	ENSSSCG00000007264_36899599_36899810_36896165_36896286_36902318_36902419	ENSSSCG00000007264
SE	Heart	ENSSSCG00000007314_39444378_39444454_39439162_39439205_39447800_39448019	ENSSSCG00000007314
SE	Heart	ENSSSCG00000007314_39457439_39457475_39456451_39456600_39459820_39460003	ENSSSCG00000007314
SE	Heart	ENSSSCG00000007314_39463018_39463123_39459820_39460003_39470532_39470943	ENSSSCG00000007314
SE	Heart	ENSSSCG00000007314_39469366_39469474_39459820_39460003_39470532_39470943	ENSSSCG00000007314
SE	Heart	ENSSSCG00000007314_39470532_39470943_39459820_39460003_39472798_39472903	ENSSSCG00000007314
SE	Heart	ENSSSCG00000007314_39474828_39474912_39472798_39472903_39479992_39480079	ENSSSCG00000007314
SE	Heart	ENSSSCG00000007314_39474831_39474912_39472798_39472903_39479992_39480079	ENSSSCG00000007314
SE	Heart	ENSSSCG00000007314_39479992_39480079_39474828_39474912_39482955_39483036	ENSSSCG00000007314
SE	Heart	ENSSSCG00000007314_39480880_39480964_39479992_39480079_39482955_39483036	ENSSSCG00000007314
SE	Heart	ENSSSCG00000007311_39115370_39115485_39092838_39092928_39143282_39143454	ENSSSCG00000007311
SE	Heart	ENSSSCG00000007311_39169779_39169959_39168778_39168967_39197684_39197963	ENSSSCG00000007311
SE	Heart	ENSSSCG00000007311_39213029_39213128_39197684_39197963_39215097_39215276	ENSSSCG00000007311
SE	Heart	ENSSSCG00000007311_39213554_39213719_39213029_39213128_39215097_39215276	ENSSSCG00000007311
SE	Heart	ENSSSCG00000007311_39215097_39215276_39213554_39213719_39222536_39222636	ENSSSCG00000007311
SE	Heart	ENSSSCG00000007311_39215097_39215276_39213554_39213719_39225773_39225969	ENSSSCG00000007311
SE	Heart	ENSSSCG00000007311_39222536_39222636_39213554_39213719_39225773_39225969	ENSSSCG00000007311
SE	Heart	ENSSSCG00000007311_39222536_39222636_39215097_39215276_39225773_39225969	ENSSSCG00000007311
SE	Heart	ENSSSCG00000038478_39317493_39317616_39317046_39317133_39319236_39319592	ENSSSCG00000038478
SE	Heart	ENSSSCG00000038478_39334167_39334469_39333005_39333141_39336300_39336438	ENSSSCG00000038478
SE	Heart	ENSSSCG00000034045_38885945_38886065_38885638_38885726_38890608_38890702	ENSSSCG00000034045
SE	Heart	ENSSSCG00000034045_38896053_38896068_38891830_38891888_38896692_38896724	ENSSSCG00000034045
SE	Heart	ENSSSCG00000038237_38675794_38675872_38661549_38665837_38713952_38714061	ENSSSCG00000038237
SE	Heart	ENSSSCG00000038237_38713952_38714061_38675794_38675872_38743899_38744007	ENSSSCG00000038237
SE	Heart	ENSSSCG00000038237_38728572_38728630_38713894_38714061_38736933_38737006	ENSSSCG00000038237
SE	Heart	ENSSSCG00000038237_38728572_38728630_38713894_38714061_38743899_38744007	ENSSSCG00000038237
SE	Heart	ENSSSCG00000038237_38736933_38737006_38713894_38714061_38743899_38744007	ENSSSCG00000038237
SE	Heart	ENSSSCG00000038237_38736933_38737006_38728572_38728630_38743899_38744007	ENSSSCG00000038237
SE	Heart	ENSSSCG00000038237_38743899_38744007_38736933_38737006_38760296_38760401	ENSSSCG00000038237
SE	Heart	ENSSSCG00000038237_38747082_38747178_38743899_38744007_38760296_38760401	ENSSSCG00000038237
SE	Heart	ENSSSCG00000007291_38486742_38486864_38480043_38483753_38490212_38490357	ENSSSCG00000007291
SE	Heart	ENSSSCG00000007291_38499024_38499166_38497481_38497606_38501568_38501780	ENSSSCG00000007291
SE	Heart	ENSSSCG00000007291_38499024_38499166_38497481_38497606_38504204_38504330	ENSSSCG00000007291
SE	Heart	ENSSSCG00000007291_38501568_38501780_38497481_38497606_38504204_38504330	ENSSSCG00000007291
SE	Heart	ENSSSCG00000007291_38501568_38501780_38499024_38499166_38504204_38504330	ENSSSCG00000007291
SE	Heart	ENSSSCG00000007291_38504204_38504330_38501568_38501780_38508022_38508128	ENSSSCG00000007291
SE	Heart	ENSSSCG00000007291_38507201_38507294_38504204_38504330_38508022_38508128	ENSSSCG00000007291
SE	Heart	ENSSSCG00000007291_38514695_38514806_38512826_38512866_38515036_38515222	ENSSSCG00000007291
SE	Heart	ENSSSCG00000007287_38330564_38330640_38324625_38324706_38333019_38333165	ENSSSCG00000007287
SE	Heart	ENSSSCG00000007287_38333019_38333165_38324625_38324706_38339336_38339471	ENSSSCG00000007287
SE	Heart	ENSSSCG00000007287_38333019_38333165_38330564_38330640_38339336_38339471	ENSSSCG00000007287
SE	Heart	ENSSSCG00000007284_38146107_38146254_38141153_38142270_38156400_38156523	ENSSSCG00000007284
SE	Heart	ENSSSCG00000007284_38198033_38198107_38173488_38173595_38221697_38221901	ENSSSCG00000007284
SE	Heart	ENSSSCG00000026617_37562933_37563037_37558446_37558582_37564930_37565108	ENSSSCG00000026617
SE	Heart	ENSSSCG00000027806_40124953_40125058_40124112_40124250_40134056_40134152	ENSSSCG00000027806
SE	Heart	ENSSSCG00000027806_40146882_40147038_40145265_40145366_40151567_40151638	ENSSSCG00000027806
SE	Heart	ENSSSCG00000055477_39891152_39891256_39881164_39881314_39893230_39893317	ENSSSCG00000055477
SE	Heart	ENSSSCG00000039201_39871331_39871435_39868881_39869181_39876253_39876383	ENSSSCG00000039201
SE	Heart	ENSSSCG00000039201_39876253_39876383_39871331_39871435_39878243_39878619	ENSSSCG00000039201
SE	Heart	ENSSSCG00000036402_39791342_39791552_39788198_39788290_39793474_39793636	ENSSSCG00000036402
SE	Heart	ENSSSCG00000007317_39739370_39739459_39736489_39736851_39739993_39740406	ENSSSCG00000007317
SE	Heart	ENSSSCG00000007146_32007035_32007293_32006102_32006402_32008550_32008886	ENSSSCG00000007146
SE	Heart	ENSSSCG00000007146_32019002_32019090_32018604_32018707_32019714_32021239	ENSSSCG00000007146
SE	Heart	ENSSSCG00000007244_35858708_35858830_35856574_35856800_35862983_35863166	ENSSSCG00000007244
SE	Heart	ENSSSCG00000007244_35862983_35863166_35858708_35858830_35864273_35864386	ENSSSCG00000007244
SE	Heart	ENSSSCG00000007244_35865607_35865646_35864273_35864386_35874607_35874800	ENSSSCG00000007244
SE	Heart	ENSSSCG00000007246_35792808_35792908_35784773_35786731_35798686_35798855	ENSSSCG00000007246
SE	Heart	ENSSSCG00000007246_35801543_35801662_35800260_35800384_35801764_35801876	ENSSSCG00000007246
SE	Heart	ENSSSCG00000007237_35614255_35614331_35613162_35613237_35615889_35616066	ENSSSCG00000007237
SE	Heart	ENSSSCG00000007235_35460999_35461128_35452703_35452830_35463525_35463647	ENSSSCG00000007235
SE	Heart	ENSSSCG00000007235_35462075_35462204_35460999_35461128_35463525_35463647	ENSSSCG00000007235
SE	Heart	ENSSSCG00000007235_35468693_35468832_35466644_35466816_35469475_35469692	ENSSSCG00000007235
SE	Heart	ENSSSCG00000038384_35343676_35343841_35341888_35341972_35345343_35345475	ENSSSCG00000038384
SE	Heart	ENSSSCG00000007142_31820720_31820827_31817142_31817495_31828032_31828481	ENSSSCG00000007142
SE	Heart	ENSSSCG00000007142_31820720_31820827_31817142_31817495_31828142_31828496	ENSSSCG00000007142
SE	Heart	ENSSSCG00000034913_31070406_31070497_31069258_31069357_31071597_31071714	ENSSSCG00000034913
SE	Heart	ENSSSCG00000027070_30910047_30910132_30908782_30908929_30914935_30915259	ENSSSCG00000027070
SE	Heart	ENSSSCG00000027070_30918812_30918956_30916751_30916828_30920037_30920113	ENSSSCG00000027070
SE	Heart	ENSSSCG00000027070_30928787_30928844_30926956_30927097_30929701_30929814	ENSSSCG00000027070
SE	Heart	ENSSSCG00000027070_30928787_30928876_30926956_30927097_30929701_30929814	ENSSSCG00000027070
SE	Heart	ENSSSCG00000007253_36406071_36406217_36396232_36396356_36409255_36409463	ENSSSCG00000007253
SE	Heart	ENSSSCG00000007253_36412720_36412842_36409255_36409463_36418666_36418819	ENSSSCG00000007253
SE	Heart	ENSSSCG00000040857_33088415_33088567_33085951_33086109_33090362_33090474	ENSSSCG00000040857
SE	Heart	ENSSSCG00000007168_32827411_32827491_32826725_32826885_32827602_32827841	ENSSSCG00000007168
SE	Heart	ENSSSCG00000007166_32654083_32654181_32652552_32652672_32657533_32657570	ENSSSCG00000007166
SE	Heart	ENSSSCG00000007166_32693012_32693039_32678988_32679073_32700165_32700495	ENSSSCG00000007166
SE	Heart	ENSSSCG00000007162_32557575_32557737_32555289_32556490_32560776_32561533	ENSSSCG00000007162
SE	Heart	ENSSSCG00000007206_34790537_34790649_34787064_34787244_34795181_34795380	ENSSSCG00000007206
SE	Heart	ENSSSCG00000007206_34791890_34792051_34790537_34790649_34793220_34793394	ENSSSCG00000007206
SE	Heart	ENSSSCG00000007206_34793474_34793596_34793220_34793394_34795181_34795380	ENSSSCG00000007206
SE	Heart	ENSSSCG00000007206_34799105_34799250_34795483_34795577_34800488_34800579	ENSSSCG00000007206
SE	Heart	ENSSSCG00000036081_34767329_34767515_34760346_34760558_34770447_34770528	ENSSSCG00000036081
SE	Heart	ENSSSCG00000036081_34770447_34770528_34767329_34767515_34773583_34773770	ENSSSCG00000036081
SE	Heart	ENSSSCG00000037360_30471771_30471885_30470854_30471154_30474228_30474590	ENSSSCG00000037360
SE	Heart	ENSSSCG00000038854_34156694_34156777_34146079_34146262_34158484_34158637	ENSSSCG00000038854
SE	Heart	ENSSSCG00000037174_814504_814555_813710_813819_814806_814868	ENSSSCG00000037174
SE	Heart	ENSSSCG00000037174_817028_817076_815555_815620_818638_818770	ENSSSCG00000037174
SE	Heart	ENSSSCG00000037174_818638_818770_817028_817076_820349_820458	ENSSSCG00000037174
SE	Heart	ENSSSCG00000007187_33872307_33872405_33869526_33869703_33878976_33879051	ENSSSCG00000007187
SE	Heart	ENSSSCG00000007187_33878976_33879051_33872307_33872405_33881520_33881686	ENSSSCG00000007187
SE	Heart	ENSSSCG00000007187_33880941_33880947_33878976_33879051_33881520_33881686	ENSSSCG00000007187
SE	Heart	ENSSSCG00000007187_33882299_33882392_33881520_33881686_33884064_33884174	ENSSSCG00000007187
SE	Heart	ENSSSCG00000007133_30802809_30802928_30800535_30802189_30804840_30804904	ENSSSCG00000007133
SE	Heart	ENSSSCG00000007133_30805602_30805729_30802809_30802928_30805869_30805982	ENSSSCG00000007133
SE	Heart	ENSSSCG00000007133_30805602_30805729_30805002_30805130_30805869_30805982	ENSSSCG00000007133
SE	Heart	ENSSSCG00000007133_30809413_30809551_30806928_30807021_30810468_30810616	ENSSSCG00000007133
SE	Heart	ENSSSCG00000007133_30816569_30816769_30814293_30814469_30831845_30831942	ENSSSCG00000007133
SE	Heart	ENSSSCG00000007133_30831845_30831942_30814293_30814469_30839429_30839741	ENSSSCG00000007133
SE	Heart	ENSSSCG00000036286_30772002_30772195_30768487_30770420_30773216_30773391	ENSSSCG00000036286
SE	Heart	ENSSSCG00000036286_30772593_30772728_30772002_30772195_30773216_30773391	ENSSSCG00000036286
SE	Heart	ENSSSCG00000036286_30774560_30774677_30773216_30773391_30775895_30775988	ENSSSCG00000036286
SE	Heart	ENSSSCG00000036286_30775895_30775988_30773216_30773391_30780461_30780577	ENSSSCG00000036286
SE	Heart	ENSSSCG00000007198_34391787_34391918_34385211_34385378_34392821_34396915	ENSSSCG00000007198
SE	Heart	ENSSSCG00000058830_53439179_53439341_53437769_53437832_53456036_53456276	ENSSSCG00000058830
SE	Heart	ENSSSCG00000007529_59946889_59947032_59946754_59946807_59948927_59948962	ENSSSCG00000007529
SE	Heart	ENSSSCG00000007529_59949948_59950034_59949202_59949288_59952460_59952485	ENSSSCG00000007529
SE	Heart	ENSSSCG00000007484_54614541_54614658_54611805_54613317_54618940_54620723	ENSSSCG00000007484
SE	Heart	ENSSSCG00000007516_58848688_58848700_58840016_58840878_58855264_58855372	ENSSSCG00000007516
SE	Heart	ENSSSCG00000007516_58848688_58848700_58840018_58840929_58855264_58855372	ENSSSCG00000007516
SE	Heart	ENSSSCG00000007472_52257737_52257809_52239495_52239593_52269298_52269400	ENSSSCG00000007472
SE	Heart	ENSSSCG00000007472_52269298_52269400_52257737_52257809_52277018_52277153	ENSSSCG00000007472
SE	Heart	ENSSSCG00000007472_52277018_52277153_52269298_52269400_52303734_52304969	ENSSSCG00000007472
SE	Heart	ENSSSCG00000017605_31699552_31699660_31695850_31697761_31704398_31704468	ENSSSCG00000017605
SE	Heart	ENSSSCG00000017605_31706062_31706164_31704398_31704468_31711693_31711854	ENSSSCG00000017605
SE	Heart	ENSSSCG00000017605_31708074_31708149_31706062_31706164_31711693_31711854	ENSSSCG00000017605
SE	Heart	ENSSSCG00000017902_51936334_51936421_51935637_51935773_51936679_51936833	ENSSSCG00000017902
SE	Heart	ENSSSCG00000017902_51936349_51936421_51935637_51935773_51936679_51936833	ENSSSCG00000017902
SE	Heart	ENSSSCG00000017902_51947152_51947173_51946965_51947037_51947334_51947522	ENSSSCG00000017902
SE	Heart	ENSSSCG00000031715_1344640_1344840_1343213_1343413_1345122_1345260	ENSSSCG00000031715
SE	Heart	ENSSSCG00000030632_51641527_51641676_51633325_51633451_51664420_51664459	ENSSSCG00000030632
SE	Heart	ENSSSCG00000030632_51641527_51641676_51633325_51633451_51666610_51666701	ENSSSCG00000030632
SE	Heart	ENSSSCG00000030632_51659704_51659795_51641527_51641676_51664420_51664472	ENSSSCG00000030632
SE	Heart	ENSSSCG00000036129_51517847_51517998_51513650_51513808_51521532_51521639	ENSSSCG00000036129
SE	Heart	ENSSSCG00000007466_51426763_51426822_51410706_51410787_51433272_51433356	ENSSSCG00000007466
SE	Heart	ENSSSCG00000007466_51440007_51440109_51433272_51433356_51446195_51446339	ENSSSCG00000007466
SE	Heart	ENSSSCG00000007466_51441059_51441094_51440007_51440109_51446195_51446339	ENSSSCG00000007466
SE	Heart	ENSSSCG00000038587_28088134_28088236_28087632_28087881_28089879_28089965	ENSSSCG00000038587
SE	Heart	ENSSSCG00000038587_28093008_28093200_28091746_28091876_28102360_28102531	ENSSSCG00000038587
SE	Heart	ENSSSCG00000028004_28012053_28012246_27987968_27988069_28016705_28016817	ENSSSCG00000028004
SE	Heart	ENSSSCG00000007098_26816056_26816147_26811307_26811370_26817617_26817853	ENSSSCG00000007098
SE	Heart	ENSSSCG00000007501_57598325_57598523_57592996_57593073_57615245_57615394	ENSSSCG00000007501
SE	Heart	ENSSSCG00000007501_57641901_57642094_57615245_57615394_57675543_57675986	ENSSSCG00000007501
SE	Heart	ENSSSCG00000007097_26770755_26770992_26767802_26767889_26771111_26771197	ENSSSCG00000007097
SE	Heart	ENSSSCG00000007097_26778824_26778905_26776909_26777033_26783705_26783795	ENSSSCG00000007097
SE	Heart	ENSSSCG00000030108_50931698_50931809_50930574_50930670_50933424_50933570	ENSSSCG00000030108
SE	Heart	ENSSSCG00000030108_50933424_50933570_50930574_50930670_50934084_50934239	ENSSSCG00000030108
SE	Heart	ENSSSCG00000007094_26652874_26652949_26651178_26652157_26660418_26660546	ENSSSCG00000007094
SE	Heart	ENSSSCG00000007094_26677843_26678008_26675763_26675971_26682444_26682537	ENSSSCG00000007094
SE	Heart	ENSSSCG00000007094_26682444_26682537_26675763_26675971_26696788_26696906	ENSSSCG00000007094
SE	Heart	ENSSSCG00000007094_26688249_26688363_26682444_26682537_26696788_26696906	ENSSSCG00000007094
SE	Heart	ENSSSCG00000022915_50909680_50909854_50908108_50908214_50911373_50911524	ENSSSCG00000022915
SE	Heart	ENSSSCG00000027444_50844170_50844309_50839772_50839938_50859775_50859844	ENSSSCG00000027444
SE	Heart	ENSSSCG00000027444_50846559_50846764_50844170_50844309_50849729_50849854	ENSSSCG00000027444
SE	Heart	ENSSSCG00000027444_50846559_50846764_50844170_50844309_50851931_50852162	ENSSSCG00000027444
SE	Heart	ENSSSCG00000027444_50846559_50846764_50844170_50844309_50859775_50859844	ENSSSCG00000027444
SE	Heart	ENSSSCG00000027444_50846607_50846764_50844170_50844309_50849729_50849854	ENSSSCG00000027444
SE	Heart	ENSSSCG00000027444_50849729_50849854_50844170_50844309_50851931_50852162	ENSSSCG00000027444
SE	Heart	ENSSSCG00000027444_50849729_50849854_50844170_50844309_50859775_50859844	ENSSSCG00000027444
SE	Heart	ENSSSCG00000027444_50849729_50849854_50846559_50846764_50851931_50852162	ENSSSCG00000027444
SE	Heart	ENSSSCG00000027444_50849729_50849854_50846559_50846764_50859775_50859844	ENSSSCG00000027444
SE	Heart	ENSSSCG00000027444_50859775_50859844_50844170_50844309_50869005_50869076	ENSSSCG00000027444
SE	Heart	ENSSSCG00000007493_56965231_56965511_56962865_56962920_56968386_56968430	ENSSSCG00000007493
SE	Heart	ENSSSCG00000007531_59969042_59969128_59968816_59968928_59970504_59974706	ENSSSCG00000007531
SE	Heart	ENSSSCG00000007504_57785037_57785092_57784355_57784479_57796388_57797990	ENSSSCG00000007504
SE	Heart	ENSSSCG00000007080_24962250_24962373_24939569_24939659_24979579_24979630	ENSSSCG00000007080
SE	Heart	ENSSSCG00000007080_24982933_24983086_24980620_24980717_24986722_24988084	ENSSSCG00000007080
SE	Heart	ENSSSCG00000007080_25030861_25030999_25009344_25009427_25033332_25033384	ENSSSCG00000007080
SE	Heart	ENSSSCG00000007080_25069170_25069221_25034261_25034381_25109948_25110008	ENSSSCG00000007080
SE	Heart	ENSSSCG00000007080_25134959_25135076_25131921_25132019_25141334_25141448	ENSSSCG00000007080
SE	Heart	ENSSSCG00000007080_25141334_25141448_25134959_25135076_25144299_25144369	ENSSSCG00000007080
SE	Heart	ENSSSCG00000017614_33200768_33200940_33197420_33197486_33202385_33202618	ENSSSCG00000017614
SE	Heart	ENSSSCG00000007074_22171174_22171285_22145266_22145340_22215078_22215189	ENSSSCG00000007074
SE	Heart	ENSSSCG00000007074_22215078_22215189_22171174_22171285_22251807_22251886	ENSSSCG00000007074
SE	Heart	ENSSSCG00000007342_41110370_41110504_41100193_41100323_41119107_41119220	ENSSSCG00000007342
SE	Heart	ENSSSCG00000007342_41140422_41140535_41127323_41127499_41147647_41150258	ENSSSCG00000007342
SE	Heart	ENSSSCG00000007334_40505144_40505244_40503848_40504123_40512515_40512614	ENSSSCG00000007334
SE	Heart	ENSSSCG00000007334_40506207_40506225_40505144_40505244_40512515_40512614	ENSSSCG00000007334
SE	Heart	ENSSSCG00000007334_40511617_40511650_40505144_40505244_40512515_40512614	ENSSSCG00000007334
SE	Heart	ENSSSCG00000007334_40512515_40512614_40505144_40505244_40512786_40512890	ENSSSCG00000007334
SE	Heart	ENSSSCG00000007383_47363606_47363754_47353375_47353502_47367258_47367428	ENSSSCG00000007383
SE	Heart	ENSSSCG00000007383_47367258_47367428_47353375_47353502_47370678_47370831	ENSSSCG00000007383
SE	Heart	ENSSSCG00000007383_47370678_47370831_47367258_47367428_47372093_47372193	ENSSSCG00000007383
SE	Heart	ENSSSCG00000007433_48122601_48122775_48120598_48120712_48124153_48124296	ENSSSCG00000007433
SE	Heart	ENSSSCG00000007433_48125775_48125913_48124386_48124511_48126080_48126211	ENSSSCG00000007433
SE	Heart	ENSSSCG00000031118_50446169_50446271_50426678_50426840_50454730_50454835	ENSSSCG00000031118
SE	Heart	ENSSSCG00000039573_47597196_47597355_47596577_47596727_47598290_47598387	ENSSSCG00000039573
SE	Heart	ENSSSCG00000007360_44056711_44056906_44055658_44055778_44058653_44059106	ENSSSCG00000007360
SE	Heart	ENSSSCG00000007360_44118363_44118559_44103302_44103467_44129597_44129808	ENSSSCG00000007360
SE	Heart	ENSSSCG00000007359_43993946_43994145_43993730_43993844_43995485_43995581	ENSSSCG00000007359
SE	Heart	ENSSSCG00000007359_44004598_44004685_44004286_44004435_44005099_44005252	ENSSSCG00000007359
SE	Heart	ENSSSCG00000007165_32630712_32630836_32629283_32629810_32630920_32631067	ENSSSCG00000007165
SE	Heart	ENSSSCG00000056031_19149449_19149559_19130889_19131023_19151639_19151766	ENSSSCG00000056031
SE	Heart	ENSSSCG00000021861_47736114_47736252_47735365_47735566_47738803_47738931	ENSSSCG00000021861
SE	Heart	ENSSSCG00000021861_47736114_47736252_47735365_47735566_47739293_47739394	ENSSSCG00000021861
SE	Heart	ENSSSCG00000021861_47736114_47736292_47735087_47735566_47738803_47738931	ENSSSCG00000021861
SE	Heart	ENSSSCG00000021861_47736114_47736292_47735087_47735566_47739293_47739394	ENSSSCG00000021861
SE	Heart	ENSSSCG00000021861_47737873_47737961_47736114_47736292_47738803_47738931	ENSSSCG00000021861
SE	Heart	ENSSSCG00000021861_47738393_47738561_47736114_47736292_47738803_47738931	ENSSSCG00000021861
SE	Heart	ENSSSCG00000021861_47738803_47738931_47735087_47735566_47739293_47739394	ENSSSCG00000021861
SE	Heart	ENSSSCG00000021861_47738803_47738931_47736114_47736252_47739293_47739394	ENSSSCG00000021861
SE	Heart	ENSSSCG00000021861_47738803_47738931_47736114_47736292_47739293_47739394	ENSSSCG00000021861
SE	Heart	ENSSSCG00000021861_47741470_47741671_47740541_47740707_47748026_47748192	ENSSSCG00000021861
SE	Heart	ENSSSCG00000007344_41293424_41293518_41292354_41292441_41296107_41296231	ENSSSCG00000007344
SE	Heart	ENSSSCG00000007344_41308033_41308231_41301930_41303281_41321033_41321058	ENSSSCG00000007344
SE	Heart	ENSSSCG00000007456_49665934_49665988_49663730_49664833_49666198_49666232	ENSSSCG00000007456
SE	Heart	ENSSSCG00000022777_48513751_48513881_48513200_48513383_48515006_48515182	ENSSSCG00000022777
SE	Heart	ENSSSCG00000041731_41471478_41474761_41467601_41470197_41477197_41477261	ENSSSCG00000041731
SE	Heart	ENSSSCG00000007431_48083405_48083456_48083064_48083176_48083546_48083633	ENSSSCG00000007431
SE	Heart	ENSSSCG00000007431_48086584_48086724_48086416_48086495_48087908_48087984	ENSSSCG00000007431
SE	Heart	ENSSSCG00000007425_48038382_48038393_48034604_48034783_48038566_48040522	ENSSSCG00000007425
SE	Heart	ENSSSCG00000007423_48019935_48020022_48019132_48019160_48020454_48020659	ENSSSCG00000007423
SE	Heart	ENSSSCG00000007423_48019935_48020022_48019132_48019160_48020772_48020796	ENSSSCG00000007423
SE	Heart	ENSSSCG00000007423_48020454_48020659_48019132_48019160_48020772_48020832	ENSSSCG00000007423
SE	Heart	ENSSSCG00000007423_48020454_48020659_48019935_48020022_48020772_48020832	ENSSSCG00000007423
SE	Heart	ENSSSCG00000007422_47995381_47995452_47994655_47994825_47996310_47996407	ENSSSCG00000007422
SE	Heart	ENSSSCG00000007422_48009959_48010018_48009636_48009693_48011147_48011193	ENSSSCG00000007422
SE	Heart	ENSSSCG00000016618_25842698_25842867_25809785_25809926_25844281_25844414	ENSSSCG00000016618
SE	Heart	ENSSSCG00000039591_46918147_46918309_46917417_46917611_46924663_46924774	ENSSSCG00000039591
SE	Heart	ENSSSCG00000007004_12044657_12044735_12042304_12042653_12047572_12047666	ENSSSCG00000007004
SE	Heart	ENSSSCG00000007004_12047572_12047666_12042304_12042653_12048879_12049042	ENSSSCG00000007004
SE	Heart	ENSSSCG00000007004_12066467_12066550_12064614_12064767_12077758_12077892	ENSSSCG00000007004
SE	Heart	ENSSSCG00000007004_12067916_12068070_12066467_12066550_12077758_12077892	ENSSSCG00000007004
SE	Heart	ENSSSCG00000007004_12079956_12080128_12078814_12078984_12080834_12080975	ENSSSCG00000007004
SE	Heart	ENSSSCG00000007004_12080834_12080975_12079956_12080128_12081974_12082056	ENSSSCG00000007004
SE	Heart	ENSSSCG00000007004_12084424_12084564_12081974_12082056_12085374_12085478	ENSSSCG00000007004
SE	Heart	ENSSSCG00000038960_12002175_12002312_11997498_11997614_12002762_12002884	ENSSSCG00000038960
SE	Heart	ENSSSCG00000038960_12023382_12023469_12021789_12021916_12030904_12030982	ENSSSCG00000038960
SE	Heart	ENSSSCG00000024486_11844340_11844413_11823340_11825905_11848369_11848420	ENSSSCG00000024486
SE	Heart	ENSSSCG00000036001_11791056_11791130_11785782_11785893_11797145_11797254	ENSSSCG00000036001
SE	Heart	ENSSSCG00000007031_11360918_11360985_11356692_11356750_11364667_11364742	ENSSSCG00000007031
SE	Heart	ENSSSCG00000007031_11371345_11371397_11360918_11360985_11373519_11373574	ENSSSCG00000007031
SE	Heart	ENSSSCG00000007031_11371345_11371397_11367049_11367099_11373519_11373574	ENSSSCG00000007031
SE	Heart	ENSSSCG00000007031_11373519_11373574_11371345_11371397_11375411_11375481	ENSSSCG00000007031
SE	Heart	ENSSSCG00000007031_11377479_11377566_11367049_11367099_11385168_11385233	ENSSSCG00000007031
SE	Heart	ENSSSCG00000007031_11385979_11386119_11385168_11385233_11387878_11388117	ENSSSCG00000007031
SE	Heart	ENSSSCG00000007022_10791248_10791272_10790080_10790174_10792386_10792459	ENSSSCG00000007022
SE	Heart	ENSSSCG00000007022_10824062_10824161_10818459_10818558_10855467_10855569	ENSSSCG00000007022
SE	Heart	ENSSSCG00000007052_15083944_15084086_15080586_15081785_15086017_15086142	ENSSSCG00000007052
SE	Heart	ENSSSCG00000007052_15086724_15086946_15086017_15086142_15089114_15089221	ENSSSCG00000007052
SE	Heart	ENSSSCG00000007052_15105829_15105937_15103454_15103586_15118516_15118619	ENSSSCG00000007052
SE	Heart	ENSSSCG00000007052_15122253_15122400_15119656_15119870_15126571_15126805	ENSSSCG00000007052
SE	Heart	ENSSSCG00000040202_14871449_14871579_14865298_14865436_14885759_14885845	ENSSSCG00000040202
SE	Heart	ENSSSCG00000007043_14457300_14457376_14455492_14455534_14463536_14463621	ENSSSCG00000007043
SE	Heart	ENSSSCG00000007043_14466709_14466806_14463536_14463621_14470162_14470236	ENSSSCG00000007043
SE	Heart	ENSSSCG00000007426_48052429_48052566_48044995_48045221_48054090_48054335	ENSSSCG00000007426
SE	Heart	ENSSSCG00000032601_13796164_13796255_13792883_13792959_13822058_13822206	ENSSSCG00000032601
SE	Heart	ENSSSCG00000018045_59809004_59809046_59807885_59807978_59821852_59821885	ENSSSCG00000018045
SE	Heart	ENSSSCG00000018045_59824455_59824629_59822453_59822490_59825840_59825914	ENSSSCG00000018045
SE	Heart	ENSSSCG00000018045_59825840_59825914_59822453_59822490_59827744_59827846	ENSSSCG00000018045
SE	Heart	ENSSSCG00000018045_59830501_59830584_59828866_59828925_59834073_59834121	ENSSSCG00000018045
SE	Heart	ENSSSCG00000018045_59839767_59839936_59834473_59834568_59854565_59854703	ENSSSCG00000018045
SE	Heart	ENSSSCG00000018045_59846552_59846613_59839767_59839936_59854565_59854703	ENSSSCG00000018045
SE	Heart	ENSSSCG00000018045_59867149_59867299_59866806_59866910_59868473_59868682	ENSSSCG00000018045
SE	Heart	ENSSSCG00000018045_59868473_59868682_59867149_59867299_59871306_59871485	ENSSSCG00000018045
SE	Heart	ENSSSCG00000007058_17950467_17950520_17916109_17916209_18099953_18100007	ENSSSCG00000007058
SE	Heart	ENSSSCG00000007058_18099953_18100007_17950467_17950520_18199768_18199865	ENSSSCG00000007058
SE	Heart	ENSSSCG00000007058_18269644_18269698_18265440_18265520_18276882_18276964	ENSSSCG00000007058
SE	Heart	ENSSSCG00000007058_18278842_18278900_18278078_18278179_18286269_18286378	ENSSSCG00000007058
SE	Heart	ENSSSCG00000007058_18314576_18314612_18310716_18310817_18318475_18318617	ENSSSCG00000007058
SE	Heart	ENSSSCG00000007058_18398840_18398877_18395388_18395475_18401010_18402532	ENSSSCG00000007058
SE	Heart	ENSSSCG00000017489_22345417_22345468_22344750_22345216_22346356_22346512	ENSSSCG00000017489
SE	Heart	ENSSSCG00000006995_5714365_5714422_5712057_5713183_5714814_5714938	ENSSSCG00000006995
SE	Heart	ENSSSCG00000006995_5723863_5723938_5722996_5723042_5727205_5727284	ENSSSCG00000006995
SE	Heart	ENSSSCG00000006995_5727205_5727284_5723863_5723938_5732178_5732265	ENSSSCG00000006995
SE	Heart	ENSSSCG00000006995_5732178_5732265_5727188_5727284_5733018_5733109	ENSSSCG00000006995
SE	Heart	ENSSSCG00000006995_5733018_5733109_5732178_5732265_5736607_5736654	ENSSSCG00000006995
SE	Heart	ENSSSCG00000040013_5410205_5410340_5406230_5406269_5444092_5444288	ENSSSCG00000040013
SE	Heart	ENSSSCG00000006987_5195111_5195203_5192051_5192163_5246399_5246790	ENSSSCG00000006987
SE	Heart	ENSSSCG00000036785_5042052_5042185_5026154_5026264_5052490_5052625	ENSSSCG00000036785
SE	Heart	ENSSSCG00000036785_5076358_5076521_5062218_5062325_5077705_5077828	ENSSSCG00000036785
SE	Heart	ENSSSCG00000007064_19350348_19351757_19345677_19345853_19358740_19358968	ENSSSCG00000007064
SE	Heart	ENSSSCG00000006970_1186884_1186948_1183347_1184771_1194217_1194299	ENSSSCG00000006970
SE	Heart	ENSSSCG00000006968_895388_895510_892458_892617_898974_899089	ENSSSCG00000006968
SE	Heart	ENSSSCG00000034841_62891629_62891751_62890345_62890420_62891944_62892046	ENSSSCG00000034841
SE	Heart	ENSSSCG00000034841_62891629_62891751_62890345_62890420_62894186_62894318	ENSSSCG00000034841
SE	Heart	ENSSSCG00000034841_62891629_62891751_62890345_62890420_62894473_62894685	ENSSSCG00000034841
SE	Heart	ENSSSCG00000034841_62891944_62892046_62890345_62890420_62894473_62894833	ENSSSCG00000034841
SE	Heart	ENSSSCG00000034841_62891944_62892046_62891629_62891751_62894186_62894318	ENSSSCG00000034841
SE	Heart	ENSSSCG00000034841_62891944_62892046_62891629_62891751_62894473_62894833	ENSSSCG00000034841
SE	Heart	ENSSSCG00000034841_62894186_62894318_62891944_62892046_62894473_62894833	ENSSSCG00000034841
SE	Heart	ENSSSCG00000034841_62894473_62894833_62891944_62892046_62895053_62895099	ENSSSCG00000034841
SE	Heart	ENSSSCG00000029119_62821927_62822006_62819223_62819342_62825898_62826075	ENSSSCG00000029119
SE	Heart	ENSSSCG00000058618_62800870_62800933_62800310_62800409_62801229_62801331	ENSSSCG00000058618
SE	Heart	ENSSSCG00000058618_62804436_62804565_62803660_62804319_62804833_62804976	ENSSSCG00000058618
SE	Heart	ENSSSCG00000036712_62740852_62740912_62739873_62740022_62744530_62744632	ENSSSCG00000036712
SE	Heart	ENSSSCG00000036712_62744530_62744632_62740852_62740912_62748538_62748587	ENSSSCG00000036712
SE	Heart	ENSSSCG00000036712_62747418_62747460_62744530_62744632_62748538_62748587	ENSSSCG00000036712
SE	Heart	ENSSSCG00000035304_62638076_62638177_62637762_62638006_62638689_62638760	ENSSSCG00000035304
SE	Heart	ENSSSCG00000035304_62638689_62638760_62638076_62638177_62638902_62638984	ENSSSCG00000035304
SE	Heart	ENSSSCG00000035304_62641299_62641382_62638902_62638984_62641552_62641640	ENSSSCG00000035304
SE	Heart	ENSSSCG00000035304_62641894_62641988_62641552_62641640_62642339_62642440	ENSSSCG00000035304
SE	Heart	ENSSSCG00000037369_61611437_61611553_61609855_61610003_61611976_61612195	ENSSSCG00000037369
SE	Heart	ENSSSCG00000037369_61611976_61612195_61611437_61611553_61612356_61612495	ENSSSCG00000037369
SE	Heart	ENSSSCG00000036835_61666201_61666364_61663925_61664001_61668650_61668785	ENSSSCG00000036835
SE	Heart	ENSSSCG00000036835_61668650_61668785_61663925_61664001_61669380_61669478	ENSSSCG00000036835
SE	Heart	ENSSSCG00000036835_61673863_61673971_61672011_61672194_61675239_61675329	ENSSSCG00000036835
SE	Heart	ENSSSCG00000036835_61678912_61679041_61677171_61677295_61680546_61680670	ENSSSCG00000036835
SE	Heart	ENSSSCG00000036835_61680546_61680670_61678912_61679041_61681626_61681717	ENSSSCG00000036835
SE	Heart	ENSSSCG00000032761_61700358_61700507_61700094_61700287_61700594_61700733	ENSSSCG00000032761
SE	Heart	ENSSSCG00000032761_61709311_61709392_61709023_61709238_61709635_61709763	ENSSSCG00000032761
SE	Heart	ENSSSCG00000038718_61693404_61693514_61692985_61693038_61693777_61693991	ENSSSCG00000038718
SE	Heart	ENSSSCG00000038718_61694654_61694771_61693570_61693991_61695816_61695940	ENSSSCG00000038718
SE	Heart	ENSSSCG00000038718_61697645_61697748_61697392_61697550_61697910_61698143	ENSSSCG00000038718
SE	Heart	ENSSSCG00000034722_39615120_39615238_39611867_39612033_39615672_39616159	ENSSSCG00000034722
SE	Heart	ENSSSCG00000033946_62154584_62154692_62152705_62153537_62155347_62155475	ENSSSCG00000033946
SE	Heart	ENSSSCG00000035078_48290136_48290215_48286028_48286166_48290527_48290653	ENSSSCG00000035078
SE	Heart	ENSSSCG00000035078_48291420_48291514_48290932_48291079_48294262_48294324	ENSSSCG00000035078
SE	Heart	ENSSSCG00000035078_48294262_48294324_48291420_48291514_48296811_48296898	ENSSSCG00000035078
SE	Heart	ENSSSCG00000010959_30382913_30382982_30379836_30379991_30388905_30388977	ENSSSCG00000010959
SE	Heart	ENSSSCG00000010915_24080108_24080279_24078653_24078802_24081510_24081563	ENSSSCG00000010915
SE	Heart	ENSSSCG00000010915_24082160_24082184_24081510_24081563_24082291_24082369	ENSSSCG00000010915
SE	Heart	ENSSSCG00000020976_23844987_23845068_23844451_23844545_23847425_23847555	ENSSSCG00000020976
SE	Heart	ENSSSCG00000024061_23791034_23791124_23789776_23789953_23792752_23792884	ENSSSCG00000024061
SE	Heart	ENSSSCG00000024061_23800046_23800098_23796765_23796795_23800212_23800338	ENSSSCG00000024061
SE	Heart	ENSSSCG00000010957_29503549_29503587_29497143_29497237_29506869_29507078	ENSSSCG00000010957
SE	Heart	ENSSSCG00000053351_29073525_29073579_29066177_29066341_29079186_29079292	ENSSSCG00000053351
SE	Heart	ENSSSCG00000053351_29079186_29079292_29073525_29073579_29080517_29080757	ENSSSCG00000053351
SE	Heart	ENSSSCG00000010949_27831075_27831297_27794038_27794177_27953130_27953306	ENSSSCG00000010949
SE	Heart	ENSSSCG00000010947_27641997_27642090_27638464_27638627_27648835_27648976	ENSSSCG00000010947
SE	Heart	ENSSSCG00000031174_27613542_27613683_27607897_27607990_27617808_27617946	ENSSSCG00000031174
SE	Heart	ENSSSCG00000031174_27617808_27617946_27613542_27613683_27620134_27620254	ENSSSCG00000031174
SE	Heart	ENSSSCG00000035956_25600745_25600931_25598174_25599586_25606344_25606516	ENSSSCG00000035956
SE	Heart	ENSSSCG00000035956_25623166_25623328_25622616_25622685_25629468_25629631	ENSSSCG00000035956
SE	Heart	ENSSSCG00000011169_25439122_25439254_25431070_25431176_25442063_25442667	ENSSSCG00000011169
SE	Heart	ENSSSCG00000010943_27103302_27103419_27084096_27084183_27160093_27160168	ENSSSCG00000010943
SE	Heart	ENSSSCG00000010943_27160568_27160631_27160093_27160168_27160724_27160833	ENSSSCG00000010943
SE	Heart	ENSSSCG00000010908_21598731_21598819_21598442_21598578_21600192_21600215	ENSSSCG00000010908
SE	Heart	ENSSSCG00000010928_24768865_24769060_24761061_24761243_24770315_24770435	ENSSSCG00000010928
SE	Heart	ENSSSCG00000010928_24776755_24776937_24774959_24775122_24778939_24779098	ENSSSCG00000010928
SE	Heart	ENSSSCG00000010928_24780769_24780889_24778939_24779098_24781610_24781769	ENSSSCG00000010928
SE	Heart	ENSSSCG00000010928_24788310_24788445_24784491_24784588_24795545_24795716	ENSSSCG00000010928
SE	Heart	ENSSSCG00000010928_24796423_24796546_24795545_24795716_24799487_24799565	ENSSSCG00000010928
SE	Heart	ENSSSCG00000010928_24799487_24799565_24796423_24796546_24831183_24831447	ENSSSCG00000010928
SE	Heart	ENSSSCG00000007117_30351946_30352054_30351496_30351737_30352563_30353978	ENSSSCG00000007117
SE	Heart	ENSSSCG00000037669_24330507_24330645_24330086_24330197_24331654_24331731	ENSSSCG00000037669
SE	Heart	ENSSSCG00000010923_24455726_24455810_24454494_24454851_24455907_24456006	ENSSSCG00000010923
SE	Heart	ENSSSCG00000010923_24456853_24456923_24456106_24456212_24457334_24457642	ENSSSCG00000010923
SE	Heart	ENSSSCG00000010923_24457334_24457642_24456853_24456923_24459006_24459057	ENSSSCG00000010923
SE	Heart	ENSSSCG00000034151_24227810_24227927_24222723_24222872_24228417_24228653	ENSSSCG00000034151
SE	Heart	ENSSSCG00000010904_21024397_21024482_20966867_20966928_21044797_21044938	ENSSSCG00000010904
SE	Heart	ENSSSCG00000010904_21044797_21044938_21024397_21024482_21059503_21059566	ENSSSCG00000010904
SE	Heart	ENSSSCG00000036967_24316709_24316777_24316455_24316526_24316889_24316983	ENSSSCG00000036967
SE	Heart	ENSSSCG00000036967_24317715_24317789_24316889_24316983_24318572_24318653	ENSSSCG00000036967
SE	Heart	ENSSSCG00000024444_23218684_23218852_23215068_23215158_23220299_23220902	ENSSSCG00000024444
SE	Heart	ENSSSCG00000011102_56285821_56285872_56280664_56283778_56287942_56288039	ENSSSCG00000011102
SE	Heart	ENSSSCG00000011102_56299658_56299718_56293904_56294042_56304356_56304440	ENSSSCG00000011102
SE	Heart	ENSSSCG00000011102_56304335_56304440_56299658_56299718_56308361_56308506	ENSSSCG00000011102
SE	Heart	ENSSSCG00000011102_56304356_56304440_56299658_56299718_56308361_56308506	ENSSSCG00000011102
SE	Heart	ENSSSCG00000011102_56308361_56308506_56304335_56304440_56314283_56314615	ENSSSCG00000011102
SE	Heart	ENSSSCG00000011102_56430070_56430083_56428279_56428786_56430410_56430777	ENSSSCG00000011102
SE	Heart	ENSSSCG00000011120_60258612_60258699_60241015_60241224_60334395_60334463	ENSSSCG00000011120
SE	Heart	ENSSSCG00000011117_59935908_59936017_59926723_59926809_59943951_59944065	ENSSSCG00000011117
SE	Heart	ENSSSCG00000011117_59957364_59957548_59954410_59954686_59963603_59963743	ENSSSCG00000011117
SE	Heart	ENSSSCG00000011112_59727127_59727250_59726186_59726215_59728927_59729003	ENSSSCG00000011112
SE	Heart	ENSSSCG00000011112_59732406_59732455_59728927_59729003_59745681_59745788	ENSSSCG00000011112
SE	Heart	ENSSSCG00000011112_59745681_59745788_59732406_59732455_59747874_59747970	ENSSSCG00000011112
SE	Heart	ENSSSCG00000011112_59745681_59745788_59732406_59732455_59751960_59751993	ENSSSCG00000011112
SE	Heart	ENSSSCG00000011112_59747874_59747970_59732406_59732455_59751960_59751993	ENSSSCG00000011112
SE	Heart	ENSSSCG00000011112_59747874_59747970_59745681_59745788_59751960_59751993	ENSSSCG00000011112
SE	Heart	ENSSSCG00000011107_58021215_58021290_57929573_57929754_58029055_58029090	ENSSSCG00000011107
SE	Heart	ENSSSCG00000011107_58029055_58029090_58021215_58021290_58033301_58033402	ENSSSCG00000011107
SE	Heart	ENSSSCG00000011107_58033301_58033402_58029055_58029090_58039630_58039666	ENSSSCG00000011107
SE	Heart	ENSSSCG00000011107_58039630_58039666_58029055_58029090_58042054_58042112	ENSSSCG00000011107
SE	Heart	ENSSSCG00000011107_58039630_58039666_58033301_58033402_58042054_58042112	ENSSSCG00000011107
SE	Heart	ENSSSCG00000011107_58050950_58051113_58047567_58047734_58054770_58057962	ENSSSCG00000011107
SE	Heart	ENSSSCG00000011121_60513391_60513535_60507930_60510403_60517805_60517985	ENSSSCG00000011121
SE	Heart	ENSSSCG00000011121_60517805_60517985_60513391_60513535_60524550_60524682	ENSSSCG00000011121
SE	Heart	ENSSSCG00000011121_60527076_60527212_60524562_60524682_60584672_60584807	ENSSSCG00000011121
SE	Heart	ENSSSCG00000011121_60602931_60603011_60598542_60598701_60611452_60611587	ENSSSCG00000011121
SE	Heart	ENSSSCG00000011121_60660441_60660524_60621653_60621702_60712987_60713184	ENSSSCG00000011121
SE	Heart	ENSSSCG00000017164_3296274_3296399_3289605_3289714_3298004_3300831	ENSSSCG00000017164
SE	Heart	ENSSSCG00000040188_52845047_52845101_52844096_52844169_52845184_52845220	ENSSSCG00000040188
SE	Heart	ENSSSCG00000040188_52845047_52845101_52844096_52844169_52852327_52852452	ENSSSCG00000040188
SE	Heart	ENSSSCG00000040188_52845184_52845220_52844096_52844169_52852327_52852452	ENSSSCG00000040188
SE	Heart	ENSSSCG00000040188_52845184_52845220_52845047_52845101_52852327_52852452	ENSSSCG00000040188
SE	Heart	ENSSSCG00000030030_65073159_65073235_65072443_65072641_65075509_65075631	ENSSSCG00000030030
SE	Heart	ENSSSCG00000030030_65079622_65079759_65075720_65075820_65080826_65080913	ENSSSCG00000030030
SE	Heart	ENSSSCG00000030030_65080987_65081075_65080826_65080913_65081768_65081991	ENSSSCG00000030030
SE	Heart	ENSSSCG00000030030_65082632_65082801_65081768_65081991_65084698_65084793	ENSSSCG00000030030
SE	Heart	ENSSSCG00000030030_65096481_65096637_65093697_65094296_65108240_65108379	ENSSSCG00000030030
SE	Heart	ENSSSCG00000011145_65276789_65276902_65275542_65275632_65289627_65289815	ENSSSCG00000011145
SE	Heart	ENSSSCG00000011145_65287905_65288029_65276789_65276902_65289627_65289815	ENSSSCG00000011145
SE	Heart	ENSSSCG00000011145_65298810_65298885_65293681_65293816_65298965_65299157	ENSSSCG00000011145
SE	Heart	ENSSSCG00000011136_65234888_65234992_65230504_65230577_65235847_65235948	ENSSSCG00000011136
SE	Heart	ENSSSCG00000011136_65238403_65238541_65238157_65238288_65240554_65240646	ENSSSCG00000011136
SE	Heart	ENSSSCG00000011136_65244718_65244791_65240554_65240646_65246552_65246648	ENSSSCG00000011136
SE	Heart	ENSSSCG00000028602_68558981_68559047_68555664_68555754_68559127_68559319	ENSSSCG00000028602
SE	Heart	ENSSSCG00000028602_68562463_68562567_68562243_68562380_68563473_68563644	ENSSSCG00000028602
SE	Heart	ENSSSCG00000035212_66493474_66493598_66491750_66492174_66494852_66497844	ENSSSCG00000035212
SE	Heart	ENSSSCG00000011128_63648247_63648433_63647455_63647595_63649455_63649637	ENSSSCG00000011128
SE	Heart	ENSSSCG00000033095_63623363_63623432_63619893_63619944_63624202_63624302	ENSSSCG00000033095
SE	Heart	ENSSSCG00000010836_11475193_11475289_11472379_11472476_11476651_11476724	ENSSSCG00000010836
SE	Heart	ENSSSCG00000010836_11483475_11483635_11481829_11481980_11484792_11485551	ENSSSCG00000010836
SE	Heart	ENSSSCG00000010835_11435231_11435354_11432683_11432801_11437659_11437782	ENSSSCG00000010835
SE	Heart	ENSSSCG00000010835_11437659_11437782_11432683_11432801_11446255_11446362	ENSSSCG00000010835
SE	Heart	ENSSSCG00000010835_11446602_11446666_11446255_11446362_11450869_11450924	ENSSSCG00000010835
SE	Heart	ENSSSCG00000010835_11451322_11451376_11450869_11450924_11459576_11459646	ENSSSCG00000010835
SE	Heart	ENSSSCG00000010835_11459576_11459646_11451322_11451376_11466524_11466643	ENSSSCG00000010835
SE	Heart	ENSSSCG00000010833_11346752_11346876_11344910_11345065_11350252_11350411	ENSSSCG00000010833
SE	Heart	ENSSSCG00000010833_11347712_11347779_11346752_11346876_11350252_11350411	ENSSSCG00000010833
SE	Heart	ENSSSCG00000010833_11350252_11350411_11346752_11346876_11352593_11352724	ENSSSCG00000010833
SE	Heart	ENSSSCG00000010833_11360584_11360717_11359396_11359566_11362277_11362432	ENSSSCG00000010833
SE	Heart	ENSSSCG00000010831_10901929_10902783_10871174_10871546_10904904_10905857	ENSSSCG00000010831
SE	Heart	ENSSSCG00000010829_10201830_10201993_10194715_10194889_10202425_10202566	ENSSSCG00000010829
SE	Heart	ENSSSCG00000010829_10207527_10207599_10207371_10207433_10214375_10216174	ENSSSCG00000010829
SE	Heart	ENSSSCG00000010826_10163984_10164158_10156727_10157066_10169064_10169227	ENSSSCG00000010826
SE	Heart	ENSSSCG00000010826_10182058_10182130_10181909_10181971_10183944_10184092	ENSSSCG00000010826
SE	Heart	ENSSSCG00000010826_10183944_10184092_10182058_10182130_10187569_10189924	ENSSSCG00000010826
SE	Heart	ENSSSCG00000010849_12721729_12721915_12713768_12718261_12725435_12725565	ENSSSCG00000010849
SE	Heart	ENSSSCG00000010849_12753618_12753718_12753413_12753518_12755619_12756549	ENSSSCG00000010849
SE	Heart	ENSSSCG00000035034_12692814_12692883_12688868_12689021_12698272_12698385	ENSSSCG00000035034
SE	Heart	ENSSSCG00000035034_12701558_12701699_12698272_12698385_12705228_12705975	ENSSSCG00000035034
SE	Heart	ENSSSCG00000035034_12701558_12701699_12698272_12698385_12708868_12708890	ENSSSCG00000035034
SE	Heart	ENSSSCG00000025290_12515662_12515758_12514888_12514980_12516944_12517071	ENSSSCG00000025290
SE	Heart	ENSSSCG00000025290_12522324_12522470_12519299_12519381_12522997_12523206	ENSSSCG00000025290
SE	Heart	ENSSSCG00000033123_44607347_44607492_44604037_44604306_44608145_44609999	ENSSSCG00000033123
SE	Heart	ENSSSCG00000031664_13717755_13717824_13711272_13711761_13722617_13722763	ENSSSCG00000031664
SE	Heart	ENSSSCG00000010897_20060943_20061032_20050370_20052533_20065004_20065110	ENSSSCG00000010897
SE	Heart	ENSSSCG00000010897_20065004_20065110_20060943_20061032_20066837_20066944	ENSSSCG00000010897
SE	Heart	ENSSSCG00000011176_19550925_19551099_19470919_19471132_19551682_19551840	ENSSSCG00000011176
SE	Heart	ENSSSCG00000010863_15043850_15043871_15042274_15042569_15051105_15051233	ENSSSCG00000010863
SE	Heart	ENSSSCG00000040486_3752820_3752938_3747278_3748431_3754477_3754587	ENSSSCG00000040486
SE	Heart	ENSSSCG00000032929_50325335_50325559_50321316_50321462_50329564_50329711	ENSSSCG00000032929
SE	Heart	ENSSSCG00000030156_49178386_49178464_49173218_49173378_49180684_49180974	ENSSSCG00000030156
SE	Heart	ENSSSCG00000011061_49077514_49077628_49071418_49071499_49077733_49077814	ENSSSCG00000011061
SE	Heart	ENSSSCG00000024127_49042897_49042912_49037724_49037901_49043639_49043740	ENSSSCG00000024127
SE	Heart	ENSSSCG00000024127_49048815_49048896_49047822_49047923_49053728_49053905	ENSSSCG00000024127
SE	Heart	ENSSSCG00000024127_49053728_49053905_49047822_49047923_49056943_49057030	ENSSSCG00000024127
SE	Heart	ENSSSCG00000024127_49053728_49053905_49047822_49047923_49061740_49061926	ENSSSCG00000024127
SE	Heart	ENSSSCG00000024127_49056943_49057030_49047822_49047923_49061740_49061926	ENSSSCG00000024127
SE	Heart	ENSSSCG00000024127_49056943_49057030_49053728_49053905_49061740_49061926	ENSSSCG00000024127
SE	Heart	ENSSSCG00000011064_48892861_48892971_48883210_48885154_48893311_48893356	ENSSSCG00000011064
SE	Heart	ENSSSCG00000011064_48904199_48904400_48903084_48903191_48907008_48907143	ENSSSCG00000011064
SE	Heart	ENSSSCG00000011064_48907008_48907143_48904199_48904400_48911447_48911562	ENSSSCG00000011064
SE	Heart	ENSSSCG00000011064_48911314_48911347_48907008_48907143_48911447_48911562	ENSSSCG00000011064
SE	Heart	ENSSSCG00000011064_48921119_48921511_48920764_48920933_48922017_48922261	ENSSSCG00000011064
SE	Heart	ENSSSCG00000010872_16541737_16541806_16522383_16522506_16543175_16543241	ENSSSCG00000010872
SE	Heart	ENSSSCG00000010872_16543175_16543241_16522383_16522506_16560320_16560452	ENSSSCG00000010872
SE	Heart	ENSSSCG00000010872_16560320_16560452_16543175_16543241_16569754_16569899	ENSSSCG00000010872
SE	Heart	ENSSSCG00000010872_16569754_16569899_16560320_16560452_16585539_16585651	ENSSSCG00000010872
SE	Heart	ENSSSCG00000010872_16585539_16585651_16569754_16569899_16607807_16607933	ENSSSCG00000010872
SE	Heart	ENSSSCG00000010872_16607807_16607933_16585539_16585651_16730196_16730354	ENSSSCG00000010872
SE	Heart	ENSSSCG00000035136_16222140_16222281_16216507_16216636_16237156_16237221	ENSSSCG00000035136
SE	Heart	ENSSSCG00000035136_16237156_16237221_16222140_16222281_16239721_16239910	ENSSSCG00000035136
SE	Heart	ENSSSCG00000035136_16254599_16254738_16239721_16239910_16263425_16263578	ENSSSCG00000035136
SE	Heart	ENSSSCG00000035136_16345991_16346119_16311369_16311512_16358934_16359066	ENSSSCG00000035136
SE	Heart	ENSSSCG00000035136_16348463_16348572_16345991_16346119_16358934_16359066	ENSSSCG00000035136
SE	Heart	ENSSSCG00000030502_16117149_16117443_16104430_16104580_16117629_16117793	ENSSSCG00000030502
SE	Heart	ENSSSCG00000030502_16123449_16123926_16117149_16117793_16130409_16130544	ENSSSCG00000030502
SE	Heart	ENSSSCG00000023247_48551757_48551873_48549980_48550130_48553554_48553657	ENSSSCG00000023247
SE	Heart	ENSSSCG00000023247_48553554_48553657_48551757_48551873_48562394_48562529	ENSSSCG00000023247
SE	Heart	ENSSSCG00000023247_48562394_48562529_48553554_48553657_48566476_48566550	ENSSSCG00000023247
SE	Heart	ENSSSCG00000023247_48577004_48577082_48573763_48573940_48582702_48582768	ENSSSCG00000023247
SE	Heart	ENSSSCG00000039244_48409497_48409608_48407678_48407728_48410222_48410391	ENSSSCG00000039244
SE	Heart	ENSSSCG00000039244_48410222_48410391_48407678_48407728_48414485_48414567	ENSSSCG00000039244
SE	Heart	ENSSSCG00000039244_48414485_48414567_48407678_48407728_48416099_48416281	ENSSSCG00000039244
SE	Heart	ENSSSCG00000039244_48414485_48414567_48410222_48410391_48416099_48416281	ENSSSCG00000039244
SE	Heart	ENSSSCG00000039244_48416099_48416281_48410222_48410391_48418665_48418815	ENSSSCG00000039244
SE	Heart	ENSSSCG00000039244_48418665_48418815_48416099_48416281_48421016_48421148	ENSSSCG00000039244
SE	Heart	ENSSSCG00000039244_48418665_48418815_48416099_48416281_48423657_48423973	ENSSSCG00000039244
SE	Heart	ENSSSCG00000039244_48421016_48421148_48416099_48416281_48423657_48423973	ENSSSCG00000039244
SE	Heart	ENSSSCG00000039244_48421016_48421148_48418665_48418815_48423657_48423973	ENSSSCG00000039244
SE	Heart	ENSSSCG00000039618_17476189_17476253_17475974_17476089_17477143_17477392	ENSSSCG00000039618
SE	Heart	ENSSSCG00000031659_48365242_48365332_48362462_48362655_48368899_48369003	ENSSSCG00000031659
SE	Heart	ENSSSCG00000010876_17375777_17375830_17365721_17365945_17396896_17396969	ENSSSCG00000010876
SE	Heart	ENSSSCG00000010876_17400003_17400097_17396896_17396969_17401872_17402014	ENSSSCG00000010876
SE	Heart	ENSSSCG00000026354_48085044_48085117_48062306_48066317_48085785_48085941	ENSSSCG00000026354
SE	Heart	ENSSSCG00000026354_48090654_48090723_48088837_48088978_48092206_48092353	ENSSSCG00000026354
SE	Heart	ENSSSCG00000006979_3873056_3873245_3859691_3860125_3891717_3891771	ENSSSCG00000006979
SE	Heart	ENSSSCG00000006979_3926688_3926802_3919817_3920206_3928420_3928527	ENSSSCG00000006979
SE	Heart	ENSSSCG00000006979_3928747_3928842_3928420_3928527_3936481_3936673	ENSSSCG00000006979
SE	Heart	ENSSSCG00000006979_3928747_3928842_3928420_3928527_3939396_3939457	ENSSSCG00000006979
SE	Heart	ENSSSCG00000006979_3936481_3936673_3928420_3928527_3939396_3939509	ENSSSCG00000006979
SE	Heart	ENSSSCG00000006979_3936481_3936673_3928747_3928842_3939396_3939509	ENSSSCG00000006979
SE	Heart	ENSSSCG00000011048_46896792_46896938_46882524_46883196_46899857_46899966	ENSSSCG00000011048
SE	Heart	ENSSSCG00000011049_46831885_46831937_46820052_46820207_46834985_46835070	ENSSSCG00000011049
SE	Heart	ENSSSCG00000011047_46568997_46569174_46563271_46563430_46593602_46593719	ENSSSCG00000011047
SE	Heart	ENSSSCG00000011045_45997829_45998003_45996067_45996128_46001234_46001286	ENSSSCG00000011045
SE	Heart	ENSSSCG00000011045_45997829_45998003_45996067_45996128_46002428_46002543	ENSSSCG00000011045
SE	Heart	ENSSSCG00000011045_46001234_46001286_45996067_45996128_46002428_46002543	ENSSSCG00000011045
SE	Heart	ENSSSCG00000011045_46001234_46001286_45997829_45998003_46002428_46002543	ENSSSCG00000011045
SE	Heart	ENSSSCG00000011045_46002428_46002543_45980110_45980420_46005325_46005399	ENSSSCG00000011045
SE	Heart	ENSSSCG00000011045_46002428_46002543_45997829_45998003_46005325_46005399	ENSSSCG00000011045
SE	Heart	ENSSSCG00000022953_45376472_45376613_45368520_45369778_45398744_45399010	ENSSSCG00000022953
SE	Heart	ENSSSCG00000011042_45107551_45107602_45079509_45079621_45130707_45130828	ENSSSCG00000011042
SE	Heart	ENSSSCG00000011042_45130707_45130828_45107551_45107602_45139214_45139333	ENSSSCG00000011042
SE	Heart	ENSSSCG00000011042_45190285_45190418_45142320_45142435_45288795_45289422	ENSSSCG00000011042
SE	Heart	ENSSSCG00000017904_51955061_51955169_51954843_51954902_51955596_51955798	ENSSSCG00000017904
SE	Heart	ENSSSCG00000017904_51955072_51955169_51954843_51954902_51955596_51955798	ENSSSCG00000017904
SE	Heart	ENSSSCG00000011036_44007552_44007728_44004944_44005098_44014734_44016056	ENSSSCG00000011036
SE	Heart	ENSSSCG00000011036_44011990_44012211_44007552_44007728_44014734_44016056	ENSSSCG00000011036
SE	Heart	ENSSSCG00000038007_43914019_43914141_43907524_43907703_43918172_43918261	ENSSSCG00000038007
SE	Heart	ENSSSCG00000038007_43914019_43914141_43907524_43907703_43918337_43918356	ENSSSCG00000038007
SE	Heart	ENSSSCG00000038007_43914019_43914141_43907524_43907703_43918541_43918659	ENSSSCG00000038007
SE	Heart	ENSSSCG00000038007_43918172_43918261_43907524_43907703_43918337_43918356	ENSSSCG00000038007
SE	Heart	ENSSSCG00000038007_43918172_43918261_43914019_43914141_43918337_43918356	ENSSSCG00000038007
SE	Heart	ENSSSCG00000038007_43918337_43918356_43907524_43907703_43918541_43918659	ENSSSCG00000038007
SE	Heart	ENSSSCG00000038007_43918337_43918356_43914019_43914141_43918541_43918659	ENSSSCG00000038007
SE	Heart	ENSSSCG00000038007_43918541_43918659_43907524_43907703_43929099_43929409	ENSSSCG00000038007
SE	Heart	ENSSSCG00000011033_43523155_43523376_43522389_43522515_43524573_43524659	ENSSSCG00000011033
SE	Heart	ENSSSCG00000011033_43523837_43523881_43523155_43523376_43524573_43524659	ENSSSCG00000011033
SE	Heart	ENSSSCG00000011033_43524573_43524659_43523837_43523881_43525810_43526164	ENSSSCG00000011033
SE	Heart	ENSSSCG00000011022_41343312_41343404_41339779_41339837_41355864_41355922	ENSSSCG00000011022
SE	Heart	ENSSSCG00000011022_41377576_41377657_41360093_41360718_41379999_41380861	ENSSSCG00000011022
SE	Heart	ENSSSCG00000011022_41377576_41377657_41360093_41360718_41382218_41382253	ENSSSCG00000011022
SE	Heart	ENSSSCG00000011022_41379999_41380881_41360093_41360718_41382218_41382253	ENSSSCG00000011022
SE	Heart	ENSSSCG00000011022_41379999_41380881_41377576_41377657_41381254_41381425	ENSSSCG00000011022
SE	Heart	ENSSSCG00000011022_41379999_41380881_41377576_41377657_41382218_41382253	ENSSSCG00000011022
SE	Heart	ENSSSCG00000011022_41381254_41381425_41377576_41377657_41382218_41382253	ENSSSCG00000011022
SE	Heart	ENSSSCG00000011022_41381254_41381425_41379999_41380881_41382218_41382253	ENSSSCG00000011022
SE	Heart	ENSSSCG00000011022_41384643_41384739_41383141_41383281_41386789_41387033	ENSSSCG00000011022
SE	Heart	ENSSSCG00000011022_41408039_41408087_41402998_41403128_41416479_41416627	ENSSSCG00000011022
SE	Heart	ENSSSCG00000011022_41408633_41408711_41408039_41408087_41416479_41416627	ENSSSCG00000011022
SE	Heart	ENSSSCG00000011022_41445189_41445341_41440032_41440312_41448464_41448570	ENSSSCG00000011022
SE	Heart	ENSSSCG00000029602_68502077_68502154_68499593_68499831_68502452_68502497	ENSSSCG00000029602
SE	Heart	ENSSSCG00000029602_68505729_68505801_68502452_68502497_68507216_68507352	ENSSSCG00000029602
SE	Heart	ENSSSCG00000029602_68505729_68505801_68502452_68502497_68509411_68509476	ENSSSCG00000029602
SE	Heart	ENSSSCG00000029602_68507216_68507352_68502452_68502497_68509411_68509476	ENSSSCG00000029602
SE	Heart	ENSSSCG00000029602_68507216_68507352_68505729_68505801_68509411_68509476	ENSSSCG00000029602
SE	Heart	ENSSSCG00000029602_68512777_68512874_68509748_68509844_68518061_68518239	ENSSSCG00000029602
SE	Heart	ENSSSCG00000029602_68518563_68520287_68518061_68518239_68528517_68528681	ENSSSCG00000029602
SE	Heart	ENSSSCG00000029602_68518563_68520287_68518061_68518239_68528993_68529710	ENSSSCG00000029602
SE	Heart	ENSSSCG00000029602_68528517_68528601_68518061_68518239_68528993_68529124	ENSSSCG00000029602
SE	Heart	ENSSSCG00000023807_33968972_33969112_33966549_33966721_33969955_33970018	ENSSSCG00000023807
SE	Heart	ENSSSCG00000023263_23753662_23753812_23752836_23753010_23755040_23755089	ENSSSCG00000023263
SE	Heart	ENSSSCG00000023263_23755040_23755089_23753662_23753812_23762402_23762501	ENSSSCG00000023263
SE	Heart	ENSSSCG00000023263_23762402_23762501_23755040_23755089_23764483_23764601	ENSSSCG00000023263
SE	Heart	ENSSSCG00000030408_33897909_33898044_33891762_33891916_33900008_33900190	ENSSSCG00000030408
SE	Heart	ENSSSCG00000030408_33902729_33902852_33901114_33901262_33904600_33904702	ENSSSCG00000030408
SE	Heart	ENSSSCG00000030408_33920064_33920155_33917157_33917306_33923050_33923221	ENSSSCG00000030408
SE	Heart	ENSSSCG00000011003_33851539_33851632_33849197_33849635_33860315_33860360	ENSSSCG00000011003
SE	Heart	ENSSSCG00000011003_33860315_33860360_33851539_33851632_33864832_33865073	ENSSSCG00000011003
SE	Heart	ENSSSCG00000011001_33481010_33481057_33478361_33478635_33481369_33481557	ENSSSCG00000011001
SE	Heart	ENSSSCG00000011001_33481254_33481557_33481010_33481057_33482137_33482197	ENSSSCG00000011001
SE	Heart	ENSSSCG00000011001_33481369_33481557_33481010_33481057_33482137_33482197	ENSSSCG00000011001
SE	Heart	ENSSSCG00000011001_33481371_33481557_33481010_33481057_33482137_33482197	ENSSSCG00000011001
SE	Heart	ENSSSCG00000011001_33482137_33482197_33481254_33481557_33483784_33484011	ENSSSCG00000011001
SE	Heart	ENSSSCG00000011001_33483784_33484011_33482137_33482197_33493419_33493523	ENSSSCG00000011001
SE	Heart	ENSSSCG00000011001_33493419_33493523_33483784_33484011_33494547_33494763	ENSSSCG00000011001
SE	Heart	ENSSSCG00000010999_33404036_33404247_33399382_33399445_33407787_33407898	ENSSSCG00000010999
SE	Heart	ENSSSCG00000010999_33405559_33405712_33404036_33404247_33407787_33407898	ENSSSCG00000010999
SE	Heart	ENSSSCG00000035454_33377619_33377724_33374239_33374362_33378155_33380212	ENSSSCG00000035454
SE	Heart	ENSSSCG00000010992_33104448_33104575_33100316_33100367_33112568_33112706	ENSSSCG00000010992
SE	Heart	ENSSSCG00000010992_33112046_33112170_33099168_33099204_33112568_33112706	ENSSSCG00000010992
SE	Heart	ENSSSCG00000010992_33112046_33112170_33101813_33104575_33112568_33112706	ENSSSCG00000010992
SE	Heart	ENSSSCG00000010992_33112911_33113030_33112568_33112706_33113237_33113455	ENSSSCG00000010992
SE	Heart	ENSSSCG00000034725_32932989_32933076_32912150_32912248_33013688_33014252	ENSSSCG00000034725
SE	Heart	ENSSSCG00000010987_32855275_32855343_32850883_32850936_32859213_32859397	ENSSSCG00000010987
SE	Heart	ENSSSCG00000010981_32454472_32454606_32451063_32451582_32466751_32466839	ENSSSCG00000010981
SE	Heart	ENSSSCG00000010981_32462783_32462883_32454472_32454606_32466751_32466839	ENSSSCG00000010981
SE	Heart	ENSSSCG00000036776_59121032_59121161_59094833_59095097_59129256_59129372	ENSSSCG00000036776
SE	Heart	ENSSSCG00000037000_32161585_32161678_32161250_32161451_32162464_32164718	ENSSSCG00000037000
SE	Heart	ENSSSCG00000010968_32144189_32144222_32143937_32144104_32144344_32144459	ENSSSCG00000010968
SE	Heart	ENSSSCG00000010968_32144344_32144459_32144189_32144222_32144596_32144766	ENSSSCG00000010968
SE	Heart	ENSSSCG00000010968_32144596_32144766_32144344_32144459_32146036_32146138	ENSSSCG00000010968
SE	Heart	ENSSSCG00000010968_32145693_32145754_32141261_32141403_32146036_32146138	ENSSSCG00000010968
SE	Heart	ENSSSCG00000010968_32145693_32145754_32144596_32144766_32146036_32146138	ENSSSCG00000010968
SE	Heart	ENSSSCG00000010962_31579271_31579376_31416756_31417123_31627639_31627718	ENSSSCG00000010962
SE	Heart	ENSSSCG00000010962_31601842_31601885_31579271_31579376_31627639_31627718	ENSSSCG00000010962
SE	Heart	ENSSSCG00000010962_31627639_31627718_31601842_31601885_31633092_31633190	ENSSSCG00000010962
SE	Heart	ENSSSCG00000035132_31332820_31332864_31329715_31330910_31338209_31338296	ENSSSCG00000035132
SE	Heart	ENSSSCG00000026087_31201781_31201934_31175909_31175932_31215190_31215292	ENSSSCG00000026087
SE	Heart	ENSSSCG00000026087_31215190_31215292_31175909_31175932_31220851_31220915	ENSSSCG00000026087
SE	Heart	ENSSSCG00000010894_19846604_19846779_19845389_19845571_19848716_19848818	ENSSSCG00000010894
SE	Heart	ENSSSCG00000010894_19851345_19851428_19848716_19848818_19855576_19855690	ENSSSCG00000010894
SE	Heart	ENSSSCG00000034203_31006691_31006887_31002074_31002334_31010353_31010890	ENSSSCG00000034203
SE	Heart	ENSSSCG00000011070_39594934_39594973_39569788_39569959_39606908_39606973	ENSSSCG00000011070
SE	Heart	ENSSSCG00000011070_39594934_39594976_39569788_39569959_39606908_39606973	ENSSSCG00000011070
SE	Heart	ENSSSCG00000011070_39636466_39636547_39625127_39625259_39639339_39639417	ENSSSCG00000011070
SE	Heart	ENSSSCG00000011070_39636466_39636547_39625127_39625259_39702020_39702139	ENSSSCG00000011070
SE	Heart	ENSSSCG00000011070_39639339_39639417_39625127_39625259_39702020_39702139	ENSSSCG00000011070
SE	Heart	ENSSSCG00000011070_39639339_39639417_39636466_39636547_39702020_39702139	ENSSSCG00000011070
SE	Heart	ENSSSCG00000011070_39702020_39702139_39639339_39639417_39742597_39742757	ENSSSCG00000011070
SE	Heart	ENSSSCG00000026552_38841068_38841181_38838880_38838978_38842546_38842618	ENSSSCG00000026552
SE	Heart	ENSSSCG00000026552_38842546_38842618_38841068_38841181_38845731_38845845	ENSSSCG00000026552
SE	Heart	ENSSSCG00000026552_38848943_38849162_38845731_38845845_38852796_38852911	ENSSSCG00000026552
SE	Heart	ENSSSCG00000026552_38852796_38852911_38848943_38849162_38860611_38860674	ENSSSCG00000026552
SE	Heart	ENSSSCG00000026552_38855445_38855573_38852796_38852911_38860611_38860674	ENSSSCG00000026552
SE	Heart	ENSSSCG00000026552_38860611_38860674_38855445_38855573_38880200_38880296	ENSSSCG00000026552
SE	Heart	ENSSSCG00000026552_38880200_38880296_38860611_38860674_38889068_38889425	ENSSSCG00000026552
SE	Heart	ENSSSCG00000011010_38397895_38397955_38395599_38396087_38401531_38401627	ENSSSCG00000011010
SE	Heart	ENSSSCG00000011010_38402232_38402297_38401531_38401627_38404244_38404317	ENSSSCG00000011010
SE	Heart	ENSSSCG00000011010_38408909_38409145_38406200_38406317_38412550_38412608	ENSSSCG00000011010
SE	Heart	ENSSSCG00000010825_10057153_10057219_10054800_10054849_10061297_10061368	ENSSSCG00000010825
SE	Heart	ENSSSCG00000010822_9668071_9668116_9664563_9664761_9670102_9670194	ENSSSCG00000010822
SE	Heart	ENSSSCG00000010822_9673642_9673750_9672165_9672214_9674441_9674546	ENSSSCG00000010822
SE	Heart	ENSSSCG00000010822_9673642_9673750_9672165_9672214_9678136_9678264	ENSSSCG00000010822
SE	Heart	ENSSSCG00000010822_9674441_9674546_9672165_9672214_9678136_9678264	ENSSSCG00000010822
SE	Heart	ENSSSCG00000010822_9674441_9674546_9673642_9673750_9678136_9678264	ENSSSCG00000010822
SE	Heart	ENSSSCG00000010822_9678136_9678264_9672165_9672214_9683786_9683901	ENSSSCG00000010822
SE	Heart	ENSSSCG00000010822_9680162_9680367_9678136_9678264_9683786_9683901	ENSSSCG00000010822
SE	Heart	ENSSSCG00000010822_9680185_9680367_9678136_9678264_9683786_9683912	ENSSSCG00000010822
SE	Heart	ENSSSCG00000010822_9680921_9681046_9678136_9678264_9683786_9683912	ENSSSCG00000010822
SE	Heart	ENSSSCG00000010821_9623158_9623179_9618279_9618390_9623480_9623540	ENSSSCG00000010821
SE	Heart	ENSSSCG00000010816_8322100_8322184_8306180_8307135_8361318_8361482	ENSSSCG00000010816
SE	Heart	ENSSSCG00000009276_1109860_1109979_1107079_1107172_1114476_1114657	ENSSSCG00000009276
SE	Heart	ENSSSCG00000009276_1115758_1116052_1114476_1114657_1118996_1119171	ENSSSCG00000009276
SE	Heart	ENSSSCG00000009276_1163526_1163643_1162643_1162797_1180608_1180750	ENSSSCG00000009276
SE	Heart	ENSSSCG00000009276_1175307_1175446_1163526_1163643_1180608_1180750	ENSSSCG00000009276
SE	Heart	ENSSSCG00000009276_1180608_1180750_1141618_1141776_1185903_1186009	ENSSSCG00000009276
SE	Heart	ENSSSCG00000009276_1185903_1186009_1141618_1141776_1208013_1208085	ENSSSCG00000009276
SE	Heart	ENSSSCG00000027229_281248_281313_261993_262093_291762_291828	ENSSSCG00000027229
SE	Heart	ENSSSCG00000027229_281248_281313_261993_262093_311839_311935	ENSSSCG00000027229
SE	Heart	ENSSSCG00000027229_291762_291828_281248_281313_311839_311935	ENSSSCG00000027229
SE	Heart	ENSSSCG00000027229_294591_294687_291762_291828_311839_311935	ENSSSCG00000027229
SE	Heart	ENSSSCG00000027229_320857_320932_320646_320715_325444_325548	ENSSSCG00000027229
SE	Heart	ENSSSCG00000027229_323604_323776_320857_320932_325444_325548	ENSSSCG00000027229
SE	Heart	ENSSSCG00000018031_59039823_59040401_59038773_59038986_59042472_59042599	ENSSSCG00000018031
SE	Heart	ENSSSCG00000021255_47047897_47047969_47047716_47047818_47048692_47048820	ENSSSCG00000021255
SE	Heart	ENSSSCG00000009348_9532112_9532311_9527299_9527510_9539904_9540064	ENSSSCG00000009348
SE	Heart	ENSSSCG00000009331_7558718_7558831_7555482_7555592_7559231_7559517	ENSSSCG00000009331
SE	Heart	ENSSSCG00000017772_44901843_44902040_44896727_44897856_44906641_44907090	ENSSSCG00000017772
SE	Heart	ENSSSCG00000017772_44906203_44906366_44901843_44902040_44906641_44906786	ENSSSCG00000017772
SE	Heart	ENSSSCG00000028065_7325078_7325244_7321201_7321364_7325757_7325886	ENSSSCG00000028065
SE	Heart	ENSSSCG00000009327_7199365_7199529_7199009_7199155_7201626_7201729	ENSSSCG00000009327
SE	Heart	ENSSSCG00000035992_6701185_6701263_6698014_6700887_6708280_6708367	ENSSSCG00000035992
SE	Heart	ENSSSCG00000009310_5070457_5070532_5044366_5044486_5089249_5089766	ENSSSCG00000009310
SE	Heart	ENSSSCG00000020744_19339466_19339693_19336353_19336525_19346000_19347348	ENSSSCG00000020744
SE	Heart	ENSSSCG00000009303_4734736_4734849_4734305_4734367_4735781_4735932	ENSSSCG00000009303
SE	Heart	ENSSSCG00000035119_3200457_3200567_3199643_3199769_3201339_3201472	ENSSSCG00000035119
SE	Heart	ENSSSCG00000035119_3203581_3203716_3201339_3201472_3208398_3208527	ENSSSCG00000035119
SE	Heart	ENSSSCG00000035119_3209752_3209915_3208718_3208876_3210682_3210799	ENSSSCG00000035119
SE	Heart	ENSSSCG00000035119_3210682_3210799_3208718_3208876_3217268_3217412	ENSSSCG00000035119
SE	Heart	ENSSSCG00000009285_2793520_2793556_2792971_2793006_2795602_2795665	ENSSSCG00000009285
SE	Heart	ENSSSCG00000009285_2795602_2795665_2792192_2793556_2797644_2797831	ENSSSCG00000009285
SE	Heart	ENSSSCG00000009285_2797644_2797831_2795602_2795665_2803385_2803447	ENSSSCG00000009285
SE	Heart	ENSSSCG00000009290_2701060_2701134_2673560_2675846_2703194_2703316	ENSSSCG00000009290
SE	Heart	ENSSSCG00000009290_2703194_2703316_2674658_2675846_2737290_2737410	ENSSSCG00000009290
SE	Heart	ENSSSCG00000009290_2737290_2737410_2703194_2703316_2759220_2759330	ENSSSCG00000009290
SE	Heart	ENSSSCG00000009290_2737290_2737410_2703194_2703316_2760729_2760934	ENSSSCG00000009290
SE	Heart	ENSSSCG00000009290_2740958_2741033_2737290_2737410_2759220_2759330	ENSSSCG00000009290
SE	Heart	ENSSSCG00000009290_2740958_2741033_2737290_2737410_2760729_2760934	ENSSSCG00000009290
SE	Heart	ENSSSCG00000009290_2759220_2759330_2703194_2703316_2760729_2760934	ENSSSCG00000009290
SE	Heart	ENSSSCG00000009290_2759220_2759330_2737290_2737410_2760729_2760934	ENSSSCG00000009290
SE	Heart	ENSSSCG00000009290_2759220_2759330_2740958_2741033_2760729_2760934	ENSSSCG00000009290
SE	Heart	ENSSSCG00000009290_2762319_2762397_2760729_2760934_2763786_2763940	ENSSSCG00000009290
SE	Heart	ENSSSCG00000009290_2774680_2774837_2772576_2772625_2775331_2775514	ENSSSCG00000009290
SE	Heart	ENSSSCG00000009290_2785344_2785433_2783766_2783853_2790438_2790727	ENSSSCG00000009290
SE	Heart	ENSSSCG00000009290_2786488_2786662_2785344_2785433_2790438_2790648	ENSSSCG00000009290
SE	Heart	ENSSSCG00000028249_1310670_1310756_1308543_1308750_1314378_1314464	ENSSSCG00000028249
SE	Heart	ENSSSCG00000028249_1315409_1315788_1314378_1314464_1317564_1317730	ENSSSCG00000028249
SE	Heart	ENSSSCG00000035318_3231553_3231589_3230471_3230614_3234447_3234594	ENSSSCG00000035318
SE	Heart	ENSSSCG00000035318_3235195_3235333_3234447_3234594_3237457_3237568	ENSSSCG00000035318
SE	Heart	ENSSSCG00000036326_1238757_1238890_1232447_1232630_1253855_1254400	ENSSSCG00000036326
SE	Heart	ENSSSCG00000009268_846649_846756_845474_846053_852540_852646	ENSSSCG00000009268
SE	Heart	ENSSSCG00000009268_848675_848750_846649_846756_852540_852646	ENSSSCG00000009268
SE	Heart	ENSSSCG00000009268_869218_869380_864718_864913_908969_909096	ENSSSCG00000009268
SE	Heart	ENSSSCG00000009268_909503_909687_908969_909096_921936_922044	ENSSSCG00000009268
SE	Heart	ENSSSCG00000009568_603752_603846_587609_587892_604084_604571	ENSSSCG00000009568
SE	Heart	ENSSSCG00000009568_604084_604571_587609_587892_616034_616099	ENSSSCG00000009568
SE	Heart	ENSSSCG00000009569_543479_543564_531901_534240_552301_552498	ENSSSCG00000009569
SE	Heart	ENSSSCG00000009569_562632_562934_555884_555980_571593_572090	ENSSSCG00000009569
SE	Heart	ENSSSCG00000009345_9137422_9137562_9135267_9135316_9139360_9139476	ENSSSCG00000009345
SE	Heart	ENSSSCG00000009345_9166633_9166757_9149420_9149581_9170757_9170916	ENSSSCG00000009345
SE	Heart	ENSSSCG00000009345_9205776_9205839_9204687_9204807_9206418_9206564	ENSSSCG00000009345
SE	Heart	ENSSSCG00000009341_8978346_8978423_8974225_8974597_8978806_8978895	ENSSSCG00000009341
SE	Heart	ENSSSCG00000009341_8982676_8982801_8978806_8978895_8992589_8993839	ENSSSCG00000009341
SE	Heart	ENSSSCG00000009341_8994592_8994743_8992589_8993839_8997585_8997775	ENSSSCG00000009341
SE	Heart	ENSSSCG00000040566_8866000_8866089_8863595_8863664_8866670_8866798	ENSSSCG00000040566
SE	Heart	ENSSSCG00000009338_8613853_8614022_8609216_8609297_8617198_8617291	ENSSSCG00000009338
SE	Heart	ENSSSCG00000009338_8663834_8663995_8661842_8662015_8665828_8665939	ENSSSCG00000009338
SE	Heart	ENSSSCG00000009335_7820637_7820677_7806021_7806071_7826220_7826330	ENSSSCG00000009335
SE	Heart	ENSSSCG00000009335_7826220_7826330_7820637_7820677_7841977_7842054	ENSSSCG00000009335
SE	Heart	ENSSSCG00000009335_7841977_7842054_7826220_7826330_7850586_7850723	ENSSSCG00000009335
SE	Heart	ENSSSCG00000009335_7842818_7842930_7841977_7842054_7850586_7850723	ENSSSCG00000009335
SE	Heart	ENSSSCG00000009335_7850586_7850723_7842818_7842930_7855923_7855987	ENSSSCG00000009335
SE	Heart	ENSSSCG00000009335_7855923_7855987_7842818_7842930_7862262_7862382	ENSSSCG00000009335
SE	Heart	ENSSSCG00000009335_7871860_7871974_7863939_7864009_7876635_7876735	ENSSSCG00000009335
SE	Heart	ENSSSCG00000009335_7893845_7893935_7893547_7893692_7905115_7907049	ENSSSCG00000009335
SE	Heart	ENSSSCG00000009334_7741060_7741192_7738466_7738604_7742833_7743042	ENSSSCG00000009334
SE	Heart	ENSSSCG00000032472_51971318_51971547_51970805_51971055_51971657_51971810	ENSSSCG00000032472
SE	Heart	ENSSSCG00000032472_51971657_51971810_51970939_51971055_51971896_51972103	ENSSSCG00000032472
SE	Heart	ENSSSCG00000038437_289404_289578_288413_288496_291628_291855	ENSSSCG00000038437
SE	Heart	ENSSSCG00000038437_291628_291855_288413_288496_292892_293036	ENSSSCG00000038437
SE	Heart	ENSSSCG00000038437_300740_300872_298730_298876_304067_304188	ENSSSCG00000038437
SE	Heart	ENSSSCG00000038437_315776_315913_315437_315608_318651_318832	ENSSSCG00000038437
SE	Heart	ENSSSCG00000038437_315776_315934_315437_315608_318651_318832	ENSSSCG00000038437
SE	Heart	ENSSSCG00000009479_51373157_51373229_51365446_51365572_51374419_51374551	ENSSSCG00000009479
SE	Heart	ENSSSCG00000009479_51394459_51394521_51394259_51394378_51419969_51420512	ENSSSCG00000009479
SE	Heart	ENSSSCG00000040538_16096817_16096948_16094633_16094742_16098035_16098137	ENSSSCG00000040538
SE	Heart	ENSSSCG00000040538_16115982_16116109_16102712_16102818_16131194_16131307	ENSSSCG00000040538
SE	Heart	ENSSSCG00000040538_16179899_16179973_16144112_16144167_16194849_16194917	ENSSSCG00000040538
SE	Heart	ENSSSCG00000031598_18479055_18479116_18467531_18471948_18484431_18484621	ENSSSCG00000031598
SE	Heart	ENSSSCG00000031598_18515100_18515165_18505709_18505784_18517092_18517190	ENSSSCG00000031598
SE	Heart	ENSSSCG00000009397_18350468_18350610_18315221_18315297_18355784_18355949	ENSSSCG00000009397
SE	Heart	ENSSSCG00000009395_18282812_18282878_18280390_18280487_18284008_18284134	ENSSSCG00000009395
SE	Heart	ENSSSCG00000007067_19604840_19604954_19604115_19604229_19607089_19607203	ENSSSCG00000007067
SE	Heart	ENSSSCG00000009396_18214494_18214566_18205077_18205984_18217238_18217370	ENSSSCG00000009396
SE	Heart	ENSSSCG00000009396_18214494_18214566_18205077_18205984_18219490_18219543	ENSSSCG00000009396
SE	Heart	ENSSSCG00000009396_18217238_18217370_18214494_18214566_18218220_18218251	ENSSSCG00000009396
SE	Heart	ENSSSCG00000009396_18217238_18217370_18214494_18214566_18219490_18219543	ENSSSCG00000009396
SE	Heart	ENSSSCG00000009396_18218220_18218251_18214494_18214566_18219490_18219543	ENSSSCG00000009396
SE	Heart	ENSSSCG00000009396_18218220_18218251_18217238_18217370_18219490_18219543	ENSSSCG00000009396
SE	Heart	ENSSSCG00000009396_18225195_18225329_18221534_18221584_18229612_18229720	ENSSSCG00000009396
SE	Heart	ENSSSCG00000009396_18241850_18241972_18229612_18229720_18251848_18251872	ENSSSCG00000009396
SE	Heart	ENSSSCG00000007525_59179111_59179201_59178668_59178739_59180311_59180480	ENSSSCG00000007525
SE	Heart	ENSSSCG00000009393_18070049_18070188_18064945_18065015_18072088_18072633	ENSSSCG00000009393
SE	Heart	ENSSSCG00000009522_68921770_68922067_68920940_68921084_68934897_68934975	ENSSSCG00000009522
SE	Heart	ENSSSCG00000009522_68934897_68934975_68920928_68921084_68943506_68943554	ENSSSCG00000009522
SE	Heart	ENSSSCG00000009522_68943506_68943554_68934897_68934975_68980185_68980299	ENSSSCG00000009522
SE	Heart	ENSSSCG00000009522_68943664_68943733_68943506_68943554_68980185_68980299	ENSSSCG00000009522
SE	Heart	ENSSSCG00000009522_69025573_69025705_68982187_68982241_69044322_69044359	ENSSSCG00000009522
SE	Heart	ENSSSCG00000009522_69044322_69044359_69025573_69025705_69067103_69067182	ENSSSCG00000009522
SE	Heart	ENSSSCG00000009522_69204356_69204455_69160568_69160671_69222252_69222306	ENSSSCG00000009522
SE	Heart	ENSSSCG00000009522_69222252_69222306_69204356_69204455_69272047_69272188	ENSSSCG00000009522
SE	Heart	ENSSSCG00000009522_69272047_69272188_69222252_69222306_69284399_69284477	ENSSSCG00000009522
SE	Heart	ENSSSCG00000009516_68149957_68150051_68145464_68145528_68173039_68173167	ENSSSCG00000009516
SE	Heart	ENSSSCG00000009516_68259398_68259446_68255108_68255232_68279463_68279709	ENSSSCG00000009516
SE	Heart	ENSSSCG00000009516_68279463_68279709_68259398_68259446_68305708_68305831	ENSSSCG00000009516
SE	Heart	ENSSSCG00000009384_16398825_16398915_16377354_16377504_16438384_16438568	ENSSSCG00000009384
SE	Heart	ENSSSCG00000009384_16452118_16452334_16451033_16451144_16455083_16455210	ENSSSCG00000009384
SE	Heart	ENSSSCG00000009381_15868699_15869631_15861274_15866089_15873262_15873493	ENSSSCG00000009381
SE	Heart	ENSSSCG00000009381_15873262_15873493_15868699_15869631_15876325_15876394	ENSSSCG00000009381
SE	Heart	ENSSSCG00000022112_67766295_67766303_67764271_67765273_67767429_67767568	ENSSSCG00000022112
SE	Heart	ENSSSCG00000022112_67781621_67781657_67780637_67780784_67782327_67782441	ENSSSCG00000022112
SE	Heart	ENSSSCG00000022112_67797554_67797632_67795943_67796050_67798519_67798577	ENSSSCG00000022112
SE	Heart	ENSSSCG00000022112_67816607_67816651_67809427_67809543_67817205_67817342	ENSSSCG00000022112
SE	Heart	ENSSSCG00000022112_67817205_67817342_67816607_67816651_67819941_67819989	ENSSSCG00000022112
SE	Heart	ENSSSCG00000022112_67839326_67839368_67836171_67836350_67839698_67839810	ENSSSCG00000022112
SE	Heart	ENSSSCG00000035658_15705862_15705947_15704799_15704876_15706522_15706587	ENSSSCG00000035658
SE	Heart	ENSSSCG00000035658_15709102_15709168_15706522_15706587_15711287_15711422	ENSSSCG00000035658
SE	Heart	ENSSSCG00000035658_15724447_15724518_15721073_15721188_15726643_15726712	ENSSSCG00000035658
SE	Heart	ENSSSCG00000035658_15731864_15732482_15726643_15726712_15735291_15735413	ENSSSCG00000035658
SE	Heart	ENSSSCG00000009377_15676741_15676900_15668812_15670449_15688848_15689814	ENSSSCG00000009377
SE	Heart	ENSSSCG00000009373_15542023_15542193_15538622_15538760_15543446_15543605	ENSSSCG00000009373
SE	Heart	ENSSSCG00000009372_15468416_15468578_15466365_15466506_15469784_15470069	ENSSSCG00000009372
SE	Heart	ENSSSCG00000009511_67483821_67483878_67477432_67477541_67524507_67524738	ENSSSCG00000009511
SE	Heart	ENSSSCG00000009511_67524507_67524738_67483821_67483878_67565188_67565263	ENSSSCG00000009511
SE	Heart	ENSSSCG00000040697_14180070_14180136_14177730_14177799_14182982_14183637	ENSSSCG00000040697
SE	Heart	ENSSSCG00000009361_13227221_13227263_13224958_13225989_13232094_13232172	ENSSSCG00000009361
SE	Heart	ENSSSCG00000009361_13231632_13231716_13227221_13227263_13232094_13232172	ENSSSCG00000009361
SE	Heart	ENSSSCG00000009361_13237192_13237273_13233929_13234019_13240180_13240226	ENSSSCG00000009361
SE	Heart	ENSSSCG00000009361_13245496_13245631_13244228_13244377_13246207_13246420	ENSSSCG00000009361
SE	Heart	ENSSSCG00000026082_65256157_65256268_65230161_65230324_65266457_65266517	ENSSSCG00000026082
SE	Heart	ENSSSCG00000026082_65256157_65256268_65230161_65230324_65268643_65268718	ENSSSCG00000026082
SE	Heart	ENSSSCG00000026082_65266457_65266522_65256157_65256268_65268643_65268718	ENSSSCG00000026082
SE	Heart	ENSSSCG00000026082_65281606_65281759_65268643_65268718_65283053_65283235	ENSSSCG00000026082
SE	Heart	ENSSSCG00000009360_12787569_12787721_12780021_12780107_12791976_12792036	ENSSSCG00000009360
SE	Heart	ENSSSCG00000009360_12803136_12803250_12791976_12792036_12807398_12807491	ENSSSCG00000009360
SE	Heart	ENSSSCG00000009360_12803136_12803250_12791976_12792036_12811158_12811227	ENSSSCG00000009360
SE	Heart	ENSSSCG00000009360_12807398_12807491_12791976_12792036_12811158_12811227	ENSSSCG00000009360
SE	Heart	ENSSSCG00000009360_12807398_12807491_12803136_12803250_12811158_12811227	ENSSSCG00000009360
SE	Heart	ENSSSCG00000009501_65154245_65154296_65152557_65152636_65154871_65155001	ENSSSCG00000009501
SE	Heart	ENSSSCG00000009501_65190601_65190726_65187992_65188154_65193465_65193550	ENSSSCG00000009501
SE	Heart	ENSSSCG00000009501_65202627_65202841_65201434_65201676_65203194_65203292	ENSSSCG00000009501
SE	Heart	ENSSSCG00000022099_38108914_38109203_38108324_38108501_38109803_38113166	ENSSSCG00000022099
SE	Heart	ENSSSCG00000033919_11833393_11833467_11816609_11820969_11838543_11838657	ENSSSCG00000033919
SE	Heart	ENSSSCG00000026996_64136202_64136313_64135201_64135302_64137386_64137506	ENSSSCG00000026996
SE	Heart	ENSSSCG00000026996_64207620_64207761_64206320_64206358_64208942_64209152	ENSSSCG00000026996
SE	Heart	ENSSSCG00000026996_64208942_64209152_64207620_64207761_64212210_64212307	ENSSSCG00000026996
SE	Heart	ENSSSCG00000026996_64261141_64261366_64244525_64244615_64267139_64267260	ENSSSCG00000026996
SE	Heart	ENSSSCG00000026996_64267139_64267260_64261141_64261366_64309198_64309272	ENSSSCG00000026996
SE	Heart	ENSSSCG00000026996_64267805_64267916_64267139_64267260_64309198_64309391	ENSSSCG00000026996
SE	Heart	ENSSSCG00000009531_71078842_71079048_71077727_71078179_71080079_71080131	ENSSSCG00000009531
SE	Heart	ENSSSCG00000009531_71080916_71081147_71080079_71080131_71081647_71081721	ENSSSCG00000009531
SE	Heart	ENSSSCG00000009528_70956348_70956444_70949796_70949925_70958289_70958394	ENSSSCG00000009528
SE	Heart	ENSSSCG00000009528_70974547_70974696_70973360_70973460_70976773_70976889	ENSSSCG00000009528
SE	Heart	ENSSSCG00000009528_70984963_70985064_70984606_70984723_70985897_70985994	ENSSSCG00000009528
SE	Heart	ENSSSCG00000009528_70990360_70990399_70988452_70988531_70995655_70995807	ENSSSCG00000009528
SE	Heart	ENSSSCG00000009492_63732197_63732398_63723001_63723160_63740097_63740278	ENSSSCG00000009492
SE	Heart	ENSSSCG00000009492_63732197_63732398_63723001_63723160_63740422_63740472	ENSSSCG00000009492
SE	Heart	ENSSSCG00000009492_63740097_63740278_63723001_63723160_63740422_63740472	ENSSSCG00000009492
SE	Heart	ENSSSCG00000009492_63740097_63740278_63732197_63732398_63740422_63740472	ENSSSCG00000009492
SE	Heart	ENSSSCG00000009492_63740422_63740472_63732197_63732398_63744059_63744217	ENSSSCG00000009492
SE	Heart	ENSSSCG00000009491_63702747_63702791_63701550_63701716_63704790_63704850	ENSSSCG00000009491
SE	Heart	ENSSSCG00000009491_63708466_63708609_63706044_63706143_63711053_63711144	ENSSSCG00000009491
SE	Heart	ENSSSCG00000009491_63713086_63713155_63711053_63711144_63714397_63714464	ENSSSCG00000009491
SE	Heart	ENSSSCG00000009489_63461500_63461644_63442066_63442197_63536447_63536584	ENSSSCG00000009489
SE	Heart	ENSSSCG00000009464_47571128_47571287_47567122_47567281_47574705_47574915	ENSSSCG00000009464
SE	Heart	ENSSSCG00000009464_47587242_47587266_47577795_47577956_47592254_47592419	ENSSSCG00000009464
SE	Heart	ENSSSCG00000009464_47587242_47587266_47577795_47577956_47594176_47594403	ENSSSCG00000009464
SE	Heart	ENSSSCG00000009464_47592254_47592416_47577795_47577956_47594176_47594403	ENSSSCG00000009464
SE	Heart	ENSSSCG00000009464_47592254_47592419_47577795_47577956_47594176_47594403	ENSSSCG00000009464
SE	Heart	ENSSSCG00000009464_47592254_47592419_47587242_47587266_47594176_47594403	ENSSSCG00000009464
SE	Heart	ENSSSCG00000009464_47621689_47621794_47614182_47614315_47625916_47626006	ENSSSCG00000009464
SE	Heart	ENSSSCG00000009464_47625916_47626006_47621689_47621794_47628249_47628837	ENSSSCG00000009464
SE	Heart	ENSSSCG00000025130_46069179_46069242_46008815_46012737_46117912_46118048	ENSSSCG00000025130
SE	Heart	ENSSSCG00000009460_45048975_45049098_45046517_45048323_45049794_45049953	ENSSSCG00000009460
SE	Heart	ENSSSCG00000017947_52577271_52577336_52577109_52577182_52577444_52577579	ENSSSCG00000017947
SE	Heart	ENSSSCG00000017947_52578340_52578470_52577943_52578088_52578565_52578691	ENSSSCG00000017947
SE	Heart	ENSSSCG00000017947_52580820_52580893_52580644_52580717_52580984_52581057	ENSSSCG00000017947
SE	Heart	ENSSSCG00000040073_45012317_45012463_45001450_45003185_45018716_45018862	ENSSSCG00000040073
SE	Heart	ENSSSCG00000023738_21765630_21765729_21759179_21761067_21766754_21766882	ENSSSCG00000023738
SE	Heart	ENSSSCG00000023738_21779186_21779275_21778940_21779075_21782008_21782129	ENSSSCG00000023738
SE	Heart	ENSSSCG00000023738_21795636_21795728_21793590_21793730_21797313_21797440	ENSSSCG00000023738
SE	Heart	ENSSSCG00000023738_21802283_21802364_21797897_21797941_21804833_21804959	ENSSSCG00000023738
SE	Heart	ENSSSCG00000023738_21813598_21813745_21810704_21810766_21826586_21826832	ENSSSCG00000023738
SE	Heart	ENSSSCG00000060529_25548167_25548240_25545250_25545420_25563086_25563193	ENSSSCG00000060529
SE	Heart	ENSSSCG00000060529_25570356_25570452_25563086_25563193_25571872_25571899	ENSSSCG00000060529
SE	Heart	ENSSSCG00000060529_25570356_25570452_25563086_25563193_25573446_25573566	ENSSSCG00000060529
SE	Heart	ENSSSCG00000060529_25571872_25571899_25570356_25570452_25573446_25573566	ENSSSCG00000060529
SE	Heart	ENSSSCG00000060529_25573446_25573566_25563086_25563193_25578331_25578485	ENSSSCG00000060529
SE	Heart	ENSSSCG00000060529_25573446_25573566_25571872_25571899_25578331_25578485	ENSSSCG00000060529
SE	Heart	ENSSSCG00000009408_20728110_20728215_20719431_20719541_20731020_20731093	ENSSSCG00000009408
SE	Heart	ENSSSCG00000009408_20731020_20731093_20719431_20719541_20732204_20732258	ENSSSCG00000009408
SE	Heart	ENSSSCG00000037572_24156581_24156655_24146914_24146998_24175920_24176014	ENSSSCG00000037572
SE	Heart	ENSSSCG00000038251_24030436_24030507_24011691_24011759_24053521_24053595	ENSSSCG00000038251
SE	Heart	ENSSSCG00000038251_24037689_24037766_24030436_24030507_24053521_24053595	ENSSSCG00000038251
SE	Heart	ENSSSCG00000038251_24053521_24053595_24030436_24030507_24086913_24087040	ENSSSCG00000038251
SE	Heart	ENSSSCG00000038251_24057028_24057080_24053521_24053595_24086913_24087040	ENSSSCG00000038251
SE	Heart	ENSSSCG00000021818_23600028_23600175_23565531_23565675_23648869_23649013	ENSSSCG00000021818
SE	Heart	ENSSSCG00000021818_23716989_23717223_23711299_23711506_23731164_23731377	ENSSSCG00000021818
SE	Heart	ENSSSCG00000009426_23170527_23170637_23169654_23169740_23179121_23179520	ENSSSCG00000009426
SE	Heart	ENSSSCG00000009420_22273965_22274042_22272809_22272872_22284602_22284695	ENSSSCG00000009420
SE	Heart	ENSSSCG00000009419_22250274_22250409_22249416_22249581_22255421_22255527	ENSSSCG00000009419
SE	Heart	ENSSSCG00000009419_22258772_22258874_22255421_22255527_22259827_22259960	ENSSSCG00000009419
SE	Heart	ENSSSCG00000034156_22004761_22004905_21987412_21987956_22017119_22017219	ENSSSCG00000034156
SE	Heart	ENSSSCG00000034156_22116587_22116732_22059331_22059413_22128719_22128793	ENSSSCG00000034156
SE	Heart	ENSSSCG00000034156_22118186_22118205_22116587_22116732_22128719_22128793	ENSSSCG00000034156
SE	Heart	ENSSSCG00000040929_21929691_21929765_21929220_21929413_21930270_21930461	ENSSSCG00000040929
SE	Heart	ENSSSCG00000040929_21930270_21930461_21929691_21929765_21930847_21930953	ENSSSCG00000040929
SE	Heart	ENSSSCG00000040929_21930847_21930953_21930270_21930461_21931665_21931782	ENSSSCG00000040929
SE	Heart	ENSSSCG00000062876_21855167_21855306_21853078_21853159_21856561_21856686	ENSSSCG00000062876
SE	Heart	ENSSSCG00000062876_21855167_21855306_21853078_21853159_21857827_21857923	ENSSSCG00000062876
SE	Heart	ENSSSCG00000062876_21856561_21856686_21853078_21853159_21857827_21857923	ENSSSCG00000062876
SE	Heart	ENSSSCG00000062876_21856561_21856686_21855167_21855306_21857827_21857923	ENSSSCG00000062876
SE	Heart	ENSSSCG00000062876_21857827_21857923_21856561_21856686_21860006_21860092	ENSSSCG00000062876
SE	Heart	ENSSSCG00000062876_21860006_21860092_21857827_21857923_21860832_21860927	ENSSSCG00000062876
SE	Heart	ENSSSCG00000039338_25916374_25916445_25914096_25914166_25919167_25919221	ENSSSCG00000039338
SE	Heart	ENSSSCG00000031627_25749778_25749942_25731389_25735580_25755741_25755935	ENSSSCG00000031627
SE	Heart	ENSSSCG00000029837_25122740_25122908_25107288_25107399_25130959_25131124	ENSSSCG00000029837
SE	Heart	ENSSSCG00000029837_25182028_25182142_25178810_25178971_25196949_25197118	ENSSSCG00000029837
SE	Heart	ENSSSCG00000029837_25224352_25224424_25216544_25216651_25240377_25240454	ENSSSCG00000029837
SE	Heart	ENSSSCG00000029837_25318204_25318269_25317026_25317137_25318968_25319094	ENSSSCG00000029837
SE	Heart	ENSSSCG00000009431_24792311_24792442_24784457_24785854_24794127_24794236	ENSSSCG00000009431
SE	Heart	ENSSSCG00000009431_24798942_24799035_24795409_24795528_24801088_24801194	ENSSSCG00000009431
SE	Heart	ENSSSCG00000009431_24810064_24810172_24808157_24808271_24816112_24816209	ENSSSCG00000009431
SE	Heart	ENSSSCG00000009431_24822334_24822460_24817994_24818112_24826727_24826850	ENSSSCG00000009431
SE	Heart	ENSSSCG00000009431_24838258_24838344_24830804_24830904_24847042_24847127	ENSSSCG00000009431
SE	Heart	ENSSSCG00000009431_24850052_24850192_24847042_24847127_24850311_24850420	ENSSSCG00000009431
SE	Heart	ENSSSCG00000009431_24884666_24884747_24863229_24863334_24890947_24891058	ENSSSCG00000009431
SE	Heart	ENSSSCG00000009430_24714991_24715075_24714136_24714183_24718158_24718314	ENSSSCG00000009430
SE	Heart	ENSSSCG00000009473_49194560_49194800_49194122_49194221_49196507_49196573	ENSSSCG00000009473
SE	Heart	ENSSSCG00000009473_49242750_49242906_49218631_49220275_49245621_49245744	ENSSSCG00000009473
SE	Heart	ENSSSCG00000009473_49245621_49245744_49242750_49242906_49249527_49249660	ENSSSCG00000009473
SE	Heart	ENSSSCG00000009473_49250534_49250759_49249527_49249660_49260972_49261113	ENSSSCG00000009473
SE	Heart	ENSSSCG00000009473_49253350_49253425_49250534_49250759_49260972_49261113	ENSSSCG00000009473
SE	Heart	ENSSSCG00000009473_49336608_49336726_49329785_49329990_49344479_49344561	ENSSSCG00000009473
SE	Heart	ENSSSCG00000009473_49353311_49353419_49345716_49345836_49362300_49362402	ENSSSCG00000009473
SE	Heart	ENSSSCG00000046466_20278170_20278318_20276698_20276845_20279192_20279777	ENSSSCG00000046466
SE	Heart	ENSSSCG00000009472_49141096_49141268_49131664_49134192_49142292_49142415	ENSSSCG00000009472
SE	Heart	ENSSSCG00000009472_49142292_49142415_49131664_49134192_49145379_49145731	ENSSSCG00000009472
SE	Heart	ENSSSCG00000009472_49145379_49145731_49142292_49142415_49150672_49150711	ENSSSCG00000009472
SE	Heart	ENSSSCG00000009472_49145523_49145731_49142292_49142415_49150672_49151009	ENSSSCG00000009472
SE	Heart	ENSSSCG00000016554_18337014_18337116_18335297_18335374_18337371_18337442	ENSSSCG00000016554
SE	Heart	ENSSSCG00000009457_43952889_43953051_43811983_43812135_44004198_44004314	ENSSSCG00000009457
SE	Heart	ENSSSCG00000009553_78227959_78228067_78226045_78226113_78231979_78232252	ENSSSCG00000009553
SE	Heart	ENSSSCG00000009551_77454069_77454156_77427367_77427740_77475171_77475256	ENSSSCG00000009551
SE	Heart	ENSSSCG00000009551_77478442_77478573_77475171_77475256_77484688_77484890	ENSSSCG00000009551
SE	Heart	ENSSSCG00000009551_77478442_77478573_77475171_77475256_77489151_77489240	ENSSSCG00000009551
SE	Heart	ENSSSCG00000009551_77484688_77484890_77475171_77475256_77489151_77489240	ENSSSCG00000009551
SE	Heart	ENSSSCG00000009551_77484688_77484890_77478442_77478573_77489151_77489240	ENSSSCG00000009551
SE	Heart	ENSSSCG00000009551_77489151_77489240_77475171_77475256_77498615_77498710	ENSSSCG00000009551
SE	Heart	ENSSSCG00000009551_77489151_77489240_77484688_77484890_77498615_77498710	ENSSSCG00000009551
SE	Heart	ENSSSCG00000009551_77503484_77503607_77498941_77499037_77506161_77506300	ENSSSCG00000009551
SE	Heart	ENSSSCG00000009551_77507659_77507806_77506913_77506973_77510172_77510259	ENSSSCG00000009551
SE	Heart	ENSSSCG00000009551_77517427_77517517_77515589_77515683_77520110_77520287	ENSSSCG00000009551
SE	Heart	ENSSSCG00000009551_77517427_77517517_77515589_77515683_77527403_77527503	ENSSSCG00000009551
SE	Heart	ENSSSCG00000009551_77520110_77520287_77517427_77517517_77527403_77527503	ENSSSCG00000009551
SE	Heart	ENSSSCG00000031757_77264601_77264652_77261291_77261409_77264995_77265272	ENSSSCG00000031757
SE	Heart	ENSSSCG00000009545_77135641_77135701_77134835_77135037_77137485_77137542	ENSSSCG00000009545
SE	Heart	ENSSSCG00000009545_77147360_77147483_77145959_77146103_77147718_77147900	ENSSSCG00000009545
SE	Heart	ENSSSCG00000044700_76906953_76906995_76904918_76905003_76908898_76908952	ENSSSCG00000044700
SE	Heart	ENSSSCG00000037561_78373311_78373415_78367836_78367910_78377799_78377981	ENSSSCG00000037561
SE	Heart	ENSSSCG00000009561_78781152_78781251_78780245_78780403_78782111_78782168	ENSSSCG00000009561
SE	Heart	ENSSSCG00000009561_78784529_78784658_78783290_78783404_78784983_78785116	ENSSSCG00000009561
SE	Heart	ENSSSCG00000009563_78712537_78712741_78711162_78711242_78715313_78715823	ENSSSCG00000009563
SE	Heart	ENSSSCG00000009563_78715313_78715823_78711162_78711242_78717753_78717933	ENSSSCG00000009563
SE	Heart	ENSSSCG00000009563_78721323_78721422_78720985_78721177_78722347_78722476	ENSSSCG00000009563
SE	Heart	ENSSSCG00000024103_78664911_78665039_78663224_78663357_78665679_78665820	ENSSSCG00000024103
SE	Heart	ENSSSCG00000024103_78667657_78667783_78665679_78665820_78673496_78673661	ENSSSCG00000024103
SE	Heart	ENSSSCG00000024103_78673496_78673661_78667657_78667783_78677606_78678165	ENSSSCG00000024103
SE	Heart	ENSSSCG00000009555_78609787_78609906_78600793_78600875_78611896_78612113	ENSSSCG00000009555
SE	Heart	ENSSSCG00000009555_78615290_78615416_78614671_78614856_78616206_78616273	ENSSSCG00000009555
SE	Heart	ENSSSCG00000009565_78859109_78859232_78858567_78858689_78862619_78862742	ENSSSCG00000009565
SE	Heart	ENSSSCG00000009565_78863356_78863479_78862619_78862742_78868750_78868813	ENSSSCG00000009565
SE	Heart	ENSSSCG00000009565_78880566_78880733_78870318_78870343_78880999_78881108	ENSSSCG00000009565
SE	Heart	ENSSSCG00000016721_48721517_48721573_48719619_48719732_48725511_48725624	ENSSSCG00000016721
SE	Heart	ENSSSCG00000035442_71568832_71568928_71566278_71566363_71569366_71569455	ENSSSCG00000035442
SE	Heart	ENSSSCG00000035442_71577379_71577527_71570614_71570705_71589339_71589453	ENSSSCG00000035442
SE	Heart	ENSSSCG00000016781_3709080_3709273_3701130_3701245_3711873_3712386	ENSSSCG00000016781
SE	Heart	ENSSSCG00000016781_3819874_3819986_3817543_3817636_3822188_3822379	ENSSSCG00000016781
SE	Heart	ENSSSCG00000035676_71253681_71253791_71250230_71251171_71254367_71254496	ENSSSCG00000035676
SE	Heart	ENSSSCG00000035676_71255237_71255339_71254712_71254824_71257299_71257501	ENSSSCG00000035676
SE	Heart	ENSSSCG00000055161_79402126_79402211_79401697_79401825_79402526_79402674	ENSSSCG00000055161
SE	Heart	ENSSSCG00000055161_79419406_79419442_79419039_79419102_79419543_79419759	ENSSSCG00000055161
SE	Heart	ENSSSCG00000039763_72173237_72173395_72170884_72170967_72191515_72191749	ENSSSCG00000039763
SE	Heart	ENSSSCG00000039763_72198243_72198386_72194087_72194195_72201137_72201229	ENSSSCG00000039763
SE	Heart	ENSSSCG00000017091_71932989_71934430_71932134_71932923_71947632_71947804	ENSSSCG00000017091
SE	Heart	ENSSSCG00000017091_71934676_71934818_71932989_71934430_71947632_71947804	ENSSSCG00000017091
SE	Heart	ENSSSCG00000017091_71935406_71935430_71934676_71934818_71947632_71947804	ENSSSCG00000017091
SE	Heart	ENSSSCG00000017091_71947632_71947804_71926132_71926396_71948948_71949083	ENSSSCG00000017091
SE	Heart	ENSSSCG00000017091_71947632_71947804_71932733_71932923_71948948_71949083	ENSSSCG00000017091
SE	Heart	ENSSSCG00000017091_71947632_71947804_71932989_71934430_71948948_71949083	ENSSSCG00000017091
SE	Heart	ENSSSCG00000017091_71952209_71952290_71950451_71950537_71955563_71955755	ENSSSCG00000017091
SE	Heart	ENSSSCG00000017091_71967963_71968029_71965574_71965664_71968196_71968328	ENSSSCG00000017091
SE	Heart	ENSSSCG00000017091_71977602_71977790_71977312_71977403_71979197_71979966	ENSSSCG00000017091
SE	Heart	ENSSSCG00000017202_5632945_5633083_5632364_5632475_5633203_5633357	ENSSSCG00000017202
SE	Heart	ENSSSCG00000017069_68402751_68402957_68402193_68402300_68403070_68403194	ENSSSCG00000017069
SE	Heart	ENSSSCG00000017066_68289367_68289580_68288181_68288347_68290568_68290654	ENSSSCG00000017066
SE	Heart	ENSSSCG00000017065_68241325_68241395_68228633_68234779_68243725_68243803	ENSSSCG00000017065
SE	Heart	ENSSSCG00000017065_68241325_68241395_68228633_68234779_68250474_68250610	ENSSSCG00000017065
SE	Heart	ENSSSCG00000017065_68241325_68241395_68228633_68234779_68277437_68277480	ENSSSCG00000017065
SE	Heart	ENSSSCG00000017065_68243725_68243803_68241325_68241395_68250474_68250610	ENSSSCG00000017065
SE	Heart	ENSSSCG00000017065_68245561_68245627_68243725_68243803_68250474_68250610	ENSSSCG00000017065
SE	Heart	ENSSSCG00000017065_68250474_68250610_68228633_68234779_68277437_68277480	ENSSSCG00000017065
SE	Heart	ENSSSCG00000017065_68250474_68250610_68241325_68241395_68277437_68277480	ENSSSCG00000017065
SE	Heart	ENSSSCG00000017065_68277437_68277480_68250474_68250610_68279006_68279417	ENSSSCG00000017065
SE	Heart	ENSSSCG00000020686_79841040_79841154_79834043_79838749_79842664_79842795	ENSSSCG00000020686
SE	Heart	ENSSSCG00000020686_79848477_79848602_79847059_79847228_79849525_79849674	ENSSSCG00000020686
SE	Heart	ENSSSCG00000020686_79850895_79851060_79849525_79849674_79851247_79851391	ENSSSCG00000020686
SE	Heart	ENSSSCG00000020686_79850895_79851060_79849525_79849674_79852104_79852266	ENSSSCG00000020686
SE	Heart	ENSSSCG00000020686_79851247_79851391_79849525_79849674_79852104_79852266	ENSSSCG00000020686
SE	Heart	ENSSSCG00000020686_79851247_79851391_79850895_79851060_79852104_79852266	ENSSSCG00000020686
SE	Heart	ENSSSCG00000020686_79852104_79852266_79849525_79849674_79856030_79856117	ENSSSCG00000020686
SE	Heart	ENSSSCG00000017042_64189805_64189922_64185726_64185858_64195118_64195217	ENSSSCG00000017042
SE	Heart	ENSSSCG00000017042_64200717_64200809_64200223_64200309_64201583_64201782	ENSSSCG00000017042
SE	Heart	ENSSSCG00000040528_63468577_63468632_63458353_63458981_63471016_63471165	ENSSSCG00000040528
SE	Heart	ENSSSCG00000040528_63468577_63468632_63458353_63458981_63476796_63476833	ENSSSCG00000040528
SE	Heart	ENSSSCG00000040528_63471016_63471165_63457837_63458981_63476796_63476833	ENSSSCG00000040528
SE	Heart	ENSSSCG00000040528_63471016_63471165_63468577_63468632_63476796_63476833	ENSSSCG00000040528
SE	Heart	ENSSSCG00000040528_63476796_63476833_63471016_63471165_63481609_63481722	ENSSSCG00000040528
SE	Heart	ENSSSCG00000040528_63483151_63483212_63481609_63481722_63513703_63514064	ENSSSCG00000040528
SE	Heart	ENSSSCG00000039607_79726294_79726514_79716711_79717393_79728699_79728890	ENSSSCG00000039607
SE	Heart	ENSSSCG00000035118_79474851_79474984_79474445_79474660_79476189_79476250	ENSSSCG00000035118
SE	Heart	ENSSSCG00000035993_63180411_63180620_63167183_63167229_63182437_63182690	ENSSSCG00000035993
SE	Heart	ENSSSCG00000022569_69483056_69483296_69479733_69479918_69650835_69650973	ENSSSCG00000022569
SE	Heart	ENSSSCG00000017073_69155629_69155682_69151408_69151481_69158037_69159385	ENSSSCG00000017073
SE	Heart	ENSSSCG00000017099_74274034_74274120_74271899_74273367_74276277_74276452	ENSSSCG00000017099
SE	Heart	ENSSSCG00000017100_74248052_74248181_74245227_74246887_74248827_74249013	ENSSSCG00000017100
SE	Heart	ENSSSCG00000017100_74256678_74256767_74254729_74254910_74257921_74258075	ENSSSCG00000017100
SE	Heart	ENSSSCG00000017100_74266422_74266562_74261286_74261662_74268517_74268681	ENSSSCG00000017100
SE	Heart	ENSSSCG00000017100_74269667_74269830_74268517_74268681_74270743_74270783	ENSSSCG00000017100
SE	Heart	ENSSSCG00000033176_68703028_68703127_68699989_68701172_68705321_68705444	ENSSSCG00000033176
SE	Heart	ENSSSCG00000033176_68705321_68705444_68703028_68703127_68709539_68709742	ENSSSCG00000033176
SE	Heart	ENSSSCG00000017058_66117664_66117737_66114929_66115170_66119980_66121086	ENSSSCG00000017058
SE	Heart	ENSSSCG00000034302_79374336_79374483_79371038_79371161_79375552_79375607	ENSSSCG00000034302
SE	Heart	ENSSSCG00000034302_79375552_79375607_79374336_79374483_79376950_79377081	ENSSSCG00000034302
SE	Heart	ENSSSCG00000034302_79391768_79391783_79391200_79391379_79394228_79394362	ENSSSCG00000034302
SE	Heart	ENSSSCG00000017308_16822209_16822285_16810909_16811056_16826884_16827032	ENSSSCG00000017308
SE	Heart	ENSSSCG00000017308_16826884_16827032_16822209_16822285_16829136_16829262	ENSSSCG00000017308
SE	Heart	ENSSSCG00000017308_16829136_16829262_16822209_16822285_16838067_16838165	ENSSSCG00000017308
SE	Heart	ENSSSCG00000017308_16860409_16860618_16858905_16859058_16864074_16864192	ENSSSCG00000017308
SE	Heart	ENSSSCG00000017308_16864074_16864192_16860409_16860618_16868606_16868735	ENSSSCG00000017308
SE	Heart	ENSSSCG00000017308_16876267_16876342_16868606_16868735_16877694_16877851	ENSSSCG00000017308
SE	Heart	ENSSSCG00000017054_65933397_65933472_65932329_65932483_65935682_65935830	ENSSSCG00000017054
SE	Heart	ENSSSCG00000017054_65970770_65970848_65969197_65969299_65977936_65978026	ENSSSCG00000017054
SE	Heart	ENSSSCG00000017052_65756657_65756738_65754276_65754353_65763591_65763784	ENSSSCG00000017052
SE	Heart	ENSSSCG00000017052_65772853_65772940_65769557_65769629_65773124_65773291	ENSSSCG00000017052
SE	Heart	ENSSSCG00000017052_65779380_65779558_65776217_65776357_65782570_65782653	ENSSSCG00000017052
SE	Heart	ENSSSCG00000017106_75522008_75522111_75518615_75518699_75524143_75524758	ENSSSCG00000017106
SE	Heart	ENSSSCG00000017106_75523683_75523759_75522008_75522111_75524143_75524758	ENSSSCG00000017106
SE	Heart	ENSSSCG00000016794_5996043_5996126_5992609_5992718_5996549_5996618	ENSSSCG00000016794
SE	Heart	ENSSSCG00000039609_196564_196694_149430_149995_216538_216679	ENSSSCG00000039609
SE	Heart	ENSSSCG00000022306_45555_45679_43782_43937_52988_53164	ENSSSCG00000022306
SE	Heart	ENSSSCG00000022306_47844_48006_45555_45679_52988_53164	ENSSSCG00000022306
SE	Heart	ENSSSCG00000032942_253974_254017_250871_252099_309062_309159	ENSSSCG00000032942
SE	Heart	ENSSSCG00000007153_32071469_32071577_32064062_32064177_32075366_32075445	ENSSSCG00000007153
SE	Heart	ENSSSCG00000007153_32124032_32124126_32121454_32121507_32126864_32127002	ENSSSCG00000007153
SE	Heart	ENSSSCG00000007153_32140017_32140208_32137315_32137535_32142635_32142774	ENSSSCG00000007153
SE	Heart	ENSSSCG00000007153_32154933_32155088_32152252_32152337_32156794_32156978	ENSSSCG00000007153
SE	Heart	ENSSSCG00000007153_32157714_32157958_32156794_32156978_32159404_32159495	ENSSSCG00000007153
SE	Heart	ENSSSCG00000007153_32176784_32176913_32174687_32174893_32184530_32184644	ENSSSCG00000007153
SE	Heart	ENSSSCG00000016949_44177546_44177680_44171175_44171220_44179175_44179374	ENSSSCG00000016949
SE	Heart	ENSSSCG00000007465_51269626_51269740_51268156_51268281_51280112_51280247	ENSSSCG00000007465
SE	Heart	ENSSSCG00000016971_47942994_47943120_47942097_47942210_47957475_47957589	ENSSSCG00000016971
SE	Heart	ENSSSCG00000016971_47963221_47963286_47957475_47957589_47970175_47970275	ENSSSCG00000016971
SE	Heart	ENSSSCG00000016971_47986727_47986842_47985161_47985318_47989418_47989504	ENSSSCG00000016971
SE	Heart	ENSSSCG00000016970_47751008_47751059_47742119_47742145_47757460_47757571	ENSSSCG00000016970
SE	Heart	ENSSSCG00000016970_47758926_47759019_47756390_47757571_47760674_47760830	ENSSSCG00000016970
SE	Heart	ENSSSCG00000016970_47760674_47760830_47758926_47759019_47763651_47763771	ENSSSCG00000016970
SE	Heart	ENSSSCG00000016970_47760973_47761174_47760674_47760830_47763651_47763771	ENSSSCG00000016970
SE	Heart	ENSSSCG00000016970_47766663_47766735_47763651_47763771_47777237_47777327	ENSSSCG00000016970
SE	Heart	ENSSSCG00000016960_47522392_47522542_47520770_47520917_47525646_47525767	ENSSSCG00000016960
SE	Heart	ENSSSCG00000037053_47486776_47486922_47480556_47482071_47487300_47487359	ENSSSCG00000037053
SE	Heart	ENSSSCG00000037053_47486776_47486922_47480556_47482071_47496890_47496983	ENSSSCG00000037053
SE	Heart	ENSSSCG00000037053_47487300_47487359_47480556_47482071_47496890_47496983	ENSSSCG00000037053
SE	Heart	ENSSSCG00000037053_47487300_47487359_47486776_47486922_47496890_47496983	ENSSSCG00000037053
SE	Heart	ENSSSCG00000037053_47496890_47496983_47487300_47487359_47499450_47499692	ENSSSCG00000037053
SE	Heart	ENSSSCG00000016961_47419004_47419072_47417799_47417833_47419988_47420057	ENSSSCG00000016961
SE	Heart	ENSSSCG00000016961_47423319_47423430_47419988_47420057_47424277_47424396	ENSSSCG00000016961
SE	Heart	ENSSSCG00000016961_47424277_47424396_47419988_47420057_47425596_47425696	ENSSSCG00000016961
SE	Heart	ENSSSCG00000016961_47425596_47425696_47419988_47420057_47429049_47429129	ENSSSCG00000016961
SE	Heart	ENSSSCG00000037463_47393682_47393827_47386322_47386549_47401467_47401531	ENSSSCG00000037463
SE	Heart	ENSSSCG00000037463_47401467_47401531_47386322_47386549_47403668_47403853	ENSSSCG00000037463
SE	Heart	ENSSSCG00000037463_47403668_47403853_47401467_47401531_47404360_47405904	ENSSSCG00000037463
SE	Heart	ENSSSCG00000029326_47339263_47339440_47338999_47339170_47341365_47341548	ENSSSCG00000029326
SE	Heart	ENSSSCG00000016778_44226106_44226179_44225717_44225903_44259998_44260258	ENSSSCG00000016778
SE	Heart	ENSSSCG00000016778_44257390_44257505_44225676_44225903_44259998_44260258	ENSSSCG00000016778
SE	Heart	ENSSSCG00000016778_44323625_44323754_44322349_44322486_44331913_44332048	ENSSSCG00000016778
SE	Heart	ENSSSCG00000016945_44092927_44093117_44091905_44092096_44097580_44097662	ENSSSCG00000016945
SE	Heart	ENSSSCG00000016945_44095862_44096044_44092927_44093117_44097580_44097662	ENSSSCG00000016945
SE	Heart	ENSSSCG00000016946_44051614_44051713_44051152_44051279_44051816_44051899	ENSSSCG00000016946
SE	Heart	ENSSSCG00000016942_43355843_43355940_43346321_43346740_43363424_43363537	ENSSSCG00000016942
SE	Heart	ENSSSCG00000041202_43305672_43305745_43297006_43303327_43318936_43319080	ENSSSCG00000041202
SE	Heart	ENSSSCG00000016941_42889462_42889688_42748334_42749291_42904673_42904799	ENSSSCG00000016941
SE	Heart	ENSSSCG00000016941_42904673_42904799_42889462_42889688_42950913_42953280	ENSSSCG00000016941
SE	Heart	ENSSSCG00000037608_41293601_41293833_41292968_41293103_41294654_41295677	ENSSSCG00000037608
SE	Heart	ENSSSCG00000016845_22530007_22530137_22528168_22528282_22534284_22534439	ENSSSCG00000016845
SE	Heart	ENSSSCG00000016845_22539532_22539724_22538240_22538379_22543245_22543376	ENSSSCG00000016845
SE	Heart	ENSSSCG00000016845_22578925_22578996_22576298_22576391_22589552_22589685	ENSSSCG00000016845
SE	Heart	ENSSSCG00000016843_22422601_22422706_22416918_22417044_22422941_22423137	ENSSSCG00000016843
SE	Heart	ENSSSCG00000016843_22422601_22422751_22416714_22417044_22422941_22423137	ENSSSCG00000016843
SE	Heart	ENSSSCG00000016843_22434118_22434285_22431329_22431462_22435908_22436679	ENSSSCG00000016843
SE	Heart	ENSSSCG00000016843_22434178_22434285_22431329_22431462_22435908_22436679	ENSSSCG00000016843
SE	Heart	ENSSSCG00000016938_41162116_41162320_41160287_41160360_41174349_41174482	ENSSSCG00000016938
SE	Heart	ENSSSCG00000016938_41216081_41216198_41213931_41213993_41223233_41223347	ENSSSCG00000016938
SE	Heart	ENSSSCG00000016938_41228698_41228814_41223233_41223347_41238916_41238993	ENSSSCG00000016938
SE	Heart	ENSSSCG00000016938_41323309_41323394_41313357_41313453_41334003_41335360	ENSSSCG00000016938
SE	Heart	ENSSSCG00000016842_22274477_22276103_22267751_22268378_22289731_22289914	ENSSSCG00000016842
SE	Heart	ENSSSCG00000016842_22315548_22315638_22312691_22312835_22318005_22318220	ENSSSCG00000016842
SE	Heart	ENSSSCG00000016842_22355594_22355741_22352553_22352754_22358108_22358383	ENSSSCG00000016842
SE	Heart	ENSSSCG00000031990_41109201_41109288_41106828_41106890_41110593_41110667	ENSSSCG00000031990
SE	Heart	ENSSSCG00000032726_44590758_44593590_44588093_44588227_44593872_44593988	ENSSSCG00000032726
SE	Heart	ENSSSCG00000023818_48524847_48524880_48522043_48522159_48525067_48525146	ENSSSCG00000023818
SE	Heart	ENSSSCG00000023818_48533151_48533193_48529397_48529512_48583117_48583176	ENSSSCG00000023818
SE	Heart	ENSSSCG00000023818_48585312_48585383_48582865_48583176_48597532_48597610	ENSSSCG00000023818
SE	Heart	ENSSSCG00000016851_24062076_24062218_24058711_24058797_24067595_24067768	ENSSSCG00000016851
SE	Heart	ENSSSCG00000016851_24067595_24067768_24058711_24058797_24074129_24074301	ENSSSCG00000016851
SE	Heart	ENSSSCG00000016850_23745608_23745763_23735575_23735739_23767689_23767786	ENSSSCG00000016850
SE	Heart	ENSSSCG00000016865_26720345_26720521_26716080_26716256_26720907_26721131	ENSSSCG00000016865
SE	Heart	ENSSSCG00000017788_45764063_45764132_45763613_45763875_45764340_45764382	ENSSSCG00000017788
SE	Heart	ENSSSCG00000017788_45766475_45766676_45766206_45766335_45766788_45766916	ENSSSCG00000017788
SE	Heart	ENSSSCG00000010882_19098553_19098759_19074730_19075159_19104357_19104388	ENSSSCG00000010882
SE	Heart	ENSSSCG00000040855_26686049_26686156_26681715_26681834_26688762_26688906	ENSSSCG00000040855
SE	Heart	ENSSSCG00000040855_26688762_26688906_26686049_26686156_26691586_26691701	ENSSSCG00000040855
SE	Heart	ENSSSCG00000040855_26691586_26691701_26688762_26688906_26698116_26701443	ENSSSCG00000040855
SE	Heart	ENSSSCG00000016929_39073924_39074058_38897015_38897245_39292528_39292594	ENSSSCG00000016929
SE	Heart	ENSSSCG00000016912_34633973_34634254_34613686_34613744_34639514_34639666	ENSSSCG00000016912
SE	Heart	ENSSSCG00000016912_34633973_34634254_34613686_34613744_34666199_34666354	ENSSSCG00000016912
SE	Heart	ENSSSCG00000016912_34633973_34634254_34613686_34613744_34702308_34702391	ENSSSCG00000016912
SE	Heart	ENSSSCG00000016912_34639514_34639666_34613686_34613744_34666199_34666354	ENSSSCG00000016912
SE	Heart	ENSSSCG00000016912_34639514_34639666_34613686_34613744_34702308_34702391	ENSSSCG00000016912
SE	Heart	ENSSSCG00000016912_34639514_34639666_34633973_34634254_34666199_34666354	ENSSSCG00000016912
SE	Heart	ENSSSCG00000016912_34639514_34639666_34633973_34634254_34702308_34702391	ENSSSCG00000016912
SE	Heart	ENSSSCG00000016912_34666199_34666354_34613686_34613744_34702308_34702652	ENSSSCG00000016912
SE	Heart	ENSSSCG00000016912_34666199_34666354_34633973_34634254_34702308_34702652	ENSSSCG00000016912
SE	Heart	ENSSSCG00000016912_34666199_34666354_34639514_34639666_34702308_34702652	ENSSSCG00000016912
SE	Heart	ENSSSCG00000021973_34337150_34337412_34336072_34336427_34341287_34342403	ENSSSCG00000021973
SE	Heart	ENSSSCG00000021973_34337150_34337412_34336177_34336580_34341287_34342403	ENSSSCG00000021973
SE	Heart	ENSSSCG00000016903_34287091_34287233_34285151_34285290_34287692_34287962	ENSSSCG00000016903
SE	Heart	ENSSSCG00000016900_34189524_34189674_34184260_34185783_34192803_34193181	ENSSSCG00000016900
SE	Heart	ENSSSCG00000016888_32448054_32448182_32447061_32447212_32461150_32461272	ENSSSCG00000016888
SE	Heart	ENSSSCG00000016888_32459641_32459786_32448054_32448182_32461150_32461272	ENSSSCG00000016888
SE	Heart	ENSSSCG00000016885_32292046_32292151_32291801_32291900_32293101_32293194	ENSSSCG00000016885
SE	Heart	ENSSSCG00000025194_40251240_40251389_40231896_40232253_40253187_40253338	ENSSSCG00000025194
SE	Heart	ENSSSCG00000016934_39711208_39711289_39704272_39705426_39720499_39720697	ENSSSCG00000016934
SE	Heart	ENSSSCG00000016934_39720499_39720697_39711208_39711289_39725959_39726084	ENSSSCG00000016934
SE	Heart	ENSSSCG00000016934_39733531_39733600_39731494_39731561_39734627_39734709	ENSSSCG00000016934
SE	Heart	ENSSSCG00000016934_39751663_39751765_39749505_39749629_39755052_39755148	ENSSSCG00000016934
SE	Heart	ENSSSCG00000057381_39468957_39469143_39466496_39467477_39474116_39474293	ENSSSCG00000057381
SE	Heart	ENSSSCG00000057381_39474116_39474293_39468957_39469143_39477741_39477908	ENSSSCG00000057381
SE	Heart	ENSSSCG00000016893_32966838_32966912_32956641_32956814_32985419_32987364	ENSSSCG00000016893
SE	Heart	ENSSSCG00000016893_32968482_32968523_32966838_32966912_32985419_32987364	ENSSSCG00000016893
SE	Heart	ENSSSCG00000016893_32981578_32981623_32966838_32966912_32985419_32985628	ENSSSCG00000016893
SE	Heart	ENSSSCG00000017006_53698276_53698370_53697298_53697526_53702360_53702423	ENSSSCG00000017006
SE	Heart	ENSSSCG00000017006_53702074_53702185_53697248_53697526_53702360_53702423	ENSSSCG00000017006
SE	Heart	ENSSSCG00000017000_52879428_52879567_52865495_52865662_52895662_52895745	ENSSSCG00000017000
SE	Heart	ENSSSCG00000017000_52881824_52882039_52879428_52879567_52895662_52895745	ENSSSCG00000017000
SE	Heart	ENSSSCG00000017000_52910142_52910246_52904344_52904433_52923315_52923424	ENSSSCG00000017000
SE	Heart	ENSSSCG00000017000_53111244_53111438_53087183_53087289_53116132_53116305	ENSSSCG00000017000
SE	Heart	ENSSSCG00000017000_53119410_53119530_53117113_53117260_53121850_53121924	ENSSSCG00000017000
SE	Heart	ENSSSCG00000017000_53146826_53146917_53137981_53138148_53150106_53150253	ENSSSCG00000017000
SE	Heart	ENSSSCG00000016998_52773391_52773475_52771821_52772635_52773776_52773834	ENSSSCG00000016998
SE	Heart	ENSSSCG00000016998_52779582_52779662_52778626_52778746_52781587_52781723	ENSSSCG00000016998
SE	Heart	ENSSSCG00000021229_60256995_60257109_60255357_60256493_60263128_60263281	ENSSSCG00000021229
SE	Heart	ENSSSCG00000021229_60258070_60258264_60256995_60257109_60263128_60263281	ENSSSCG00000021229
SE	Heart	ENSSSCG00000021229_60270973_60271031_60265850_60266045_60273915_60274028	ENSSSCG00000021229
SE	Heart	ENSSSCG00000022478_52076399_52076549_52068316_52068365_52090463_52090536	ENSSSCG00000022478
SE	Heart	ENSSSCG00000022478_52130525_52130651_52129769_52129958_52133242_52133356	ENSSSCG00000022478
SE	Heart	ENSSSCG00000016992_51544020_51544740_51541787_51541913_51557223_51557769	ENSSSCG00000016992
SE	Heart	ENSSSCG00000016992_51557223_51557769_51544020_51544740_51580859_51581032	ENSSSCG00000016992
SE	Heart	ENSSSCG00000016988_51298743_51298866_51285492_51285710_51301335_51301436	ENSSSCG00000016988
SE	Heart	ENSSSCG00000016988_51298743_51298866_51285492_51285710_51307875_51307936	ENSSSCG00000016988
SE	Heart	ENSSSCG00000016988_51301335_51301436_51285492_51285710_51307875_51307936	ENSSSCG00000016988
SE	Heart	ENSSSCG00000016988_51301335_51301436_51298743_51298866_51307875_51307936	ENSSSCG00000016988
SE	Heart	ENSSSCG00000016985_51131926_51132028_51130647_51130766_51135092_51135184	ENSSSCG00000016985
SE	Heart	ENSSSCG00000007034_13010174_13010287_13008390_13008471_13012791_13012850	ENSSSCG00000007034
SE	Heart	ENSSSCG00000016816_19569780_19569937_19547010_19550895_19577301_19577445	ENSSSCG00000016816
SE	Heart	ENSSSCG00000016816_19577301_19577445_19569780_19569937_19585425_19585602	ENSSSCG00000016816
SE	Heart	ENSSSCG00000016816_19612613_19612824_19600482_19601601_19623752_19623879	ENSSSCG00000016816
SE	Heart	ENSSSCG00000016816_19689572_19689722_19681429_19681573_19693724_19693849	ENSSSCG00000016816
SE	Heart	ENSSSCG00000016817_19463127_19463318_19459807_19459887_19469948_19470072	ENSSSCG00000016817
SE	Heart	ENSSSCG00000016817_19477588_19477726_19477327_19477490_19478081_19478159	ENSSSCG00000016817
SE	Heart	ENSSSCG00000025686_12487997_12488099_12486372_12486455_12488189_12488249	ENSSSCG00000025686
SE	Heart	ENSSSCG00000027681_18591421_18591519_18590467_18590563_18596264_18596406	ENSSSCG00000027681
SE	Heart	ENSSSCG00000027681_18615241_18615433_18613863_18614155_18618379_18618627	ENSSSCG00000027681
SE	Heart	ENSSSCG00000027681_18618379_18618627_18613863_18614155_18628153_18628372	ENSSSCG00000027681
SE	Heart	ENSSSCG00000027681_18628153_18628372_18618379_18618627_18631341_18631486	ENSSSCG00000027681
SE	Heart	ENSSSCG00000031509_18466977_18467139_18461195_18464019_18468276_18468444	ENSSSCG00000031509
SE	Heart	ENSSSCG00000031509_18468276_18468444_18463449_18464019_18469833_18470006	ENSSSCG00000031509
SE	Heart	ENSSSCG00000016808_17861879_17861946_17859964_17860041_17863721_17863861	ENSSSCG00000016808
SE	Heart	ENSSSCG00000016809_17756251_17756322_17750189_17750234_17758829_17758932	ENSSSCG00000016809
SE	Heart	ENSSSCG00000016809_17758829_17758932_17756251_17756322_17763745_17763845	ENSSSCG00000016809
SE	Heart	ENSSSCG00000016809_17816075_17816162_17814704_17814791_17822810_17822891	ENSSSCG00000016809
SE	Heart	ENSSSCG00000017894_51196361_51196570_51187052_51187736_51196865_51196902	ENSSSCG00000017894
SE	Heart	ENSSSCG00000031707_23114647_23114704_23112353_23112446_23115356_23115458	ENSSSCG00000031707
SE	Heart	ENSSSCG00000031707_23118131_23118280_23115865_23115904_23132246_23132263	ENSSSCG00000031707
SE	Heart	ENSSSCG00000037767_23073451_23073622_23072807_23073240_23074657_23074786	ENSSSCG00000037767
SE	Heart	ENSSSCG00000037767_23084262_23084350_23076240_23076363_23086429_23090015	ENSSSCG00000037767
SE	Heart	ENSSSCG00000022159_18676629_18676758_18665034_18665110_18715006_18715144	ENSSSCG00000022159
SE	Heart	ENSSSCG00000022159_18715006_18715144_18665034_18665110_18756753_18756816	ENSSSCG00000022159
SE	Heart	ENSSSCG00000025092_23040355_23040465_23040056_23040107_23040630_23040798	ENSSSCG00000025092
SE	Heart	ENSSSCG00000025092_23040630_23040798_23040355_23040465_23040915_23041051	ENSSSCG00000025092
SE	Heart	ENSSSCG00000025092_23041210_23041447_23040915_23041051_23041892_23042061	ENSSSCG00000025092
SE	Heart	ENSSSCG00000000433_22892395_22892494_22892067_22892258_22894023_22894204	ENSSSCG00000000433
SE	Heart	ENSSSCG00000000433_22895087_22895252_22894850_22894957_22895782_22896001	ENSSSCG00000000433
SE	Heart	ENSSSCG00000000435_22876593_22876808_22874222_22874346_22877105_22877182	ENSSSCG00000000435
SE	Heart	ENSSSCG00000000435_22876930_22877026_22876593_22876808_22877105_22877182	ENSSSCG00000000435
SE	Heart	ENSSSCG00000000444_22801005_22801097_22799286_22799742_22801213_22801316	ENSSSCG00000000444
SE	Heart	ENSSSCG00000000444_22802500_22802566_22801945_22801984_22802889_22803040	ENSSSCG00000000444
SE	Heart	ENSSSCG00000000444_22803231_22803392_22802889_22803040_22803662_22803761	ENSSSCG00000000444
SE	Heart	ENSSSCG00000000444_22805900_22805986_22804325_22804422_22813192_22813261	ENSSSCG00000000444
SE	Heart	ENSSSCG00000000444_22807220_22807226_22804325_22804422_22813192_22813261	ENSSSCG00000000444
SE	Heart	ENSSSCG00000000444_22812209_22812224_22804325_22804422_22813192_22813261	ENSSSCG00000000444
SE	Heart	ENSSSCG00000000444_22813180_22813261_22804325_22804422_22814146_22814362	ENSSSCG00000000444
SE	Heart	ENSSSCG00000000444_22813192_22813261_22804325_22804422_22814146_22814273	ENSSSCG00000000444
SE	Heart	ENSSSCG00000050998_22786132_22786287_22785444_22786030_22787006_22787054	ENSSSCG00000050998
SE	Heart	ENSSSCG00000030343_34775042_34775132_34768986_34773871_34779425_34779574	ENSSSCG00000030343
SE	Heart	ENSSSCG00000030343_34791655_34791762_34781140_34781254_34798440_34798548	ENSSSCG00000030343
SE	Heart	ENSSSCG00000030343_34798440_34798548_34791655_34791762_34800405_34800600	ENSSSCG00000030343
SE	Heart	ENSSSCG00000030343_34813086_34813180_34810544_34810715_34813403_34813467	ENSSSCG00000030343
SE	Heart	ENSSSCG00000030343_34817442_34817575_34813598_34813720_34839045_34839147	ENSSSCG00000030343
SE	Heart	ENSSSCG00000030343_34817442_34817702_34813598_34813720_34839045_34839147	ENSSSCG00000030343
SE	Heart	ENSSSCG00000030343_34839045_34839147_34817442_34817575_34839253_34839397	ENSSSCG00000030343
SE	Heart	ENSSSCG00000026498_22575421_22575523_22572638_22572881_22580094_22580261	ENSSSCG00000026498
SE	Heart	ENSSSCG00000026498_22587260_22587314_22582440_22582673_22587411_22587443	ENSSSCG00000026498
SE	Heart	ENSSSCG00000026498_22590341_22590419_22587411_22587443_22593153_22593262	ENSSSCG00000026498
SE	Heart	ENSSSCG00000026498_22590341_22590437_22587411_22587443_22593153_22593262	ENSSSCG00000026498
SE	Heart	ENSSSCG00000026498_22594406_22594466_22593684_22593825_22595129_22595208	ENSSSCG00000026498
SE	Heart	ENSSSCG00000026498_22602175_22602199_22599357_22599399_22604747_22604949	ENSSSCG00000026498
SE	Heart	ENSSSCG00000026498_22655522_22655651_22604747_22604947_22673579_22673637	ENSSSCG00000026498
SE	Heart	ENSSSCG00000037077_22535431_22535680_22534546_22534816_22535779_22535977	ENSSSCG00000037077
SE	Heart	ENSSSCG00000037077_22537216_22537296_22534702_22535977_22537473_22537674	ENSSSCG00000037077
SE	Heart	ENSSSCG00000037077_22537473_22537674_22534702_22535977_22537954_22538036	ENSSSCG00000037077
SE	Heart	ENSSSCG00000037077_22538377_22538517_22538127_22538250_22538826_22538938	ENSSSCG00000037077
SE	Heart	ENSSSCG00000040435_22409444_22409555_22409158_22409251_22409665_22409729	ENSSSCG00000040435
SE	Heart	ENSSSCG00000032235_62383658_62383768_62383243_62383307_62384019_62384191	ENSSSCG00000032235
SE	Heart	ENSSSCG00000032235_62384563_62384664_62384019_62384191_62385258_62385345	ENSSSCG00000032235
SE	Heart	ENSSSCG00000032235_62388517_62388547_62387803_62387836_62389223_62389280	ENSSSCG00000032235
SE	Heart	ENSSSCG00000032235_62389709_62389769_62389223_62389280_62390229_62390306	ENSSSCG00000032235
SE	Heart	ENSSSCG00000026055_22083917_22083991_22081754_22081891_22084062_22084169	ENSSSCG00000026055
SE	Heart	ENSSSCG00000060628_41576164_41576197_41573685_41573862_41576508_41576586	ENSSSCG00000060628
SE	Heart	ENSSSCG00000060628_41576164_41576197_41573685_41573862_41577502_41577559	ENSSSCG00000060628
SE	Heart	ENSSSCG00000060628_41576508_41576586_41573685_41573862_41577502_41577559	ENSSSCG00000060628
SE	Heart	ENSSSCG00000060628_41576508_41576586_41576164_41576197_41577502_41577559	ENSSSCG00000060628
SE	Heart	ENSSSCG00000060628_41602671_41602710_41601164_41601211_41606790_41606938	ENSSSCG00000060628
SE	Heart	ENSSSCG00000000406_22003577_22003640_22002455_22002480_22005743_22005833	ENSSSCG00000000406
SE	Heart	ENSSSCG00000000406_22008783_22008882_22002455_22005833_22009411_22009481	ENSSSCG00000000406
SE	Heart	ENSSSCG00000000405_21989123_21989246_21987187_21987400_21989332_21989491	ENSSSCG00000000405
SE	Heart	ENSSSCG00000000405_21989332_21989491_21989123_21989246_21990029_21990214	ENSSSCG00000000405
SE	Heart	ENSSSCG00000000405_21991523_21991706_21991110_21991285_21992154_21992606	ENSSSCG00000000405
SE	Heart	ENSSSCG00000007345_41522897_41523113_41507805_41508037_41526289_41526492	ENSSSCG00000007345
SE	Heart	ENSSSCG00000007345_41549895_41549931_41547190_41547407_41551140_41551342	ENSSSCG00000007345
SE	Heart	ENSSSCG00000007345_41581191_41581401_41578569_41578722_41586649_41586808	ENSSSCG00000007345
SE	Heart	ENSSSCG00000017238_6847958_6848051_6845907_6846050_6848261_6848354	ENSSSCG00000017238
SE	Heart	ENSSSCG00000017238_6848261_6848354_6847950_6848051_6849021_6849077	ENSSSCG00000017238
SE	Heart	ENSSSCG00000017238_6872950_6873083_6872269_6872442_6879928_6880125	ENSSSCG00000017238
SE	Heart	ENSSSCG00000000402_21906485_21906652_21870743_21870915_21912523_21912582	ENSSSCG00000000402
SE	Heart	ENSSSCG00000000402_21914989_21915147_21906485_21906652_21919638_21919718	ENSSSCG00000000402
SE	Heart	ENSSSCG00000000402_21925894_21925972_21920516_21920610_21926311_21926422	ENSSSCG00000000402
SE	Heart	ENSSSCG00000000555_47142768_47142962_47114503_47114654_47147835_47147965	ENSSSCG00000000555
SE	Heart	ENSSSCG00000000555_47232089_47232232_47226826_47227017_47238792_47238901	ENSSSCG00000000555
SE	Heart	ENSSSCG00000000555_47360643_47360836_47354058_47354166_47364740_47364866	ENSSSCG00000000555
SE	Heart	ENSSSCG00000000555_47372513_47372689_47364740_47364866_47381096_47381261	ENSSSCG00000000555
SE	Heart	ENSSSCG00000000541_44407722_44407767_44405584_44405703_44409069_44409247	ENSSSCG00000000541
SE	Heart	ENSSSCG00000000541_44420408_44420588_44409069_44409247_44422390_44422566	ENSSSCG00000000541
SE	Heart	ENSSSCG00000000541_44440695_44440924_44422390_44422566_44558603_44558744	ENSSSCG00000000541
SE	Heart	ENSSSCG00000000393_21714075_21714255_21713859_21713953_21714375_21714519	ENSSSCG00000000393
SE	Heart	ENSSSCG00000000393_21726608_21727016_21722885_21723055_21727647_21727903	ENSSSCG00000000393
SE	Heart	ENSSSCG00000025190_21666147_21666294_21665251_21665596_21667465_21667658	ENSSSCG00000025190
SE	Heart	ENSSSCG00000000386_21650580_21650721_21650421_21650502_21650905_21650974	ENSSSCG00000000386
SE	Heart	ENSSSCG00000000383_21621408_21621593_21607125_21607238_21623811_21623950	ENSSSCG00000000383
SE	Heart	ENSSSCG00000000383_21621408_21621593_21607125_21607238_21624390_21624569	ENSSSCG00000000383
SE	Heart	ENSSSCG00000000383_21623811_21623950_21607125_21607238_21624390_21624559	ENSSSCG00000000383
SE	Heart	ENSSSCG00000000383_21623811_21623950_21621408_21621593_21624390_21624559	ENSSSCG00000000383
SE	Heart	ENSSSCG00000000382_21565369_21565435_21563402_21564812_21565708_21565792	ENSSSCG00000000382
SE	Heart	ENSSSCG00000000382_21571687_21571780_21571334_21571454_21572457_21572611	ENSSSCG00000000382
SE	Heart	ENSSSCG00000000536_44344466_44344575_44342289_44342435_44347359_44347406	ENSSSCG00000000536
SE	Heart	ENSSSCG00000000536_44347359_44347406_44342289_44342435_44348948_44349019	ENSSSCG00000000536
SE	Heart	ENSSSCG00000000536_44348738_44348847_44347359_44347406_44348948_44349019	ENSSSCG00000000536
SE	Heart	ENSSSCG00000000536_44356825_44356866_44348901_44349019_44367650_44367752	ENSSSCG00000000536
SE	Heart	ENSSSCG00000000536_44368839_44368935_44367650_44367752_44371189_44371245	ENSSSCG00000000536
SE	Heart	ENSSSCG00000000536_44372050_44372149_44371189_44371245_44376602_44376700	ENSSSCG00000000536
SE	Heart	ENSSSCG00000026719_40421307_40421505_40416334_40419601_40422699_40423016	ENSSSCG00000026719
SE	Heart	ENSSSCG00000000379_21523496_21523545_21523125_21523208_21523673_21523760	ENSSSCG00000000379
SE	Heart	ENSSSCG00000000379_21529395_21529467_21529032_21529128_21529699_21529786	ENSSSCG00000000379
SE	Heart	ENSSSCG00000033310_21507147_21507170_21506729_21506754_21507439_21507767	ENSSSCG00000033310
SE	Heart	ENSSSCG00000033766_42572526_42572657_42568224_42570705_42573390_42573721	ENSSSCG00000033766
SE	Heart	ENSSSCG00000033766_42572526_42572657_42568224_42570705_42575829_42575976	ENSSSCG00000033766
SE	Heart	ENSSSCG00000033766_42573390_42573721_42569255_42570705_42575829_42575949	ENSSSCG00000033766
SE	Heart	ENSSSCG00000033766_42573390_42573721_42572526_42572657_42575829_42575949	ENSSSCG00000033766
SE	Heart	ENSSSCG00000053807_21433219_21433350_21431936_21432120_21433585_21433697	ENSSSCG00000053807
SE	Heart	ENSSSCG00000000530_41694164_41694195_41693644_41693737_41696442_41696615	ENSSSCG00000000530
SE	Heart	ENSSSCG00000000530_41735131_41735315_41729703_41730211_41743978_41744127	ENSSSCG00000000530
SE	Heart	ENSSSCG00000031103_28887981_28888122_28883258_28883376_28891381_28891511	ENSSSCG00000031103
SE	Heart	ENSSSCG00000031103_28891381_28891511_28883258_28883376_28894729_28894911	ENSSSCG00000031103
SE	Heart	ENSSSCG00000031103_28894729_28894911_28883258_28883376_28899769_28899930	ENSSSCG00000031103
SE	Heart	ENSSSCG00000031103_28916546_28916648_28911735_28911827_28917452_28917531	ENSSSCG00000031103
SE	Heart	ENSSSCG00000031103_28926398_28926470_28926064_28926171_28929212_28929963	ENSSSCG00000031103
SE	Heart	ENSSSCG00000029163_48860580_48860691_48854947_48855148_48863178_48863298	ENSSSCG00000029163
SE	Heart	ENSSSCG00000029163_48905308_48905394_48899263_48899406_48908298_48908439	ENSSSCG00000029163
SE	Heart	ENSSSCG00000029163_48907419_48907521_48905308_48905394_48908298_48908439	ENSSSCG00000029163
SE	Heart	ENSSSCG00000029163_48911343_48911418_48908298_48908439_48918739_48922604	ENSSSCG00000029163
SE	Heart	ENSSSCG00000024232_45273249_45273342_45273099_45273168_45316150_45316258	ENSSSCG00000024232
SE	Heart	ENSSSCG00000024232_45316150_45316258_45273249_45273342_45342546_45342624	ENSSSCG00000024232
SE	Heart	ENSSSCG00000000563_48651057_48651165_48649076_48649586_48653629_48653731	ENSSSCG00000000563
SE	Heart	ENSSSCG00000000563_48651057_48651165_48649076_48649586_48654024_48654074	ENSSSCG00000000563
SE	Heart	ENSSSCG00000000563_48653629_48653731_48651057_48651165_48654024_48654074	ENSSSCG00000000563
SE	Heart	ENSSSCG00000000563_48654182_48654245_48654024_48654074_48656052_48656096	ENSSSCG00000000563
SE	Heart	ENSSSCG00000000563_48662955_48663090_48657130_48657278_48671812_48671953	ENSSSCG00000000563
[truncated: 789,270+ more rows]
