# Supplementary material for: Multi‐Tissue Omics Analysis Uncovers Translational Regulation Underlying Complex Traits in Pigs
Source: Adv Sci (Weinh). 2026 Feb 3;13(20):e74200. doi: 10.1002/advs.74200 (PMC13067857; doi:10.1002/advs.74200)
Supplement: Supplementary file 2 — Supporting File 2: advs74200‐sup‐0002‐TableS1‐TableS12.zip. [file ADVS-13-e74200-s002.zip › Table S8.xlsx]

## Sheet: Sheet1
chromosome	start	end	QTL_ID	database	Trait class	associated traits
chrX	5600668	5600672	QTL_ID=23289	Animal QTLdb	Meat_and_Carcass_Association	Trait=Backfat at rump
chrX	9514254	9514258	QTL_ID=36272	Animal QTLdb	Meat_and_Carcass_Association	Trait=pH 45 minutes post mortem
chrX	14825394	14825398	QTL_ID=216314	Animal QTLdb	Meat_and_Carcass_Association	Trait=Loin muscle depth
chrX	38929495	38929499	QTL_ID=24219	Animal QTLdb	Meat_and_Carcass_Association	Trait=Loin muscle area
chrX	38929495	38929499	QTL_ID=24220	Animal QTLdb	Meat_and_Carcass_Association	Trait=Ham percentage
chrX	38929495	38929499	QTL_ID=24221	Animal QTLdb	Meat_and_Carcass_Association	Trait=pH 24 hr post-mortem (loin)
chrX	38929663	38929667	QTL_ID=24214	Animal QTLdb	Meat_and_Carcass_Association	Trait=Loin muscle area
chrX	38929663	38929667	QTL_ID=24215	Animal QTLdb	Meat_and_Carcass_Association	Trait=Lean meat percentage
chrX	38929663	38929667	QTL_ID=24216	Animal QTLdb	Meat_and_Carcass_Association	Trait=Intramuscular fat content
chrX	38929663	38929667	QTL_ID=24217	Animal QTLdb	Meat_and_Carcass_Association	Trait=Intramuscular fat content
chrX	41282100	41282104	QTL_ID=21958	Animal QTLdb	Meat_and_Carcass_Association	Trait=Intramuscular fat content
chrX	45206128	45206132	QTL_ID=216297	Animal QTLdb	Meat_and_Carcass_Association	Trait=Backfat between 3rd and 4th last ribs
chrX	54969773	54969777	QTL_ID=37988	Animal QTLdb	Meat_and_Carcass_Association	Trait=Backfat at rump
chrX	59813858	59813862	QTL_ID=213839	Animal QTLdb	Meat_and_Carcass_Association	Trait=Saturated fatty acid content
chrX	63880644	63880648	QTL_ID=213712	Animal QTLdb	Meat_and_Carcass_Association	Trait=Palmitic acid content
chrX	73409834	73409838	QTL_ID=168452	Animal QTLdb	Meat_and_Carcass_Association	Trait=Myristic acid content
chrX	73409836	73409840	QTL_ID=213703	Animal QTLdb	Meat_and_Carcass_Association	Trait=Myristic acid content
chrX	73409836	73409840	QTL_ID=213570	Animal QTLdb	Meat_and_Carcass_Association	Trait=Myristic acid content
chrX	80157642	80157646	QTL_ID=21970	Animal QTLdb	Meat_and_Carcass_Association	Trait=Biceps brachii weight
chrX	86624688	86624692	QTL_ID=168453	Animal QTLdb	Meat_and_Carcass_Association	Trait=Palmitic acid content
chrX	88942544	88942548	QTL_ID=213676	Animal QTLdb	Meat_and_Carcass_Association	Trait=Fatty acid atherogenic index
chrX	89171430	89171434	QTL_ID=21959	Animal QTLdb	Meat_and_Carcass_Association	Trait=Intramuscular fat content
chrX	91859969	91859973	QTL_ID=21969	Animal QTLdb	Meat_and_Carcass_Association	Trait=Biceps brachii weight
chrX	92070340	92070344	QTL_ID=135765	Animal QTLdb	Meat_and_Carcass_Association	Trait=Backfat at last rib
chrX	94189197	94189201	QTL_ID=24211	Animal QTLdb	Meat_and_Carcass_Association	Trait=Loin percentage
chrX	98783527	98783531	QTL_ID=169105	Animal QTLdb	Meat_and_Carcass_Association	Trait=Intramuscular fat content
chrX	109214217	109214221	QTL_ID=168449	Animal QTLdb	Meat_and_Carcass_Association	Trait=Saturated fatty acid content
chrX	121189408	121189412	QTL_ID=165285	Animal QTLdb	Meat_and_Carcass_Association	Trait=Loin muscle area
chrX	124229800	124229804	QTL_ID=55974	Animal QTLdb	Meat_and_Carcass_Association	Trait=pH 24 hr post-mortem (loin)
chrX	124482820	124482824	QTL_ID=21927	Animal QTLdb	Meat_and_Carcass_Association	Trait=pH 24 hr post-mortem (loin)
chrX	125147442	125147446	QTL_ID=147178	Animal QTLdb	Meat_and_Carcass_Association	Trait=Backfat at last rib
chrX	125147442	125147446	QTL_ID=147182	Animal QTLdb	Meat_and_Carcass_Association	Trait=Backfat at last rib
chrX	125162398	125162402	QTL_ID=147177	Animal QTLdb	Meat_and_Carcass_Association	Trait=Backfat at last rib
chrX	125162398	125162402	QTL_ID=147181	Animal QTLdb	Meat_and_Carcass_Association	Trait=Backfat at last rib
chrX	125226475	125226479	QTL_ID=147176	Animal QTLdb	Meat_and_Carcass_Association	Trait=Backfat at last rib
chrX	125226475	125226479	QTL_ID=147180	Animal QTLdb	Meat_and_Carcass_Association	Trait=Backfat at last rib
chrX	125292118	125292122	QTL_ID=147179	Animal QTLdb	Meat_and_Carcass_Association	Trait=Backfat at last rib
chrX	125336105	125336109	QTL_ID=147183	Animal QTLdb	Meat_and_Carcass_Association	Trait=Backfat at last rib
chr1	205161	205165	QTL_ID=101775	Animal QTLdb	Meat_and_Carcass_Association	Trait=Arachidonic acid to dihomo-gamma-linolenic acid ratio
chr1	205161	205165	QTL_ID=101974	Animal QTLdb	Meat_and_Carcass_Association	Trait=Arachidonic acid to eicosadienoic acid ratio
chr1	373624	373628	QTL_ID=153573	Animal QTLdb	Meat_and_Carcass_Association	Trait=Loin weight
chr1	381073	381077	QTL_ID=153572	Animal QTLdb	Meat_and_Carcass_Association	Trait=Loin weight
chr1	381073	381077	QTL_ID=23331	Animal QTLdb	Meat_and_Carcass_Association	Trait=Backfat at rump
chr1	557297	557301	QTL_ID=220137	Animal QTLdb	Meat_and_Carcass_Association	Trait=pH 45 minutes post mortem
chr1	596707	596711	QTL_ID=220138	Animal QTLdb	Meat_and_Carcass_Association	Trait=pH 45 minutes post mortem
chr1	856819	856823	QTL_ID=21947	Animal QTLdb	Meat_and_Carcass_Association	Trait=Drip loss
chr1	1173041	1173045	QTL_ID=160495	Animal QTLdb	Meat_and_Carcass_Association	Trait=Meat color b*
chr1	4424847	4424851	QTL_ID=153247	Animal QTLdb	Meat_and_Carcass_Association	Trait=Tongue length
chr1	4758227	4758231	QTL_ID=153248	Animal QTLdb	Meat_and_Carcass_Association	Trait=Tongue length
chr1	4887241	4887245	QTL_ID=153252	Animal QTLdb	Meat_and_Carcass_Association	Trait=Tongue length
chr1	4913269	4913273	QTL_ID=153249	Animal QTLdb	Meat_and_Carcass_Association	Trait=Tongue length
chr1	5288771	5288775	QTL_ID=95318	Animal QTLdb	Meat_and_Carcass_Association	Trait=skatole, laboratory
chr1	5288771	5288775	QTL_ID=95321	Animal QTLdb	Meat_and_Carcass_Association	Trait=indole, laboratory
chr1	6702895	6702899	QTL_ID=193504	Animal QTLdb	Meat_and_Carcass_Association	Trait=Arachidic acid content
chr1	7195406	7195410	QTL_ID=213589	Animal QTLdb	Meat_and_Carcass_Association	Trait=Stearic acid content
chr1	7855600	7855604	QTL_ID=32758	Animal QTLdb	Meat_and_Carcass_Association	Trait=Meat color L*
chr1	8430663	8430667	QTL_ID=170937	Animal QTLdb	Meat_and_Carcass_Association	Trait=Intramuscular fat content
chr1	8575534	8575538	QTL_ID=170938	Animal QTLdb	Meat_and_Carcass_Association	Trait=Intramuscular fat content
chr1	8575554	8575558	QTL_ID=170939	Animal QTLdb	Meat_and_Carcass_Association	Trait=Intramuscular fat content
chr1	8845021	8845025	QTL_ID=170940	Animal QTLdb	Meat_and_Carcass_Association	Trait=Intramuscular fat content
chr1	9778684	9778688	QTL_ID=160483	Animal QTLdb	Meat_and_Carcass_Association	Trait=Meat color L*
chr1	10283156	10283160	QTL_ID=38026	Animal QTLdb	Meat_and_Carcass_Association	Trait=Leaf fat weight
chr1	10283156	10283160	QTL_ID=38030	Animal QTLdb	Meat_and_Carcass_Association	Trait=Intestinal fat weight
chr1	11396504	11396508	QTL_ID=147220	Animal QTLdb	Meat_and_Carcass_Association	Trait=Intramuscular fat content
chr1	11703830	11703834	QTL_ID=147221	Animal QTLdb	Meat_and_Carcass_Association	Trait=Intramuscular fat content
chr1	13583704	13583708	QTL_ID=22469	Animal QTLdb	Meat_and_Carcass_Association	Trait=cis-11-Eicosenoic acid content
chr1	13908143	13908147	QTL_ID=55811	Animal QTLdb	Meat_and_Carcass_Association	Trait=Obesity index
chr1	14256639	14256643	QTL_ID=147222	Animal QTLdb	Meat_and_Carcass_Association	Trait=Intramuscular fat content
chr1	14337904	14337908	QTL_ID=168395	Animal QTLdb	Meat_and_Carcass_Association	Trait=Lung weight
chr1	14715718	14715722	QTL_ID=147223	Animal QTLdb	Meat_and_Carcass_Association	Trait=Intramuscular fat content
chr1	14833063	14833067	QTL_ID=147224	Animal QTLdb	Meat_and_Carcass_Association	Trait=Intramuscular fat content
chr1	14869532	14869536	QTL_ID=147225	Animal QTLdb	Meat_and_Carcass_Association	Trait=Intramuscular fat content
chr1	16450111	16450115	QTL_ID=168413	Animal QTLdb	Meat_and_Carcass_Association	Trait=Lauric acid content
chr1	19655574	19655578	QTL_ID=153576	Animal QTLdb	Meat_and_Carcass_Association	Trait=Shoulder weight
chr1	21060441	21060445	QTL_ID=176594	Animal QTLdb	Meat_and_Carcass_Association	Trait=Intramuscular fat content
chr1	21640948	21640952	QTL_ID=38022	Animal QTLdb	Meat_and_Carcass_Association	Trait=Backfat at first rib
chr1	22113992	22113996	QTL_ID=161133	Animal QTLdb	Meat_and_Carcass_Association	Trait=Dressing percentage
chr1	22336479	22336483	QTL_ID=161209	Animal QTLdb	Meat_and_Carcass_Association	Trait=Dressing percentage
chr1	23143305	23143309	QTL_ID=160951	Animal QTLdb	Meat_and_Carcass_Association	Trait=Dressing percentage
chr1	23347071	23347075	QTL_ID=160928	Animal QTLdb	Meat_and_Carcass_Association	Trait=Dressing percentage
chr1	23575874	23575878	QTL_ID=164985	Animal QTLdb	Meat_and_Carcass_Association	Trait=Overall impression, sensory panel
chr1	24412232	24412236	QTL_ID=28180	Animal QTLdb	Meat_and_Carcass_Association	Trait=Subcutanous fat area
chr1	24412232	24412236	QTL_ID=28181	Animal QTLdb	Meat_and_Carcass_Association	Trait=Backfat at last rib
chr1	27251839	27251843	QTL_ID=161045	Animal QTLdb	Meat_and_Carcass_Association	Trait=Dressing percentage
chr1	27416566	27416570	QTL_ID=23276	Animal QTLdb	Meat_and_Carcass_Association	Trait=Backfat at rump
chr1	28739069	28739073	QTL_ID=161084	Animal QTLdb	Meat_and_Carcass_Association	Trait=Dressing percentage
chr1	28754937	28754941	QTL_ID=160989	Animal QTLdb	Meat_and_Carcass_Association	Trait=Dressing percentage
chr1	29089807	29089811	QTL_ID=161112	Animal QTLdb	Meat_and_Carcass_Association	Trait=Dressing percentage
chr1	29565975	29565979	QTL_ID=161028	Animal QTLdb	Meat_and_Carcass_Association	Trait=Dressing percentage
chr1	29662165	29662169	QTL_ID=161001	Animal QTLdb	Meat_and_Carcass_Association	Trait=Dressing percentage
chr1	30011260	30011264	QTL_ID=16330	Animal QTLdb	Meat_and_Carcass_Association	Trait=Backfat at tenth rib
chr1	30171303	30171307	QTL_ID=161196	Animal QTLdb	Meat_and_Carcass_Association	Trait=Dressing percentage
chr1	30346081	30346085	QTL_ID=36140	Animal QTLdb	Meat_and_Carcass_Association	Trait=Meat color a*
chr1	30402063	30402067	QTL_ID=193488	Animal QTLdb	Meat_and_Carcass_Association	Trait=Oleic acid to stearic acid ratio
chr1	30500549	30500553	QTL_ID=18544	Animal QTLdb	Meat_and_Carcass_Association	Trait=Saturated fatty acid content
chr1	30500549	30500553	QTL_ID=18545	Animal QTLdb	Meat_and_Carcass_Association	Trait=Unsaturated fatty acid content
chr1	31932167	31932171	QTL_ID=161155	Animal QTLdb	Meat_and_Carcass_Association	Trait=Dressing percentage
chr1	34860133	34860137	QTL_ID=161003	Animal QTLdb	Meat_and_Carcass_Association	Trait=Dressing percentage
chr1	35022861	35022865	QTL_ID=193489	Animal QTLdb	Meat_and_Carcass_Association	Trait=Oleic acid to stearic acid ratio
chr1	35249285	35249289	QTL_ID=17770	Animal QTLdb	Meat_and_Carcass_Association	Trait=pH 24 hr post mortem (ham)
chr1	35249285	35249289	QTL_ID=17771	Animal QTLdb	Meat_and_Carcass_Association	Trait=Loin muscle area
chr1	35249285	35249289	QTL_ID=17772	Animal QTLdb	Meat_and_Carcass_Association	Trait=Conductivity 45 minutes post-mortem
chr1	35249285	35249289	QTL_ID=17773	Animal QTLdb	Meat_and_Carcass_Association	Trait=Average backfat thickness
chr1	35736921	35736925	QTL_ID=24151	Animal QTLdb	Meat_and_Carcass_Association	Trait=Adrenal gland weight
chr1	35736921	35736925	QTL_ID=168414	Animal QTLdb	Meat_and_Carcass_Association	Trait=Lauric acid content
chr1	36325327	36325331	QTL_ID=193490	Animal QTLdb	Meat_and_Carcass_Association	Trait=Oleic acid to stearic acid ratio
chr1	36345915	36345919	QTL_ID=193491	Animal QTLdb	Meat_and_Carcass_Association	Trait=Oleic acid to stearic acid ratio
chr1	36657202	36657206	QTL_ID=216168	Animal QTLdb	Meat_and_Carcass_Association	Trait=Lean meat percentage
chr1	37024100	37024104	QTL_ID=216226	Animal QTLdb	Meat_and_Carcass_Association	Trait=Lean meat percentage
chr1	37366712	37366716	QTL_ID=216217	Animal QTLdb	Meat_and_Carcass_Association	Trait=Lean meat percentage
chr1	37381309	37381313	QTL_ID=216218	Animal QTLdb	Meat_and_Carcass_Association	Trait=Lean meat percentage
chr1	37401592	37401596	QTL_ID=216219	Animal QTLdb	Meat_and_Carcass_Association	Trait=Lean meat percentage
chr1	37746274	37746278	QTL_ID=216221	Animal QTLdb	Meat_and_Carcass_Association	Trait=Lean meat percentage
chr1	38067412	38067416	QTL_ID=216220	Animal QTLdb	Meat_and_Carcass_Association	Trait=Lean meat percentage
chr1	38161767	38161771	QTL_ID=216214	Animal QTLdb	Meat_and_Carcass_Association	Trait=Lean meat percentage
chr1	38185042	38185046	QTL_ID=216215	Animal QTLdb	Meat_and_Carcass_Association	Trait=Lean meat percentage
chr1	38189917	38189921	QTL_ID=216216	Animal QTLdb	Meat_and_Carcass_Association	Trait=Lean meat percentage
chr1	39641165	39641169	QTL_ID=154450	Animal QTLdb	Meat_and_Carcass_Association	Trait=Dressing percentage
chr1	39655284	39655288	QTL_ID=154451	Animal QTLdb	Meat_and_Carcass_Association	Trait=Dressing percentage
chr1	39942191	39942195	QTL_ID=154452	Animal QTLdb	Meat_and_Carcass_Association	Trait=Dressing percentage
chr1	39984955	39984959	QTL_ID=154453	Animal QTLdb	Meat_and_Carcass_Association	Trait=Dressing percentage
chr1	40077216	40077220	QTL_ID=154454	Animal QTLdb	Meat_and_Carcass_Association	Trait=Dressing percentage
chr1	40403729	40403733	QTL_ID=154455	Animal QTLdb	Meat_and_Carcass_Association	Trait=Dressing percentage
chr1	40429461	40429465	QTL_ID=168346	Animal QTLdb	Meat_and_Carcass_Association	Trait=Heart weight
chr1	40842097	40842101	QTL_ID=154456	Animal QTLdb	Meat_and_Carcass_Association	Trait=Dressing percentage
chr1	41058095	41058099	QTL_ID=154457	Animal QTLdb	Meat_and_Carcass_Association	Trait=Dressing percentage
chr1	41505102	41505106	QTL_ID=161154	Animal QTLdb	Meat_and_Carcass_Association	Trait=Dressing percentage
chr1	42521903	42521907	QTL_ID=193492	Animal QTLdb	Meat_and_Carcass_Association	Trait=Oleic acid to stearic acid ratio
chr1	42542127	42542131	QTL_ID=154458	Animal QTLdb	Meat_and_Carcass_Association	Trait=Dressing percentage
chr1	43092092	43092096	QTL_ID=154460	Animal QTLdb	Meat_and_Carcass_Association	Trait=Dressing percentage
chr1	43257181	43257185	QTL_ID=154461	Animal QTLdb	Meat_and_Carcass_Association	Trait=Dressing percentage
chr1	43378686	43378690	QTL_ID=154462	Animal QTLdb	Meat_and_Carcass_Association	Trait=Dressing percentage
chr1	43378686	43378690	QTL_ID=153577	Animal QTLdb	Meat_and_Carcass_Association	Trait=Average backfat thickness
chr1	43450947	43450951	QTL_ID=154463	Animal QTLdb	Meat_and_Carcass_Association	Trait=Dressing percentage
chr1	43699074	43699078	QTL_ID=154464	Animal QTLdb	Meat_and_Carcass_Association	Trait=Dressing percentage
chr1	43713567	43713571	QTL_ID=154465	Animal QTLdb	Meat_and_Carcass_Association	Trait=Dressing percentage
chr1	43843131	43843135	QTL_ID=154466	Animal QTLdb	Meat_and_Carcass_Association	Trait=Dressing percentage
chr1	43894936	43894940	QTL_ID=161086	Animal QTLdb	Meat_and_Carcass_Association	Trait=Dressing percentage
chr1	44450708	44450712	QTL_ID=154467	Animal QTLdb	Meat_and_Carcass_Association	Trait=Dressing percentage
chr1	44450708	44450712	QTL_ID=176595	Animal QTLdb	Meat_and_Carcass_Association	Trait=Intramuscular fat content
chr1	44498048	44498052	QTL_ID=154468	Animal QTLdb	Meat_and_Carcass_Association	Trait=Dressing percentage
chr1	44623899	44623903	QTL_ID=154469	Animal QTLdb	Meat_and_Carcass_Association	Trait=Dressing percentage
chr1	44655397	44655401	QTL_ID=154470	Animal QTLdb	Meat_and_Carcass_Association	Trait=Dressing percentage
chr1	44980880	44980884	QTL_ID=153498	Animal QTLdb	Meat_and_Carcass_Association	Trait=Shoulder weight
chr1	45048171	45048175	QTL_ID=18546	Animal QTLdb	Meat_and_Carcass_Association	Trait=Palmitic acid content
chr1	45048171	45048175	QTL_ID=18547	Animal QTLdb	Meat_and_Carcass_Association	Trait=Linoleic acid content
chr1	45048171	45048175	QTL_ID=18548	Animal QTLdb	Meat_and_Carcass_Association	Trait=Saturated fatty acid content
chr1	45048171	45048175	QTL_ID=18549	Animal QTLdb	Meat_and_Carcass_Association	Trait=Unsaturated fatty acid content
chr1	46303338	46303342	QTL_ID=154471	Animal QTLdb	Meat_and_Carcass_Association	Trait=Dressing percentage
chr1	46578305	46578309	QTL_ID=154472	Animal QTLdb	Meat_and_Carcass_Association	Trait=Dressing percentage
chr1	47363180	47363184	QTL_ID=22351	Animal QTLdb	Meat_and_Carcass_Association	Trait=Loin muscle area
chr1	47939839	47939843	QTL_ID=22352	Animal QTLdb	Meat_and_Carcass_Association	Trait=Loin muscle area
chr1	47954021	47954025	QTL_ID=193493	Animal QTLdb	Meat_and_Carcass_Association	Trait=Oleic acid to stearic acid ratio
chr1	48054128	48054132	QTL_ID=22353	Animal QTLdb	Meat_and_Carcass_Association	Trait=Loin muscle area
chr1	48070344	48070348	QTL_ID=22354	Animal QTLdb	Meat_and_Carcass_Association	Trait=Loin muscle area
chr1	48070344	48070348	QTL_ID=161210	Animal QTLdb	Meat_and_Carcass_Association	Trait=Dressing percentage
chr1	48091912	48091916	QTL_ID=22355	Animal QTLdb	Meat_and_Carcass_Association	Trait=Loin muscle area
chr1	48105130	48105134	QTL_ID=22356	Animal QTLdb	Meat_and_Carcass_Association	Trait=Loin muscle area
chr1	48118125	48118129	QTL_ID=22357	Animal QTLdb	Meat_and_Carcass_Association	Trait=Loin muscle area
chr1	48142674	48142678	QTL_ID=22358	Animal QTLdb	Meat_and_Carcass_Association	Trait=Loin muscle area
chr1	48157340	48157344	QTL_ID=161101	Animal QTLdb	Meat_and_Carcass_Association	Trait=Dressing percentage
chr1	48157340	48157344	QTL_ID=22359	Animal QTLdb	Meat_and_Carcass_Association	Trait=Loin muscle area
chr1	48900288	48900292	QTL_ID=160901	Animal QTLdb	Meat_and_Carcass_Association	Trait=Dressing percentage
chr1	48920744	48920748	QTL_ID=22333	Animal QTLdb	Meat_and_Carcass_Association	Trait=Loin muscle area
chr1	48948721	48948725	QTL_ID=22334	Animal QTLdb	Meat_and_Carcass_Association	Trait=Loin muscle area
chr1	48974543	48974547	QTL_ID=22335	Animal QTLdb	Meat_and_Carcass_Association	Trait=Loin muscle area
chr1	48988750	48988754	QTL_ID=22336	Animal QTLdb	Meat_and_Carcass_Association	Trait=Loin muscle area
chr1	49024492	49024496	QTL_ID=22337	Animal QTLdb	Meat_and_Carcass_Association	Trait=Loin muscle area
chr1	49119453	49119457	QTL_ID=22338	Animal QTLdb	Meat_and_Carcass_Association	Trait=Loin muscle area
chr1	49119453	49119457	QTL_ID=161053	Animal QTLdb	Meat_and_Carcass_Association	Trait=Dressing percentage
chr1	49232932	49232936	QTL_ID=161138	Animal QTLdb	Meat_and_Carcass_Association	Trait=Dressing percentage
chr1	49245977	49245981	QTL_ID=22339	Animal QTLdb	Meat_and_Carcass_Association	Trait=Loin muscle area
chr1	49245977	49245981	QTL_ID=31235	Animal QTLdb	Meat_and_Carcass_Association	Trait=Backfat between 3rd and 4th last ribs
chr1	49350537	49350541	QTL_ID=22340	Animal QTLdb	Meat_and_Carcass_Association	Trait=Loin muscle area
chr1	49392900	49392904	QTL_ID=22341	Animal QTLdb	Meat_and_Carcass_Association	Trait=Loin muscle area
chr1	49458252	49458256	QTL_ID=161131	Animal QTLdb	Meat_and_Carcass_Association	Trait=Dressing percentage
chr1	49773810	49773814	QTL_ID=22342	Animal QTLdb	Meat_and_Carcass_Association	Trait=Loin muscle area
chr1	49939580	49939584	QTL_ID=161204	Animal QTLdb	Meat_and_Carcass_Association	Trait=Dressing percentage
chr1	49967131	49967135	QTL_ID=160949	Animal QTLdb	Meat_and_Carcass_Association	Trait=Dressing percentage
chr1	50051569	50051573	QTL_ID=22344	Animal QTLdb	Meat_and_Carcass_Association	Trait=Loin muscle area
chr1	50139645	50139649	QTL_ID=22345	Animal QTLdb	Meat_and_Carcass_Association	Trait=Loin muscle area
chr1	50425748	50425752	QTL_ID=17570	Animal QTLdb	Meat_and_Carcass_Association	Trait=Loin muscle area
chr1	50425748	50425752	QTL_ID=17571	Animal QTLdb	Meat_and_Carcass_Association	Trait=Loin muscle area
chr1	50489399	50489403	QTL_ID=17568	Animal QTLdb	Meat_and_Carcass_Association	Trait=Loin muscle area
chr1	50489399	50489403	QTL_ID=17569	Animal QTLdb	Meat_and_Carcass_Association	Trait=Loin muscle area
chr1	51111963	51111967	QTL_ID=160926	Animal QTLdb	Meat_and_Carcass_Association	Trait=Dressing percentage
chr1	51191474	51191478	QTL_ID=160916	Animal QTLdb	Meat_and_Carcass_Association	Trait=Dressing percentage
chr1	51208965	51208969	QTL_ID=165308	Animal QTLdb	Meat_and_Carcass_Association	Trait=Lung weight
chr1	51555711	51555715	QTL_ID=161156	Animal QTLdb	Meat_and_Carcass_Association	Trait=Dressing percentage
chr1	51590268	51590272	QTL_ID=161054	Animal QTLdb	Meat_and_Carcass_Association	Trait=Dressing percentage
chr1	51640907	51640911	QTL_ID=161049	Animal QTLdb	Meat_and_Carcass_Association	Trait=Dressing percentage
chr1	51716627	51716631	QTL_ID=160940	Animal QTLdb	Meat_and_Carcass_Association	Trait=Dressing percentage
chr1	52039044	52039048	QTL_ID=153578	Animal QTLdb	Meat_and_Carcass_Association	Trait=Average backfat thickness
chr1	52262325	52262329	QTL_ID=220139	Animal QTLdb	Meat_and_Carcass_Association	Trait=pH 45 minutes post mortem
chr1	52495752	52495756	QTL_ID=161009	Animal QTLdb	Meat_and_Carcass_Association	Trait=Dressing percentage
chr1	53037418	53037422	QTL_ID=193494	Animal QTLdb	Meat_and_Carcass_Association	Trait=Oleic acid to stearic acid ratio
chr1	54289785	54289789	QTL_ID=135382	Animal QTLdb	Meat_and_Carcass_Association	Trait=Intermuscular fat content
chr1	54422836	54422840	QTL_ID=55815	Animal QTLdb	Meat_and_Carcass_Association	Trait=Obesity index
chr1	55289356	55289360	QTL_ID=15817	Animal QTLdb	Meat_and_Carcass_Association	Trait=Fat androstenone level
chr1	55353544	55353548	QTL_ID=15707	Animal QTLdb	Meat_and_Carcass_Association	Trait=Fat androstenone level
chr1	55366035	55366039	QTL_ID=211893	Animal QTLdb	Meat_and_Carcass_Association	Trait=Average backfat thickness
chr1	55366035	55366039	QTL_ID=211914	Animal QTLdb	Meat_and_Carcass_Association	Trait=Lean meat percentage
chr1	55422119	55422123	QTL_ID=161117	Animal QTLdb	Meat_and_Carcass_Association	Trait=Dressing percentage
chr1	55508389	55508393	QTL_ID=211894	Animal QTLdb	Meat_and_Carcass_Association	Trait=Average backfat thickness
chr1	55508389	55508393	QTL_ID=211913	Animal QTLdb	Meat_and_Carcass_Association	Trait=Lean meat percentage
chr1	55508389	55508393	QTL_ID=211918	Animal QTLdb	Meat_and_Carcass_Association	Trait=Average backfat thickness
chr1	55508389	55508393	QTL_ID=15818	Animal QTLdb	Meat_and_Carcass_Association	Trait=Fat androstenone level
chr1	55536763	55536767	QTL_ID=15819	Animal QTLdb	Meat_and_Carcass_Association	Trait=Fat androstenone level
chr1	55536763	55536767	QTL_ID=211895	Animal QTLdb	Meat_and_Carcass_Association	Trait=Average backfat thickness
chr1	55536763	55536767	QTL_ID=211915	Animal QTLdb	Meat_and_Carcass_Association	Trait=Lean meat percentage
chr1	55550349	55550353	QTL_ID=211896	Animal QTLdb	Meat_and_Carcass_Association	Trait=Average backfat thickness
chr1	55550349	55550353	QTL_ID=211919	Animal QTLdb	Meat_and_Carcass_Association	Trait=Average backfat thickness
chr1	55613195	55613199	QTL_ID=193495	Animal QTLdb	Meat_and_Carcass_Association	Trait=Oleic acid to stearic acid ratio
chr1	55906463	55906467	QTL_ID=55782	Animal QTLdb	Meat_and_Carcass_Association	Trait=Obesity index
chr1	56304712	56304716	QTL_ID=18550	Animal QTLdb	Meat_and_Carcass_Association	Trait=Palmitic acid content
chr1	56304712	56304716	QTL_ID=18551	Animal QTLdb	Meat_and_Carcass_Association	Trait=Saturated fatty acid content
chr1	56304712	56304716	QTL_ID=18552	Animal QTLdb	Meat_and_Carcass_Association	Trait=Unsaturated fatty acid content
chr1	56460475	56460479	QTL_ID=153428	Animal QTLdb	Meat_and_Carcass_Association	Trait=Backfat at tenth rib
chr1	56511888	56511892	QTL_ID=220140	Animal QTLdb	Meat_and_Carcass_Association	Trait=pH 45 minutes post mortem
chr1	57628835	57628839	QTL_ID=161246	Animal QTLdb	Meat_and_Carcass_Association	Trait=Dressing percentage
chr1	57670915	57670919	QTL_ID=15821	Animal QTLdb	Meat_and_Carcass_Association	Trait=Fat androstenone level
chr1	58684664	58684668	QTL_ID=168361	Animal QTLdb	Meat_and_Carcass_Association	Trait=Palmitoleic acid content
chr1	58877988	58877992	QTL_ID=160891	Animal QTLdb	Meat_and_Carcass_Association	Trait=Conductivity 45 minutes post-mortem
chr1	60861313	60861317	QTL_ID=55854	Animal QTLdb	Meat_and_Carcass_Association	Trait=Obesity index
chr1	61430034	61430038	QTL_ID=31234	Animal QTLdb	Meat_and_Carcass_Association	Trait=Backfat between 3rd and 4th last ribs
chr1	66209301	66209305	QTL_ID=135383	Animal QTLdb	Meat_and_Carcass_Association	Trait=Intermuscular fat content
chr1	66475145	66475149	QTL_ID=135384	Animal QTLdb	Meat_and_Carcass_Association	Trait=Intermuscular fat content
chr1	66491113	66491117	QTL_ID=135385	Animal QTLdb	Meat_and_Carcass_Association	Trait=Intermuscular fat content
chr1	66543285	66543289	QTL_ID=135386	Animal QTLdb	Meat_and_Carcass_Association	Trait=Intermuscular fat content
chr1	66575938	66575942	QTL_ID=135387	Animal QTLdb	Meat_and_Carcass_Association	Trait=Intermuscular fat content
chr1	66590913	66590917	QTL_ID=135388	Animal QTLdb	Meat_and_Carcass_Association	Trait=Intermuscular fat content
chr1	66746323	66746327	QTL_ID=135389	Animal QTLdb	Meat_and_Carcass_Association	Trait=Intermuscular fat content
chr1	66814439	66814443	QTL_ID=161102	Animal QTLdb	Meat_and_Carcass_Association	Trait=Dressing percentage
chr1	66876759	66876763	QTL_ID=135390	Animal QTLdb	Meat_and_Carcass_Association	Trait=Intermuscular fat content
chr1	66949766	66949770	QTL_ID=135391	Animal QTLdb	Meat_and_Carcass_Association	Trait=Intermuscular fat content
chr1	67360886	67360890	QTL_ID=135392	Animal QTLdb	Meat_and_Carcass_Association	Trait=Intermuscular fat content
chr1	67429427	67429431	QTL_ID=135393	Animal QTLdb	Meat_and_Carcass_Association	Trait=Intermuscular fat content
chr1	67496803	67496807	QTL_ID=135394	Animal QTLdb	Meat_and_Carcass_Association	Trait=Intermuscular fat content
chr1	67523138	67523142	QTL_ID=135398	Animal QTLdb	Meat_and_Carcass_Association	Trait=Intermuscular fat content
chr1	67606388	67606392	QTL_ID=135397	Animal QTLdb	Meat_and_Carcass_Association	Trait=Intermuscular fat content
chr1	67606388	67606392	QTL_ID=23370	Animal QTLdb	Meat_and_Carcass_Association	Trait=Backfat at rump
chr1	67641193	67641197	QTL_ID=135396	Animal QTLdb	Meat_and_Carcass_Association	Trait=Intermuscular fat content
chr1	67718942	67718946	QTL_ID=135395	Animal QTLdb	Meat_and_Carcass_Association	Trait=Intermuscular fat content
chr1	67947394	67947398	QTL_ID=135399	Animal QTLdb	Meat_and_Carcass_Association	Trait=Intermuscular fat content
chr1	68103550	68103554	QTL_ID=135400	Animal QTLdb	Meat_and_Carcass_Association	Trait=Intermuscular fat content
chr1	68186585	68186589	QTL_ID=135401	Animal QTLdb	Meat_and_Carcass_Association	Trait=Intermuscular fat content
chr1	68447513	68447517	QTL_ID=135402	Animal QTLdb	Meat_and_Carcass_Association	Trait=Intermuscular fat content
chr1	68525438	68525442	QTL_ID=135403	Animal QTLdb	Meat_and_Carcass_Association	Trait=Intermuscular fat content
chr1	68549247	68549251	QTL_ID=135404	Animal QTLdb	Meat_and_Carcass_Association	Trait=Intermuscular fat content
chr1	68581698	68581702	QTL_ID=135405	Animal QTLdb	Meat_and_Carcass_Association	Trait=Intermuscular fat content
chr1	68740757	68740761	QTL_ID=135406	Animal QTLdb	Meat_and_Carcass_Association	Trait=Intermuscular fat content
chr1	68995264	68995268	QTL_ID=135408	Animal QTLdb	Meat_and_Carcass_Association	Trait=Intermuscular fat content
chr1	69035748	69035752	QTL_ID=135407	Animal QTLdb	Meat_and_Carcass_Association	Trait=Intermuscular fat content
chr1	69196501	69196505	QTL_ID=135409	Animal QTLdb	Meat_and_Carcass_Association	Trait=Intermuscular fat content
chr1	69297877	69297881	QTL_ID=160980	Animal QTLdb	Meat_and_Carcass_Association	Trait=Conductivity 45 minutes post-mortem
chr1	69377675	69377679	QTL_ID=135410	Animal QTLdb	Meat_and_Carcass_Association	Trait=Intermuscular fat content
chr1	69453833	69453837	QTL_ID=135411	Animal QTLdb	Meat_and_Carcass_Association	Trait=Intermuscular fat content
chr1	69582938	69582942	QTL_ID=135412	Animal QTLdb	Meat_and_Carcass_Association	Trait=Intermuscular fat content
chr1	69951959	69951963	QTL_ID=135413	Animal QTLdb	Meat_and_Carcass_Association	Trait=Intermuscular fat content
chr1	69994756	69994760	QTL_ID=135414	Animal QTLdb	Meat_and_Carcass_Association	Trait=Intermuscular fat content
chr1	70008163	70008167	QTL_ID=135415	Animal QTLdb	Meat_and_Carcass_Association	Trait=Intermuscular fat content
chr1	70027135	70027139	QTL_ID=135416	Animal QTLdb	Meat_and_Carcass_Association	Trait=Intermuscular fat content
chr1	70181492	70181496	QTL_ID=135417	Animal QTLdb	Meat_and_Carcass_Association	Trait=Intermuscular fat content
chr1	70226438	70226442	QTL_ID=135418	Animal QTLdb	Meat_and_Carcass_Association	Trait=Intermuscular fat content
chr1	70272794	70272798	QTL_ID=135419	Animal QTLdb	Meat_and_Carcass_Association	Trait=Intermuscular fat content
chr1	70356192	70356196	QTL_ID=147226	Animal QTLdb	Meat_and_Carcass_Association	Trait=Intramuscular fat content
chr1	70924093	70924097	QTL_ID=135420	Animal QTLdb	Meat_and_Carcass_Association	Trait=Intermuscular fat content
chr1	71667635	71667639	QTL_ID=135421	Animal QTLdb	Meat_and_Carcass_Association	Trait=Intermuscular fat content
chr1	72013434	72013438	QTL_ID=18553	Animal QTLdb	Meat_and_Carcass_Association	Trait=Saturated fatty acid content
chr1	72013434	72013438	QTL_ID=18554	Animal QTLdb	Meat_and_Carcass_Association	Trait=Palmitic acid content
chr1	72060022	72060026	QTL_ID=135422	Animal QTLdb	Meat_and_Carcass_Association	Trait=Intermuscular fat content
chr1	72363979	72363983	QTL_ID=135423	Animal QTLdb	Meat_and_Carcass_Association	Trait=Intermuscular fat content
chr1	72387129	72387133	QTL_ID=135424	Animal QTLdb	Meat_and_Carcass_Association	Trait=Intermuscular fat content
chr1	72488595	72488599	QTL_ID=135426	Animal QTLdb	Meat_and_Carcass_Association	Trait=Intermuscular fat content
chr1	72525441	72525445	QTL_ID=135425	Animal QTLdb	Meat_and_Carcass_Association	Trait=Intermuscular fat content
chr1	72763275	72763279	QTL_ID=23040	Animal QTLdb	Meat_and_Carcass_Association	Trait=Marbling
chr1	72763275	72763279	QTL_ID=23041	Animal QTLdb	Meat_and_Carcass_Association	Trait=Shear force
chr1	73119229	73119233	QTL_ID=161224	Animal QTLdb	Meat_and_Carcass_Association	Trait=Dressing percentage
chr1	73854587	73854591	QTL_ID=161212	Animal QTLdb	Meat_and_Carcass_Association	Trait=Dressing percentage
chr1	74037823	74037827	QTL_ID=147227	Animal QTLdb	Meat_and_Carcass_Association	Trait=Intramuscular fat content
chr1	74645876	74645880	QTL_ID=36135	Animal QTLdb	Meat_and_Carcass_Association	Trait=Meat color a*
chr1	74744800	74744804	QTL_ID=36136	Animal QTLdb	Meat_and_Carcass_Association	Trait=Meat color a*
chr1	75645284	75645288	QTL_ID=161239	Animal QTLdb	Meat_and_Carcass_Association	Trait=Dressing percentage
chr1	79563283	79563287	QTL_ID=135427	Animal QTLdb	Meat_and_Carcass_Association	Trait=Intermuscular fat content
chr1	82354720	82354724	QTL_ID=23042	Animal QTLdb	Meat_and_Carcass_Association	Trait=Drip loss
chr1	82354871	82354875	QTL_ID=23043	Animal QTLdb	Meat_and_Carcass_Association	Trait=Meat color b*
chr1	86318009	86318013	QTL_ID=31237	Animal QTLdb	Meat_and_Carcass_Association	Trait=Backfat between 3rd and 4th last ribs
chr1	87176948	87176952	QTL_ID=23048	Animal QTLdb	Meat_and_Carcass_Association	Trait=Intramuscular fat content
chr1	87176948	87176952	QTL_ID=23049	Animal QTLdb	Meat_and_Carcass_Association	Trait=Marbling
chr1	90098788	90098792	QTL_ID=160996	Animal QTLdb	Meat_and_Carcass_Association	Trait=Dressing percentage
chr1	90399189	90399193	QTL_ID=160997	Animal QTLdb	Meat_and_Carcass_Association	Trait=Dressing percentage
chr1	94198689	94198693	QTL_ID=154427	Animal QTLdb	Meat_and_Carcass_Association	Trait=Carcass length
chr1	96893570	96893574	QTL_ID=164969	Animal QTLdb	Meat_and_Carcass_Association	Trait=Oiliness
chr1	98466460	98466464	QTL_ID=168455	Animal QTLdb	Meat_and_Carcass_Association	Trait=Polyunsaturated fatty acid content
chr1	99469763	99469767	QTL_ID=56237	Animal QTLdb	Meat_and_Carcass_Association	Trait=Meat color score
chr1	102441287	102441291	QTL_ID=161208	Animal QTLdb	Meat_and_Carcass_Association	Trait=Conductivity 45 minutes post-mortem
chr1	103471424	103471428	QTL_ID=161190	Animal QTLdb	Meat_and_Carcass_Association	Trait=Dressing percentage
chr1	108568593	108568597	QTL_ID=23044	Animal QTLdb	Meat_and_Carcass_Association	Trait=Meat color score
chr1	108568593	108568597	QTL_ID=23045	Animal QTLdb	Meat_and_Carcass_Association	Trait=pH 24 hr post-mortem (loin)
chr1	108568593	108568597	QTL_ID=23046	Animal QTLdb	Meat_and_Carcass_Association	Trait=Meat color b*
chr1	108568593	108568597	QTL_ID=23047	Animal QTLdb	Meat_and_Carcass_Association	Trait=Meat color L*
chr1	109499085	109499089	QTL_ID=161211	Animal QTLdb	Meat_and_Carcass_Association	Trait=Conductivity 45 minutes post-mortem
chr1	110239009	110239013	QTL_ID=101968	Animal QTLdb	Meat_and_Carcass_Association	Trait=Arachidonic acid to gamma-linolenic acid ratio
chr1	112846280	112846284	QTL_ID=139200	Animal QTLdb	Meat_and_Carcass_Association	Trait=Lean meat percentage
chr1	113323356	113323360	QTL_ID=139201	Animal QTLdb	Meat_and_Carcass_Association	Trait=Lean meat percentage
chr1	113323356	113323360	QTL_ID=147228	Animal QTLdb	Meat_and_Carcass_Association	Trait=Intramuscular fat content
chr1	113346596	113346600	QTL_ID=139202	Animal QTLdb	Meat_and_Carcass_Association	Trait=Lean meat percentage
chr1	120141450	120141454	QTL_ID=168357	Animal QTLdb	Meat_and_Carcass_Association	Trait=Palmitoleic acid content
chr1	120352980	120352984	QTL_ID=153579	Animal QTLdb	Meat_and_Carcass_Association	Trait=Shoulder weight
chr1	120796828	120796832	QTL_ID=153429	Animal QTLdb	Meat_and_Carcass_Association	Trait=Backfat at tenth rib
chr1	123432514	123432518	QTL_ID=168358	Animal QTLdb	Meat_and_Carcass_Association	Trait=Palmitoleic acid content
chr1	130398791	130398795	QTL_ID=161217	Animal QTLdb	Meat_and_Carcass_Association	Trait=Dressing percentage
chr1	132572507	132572511	QTL_ID=18557	Animal QTLdb	Meat_and_Carcass_Association	Trait=Oleic acid content
chr1	132572507	132572511	QTL_ID=18558	Animal QTLdb	Meat_and_Carcass_Association	Trait=Linoleic acid content
chr1	132572507	132572511	QTL_ID=18559	Animal QTLdb	Meat_and_Carcass_Association	Trait=Polyunsaturated fatty acid content
chr1	132572507	132572511	QTL_ID=18560	Animal QTLdb	Meat_and_Carcass_Association	Trait=Polyunsaturated fatty acid to saturated fatty acid ratio
chr1	135974370	135974374	QTL_ID=101836	Animal QTLdb	Meat_and_Carcass_Association	Trait=Polyunsaturated fatty acid content
chr1	135974370	135974374	QTL_ID=101838	Animal QTLdb	Meat_and_Carcass_Association	Trait=Polyunsaturated fatty acid to monounsaturated fatty acid ratio
chr1	138507755	138507759	QTL_ID=15820	Animal QTLdb	Meat_and_Carcass_Association	Trait=Fat androstenone level
chr1	151018800	151018804	QTL_ID=216167	Animal QTLdb	Meat_and_Carcass_Association	Trait=Lean meat percentage
chr1	151209844	151209848	QTL_ID=216335	Animal QTLdb	Meat_and_Carcass_Association	Trait=Average backfat thickness
chr1	152832357	152832361	QTL_ID=223668	Animal QTLdb	Meat_and_Carcass_Association	Trait=Intramuscular fat content
chr1	154214123	154214127	QTL_ID=216334	Animal QTLdb	Meat_and_Carcass_Association	Trait=Average backfat thickness
chr1	155986284	155986288	QTL_ID=216336	Animal QTLdb	Meat_and_Carcass_Association	Trait=Average backfat thickness
chr1	155986284	155986288	QTL_ID=216354	Animal QTLdb	Meat_and_Carcass_Association	Trait=Intramuscular fat content
chr1	156034063	156034067	QTL_ID=216333	Animal QTLdb	Meat_and_Carcass_Association	Trait=Average backfat thickness
chr1	157713755	157713759	QTL_ID=216363	Animal QTLdb	Meat_and_Carcass_Association	Trait=Intramuscular fat content
chr1	158355903	158355907	QTL_ID=216355	Animal QTLdb	Meat_and_Carcass_Association	Trait=Intramuscular fat content
chr1	158355903	158355907	QTL_ID=139203	Animal QTLdb	Meat_and_Carcass_Association	Trait=Lean meat percentage
chr1	158371282	158371286	QTL_ID=139204	Animal QTLdb	Meat_and_Carcass_Association	Trait=Lean meat percentage
chr1	158371282	158371286	QTL_ID=161168	Animal QTLdb	Meat_and_Carcass_Association	Trait=Dressing percentage
chr1	158682902	158682906	QTL_ID=55802	Animal QTLdb	Meat_and_Carcass_Association	Trait=Obesity index
chr1	158682902	158682906	QTL_ID=216162	Animal QTLdb	Meat_and_Carcass_Association	Trait=Lean meat percentage
chr1	158682902	158682906	QTL_ID=147172	Animal QTLdb	Meat_and_Carcass_Association	Trait=Backfat at last rib
chr1	158682902	158682906	QTL_ID=147173	Animal QTLdb	Meat_and_Carcass_Association	Trait=Backfat at last rib
chr1	158755253	158755257	QTL_ID=216163	Animal QTLdb	Meat_and_Carcass_Association	Trait=Lean meat percentage
chr1	158811660	158811664	QTL_ID=216161	Animal QTLdb	Meat_and_Carcass_Association	Trait=Lean meat percentage
chr1	158811660	158811664	QTL_ID=216229	Animal QTLdb	Meat_and_Carcass_Association	Trait=Lean meat percentage
chr1	159238081	159238085	QTL_ID=216158	Animal QTLdb	Meat_and_Carcass_Association	Trait=Lean meat percentage
chr1	159238081	159238085	QTL_ID=216230	Animal QTLdb	Meat_and_Carcass_Association	Trait=Lean meat percentage
chr1	159238081	159238085	QTL_ID=55801	Animal QTLdb	Meat_and_Carcass_Association	Trait=Obesity index
chr1	159538852	159538856	QTL_ID=216157	Animal QTLdb	Meat_and_Carcass_Association	Trait=Lean meat percentage
chr1	159538852	159538856	QTL_ID=216224	Animal QTLdb	Meat_and_Carcass_Association	Trait=Lean meat percentage
chr1	159538852	159538856	QTL_ID=216338	Animal QTLdb	Meat_and_Carcass_Association	Trait=Average backfat thickness
chr1	159538852	159538856	QTL_ID=216360	Animal QTLdb	Meat_and_Carcass_Association	Trait=Intramuscular fat content
chr1	159619889	159619893	QTL_ID=216160	Animal QTLdb	Meat_and_Carcass_Association	Trait=Lean meat percentage
chr1	159619889	159619893	QTL_ID=216225	Animal QTLdb	Meat_and_Carcass_Association	Trait=Lean meat percentage
chr1	159619889	159619893	QTL_ID=216339	Animal QTLdb	Meat_and_Carcass_Association	Trait=Average backfat thickness
chr1	159619889	159619893	QTL_ID=216361	Animal QTLdb	Meat_and_Carcass_Association	Trait=Intramuscular fat content
chr1	159660301	159660305	QTL_ID=139205	Animal QTLdb	Meat_and_Carcass_Association	Trait=Lean meat percentage
chr1	159660301	159660305	QTL_ID=16305	Animal QTLdb	Meat_and_Carcass_Association	Trait=Backfat at last rib
chr1	159660301	159660305	QTL_ID=16331	Animal QTLdb	Meat_and_Carcass_Association	Trait=Backfat at tenth rib
chr1	159869509	159869513	QTL_ID=55736	Animal QTLdb	Meat_and_Carcass_Association	Trait=Obesity index
chr1	159881632	159881636	QTL_ID=216155	Animal QTLdb	Meat_and_Carcass_Association	Trait=Lean meat percentage
chr1	159881632	159881636	QTL_ID=216205	Animal QTLdb	Meat_and_Carcass_Association	Trait=Lean meat percentage
chr1	159881632	159881636	QTL_ID=216223	Animal QTLdb	Meat_and_Carcass_Association	Trait=Lean meat percentage
chr1	159881632	159881636	QTL_ID=216358	Animal QTLdb	Meat_and_Carcass_Association	Trait=Intramuscular fat content
chr1	160210900	160210904	QTL_ID=216346	Animal QTLdb	Meat_and_Carcass_Association	Trait=Average backfat thickness
chr1	160210900	160210904	QTL_ID=139206	Animal QTLdb	Meat_and_Carcass_Association	Trait=Lean meat percentage
chr1	160223898	160223902	QTL_ID=216342	Animal QTLdb	Meat_and_Carcass_Association	Trait=Average backfat thickness
chr1	160284791	160284795	QTL_ID=216343	Animal QTLdb	Meat_and_Carcass_Association	Trait=Average backfat thickness
chr1	160284791	160284795	QTL_ID=161057	Animal QTLdb	Meat_and_Carcass_Association	Trait=Dressing percentage
chr1	160288410	160288414	QTL_ID=216347	Animal QTLdb	Meat_and_Carcass_Association	Trait=Average backfat thickness
chr1	160347186	160347190	QTL_ID=216154	Animal QTLdb	Meat_and_Carcass_Association	Trait=Lean meat percentage
chr1	160347186	160347190	QTL_ID=216203	Animal QTLdb	Meat_and_Carcass_Association	Trait=Lean meat percentage
chr1	160347186	160347190	QTL_ID=216227	Animal QTLdb	Meat_and_Carcass_Association	Trait=Lean meat percentage
chr1	160347186	160347190	QTL_ID=216356	Animal QTLdb	Meat_and_Carcass_Association	Trait=Intramuscular fat content
chr1	160347186	160347190	QTL_ID=139207	Animal QTLdb	Meat_and_Carcass_Association	Trait=Lean meat percentage
chr1	160347186	160347190	QTL_ID=16306	Animal QTLdb	Meat_and_Carcass_Association	Trait=Backfat at last rib
chr1	160347186	160347190	QTL_ID=16332	Animal QTLdb	Meat_and_Carcass_Association	Trait=Backfat at tenth rib
chr1	160447732	160447736	QTL_ID=216156	Animal QTLdb	Meat_and_Carcass_Association	Trait=Lean meat percentage
chr1	160447732	160447736	QTL_ID=216228	Animal QTLdb	Meat_and_Carcass_Association	Trait=Lean meat percentage
chr1	160447732	160447736	QTL_ID=216357	Animal QTLdb	Meat_and_Carcass_Association	Trait=Intramuscular fat content
chr1	160513629	160513633	QTL_ID=216345	Animal QTLdb	Meat_and_Carcass_Association	Trait=Average backfat thickness
chr1	160773435	160773439	QTL_ID=216362	Animal QTLdb	Meat_and_Carcass_Association	Trait=Intramuscular fat content
chr1	160773435	160773439	QTL_ID=126064	Animal QTLdb	Meat_and_Carcass_Association	Trait=Backfat at tenth rib
chr1	160773435	160773439	QTL_ID=139265	Animal QTLdb	Meat_and_Carcass_Association	Trait=Lean meat percentage
chr1	161332332	161332336	QTL_ID=216341	Animal QTLdb	Meat_and_Carcass_Association	Trait=Average backfat thickness
chr1	161418063	161418067	QTL_ID=211907	Animal QTLdb	Meat_and_Carcass_Association	Trait=Loin muscle area
chr1	161434397	161434401	QTL_ID=211906	Animal QTLdb	Meat_and_Carcass_Association	Trait=Loin muscle area
chr1	161513583	161513587	QTL_ID=55808	Animal QTLdb	Meat_and_Carcass_Association	Trait=Obesity index
chr1	161540911	161540915	QTL_ID=55804	Animal QTLdb	Meat_and_Carcass_Association	Trait=Obesity index
chr1	161540911	161540915	QTL_ID=16307	Animal QTLdb	Meat_and_Carcass_Association	Trait=Backfat at last rib
chr1	161540911	161540915	QTL_ID=16333	Animal QTLdb	Meat_and_Carcass_Association	Trait=Backfat at tenth rib
chr1	161610869	161610873	QTL_ID=139208	Animal QTLdb	Meat_and_Carcass_Association	Trait=Lean meat percentage
chr1	161610869	161610873	QTL_ID=153580	Animal QTLdb	Meat_and_Carcass_Association	Trait=Loin weight
chr1	161824862	161824866	QTL_ID=216153	Animal QTLdb	Meat_and_Carcass_Association	Trait=Lean meat percentage
chr1	161824862	161824866	QTL_ID=216201	Animal QTLdb	Meat_and_Carcass_Association	Trait=Lean meat percentage
chr1	161824862	161824866	QTL_ID=216222	Animal QTLdb	Meat_and_Carcass_Association	Trait=Lean meat percentage
chr1	161824862	161824866	QTL_ID=216348	Animal QTLdb	Meat_and_Carcass_Association	Trait=Average backfat thickness
chr1	161824862	161824866	QTL_ID=216353	Animal QTLdb	Meat_and_Carcass_Association	Trait=Intramuscular fat content
chr1	161853403	161853407	QTL_ID=216159	Animal QTLdb	Meat_and_Carcass_Association	Trait=Lean meat percentage
chr1	161853403	161853407	QTL_ID=216202	Animal QTLdb	Meat_and_Carcass_Association	Trait=Lean meat percentage
chr1	161853403	161853407	QTL_ID=216344	Animal QTLdb	Meat_and_Carcass_Association	Trait=Average backfat thickness
chr1	161853403	161853407	QTL_ID=216365	Animal QTLdb	Meat_and_Carcass_Association	Trait=Intramuscular fat content
chr1	161853403	161853407	QTL_ID=55805	Animal QTLdb	Meat_and_Carcass_Association	Trait=Obesity index
chr1	161987725	161987729	QTL_ID=216164	Animal QTLdb	Meat_and_Carcass_Association	Trait=Lean meat percentage
chr1	161987725	161987729	QTL_ID=216199	Animal QTLdb	Meat_and_Carcass_Association	Trait=Lean meat percentage
chr1	161987725	161987729	QTL_ID=216340	Animal QTLdb	Meat_and_Carcass_Association	Trait=Average backfat thickness
chr1	162192625	162192629	QTL_ID=216165	Animal QTLdb	Meat_and_Carcass_Association	Trait=Lean meat percentage
chr1	162192625	162192629	QTL_ID=216200	Animal QTLdb	Meat_and_Carcass_Association	Trait=Lean meat percentage
chr1	162345360	162345364	QTL_ID=153581	Animal QTLdb	Meat_and_Carcass_Association	Trait=Average backfat thickness
chr1	162372948	162372952	QTL_ID=169088	Animal QTLdb	Meat_and_Carcass_Association	Trait=Intramuscular fat content
chr1	162876973	162876977	QTL_ID=139209	Animal QTLdb	Meat_and_Carcass_Association	Trait=Lean meat percentage
chr1	163014726	163014730	QTL_ID=160976	Animal QTLdb	Meat_and_Carcass_Association	Trait=Dressing percentage
chr1	164829872	164829876	QTL_ID=216364	Animal QTLdb	Meat_and_Carcass_Association	Trait=Intramuscular fat content
chr1	165556952	165556956	QTL_ID=55817	Animal QTLdb	Meat_and_Carcass_Association	Trait=Obesity index
chr1	165580987	165580991	QTL_ID=55797	Animal QTLdb	Meat_and_Carcass_Association	Trait=Obesity index
chr1	165732649	165732653	QTL_ID=55837	Animal QTLdb	Meat_and_Carcass_Association	Trait=Obesity index
chr1	166110290	166110294	QTL_ID=216350	Animal QTLdb	Meat_and_Carcass_Association	Trait=Intramuscular fat content
chr1	166238888	166238892	QTL_ID=55838	Animal QTLdb	Meat_and_Carcass_Association	Trait=Obesity index
chr1	166286377	166286381	QTL_ID=55827	Animal QTLdb	Meat_and_Carcass_Association	Trait=Obesity index
chr1	166363824	166363828	QTL_ID=216351	Animal QTLdb	Meat_and_Carcass_Association	Trait=Intramuscular fat content
chr1	166497538	166497542	QTL_ID=216359	Animal QTLdb	Meat_and_Carcass_Association	Trait=Intramuscular fat content
chr1	166544411	166544415	QTL_ID=55799	Animal QTLdb	Meat_and_Carcass_Association	Trait=Obesity index
chr1	166602773	166602777	QTL_ID=55798	Animal QTLdb	Meat_and_Carcass_Association	Trait=Obesity index
chr1	166608529	166608533	QTL_ID=216368	Animal QTLdb	Meat_and_Carcass_Association	Trait=Intramuscular fat content
chr1	166653129	166653133	QTL_ID=216367	Animal QTLdb	Meat_and_Carcass_Association	Trait=Intramuscular fat content
chr1	166883694	166883698	QTL_ID=55758	Animal QTLdb	Meat_and_Carcass_Association	Trait=Obesity index
chr1	167004462	167004466	QTL_ID=31236	Animal QTLdb	Meat_and_Carcass_Association	Trait=Backfat between 3rd and 4th last ribs
chr1	167171585	167171589	QTL_ID=216366	Animal QTLdb	Meat_and_Carcass_Association	Trait=Intramuscular fat content
chr1	167237808	167237812	QTL_ID=55784	Animal QTLdb	Meat_and_Carcass_Association	Trait=Obesity index
chr1	167938650	167938654	QTL_ID=216349	Animal QTLdb	Meat_and_Carcass_Association	Trait=Intramuscular fat content
chr1	168214612	168214616	QTL_ID=147229	Animal QTLdb	Meat_and_Carcass_Association	Trait=Intramuscular fat content
chr1	169163414	169163418	QTL_ID=220116	Animal QTLdb	Meat_and_Carcass_Association	Trait=Intramuscular fat content
chr1	169244859	169244863	QTL_ID=161036	Animal QTLdb	Meat_and_Carcass_Association	Trait=Dressing percentage
chr1	171120238	171120242	QTL_ID=161043	Animal QTLdb	Meat_and_Carcass_Association	Trait=Dressing percentage
chr1	171166691	171166695	QTL_ID=161042	Animal QTLdb	Meat_and_Carcass_Association	Trait=Dressing percentage
chr1	171874748	171874752	QTL_ID=147230	Animal QTLdb	Meat_and_Carcass_Association	Trait=Intramuscular fat content
chr1	172108019	172108023	QTL_ID=147231	Animal QTLdb	Meat_and_Carcass_Association	Trait=Intramuscular fat content
chr1	172136165	172136169	QTL_ID=147232	Animal QTLdb	Meat_and_Carcass_Association	Trait=Intramuscular fat content
chr1	172156507	172156511	QTL_ID=147233	Animal QTLdb	Meat_and_Carcass_Association	Trait=Intramuscular fat content
chr1	172184740	172184744	QTL_ID=147234	Animal QTLdb	Meat_and_Carcass_Association	Trait=Intramuscular fat content
chr1	172202292	172202296	QTL_ID=147235	Animal QTLdb	Meat_and_Carcass_Association	Trait=Intramuscular fat content
chr1	172219299	172219303	QTL_ID=147236	Animal QTLdb	Meat_and_Carcass_Association	Trait=Intramuscular fat content
chr1	172234245	172234249	QTL_ID=147237	Animal QTLdb	Meat_and_Carcass_Association	Trait=Intramuscular fat content
chr1	172426140	172426144	QTL_ID=147238	Animal QTLdb	Meat_and_Carcass_Association	Trait=Intramuscular fat content
chr1	173858162	173858166	QTL_ID=176621	Animal QTLdb	Meat_and_Carcass_Association	Trait=Myristic acid content
chr1	178835531	178835535	QTL_ID=65368	Animal QTLdb	Meat_and_Carcass_Association	Trait=Intramuscular fat content
chr1	178874685	178874689	QTL_ID=65369	Animal QTLdb	Meat_and_Carcass_Association	Trait=Intramuscular fat content
chr1	178946493	178946497	QTL_ID=161207	Animal QTLdb	Meat_and_Carcass_Association	Trait=Conductivity 45 minutes post-mortem
chr1	180525815	180525819	QTL_ID=160895	Animal QTLdb	Meat_and_Carcass_Association	Trait=Conductivity 45 minutes post-mortem
chr1	182814509	182814513	QTL_ID=23320	Animal QTLdb	Meat_and_Carcass_Association	Trait=Backfat at rump
chr1	184018091	184018095	QTL_ID=169087	Animal QTLdb	Meat_and_Carcass_Association	Trait=Intramuscular fat content
chr1	184603791	184603795	QTL_ID=21960	Animal QTLdb	Meat_and_Carcass_Association	Trait=Intramuscular fat content
chr1	185436303	185436307	QTL_ID=160983	Animal QTLdb	Meat_and_Carcass_Association	Trait=Dressing percentage
chr1	185621691	185621695	QTL_ID=161233	Animal QTLdb	Meat_and_Carcass_Association	Trait=Dressing percentage
chr1	186640897	186640901	QTL_ID=216300	Animal QTLdb	Meat_and_Carcass_Association	Trait=Backfat between 3rd and 4th last ribs
chr1	189622200	189622204	QTL_ID=153862	Animal QTLdb	Meat_and_Carcass_Association	Trait=Meat color a*
chr1	190665633	190665637	QTL_ID=23050	Animal QTLdb	Meat_and_Carcass_Association	Trait=Cooking loss
chr1	190665633	190665637	QTL_ID=23051	Animal QTLdb	Meat_and_Carcass_Association	Trait=pH 24 hr post-mortem (loin)
chr1	190665633	190665637	QTL_ID=23052	Animal QTLdb	Meat_and_Carcass_Association	Trait=Thawing loss
chr1	191753507	191753511	QTL_ID=147239	Animal QTLdb	Meat_and_Carcass_Association	Trait=Intramuscular fat content
chr1	192169260	192169264	QTL_ID=147240	Animal QTLdb	Meat_and_Carcass_Association	Trait=Intramuscular fat content
chr1	193341171	193341175	QTL_ID=161134	Animal QTLdb	Meat_and_Carcass_Association	Trait=Dressing percentage
chr1	194558373	194558377	QTL_ID=161135	Animal QTLdb	Meat_and_Carcass_Association	Trait=Dressing percentage
chr1	196255977	196255981	QTL_ID=23337	Animal QTLdb	Meat_and_Carcass_Association	Trait=Backfat at rump
chr1	198450594	198450598	QTL_ID=154423	Animal QTLdb	Meat_and_Carcass_Association	Trait=Dressing percentage
chr1	198480353	198480357	QTL_ID=168359	Animal QTLdb	Meat_and_Carcass_Association	Trait=Palmitoleic acid content
chr1	203432029	203432033	QTL_ID=154514	Animal QTLdb	Meat_and_Carcass_Association	Trait=Carcass length
chr1	203877647	203877651	QTL_ID=154515	Animal QTLdb	Meat_and_Carcass_Association	Trait=Carcass length
chr1	204652719	204652723	QTL_ID=154516	Animal QTLdb	Meat_and_Carcass_Association	Trait=Carcass length
chr1	204700011	204700015	QTL_ID=154517	Animal QTLdb	Meat_and_Carcass_Association	Trait=Carcass length
chr1	204756909	204756913	QTL_ID=154518	Animal QTLdb	Meat_and_Carcass_Association	Trait=Carcass length
chr1	204807318	204807322	QTL_ID=154519	Animal QTLdb	Meat_and_Carcass_Association	Trait=Carcass length
chr1	204904959	204904963	QTL_ID=154522	Animal QTLdb	Meat_and_Carcass_Association	Trait=Carcass length
chr1	204978536	204978540	QTL_ID=154523	Animal QTLdb	Meat_and_Carcass_Association	Trait=Carcass length
chr1	205208447	205208451	QTL_ID=55732	Animal QTLdb	Meat_and_Carcass_Association	Trait=Obesity index
chr1	205927359	205927363	QTL_ID=55731	Animal QTLdb	Meat_and_Carcass_Association	Trait=Obesity index
chr1	205981837	205981841	QTL_ID=55761	Animal QTLdb	Meat_and_Carcass_Association	Trait=Obesity index
chr1	206267342	206267346	QTL_ID=36130	Animal QTLdb	Meat_and_Carcass_Association	Trait=Meat color a*
chr1	206289679	206289683	QTL_ID=36127	Animal QTLdb	Meat_and_Carcass_Association	Trait=Meat color a*
chr1	206289679	206289683	QTL_ID=55764	Animal QTLdb	Meat_and_Carcass_Association	Trait=Obesity index
chr1	206310421	206310425	QTL_ID=55763	Animal QTLdb	Meat_and_Carcass_Association	Trait=Obesity index
chr1	206310421	206310425	QTL_ID=36131	Animal QTLdb	Meat_and_Carcass_Association	Trait=Meat color a*
chr1	206324994	206324998	QTL_ID=36137	Animal QTLdb	Meat_and_Carcass_Association	Trait=Meat color a*
chr1	206345820	206345824	QTL_ID=36128	Animal QTLdb	Meat_and_Carcass_Association	Trait=Meat color a*
chr1	206345820	206345824	QTL_ID=55762	Animal QTLdb	Meat_and_Carcass_Association	Trait=Obesity index
chr1	206498462	206498466	QTL_ID=154424	Animal QTLdb	Meat_and_Carcass_Association	Trait=Carcass length
chr1	207194777	207194781	QTL_ID=168360	Animal QTLdb	Meat_and_Carcass_Association	Trait=Palmitoleic acid content
chr1	207290737	207290741	QTL_ID=154524	Animal QTLdb	Meat_and_Carcass_Association	Trait=Carcass length
chr1	207558205	207558209	QTL_ID=154526	Animal QTLdb	Meat_and_Carcass_Association	Trait=Carcass length
chr1	207742837	207742841	QTL_ID=154527	Animal QTLdb	Meat_and_Carcass_Association	Trait=Carcass length
chr1	207902347	207902351	QTL_ID=154528	Animal QTLdb	Meat_and_Carcass_Association	Trait=Carcass length
chr1	208148956	208148960	QTL_ID=154529	Animal QTLdb	Meat_and_Carcass_Association	Trait=Carcass length
chr1	208619765	208619769	QTL_ID=154530	Animal QTLdb	Meat_and_Carcass_Association	Trait=Carcass length
chr1	213701080	213701084	QTL_ID=23332	Animal QTLdb	Meat_and_Carcass_Association	Trait=Backfat at rump
chr1	214359978	214359982	QTL_ID=16308	Animal QTLdb	Meat_and_Carcass_Association	Trait=Backfat at last rib
chr1	216632908	216632912	QTL_ID=153582	Animal QTLdb	Meat_and_Carcass_Association	Trait=Intramuscular fat content
chr1	221166807	221166811	QTL_ID=55807	Animal QTLdb	Meat_and_Carcass_Association	Trait=Obesity index
chr1	221923720	221923724	QTL_ID=160476	Animal QTLdb	Meat_and_Carcass_Association	Trait=pH 24 hr post-mortem (loin)
chr1	222775370	222775374	QTL_ID=55822	Animal QTLdb	Meat_and_Carcass_Association	Trait=Obesity index
chr1	222855322	222855326	QTL_ID=55723	Animal QTLdb	Meat_and_Carcass_Association	Trait=Obesity index
chr1	228213436	228213440	QTL_ID=161121	Animal QTLdb	Meat_and_Carcass_Association	Trait=Dressing percentage
chr1	228379054	228379058	QTL_ID=161130	Animal QTLdb	Meat_and_Carcass_Association	Trait=Dressing percentage
chr1	228894422	228894426	QTL_ID=161166	Animal QTLdb	Meat_and_Carcass_Association	Trait=Dressing percentage
chr1	229286644	229286648	QTL_ID=161022	Animal QTLdb	Meat_and_Carcass_Association	Trait=Dressing percentage
chr1	229322491	229322495	QTL_ID=161023	Animal QTLdb	Meat_and_Carcass_Association	Trait=Dressing percentage
chr1	229424549	229424553	QTL_ID=161074	Animal QTLdb	Meat_and_Carcass_Association	Trait=Dressing percentage
chr1	229638667	229638671	QTL_ID=55820	Animal QTLdb	Meat_and_Carcass_Association	Trait=Obesity index
chr1	230565673	230565677	QTL_ID=161115	Animal QTLdb	Meat_and_Carcass_Association	Trait=Dressing percentage
chr1	230710743	230710747	QTL_ID=161110	Animal QTLdb	Meat_and_Carcass_Association	Trait=Dressing percentage
chr1	230853006	230853010	QTL_ID=161160	Animal QTLdb	Meat_and_Carcass_Association	Trait=Dressing percentage
chr1	231050625	231050629	QTL_ID=160908	Animal QTLdb	Meat_and_Carcass_Association	Trait=Dressing percentage
chr1	231092282	231092286	QTL_ID=161159	Animal QTLdb	Meat_and_Carcass_Association	Trait=Dressing percentage
chr1	231100345	231100349	QTL_ID=161158	Animal QTLdb	Meat_and_Carcass_Association	Trait=Dressing percentage
chr1	231754862	231754866	QTL_ID=161124	Animal QTLdb	Meat_and_Carcass_Association	Trait=Dressing percentage
chr1	232197506	232197510	QTL_ID=161167	Animal QTLdb	Meat_and_Carcass_Association	Trait=Dressing percentage
chr1	232382824	232382828	QTL_ID=161145	Animal QTLdb	Meat_and_Carcass_Association	Trait=Dressing percentage
chr1	232404724	232404728	QTL_ID=161144	Animal QTLdb	Meat_and_Carcass_Association	Trait=Dressing percentage
chr1	232422731	232422735	QTL_ID=161143	Animal QTLdb	Meat_and_Carcass_Association	Trait=Dressing percentage
chr1	233114777	233114781	QTL_ID=161180	Animal QTLdb	Meat_and_Carcass_Association	Trait=Dressing percentage
chr1	233490585	233490589	QTL_ID=161183	Animal QTLdb	Meat_and_Carcass_Association	Trait=Dressing percentage
chr1	233858007	233858011	QTL_ID=160907	Animal QTLdb	Meat_and_Carcass_Association	Trait=Dressing percentage
chr1	234239833	234239837	QTL_ID=160919	Animal QTLdb	Meat_and_Carcass_Association	Trait=Dressing percentage
chr1	234351247	234351251	QTL_ID=55835	Animal QTLdb	Meat_and_Carcass_Association	Trait=Obesity index
chr1	234769927	234769931	QTL_ID=153499	Animal QTLdb	Meat_and_Carcass_Association	Trait=Ham weight
chr1	235876903	235876907	QTL_ID=55836	Animal QTLdb	Meat_and_Carcass_Association	Trait=Obesity index
chr1	236458823	236458827	QTL_ID=19371	Animal QTLdb	Meat_and_Carcass_Association	Trait=Ash content
chr1	243385299	243385303	QTL_ID=22433	Animal QTLdb	Meat_and_Carcass_Association	Trait=Shear force
chr1	243433855	243433859	QTL_ID=147171	Animal QTLdb	Meat_and_Carcass_Association	Trait=Backfat at first rib
chr1	250677070	250677074	QTL_ID=216301	Animal QTLdb	Meat_and_Carcass_Association	Trait=Backfat between 3rd and 4th last ribs
chr1	251991688	251991692	QTL_ID=56226	Animal QTLdb	Meat_and_Carcass_Association	Trait=pH 45 minutes post mortem
chr1	252048163	252048167	QTL_ID=161178	Animal QTLdb	Meat_and_Carcass_Association	Trait=Dressing percentage
chr1	252179115	252179119	QTL_ID=161069	Animal QTLdb	Meat_and_Carcass_Association	Trait=Dressing percentage
chr1	254207125	254207129	QTL_ID=216166	Animal QTLdb	Meat_and_Carcass_Association	Trait=Lean meat percentage
chr1	254207125	254207129	QTL_ID=216204	Animal QTLdb	Meat_and_Carcass_Association	Trait=Lean meat percentage
chr1	255503330	255503334	QTL_ID=152821	Animal QTLdb	Meat_and_Carcass_Association	Trait=Head length
chr1	255584714	255584718	QTL_ID=17767	Animal QTLdb	Meat_and_Carcass_Association	Trait=Meat color score
chr1	255584714	255584718	QTL_ID=17768	Animal QTLdb	Meat_and_Carcass_Association	Trait=Ham weight
chr1	255584714	255584718	QTL_ID=17769	Animal QTLdb	Meat_and_Carcass_Association	Trait=pH 24 hr post mortem (ham)
chr1	259340641	259340645	QTL_ID=36207	Animal QTLdb	Meat_and_Carcass_Association	Trait=Impedance 24 hours postmortem
chr1	259349109	259349113	QTL_ID=36214	Animal QTLdb	Meat_and_Carcass_Association	Trait=Impedance 24 hours postmortem
chr1	259419084	259419088	QTL_ID=36219	Animal QTLdb	Meat_and_Carcass_Association	Trait=Impedance 24 hours postmortem
chr1	260280494	260280498	QTL_ID=153540	Animal QTLdb	Meat_and_Carcass_Association	Trait=Average backfat thickness
chr1	260676659	260676663	QTL_ID=152816	Animal QTLdb	Meat_and_Carcass_Association	Trait=Distance from eye to end of snout
chr1	261755956	261755960	QTL_ID=36215	Animal QTLdb	Meat_and_Carcass_Association	Trait=Impedance 24 hours postmortem
chr1	261755956	261755960	QTL_ID=36229	Animal QTLdb	Meat_and_Carcass_Association	Trait=Conductivity 24 hours postmortem (loin)
chr1	262547954	262547958	QTL_ID=36213	Animal QTLdb	Meat_and_Carcass_Association	Trait=Impedance 24 hours postmortem
chr1	263752533	263752537	QTL_ID=147241	Animal QTLdb	Meat_and_Carcass_Association	Trait=Intramuscular fat content
chr1	264176893	264176897	QTL_ID=31233	Animal QTLdb	Meat_and_Carcass_Association	Trait=Backfat between 3rd and 4th last ribs
chr1	264522318	264522322	QTL_ID=152804	Animal QTLdb	Meat_and_Carcass_Association	Trait=Distance from eye to end of snout
chr1	264522318	264522322	QTL_ID=152805	Animal QTLdb	Meat_and_Carcass_Association	Trait=Head length
chr1	264540382	264540386	QTL_ID=152808	Animal QTLdb	Meat_and_Carcass_Association	Trait=Head length
chr1	264540382	264540386	QTL_ID=152819	Animal QTLdb	Meat_and_Carcass_Association	Trait=Distance from eye to end of snout
chr1	264597627	264597631	QTL_ID=152809	Animal QTLdb	Meat_and_Carcass_Association	Trait=Distance from eye to end of snout
chr1	264597627	264597631	QTL_ID=152817	Animal QTLdb	Meat_and_Carcass_Association	Trait=Head length
chr1	264666463	264666467	QTL_ID=152820	Animal QTLdb	Meat_and_Carcass_Association	Trait=Distance from eye to end of snout
chr1	265179995	265179999	QTL_ID=165009	Animal QTLdb	Meat_and_Carcass_Association	Trait=Carcass length
chr1	265475965	265475969	QTL_ID=160025	Animal QTLdb	Meat_and_Carcass_Association	Trait=Number of ribs
chr1	265932075	265932079	QTL_ID=19372	Animal QTLdb	Meat_and_Carcass_Association	Trait=Loin muscle area
chr1	269340759	269340763	QTL_ID=218040	Animal QTLdb	Meat_and_Carcass_Association	Trait=Capric acid content
chr1	269340759	269340763	QTL_ID=218041	Animal QTLdb	Meat_and_Carcass_Association	Trait=Arachidic acid content
chr1	269360819	269360823	QTL_ID=218036	Animal QTLdb	Meat_and_Carcass_Association	Trait=Palmitic acid content
chr1	269360819	269360823	QTL_ID=218038	Animal QTLdb	Meat_and_Carcass_Association	Trait=Omega-6 to omega-3 fatty acid ratio
chr1	270522083	270522087	QTL_ID=106170	Animal QTLdb	Meat_and_Carcass_Association	Trait=Loin muscle area
chr1	270545487	270545491	QTL_ID=106171	Animal QTLdb	Meat_and_Carcass_Association	Trait=Loin muscle area
chr1	270632774	270632778	QTL_ID=106169	Animal QTLdb	Meat_and_Carcass_Association	Trait=Loin muscle area
chr1	270771714	270771718	QTL_ID=95673	Animal QTLdb	Meat_and_Carcass_Association	Trait=Backfat at mid-back
chr1	270771714	270771718	QTL_ID=32702	Animal QTLdb	Meat_and_Carcass_Association	Trait=Ham meat percentage
chr1	270920335	270920339	QTL_ID=32703	Animal QTLdb	Meat_and_Carcass_Association	Trait=Ham meat percentage
chr1	270988556	270988560	QTL_ID=127071	Animal QTLdb	Meat_and_Carcass_Association	Trait=Backfat at tenth rib
chr1	271700034	271700038	QTL_ID=168454	Animal QTLdb	Meat_and_Carcass_Association	Trait=Linoleic acid content
chr2	70112	70116	QTL_ID=170623	Animal QTLdb	Meat_and_Carcass_Association	Trait=Average backfat thickness
chr2	70112	70116	QTL_ID=170643	Animal QTLdb	Meat_and_Carcass_Association	Trait=Lean meat percentage
chr2	70112	70116	QTL_ID=161068	Animal QTLdb	Meat_and_Carcass_Association	Trait=Dressing percentage
chr2	145255	145259	QTL_ID=153589	Animal QTLdb	Meat_and_Carcass_Association	Trait=Average backfat thickness
chr2	145255	145259	QTL_ID=218173	Animal QTLdb	Meat_and_Carcass_Association	Trait=Oleic acid content
chr2	145255	145259	QTL_ID=218194	Animal QTLdb	Meat_and_Carcass_Association	Trait=Polyunsaturated fatty acid to saturated fatty acid ratio
chr2	145255	145259	QTL_ID=218239	Animal QTLdb	Meat_and_Carcass_Association	Trait=Monounsaturated fatty acid content
chr2	145255	145259	QTL_ID=218113	Animal QTLdb	Meat_and_Carcass_Association	Trait=Monounsaturated fatty acid to polyunsaturated fatty acid ratio
chr2	145255	145259	QTL_ID=218117	Animal QTLdb	Meat_and_Carcass_Association	Trait=Linoleic acid content
chr2	145255	145259	QTL_ID=218121	Animal QTLdb	Meat_and_Carcass_Association	Trait=Polyunsaturated fatty acid content
chr2	236155	236159	QTL_ID=218135	Animal QTLdb	Meat_and_Carcass_Association	Trait=Monounsaturated fatty acid to polyunsaturated fatty acid ratio
chr2	236155	236159	QTL_ID=218153	Animal QTLdb	Meat_and_Carcass_Association	Trait=Linoleic acid content
chr2	236155	236159	QTL_ID=218155	Animal QTLdb	Meat_and_Carcass_Association	Trait=Polyunsaturated fatty acid content
chr2	236155	236159	QTL_ID=218174	Animal QTLdb	Meat_and_Carcass_Association	Trait=Oleic acid content
chr2	236155	236159	QTL_ID=218238	Animal QTLdb	Meat_and_Carcass_Association	Trait=Monounsaturated fatty acid content
chr2	236155	236159	QTL_ID=161025	Animal QTLdb	Meat_and_Carcass_Association	Trait=Dressing percentage
chr2	236155	236159	QTL_ID=170624	Animal QTLdb	Meat_and_Carcass_Association	Trait=Average backfat thickness
chr2	236155	236159	QTL_ID=170642	Animal QTLdb	Meat_and_Carcass_Association	Trait=Lean meat percentage
chr2	269278	269282	QTL_ID=160917	Animal QTLdb	Meat_and_Carcass_Association	Trait=Dressing percentage
chr2	310817	310821	QTL_ID=160939	Animal QTLdb	Meat_and_Carcass_Association	Trait=Dressing percentage
chr2	310817	310821	QTL_ID=170627	Animal QTLdb	Meat_and_Carcass_Association	Trait=Average backfat thickness
chr2	310817	310821	QTL_ID=170644	Animal QTLdb	Meat_and_Carcass_Association	Trait=Lean meat percentage
chr2	310817	310821	QTL_ID=218195	Animal QTLdb	Meat_and_Carcass_Association	Trait=Polyunsaturated fatty acid to saturated fatty acid ratio
chr2	310817	310821	QTL_ID=218202	Animal QTLdb	Meat_and_Carcass_Association	Trait=Oleic acid content
chr2	310817	310821	QTL_ID=218114	Animal QTLdb	Meat_and_Carcass_Association	Trait=Monounsaturated fatty acid to polyunsaturated fatty acid ratio
chr2	310817	310821	QTL_ID=218118	Animal QTLdb	Meat_and_Carcass_Association	Trait=Linoleic acid content
chr2	310817	310821	QTL_ID=218122	Animal QTLdb	Meat_and_Carcass_Association	Trait=Polyunsaturated fatty acid content
chr2	310817	310821	QTL_ID=153583	Animal QTLdb	Meat_and_Carcass_Association	Trait=Average backfat thickness
chr2	422632	422636	QTL_ID=218161	Animal QTLdb	Meat_and_Carcass_Association	Trait=Monounsaturated fatty acid to polyunsaturated fatty acid ratio
chr2	422632	422636	QTL_ID=218184	Animal QTLdb	Meat_and_Carcass_Association	Trait=Linoleic acid content
chr2	422632	422636	QTL_ID=218198	Animal QTLdb	Meat_and_Carcass_Association	Trait=Polyunsaturated fatty acid content
chr2	422632	422636	QTL_ID=218268	Animal QTLdb	Meat_and_Carcass_Association	Trait=Oleic acid content
chr2	631347	631351	QTL_ID=161245	Animal QTLdb	Meat_and_Carcass_Association	Trait=Dressing percentage
chr2	677647	677651	QTL_ID=161250	Animal QTLdb	Meat_and_Carcass_Association	Trait=Dressing percentage
chr2	677647	677651	QTL_ID=218137	Animal QTLdb	Meat_and_Carcass_Association	Trait=Linoleic acid content
chr2	677647	677651	QTL_ID=218142	Animal QTLdb	Meat_and_Carcass_Association	Trait=Polyunsaturated fatty acid content
chr2	677647	677651	QTL_ID=218172	Animal QTLdb	Meat_and_Carcass_Association	Trait=Oleic acid content
chr2	677647	677651	QTL_ID=218219	Animal QTLdb	Meat_and_Carcass_Association	Trait=Monounsaturated fatty acid content
chr2	677647	677651	QTL_ID=218257	Animal QTLdb	Meat_and_Carcass_Association	Trait=Polyunsaturated fatty acid to saturated fatty acid ratio
chr2	677647	677651	QTL_ID=218126	Animal QTLdb	Meat_and_Carcass_Association	Trait=Monounsaturated fatty acid to polyunsaturated fatty acid ratio
chr2	1083324	1083328	QTL_ID=164997	Animal QTLdb	Meat_and_Carcass_Association	Trait=Average backfat thickness
chr2	1083324	1083328	QTL_ID=165000	Animal QTLdb	Meat_and_Carcass_Association	Trait=Average backfat thickness
chr2	1083324	1083328	QTL_ID=165005	Animal QTLdb	Meat_and_Carcass_Association	Trait=Meat to fat ratio
chr2	1083324	1083328	QTL_ID=165006	Animal QTLdb	Meat_and_Carcass_Association	Trait=Meat to fat ratio
chr2	1100352	1100356	QTL_ID=161242	Animal QTLdb	Meat_and_Carcass_Association	Trait=Dressing percentage
chr2	1523580	1523584	QTL_ID=164959	Animal QTLdb	Meat_and_Carcass_Association	Trait=Juiciness score
chr2	1655157	1655161	QTL_ID=164986	Animal QTLdb	Meat_and_Carcass_Association	Trait=Overall impression, sensory panel
chr2	1925848	1925852	QTL_ID=160937	Animal QTLdb	Meat_and_Carcass_Association	Trait=Dressing percentage
chr2	2119791	2119795	QTL_ID=32705	Animal QTLdb	Meat_and_Carcass_Association	Trait=Ham meat percentage
chr2	2119791	2119795	QTL_ID=32719	Animal QTLdb	Meat_and_Carcass_Association	Trait=Lean meat percentage
chr2	2149305	2149309	QTL_ID=160929	Animal QTLdb	Meat_and_Carcass_Association	Trait=Dressing percentage
chr2	2556937	2556941	QTL_ID=160977	Animal QTLdb	Meat_and_Carcass_Association	Trait=Dressing percentage
chr2	2563201	2563205	QTL_ID=160967	Animal QTLdb	Meat_and_Carcass_Association	Trait=Dressing percentage
chr2	2586078	2586082	QTL_ID=161241	Animal QTLdb	Meat_and_Carcass_Association	Trait=Dressing percentage
chr2	2594128	2594132	QTL_ID=170628	Animal QTLdb	Meat_and_Carcass_Association	Trait=Average backfat thickness
chr2	2594128	2594132	QTL_ID=161094	Animal QTLdb	Meat_and_Carcass_Association	Trait=Dressing percentage
chr2	2594128	2594132	QTL_ID=106178	Animal QTLdb	Meat_and_Carcass_Association	Trait=Loin muscle area
chr2	2594128	2594132	QTL_ID=37967	Animal QTLdb	Meat_and_Carcass_Association	Trait=Backfat at rump
chr2	2636398	2636402	QTL_ID=38001	Animal QTLdb	Meat_and_Carcass_Association	Trait=Abdominal fat weight
chr2	2636398	2636402	QTL_ID=16352	Animal QTLdb	Meat_and_Carcass_Association	Trait=Loin muscle area
chr2	2636398	2636402	QTL_ID=106175	Animal QTLdb	Meat_and_Carcass_Association	Trait=Loin muscle area
chr2	2636398	2636402	QTL_ID=218263	Animal QTLdb	Meat_and_Carcass_Association	Trait=Linoleic acid content
chr2	2636398	2636402	QTL_ID=218266	Animal QTLdb	Meat_and_Carcass_Association	Trait=Polyunsaturated fatty acid content
chr2	2636398	2636402	QTL_ID=218272	Animal QTLdb	Meat_and_Carcass_Association	Trait=Monounsaturated fatty acid to polyunsaturated fatty acid ratio
chr2	2694447	2694451	QTL_ID=106172	Animal QTLdb	Meat_and_Carcass_Association	Trait=Loin muscle area
chr2	2694447	2694451	QTL_ID=160913	Animal QTLdb	Meat_and_Carcass_Association	Trait=Dressing percentage
chr2	2697632	2697636	QTL_ID=106173	Animal QTLdb	Meat_and_Carcass_Association	Trait=Loin muscle area
chr2	2697632	2697636	QTL_ID=38025	Animal QTLdb	Meat_and_Carcass_Association	Trait=Leaf fat weight
chr2	2850534	2850538	QTL_ID=161188	Animal QTLdb	Meat_and_Carcass_Association	Trait=Dressing percentage
chr2	2851949	2851953	QTL_ID=161252	Animal QTLdb	Meat_and_Carcass_Association	Trait=Dressing percentage
chr2	2851949	2851953	QTL_ID=106177	Animal QTLdb	Meat_and_Carcass_Association	Trait=Loin muscle area
chr2	2851949	2851953	QTL_ID=37989	Animal QTLdb	Meat_and_Carcass_Association	Trait=Average backfat thickness
chr2	2851949	2851953	QTL_ID=38021	Animal QTLdb	Meat_and_Carcass_Association	Trait=Backfat at first rib
chr2	2878101	2878105	QTL_ID=32706	Animal QTLdb	Meat_and_Carcass_Association	Trait=Ham meat percentage
chr2	2878101	2878105	QTL_ID=32720	Animal QTLdb	Meat_and_Carcass_Association	Trait=Lean meat percentage
chr2	2878101	2878105	QTL_ID=16309	Animal QTLdb	Meat_and_Carcass_Association	Trait=Backfat at last rib
chr2	2878101	2878105	QTL_ID=106179	Animal QTLdb	Meat_and_Carcass_Association	Trait=Loin muscle area
chr2	2938921	2938925	QTL_ID=161236	Animal QTLdb	Meat_and_Carcass_Association	Trait=Dressing percentage
chr2	3058631	3058635	QTL_ID=160921	Animal QTLdb	Meat_and_Carcass_Association	Trait=Dressing percentage
chr2	3094573	3094577	QTL_ID=161249	Animal QTLdb	Meat_and_Carcass_Association	Trait=Dressing percentage
chr2	3094573	3094577	QTL_ID=106174	Animal QTLdb	Meat_and_Carcass_Association	Trait=Loin muscle area
chr2	3237208	3237212	QTL_ID=165003	Animal QTLdb	Meat_and_Carcass_Association	Trait=Meat to fat ratio
chr2	3237208	3237212	QTL_ID=106176	Animal QTLdb	Meat_and_Carcass_Association	Trait=Loin muscle area
chr2	3321697	3321701	QTL_ID=153584	Animal QTLdb	Meat_and_Carcass_Association	Trait=Loin weight
chr2	3321697	3321701	QTL_ID=32707	Animal QTLdb	Meat_and_Carcass_Association	Trait=Ham meat percentage
chr2	3321697	3321701	QTL_ID=32721	Animal QTLdb	Meat_and_Carcass_Association	Trait=Lean meat percentage
chr2	3726769	3726773	QTL_ID=32708	Animal QTLdb	Meat_and_Carcass_Association	Trait=Ham meat percentage
chr2	3859971	3859975	QTL_ID=218157	Animal QTLdb	Meat_and_Carcass_Association	Trait=Linoleic acid content
chr2	3859971	3859975	QTL_ID=218158	Animal QTLdb	Meat_and_Carcass_Association	Trait=Polyunsaturated fatty acid content
chr2	3859971	3859975	QTL_ID=218160	Animal QTLdb	Meat_and_Carcass_Association	Trait=Monounsaturated fatty acid to polyunsaturated fatty acid ratio
chr2	3859971	3859975	QTL_ID=218255	Animal QTLdb	Meat_and_Carcass_Association	Trait=Polyunsaturated fatty acid to saturated fatty acid ratio
chr2	3895567	3895571	QTL_ID=165001	Animal QTLdb	Meat_and_Carcass_Association	Trait=Average backfat thickness
chr2	3985546	3985550	QTL_ID=218151	Animal QTLdb	Meat_and_Carcass_Association	Trait=Monounsaturated fatty acid to polyunsaturated fatty acid ratio
chr2	3985546	3985550	QTL_ID=218181	Animal QTLdb	Meat_and_Carcass_Association	Trait=Oleic acid content
chr2	3985546	3985550	QTL_ID=218197	Animal QTLdb	Meat_and_Carcass_Association	Trait=Linoleic acid content
chr2	3985546	3985550	QTL_ID=218199	Animal QTLdb	Meat_and_Carcass_Association	Trait=Polyunsaturated fatty acid content
chr2	4031614	4031618	QTL_ID=16353	Animal QTLdb	Meat_and_Carcass_Association	Trait=Loin muscle area
chr2	4267624	4267628	QTL_ID=16354	Animal QTLdb	Meat_and_Carcass_Association	Trait=Loin muscle area
chr2	4341269	4341273	QTL_ID=127072	Animal QTLdb	Meat_and_Carcass_Association	Trait=Shear force
chr2	4365344	4365348	QTL_ID=161253	Animal QTLdb	Meat_and_Carcass_Association	Trait=Dressing percentage
chr2	4365344	4365348	QTL_ID=32710	Animal QTLdb	Meat_and_Carcass_Association	Trait=Ham meat percentage
chr2	4365344	4365348	QTL_ID=32723	Animal QTLdb	Meat_and_Carcass_Association	Trait=Lean meat percentage
chr2	4412668	4412672	QTL_ID=32711	Animal QTLdb	Meat_and_Carcass_Association	Trait=Ham meat percentage
chr2	4412668	4412672	QTL_ID=32724	Animal QTLdb	Meat_and_Carcass_Association	Trait=Lean meat percentage
chr2	4412668	4412672	QTL_ID=218164	Animal QTLdb	Meat_and_Carcass_Association	Trait=Linoleic acid content
chr2	4412668	4412672	QTL_ID=218166	Animal QTLdb	Meat_and_Carcass_Association	Trait=Polyunsaturated fatty acid content
chr2	4412668	4412672	QTL_ID=218171	Animal QTLdb	Meat_and_Carcass_Association	Trait=Monounsaturated fatty acid to polyunsaturated fatty acid ratio
chr2	4412668	4412672	QTL_ID=218256	Animal QTLdb	Meat_and_Carcass_Association	Trait=Polyunsaturated fatty acid to saturated fatty acid ratio
chr2	4444551	4444555	QTL_ID=218205	Animal QTLdb	Meat_and_Carcass_Association	Trait=Monounsaturated fatty acid to polyunsaturated fatty acid ratio
chr2	4444551	4444555	QTL_ID=218224	Animal QTLdb	Meat_and_Carcass_Association	Trait=Linoleic acid content
chr2	4444551	4444555	QTL_ID=218229	Animal QTLdb	Meat_and_Carcass_Association	Trait=Polyunsaturated fatty acid content
chr2	4671902	4671906	QTL_ID=160910	Animal QTLdb	Meat_and_Carcass_Association	Trait=Dressing percentage
chr2	4671902	4671906	QTL_ID=32712	Animal QTLdb	Meat_and_Carcass_Association	Trait=Ham meat percentage
chr2	4671902	4671906	QTL_ID=32725	Animal QTLdb	Meat_and_Carcass_Association	Trait=Lean meat percentage
chr2	4930972	4930976	QTL_ID=32713	Animal QTLdb	Meat_and_Carcass_Association	Trait=Ham meat percentage
chr2	4930972	4930976	QTL_ID=32726	Animal QTLdb	Meat_and_Carcass_Association	Trait=Lean meat percentage
chr2	4966519	4966523	QTL_ID=218133	Animal QTLdb	Meat_and_Carcass_Association	Trait=Monounsaturated fatty acid to polyunsaturated fatty acid ratio
chr2	4966519	4966523	QTL_ID=218138	Animal QTLdb	Meat_and_Carcass_Association	Trait=Linoleic acid content
chr2	4966519	4966523	QTL_ID=218143	Animal QTLdb	Meat_and_Carcass_Association	Trait=Polyunsaturated fatty acid content
chr2	4966519	4966523	QTL_ID=218211	Animal QTLdb	Meat_and_Carcass_Association	Trait=Polyunsaturated fatty acid to saturated fatty acid ratio
chr2	4966519	4966523	QTL_ID=135738	Animal QTLdb	Meat_and_Carcass_Association	Trait=Backfat at rump
chr2	5002261	5002265	QTL_ID=32714	Animal QTLdb	Meat_and_Carcass_Association	Trait=Ham meat percentage
chr2	5002261	5002265	QTL_ID=32727	Animal QTLdb	Meat_and_Carcass_Association	Trait=Lean meat percentage
chr2	5045241	5045245	QTL_ID=32715	Animal QTLdb	Meat_and_Carcass_Association	Trait=Ham meat percentage
chr2	5069571	5069575	QTL_ID=32716	Animal QTLdb	Meat_and_Carcass_Association	Trait=Ham meat percentage
chr2	5189395	5189399	QTL_ID=32717	Animal QTLdb	Meat_and_Carcass_Association	Trait=Ham meat percentage
chr2	5189395	5189399	QTL_ID=153241	Animal QTLdb	Meat_and_Carcass_Association	Trait=Tongue weight
chr2	5189395	5189399	QTL_ID=153541	Animal QTLdb	Meat_and_Carcass_Association	Trait=Average backfat thickness
chr2	5189395	5189399	QTL_ID=153585	Animal QTLdb	Meat_and_Carcass_Association	Trait=Average backfat thickness
chr2	5289270	5289274	QTL_ID=119837	Animal QTLdb	Meat_and_Carcass_Association	Trait=Shear force at first peak
chr2	5289270	5289274	QTL_ID=119838	Animal QTLdb	Meat_and_Carcass_Association	Trait=Meat color a*
chr2	5827993	5827997	QTL_ID=153254	Animal QTLdb	Meat_and_Carcass_Association	Trait=Tongue weight
chr2	5827993	5827997	QTL_ID=218223	Animal QTLdb	Meat_and_Carcass_Association	Trait=Linoleic acid content
chr2	5827993	5827997	QTL_ID=218241	Animal QTLdb	Meat_and_Carcass_Association	Trait=Polyunsaturated fatty acid content
chr2	5827993	5827997	QTL_ID=218267	Animal QTLdb	Meat_and_Carcass_Association	Trait=Oleic acid content
chr2	5827993	5827997	QTL_ID=218271	Animal QTLdb	Meat_and_Carcass_Association	Trait=Monounsaturated fatty acid to polyunsaturated fatty acid ratio
chr2	5830740	5830744	QTL_ID=218175	Animal QTLdb	Meat_and_Carcass_Association	Trait=Oleic acid content
chr2	5830740	5830744	QTL_ID=218209	Animal QTLdb	Meat_and_Carcass_Association	Trait=Monounsaturated fatty acid content
chr2	5830740	5830744	QTL_ID=218216	Animal QTLdb	Meat_and_Carcass_Association	Trait=Linoleic acid content
chr2	5830740	5830744	QTL_ID=218228	Animal QTLdb	Meat_and_Carcass_Association	Trait=Polyunsaturated fatty acid content
chr2	5992661	5992665	QTL_ID=23053	Animal QTLdb	Meat_and_Carcass_Association	Trait=pH 24 hr post-mortem (loin)
chr2	6375848	6375852	QTL_ID=66243	Animal QTLdb	Meat_and_Carcass_Association	Trait=Shear force
chr2	6457020	6457024	QTL_ID=69500	Animal QTLdb	Meat_and_Carcass_Association	Trait=Shear force
chr2	6537997	6538001	QTL_ID=121857	Animal QTLdb	Meat_and_Carcass_Association	Trait=Shear force
chr2	6537997	6538001	QTL_ID=161122	Animal QTLdb	Meat_and_Carcass_Association	Trait=Dressing percentage
chr2	6689716	6689720	QTL_ID=22434	Animal QTLdb	Meat_and_Carcass_Association	Trait=Shear force
chr2	6689716	6689720	QTL_ID=69502	Animal QTLdb	Meat_and_Carcass_Association	Trait=Shear force
chr2	6746772	6746776	QTL_ID=69501	Animal QTLdb	Meat_and_Carcass_Association	Trait=Shear force
chr2	6774198	6774202	QTL_ID=127073	Animal QTLdb	Meat_and_Carcass_Association	Trait=tenderness score
chr2	6806374	6806378	QTL_ID=69503	Animal QTLdb	Meat_and_Carcass_Association	Trait=Shear force
chr2	6823765	6823769	QTL_ID=119839	Animal QTLdb	Meat_and_Carcass_Association	Trait=Shear force at first peak
chr2	6823765	6823769	QTL_ID=119840	Animal QTLdb	Meat_and_Carcass_Association	Trait=Meat color a*
chr2	6851447	6851451	QTL_ID=69504	Animal QTLdb	Meat_and_Carcass_Association	Trait=Shear force
chr2	6884142	6884146	QTL_ID=32728	Animal QTLdb	Meat_and_Carcass_Association	Trait=Lean meat percentage
chr2	6884142	6884146	QTL_ID=24152	Animal QTLdb	Meat_and_Carcass_Association	Trait=Adrenal gland weight
chr2	6962058	6962062	QTL_ID=218152	Animal QTLdb	Meat_and_Carcass_Association	Trait=Monounsaturated fatty acid to polyunsaturated fatty acid ratio
chr2	6962058	6962062	QTL_ID=218163	Animal QTLdb	Meat_and_Carcass_Association	Trait=Linoleic acid content
chr2	6962058	6962062	QTL_ID=218165	Animal QTLdb	Meat_and_Carcass_Association	Trait=Polyunsaturated fatty acid content
chr2	6962058	6962062	QTL_ID=218247	Animal QTLdb	Meat_and_Carcass_Association	Trait=Oleic acid content
chr2	6997709	6997713	QTL_ID=218397	Animal QTLdb	Meat_and_Carcass_Association	Trait=Shear force
chr2	7020103	7020107	QTL_ID=218398	Animal QTLdb	Meat_and_Carcass_Association	Trait=Shear force
chr2	7122343	7122347	QTL_ID=69505	Animal QTLdb	Meat_and_Carcass_Association	Trait=Shear force
chr2	7557048	7557052	QTL_ID=165004	Animal QTLdb	Meat_and_Carcass_Association	Trait=Meat to fat ratio
chr2	7680578	7680582	QTL_ID=55810	Animal QTLdb	Meat_and_Carcass_Association	Trait=Obesity index
chr2	7778139	7778143	QTL_ID=213704	Animal QTLdb	Meat_and_Carcass_Association	Trait=Palmitic acid content
chr2	7852328	7852332	QTL_ID=218177	Animal QTLdb	Meat_and_Carcass_Association	Trait=Oleic acid content
chr2	7852328	7852332	QTL_ID=218218	Animal QTLdb	Meat_and_Carcass_Association	Trait=Monounsaturated fatty acid content
chr2	7987375	7987379	QTL_ID=16310	Animal QTLdb	Meat_and_Carcass_Association	Trait=Backfat at last rib
chr2	8060703	8060707	QTL_ID=218170	Animal QTLdb	Meat_and_Carcass_Association	Trait=Monounsaturated fatty acid to polyunsaturated fatty acid ratio
chr2	8060703	8060707	QTL_ID=218176	Animal QTLdb	Meat_and_Carcass_Association	Trait=Oleic acid content
chr2	8060703	8060707	QTL_ID=218210	Animal QTLdb	Meat_and_Carcass_Association	Trait=Monounsaturated fatty acid content
chr2	8060703	8060707	QTL_ID=218262	Animal QTLdb	Meat_and_Carcass_Association	Trait=Linoleic acid content
chr2	8060703	8060707	QTL_ID=218265	Animal QTLdb	Meat_and_Carcass_Association	Trait=Polyunsaturated fatty acid content
chr2	8647687	8647691	QTL_ID=218159	Animal QTLdb	Meat_and_Carcass_Association	Trait=Polyunsaturated fatty acid content
chr2	8647687	8647691	QTL_ID=218162	Animal QTLdb	Meat_and_Carcass_Association	Trait=Linoleic acid content
chr2	8647687	8647691	QTL_ID=218182	Animal QTLdb	Meat_and_Carcass_Association	Trait=Oleic acid content
chr2	8647687	8647691	QTL_ID=218243	Animal QTLdb	Meat_and_Carcass_Association	Trait=Monounsaturated fatty acid content
chr2	8647687	8647691	QTL_ID=218125	Animal QTLdb	Meat_and_Carcass_Association	Trait=Monounsaturated fatty acid to polyunsaturated fatty acid ratio
chr2	8687037	8687041	QTL_ID=218260	Animal QTLdb	Meat_and_Carcass_Association	Trait=Linoleic acid content
chr2	8687037	8687041	QTL_ID=218264	Animal QTLdb	Meat_and_Carcass_Association	Trait=Polyunsaturated fatty acid content
chr2	8795032	8795036	QTL_ID=218206	Animal QTLdb	Meat_and_Carcass_Association	Trait=Monounsaturated fatty acid to polyunsaturated fatty acid ratio
chr2	8882493	8882497	QTL_ID=21929	Animal QTLdb	Meat_and_Carcass_Association	Trait=45 min-24 h pH decline
chr2	8882493	8882497	QTL_ID=161173	Animal QTLdb	Meat_and_Carcass_Association	Trait=Dressing percentage
chr2	8894945	8894949	QTL_ID=218178	Animal QTLdb	Meat_and_Carcass_Association	Trait=Oleic acid content
chr2	8894945	8894949	QTL_ID=218220	Animal QTLdb	Meat_and_Carcass_Association	Trait=Monounsaturated fatty acid content
chr2	8936148	8936152	QTL_ID=218127	Animal QTLdb	Meat_and_Carcass_Association	Trait=Monounsaturated fatty acid to polyunsaturated fatty acid ratio
chr2	8936148	8936152	QTL_ID=218154	Animal QTLdb	Meat_and_Carcass_Association	Trait=Linoleic acid content
chr2	8936148	8936152	QTL_ID=218156	Animal QTLdb	Meat_and_Carcass_Association	Trait=Polyunsaturated fatty acid content
chr2	8936148	8936152	QTL_ID=218203	Animal QTLdb	Meat_and_Carcass_Association	Trait=Oleic acid content
chr2	8936148	8936152	QTL_ID=218240	Animal QTLdb	Meat_and_Carcass_Association	Trait=Monounsaturated fatty acid content
chr2	8936148	8936152	QTL_ID=218269	Animal QTLdb	Meat_and_Carcass_Association	Trait=Polyunsaturated fatty acid to saturated fatty acid ratio
chr2	8936148	8936152	QTL_ID=153586	Animal QTLdb	Meat_and_Carcass_Association	Trait=Average backfat thickness
chr2	8936148	8936152	QTL_ID=160902	Animal QTLdb	Meat_and_Carcass_Association	Trait=Dressing percentage
chr2	9006818	9006822	QTL_ID=153587	Animal QTLdb	Meat_and_Carcass_Association	Trait=Loin weight
chr2	9224162	9224166	QTL_ID=153500	Animal QTLdb	Meat_and_Carcass_Association	Trait=Ham weight
chr2	9476351	9476355	QTL_ID=213662	Animal QTLdb	Meat_and_Carcass_Association	Trait=Dihomo-gamma-linolenic acid to linoleic acid ratio
chr2	9479145	9479149	QTL_ID=213658	Animal QTLdb	Meat_and_Carcass_Association	Trait=Dihomo-gamma-linolenic acid content
chr2	9548888	9548892	QTL_ID=55850	Animal QTLdb	Meat_and_Carcass_Association	Trait=Obesity index
chr2	9646802	9646806	QTL_ID=101771	Animal QTLdb	Meat_and_Carcass_Association	Trait=Arachidonic acid to dihomo-gamma-linolenic acid ratio
chr2	9652075	9652079	QTL_ID=213802	Animal QTLdb	Meat_and_Carcass_Association	Trait=Arachidonic acid to dihomo-gamma-linolenic acid ratio
chr2	9653125	9653129	QTL_ID=213789	Animal QTLdb	Meat_and_Carcass_Association	Trait=Dihomo-gamma-linolenic acid content
chr2	9653125	9653129	QTL_ID=213793	Animal QTLdb	Meat_and_Carcass_Association	Trait=Dihomo-gamma-linolenic acid to linoleic acid ratio
chr2	9705015	9705019	QTL_ID=213668	Animal QTLdb	Meat_and_Carcass_Association	Trait=Arachidonic acid to dihomo-gamma-linolenic acid ratio
chr2	9736684	9736688	QTL_ID=213661	Animal QTLdb	Meat_and_Carcass_Association	Trait=Dihomo-gamma-linolenic acid to linoleic acid ratio
chr2	9737546	9737550	QTL_ID=101958	Animal QTLdb	Meat_and_Carcass_Association	Trait=Dihomo-gamma-linolenic acid to linoleic acid ratio
chr2	9772445	9772449	QTL_ID=218258	Animal QTLdb	Meat_and_Carcass_Association	Trait=Monounsaturated fatty acid to polyunsaturated fatty acid ratio
chr2	9787052	9787056	QTL_ID=147243	Animal QTLdb	Meat_and_Carcass_Association	Trait=Intramuscular fat content
chr2	9921658	9921662	QTL_ID=161114	Animal QTLdb	Meat_and_Carcass_Association	Trait=Dressing percentage
chr2	10135129	10135133	QTL_ID=176596	Animal QTLdb	Meat_and_Carcass_Association	Trait=Intramuscular fat content
chr2	10140591	10140595	QTL_ID=213667	Animal QTLdb	Meat_and_Carcass_Association	Trait=Arachidonic acid to dihomo-gamma-linolenic acid ratio
chr2	10188934	10188938	QTL_ID=161258	Animal QTLdb	Meat_and_Carcass_Association	Trait=Dressing percentage
chr2	10192242	10192246	QTL_ID=161205	Animal QTLdb	Meat_and_Carcass_Association	Trait=Dressing percentage
chr2	10200648	10200652	QTL_ID=153242	Animal QTLdb	Meat_and_Carcass_Association	Trait=Tongue weight
chr2	10200648	10200652	QTL_ID=153243	Animal QTLdb	Meat_and_Carcass_Association	Trait=Tongue weight
chr2	10200648	10200652	QTL_ID=21968	Animal QTLdb	Meat_and_Carcass_Association	Trait=Biceps brachii weight
chr2	10626486	10626490	QTL_ID=38023	Animal QTLdb	Meat_and_Carcass_Association	Trait=Backfat at first rib
chr2	10626486	10626490	QTL_ID=55818	Animal QTLdb	Meat_and_Carcass_Association	Trait=Obesity index
chr2	10814269	10814273	QTL_ID=138389	Animal QTLdb	Meat_and_Carcass_Association	Trait=muscle protein percentage
chr2	10828317	10828321	QTL_ID=55727	Animal QTLdb	Meat_and_Carcass_Association	Trait=Obesity index
chr2	11253834	11253838	QTL_ID=55759	Animal QTLdb	Meat_and_Carcass_Association	Trait=Obesity index
chr2	11353976	11353980	QTL_ID=55749	Animal QTLdb	Meat_and_Carcass_Association	Trait=Obesity index
chr2	11532998	11533002	QTL_ID=161185	Animal QTLdb	Meat_and_Carcass_Association	Trait=Dressing percentage
chr2	11668791	11668795	QTL_ID=169955	Animal QTLdb	Meat_and_Carcass_Association	Trait=Margaric acid content
chr2	11764771	11764775	QTL_ID=218261	Animal QTLdb	Meat_and_Carcass_Association	Trait=Linoleic acid content
chr2	11764771	11764775	QTL_ID=218270	Animal QTLdb	Meat_and_Carcass_Association	Trait=Polyunsaturated fatty acid content
chr2	11975647	11975651	QTL_ID=161087	Animal QTLdb	Meat_and_Carcass_Association	Trait=Dressing percentage
chr2	11975647	11975651	QTL_ID=55720	Animal QTLdb	Meat_and_Carcass_Association	Trait=Obesity index
chr2	12210945	12210949	QTL_ID=55733	Animal QTLdb	Meat_and_Carcass_Association	Trait=Obesity index
chr2	12438089	12438093	QTL_ID=161046	Animal QTLdb	Meat_and_Carcass_Association	Trait=Dressing percentage
chr2	12484740	12484744	QTL_ID=168386	Animal QTLdb	Meat_and_Carcass_Association	Trait=cis-Vaccenic acid content
chr2	12761222	12761226	QTL_ID=55824	Animal QTLdb	Meat_and_Carcass_Association	Trait=Obesity index
chr2	12798008	12798012	QTL_ID=101776	Animal QTLdb	Meat_and_Carcass_Association	Trait=Arachidonic acid to dihomo-gamma-linolenic acid ratio
chr2	12798008	12798012	QTL_ID=101961	Animal QTLdb	Meat_and_Carcass_Association	Trait=Dihomo-gamma-linolenic acid to linoleic acid ratio
chr2	13192803	13192807	QTL_ID=55776	Animal QTLdb	Meat_and_Carcass_Association	Trait=Obesity index
chr2	13218265	13218269	QTL_ID=55777	Animal QTLdb	Meat_and_Carcass_Association	Trait=Obesity index
chr2	13250463	13250467	QTL_ID=55771	Animal QTLdb	Meat_and_Carcass_Association	Trait=Obesity index
chr2	13294787	13294791	QTL_ID=55778	Animal QTLdb	Meat_and_Carcass_Association	Trait=Obesity index
chr2	13325923	13325927	QTL_ID=135451	Animal QTLdb	Meat_and_Carcass_Association	Trait=pH 24 hr post-mortem (loin)
chr2	13325923	13325927	QTL_ID=135452	Animal QTLdb	Meat_and_Carcass_Association	Trait=Water holding capacity
chr2	13325923	13325927	QTL_ID=135453	Animal QTLdb	Meat_and_Carcass_Association	Trait=Drip loss
chr2	15835536	15835540	QTL_ID=32759	Animal QTLdb	Meat_and_Carcass_Association	Trait=Meat color L*
chr2	16193283	16193287	QTL_ID=101769	Animal QTLdb	Meat_and_Carcass_Association	Trait=Arachidonic acid to dihomo-gamma-linolenic acid ratio
chr2	16620325	16620329	QTL_ID=218042	Animal QTLdb	Meat_and_Carcass_Association	Trait=Stearic acid content
chr2	16620325	16620329	QTL_ID=218044	Animal QTLdb	Meat_and_Carcass_Association	Trait=Unsaturated fatty acid content
chr2	16620325	16620329	QTL_ID=218045	Animal QTLdb	Meat_and_Carcass_Association	Trait=Saturated fatty acid content
chr2	16620325	16620329	QTL_ID=218046	Animal QTLdb	Meat_and_Carcass_Association	Trait=Palmitoleic acid content
chr2	16971981	16971985	QTL_ID=161126	Animal QTLdb	Meat_and_Carcass_Association	Trait=Dressing percentage
chr2	19138046	19138050	QTL_ID=147245	Animal QTLdb	Meat_and_Carcass_Association	Trait=Intramuscular fat content
chr2	19182537	19182541	QTL_ID=168362	Animal QTLdb	Meat_and_Carcass_Association	Trait=Palmitoleic acid content
chr2	20157762	20157766	QTL_ID=161231	Animal QTLdb	Meat_and_Carcass_Association	Trait=Conductivity 45 minutes post-mortem
chr2	20373791	20373795	QTL_ID=16334	Animal QTLdb	Meat_and_Carcass_Association	Trait=Backfat at tenth rib
chr2	20383633	20383637	QTL_ID=147246	Animal QTLdb	Meat_and_Carcass_Association	Trait=Intramuscular fat content
chr2	20383633	20383637	QTL_ID=176622	Animal QTLdb	Meat_and_Carcass_Association	Trait=Polyunsaturated fatty acid content
chr2	20717074	20717078	QTL_ID=147247	Animal QTLdb	Meat_and_Carcass_Association	Trait=Intramuscular fat content
chr2	21286523	21286527	QTL_ID=147248	Animal QTLdb	Meat_and_Carcass_Association	Trait=Intramuscular fat content
chr2	21327575	21327579	QTL_ID=147249	Animal QTLdb	Meat_and_Carcass_Association	Trait=Intramuscular fat content
chr2	21353489	21353493	QTL_ID=147250	Animal QTLdb	Meat_and_Carcass_Association	Trait=Intramuscular fat content
chr2	21954685	21954689	QTL_ID=169954	Animal QTLdb	Meat_and_Carcass_Association	Trait=Palmitoleic acid content
chr2	22147007	22147011	QTL_ID=176597	Animal QTLdb	Meat_and_Carcass_Association	Trait=Intramuscular fat content
chr2	23545288	23545292	QTL_ID=18561	Animal QTLdb	Meat_and_Carcass_Association	Trait=Palmitic acid content
chr2	23579815	23579819	QTL_ID=168415	Animal QTLdb	Meat_and_Carcass_Association	Trait=Lauric acid content
chr2	23866522	23866526	QTL_ID=135428	Animal QTLdb	Meat_and_Carcass_Association	Trait=Intermuscular fat content
chr2	24096037	24096041	QTL_ID=176589	Animal QTLdb	Meat_and_Carcass_Association	Trait=Intramuscular fat content
chr2	24408318	24408322	QTL_ID=213842	Animal QTLdb	Meat_and_Carcass_Association	Trait=Average chain length
chr2	24704289	24704293	QTL_ID=161066	Animal QTLdb	Meat_and_Carcass_Association	Trait=Dressing percentage
chr2	24771139	24771143	QTL_ID=161199	Animal QTLdb	Meat_and_Carcass_Association	Trait=Dressing percentage
chr2	24914865	24914869	QTL_ID=168387	Animal QTLdb	Meat_and_Carcass_Association	Trait=cis-Vaccenic acid content
chr2	26059078	26059082	QTL_ID=55813	Animal QTLdb	Meat_and_Carcass_Association	Trait=Obesity index
chr2	26526470	26526474	QTL_ID=139224	Animal QTLdb	Meat_and_Carcass_Association	Trait=Backfat between 3rd and 4th last ribs
chr2	27047336	27047340	QTL_ID=27270	Animal QTLdb	Meat_and_Carcass_Association	Trait=pH 24 hr post-mortem (loin)
chr2	27047336	27047340	QTL_ID=27271	Animal QTLdb	Meat_and_Carcass_Association	Trait=Meat color L*
chr2	27061662	27061666	QTL_ID=27272	Animal QTLdb	Meat_and_Carcass_Association	Trait=pH 24 hr post-mortem (loin)
chr2	27061662	27061666	QTL_ID=27273	Animal QTLdb	Meat_and_Carcass_Association	Trait=Meat color L*
chr2	27110323	27110327	QTL_ID=27274	Animal QTLdb	Meat_and_Carcass_Association	Trait=pH 24 hr post-mortem (loin)
chr2	27110323	27110327	QTL_ID=27275	Animal QTLdb	Meat_and_Carcass_Association	Trait=Meat color L*
chr2	27923594	27923598	QTL_ID=106180	Animal QTLdb	Meat_and_Carcass_Association	Trait=Loin muscle area
chr2	28481567	28481571	QTL_ID=161200	Animal QTLdb	Meat_and_Carcass_Association	Trait=Conductivity 45 minutes post-mortem
chr2	28481567	28481571	QTL_ID=27276	Animal QTLdb	Meat_and_Carcass_Association	Trait=pH 24 hr post-mortem (loin)
chr2	28481567	28481571	QTL_ID=27277	Animal QTLdb	Meat_and_Carcass_Association	Trait=Meat color L*
chr2	28513368	28513372	QTL_ID=27278	Animal QTLdb	Meat_and_Carcass_Association	Trait=pH 24 hr post-mortem (loin)
chr2	28513368	28513372	QTL_ID=27279	Animal QTLdb	Meat_and_Carcass_Association	Trait=Meat color L*
chr2	28698920	28698924	QTL_ID=27280	Animal QTLdb	Meat_and_Carcass_Association	Trait=pH 24 hr post-mortem (loin)
chr2	28698920	28698924	QTL_ID=27281	Animal QTLdb	Meat_and_Carcass_Association	Trait=Meat color L*
chr2	28787510	28787514	QTL_ID=27282	Animal QTLdb	Meat_and_Carcass_Association	Trait=pH 24 hr post-mortem (loin)
chr2	28787510	28787514	QTL_ID=27283	Animal QTLdb	Meat_and_Carcass_Association	Trait=Meat color L*
chr2	28878133	28878137	QTL_ID=27284	Animal QTLdb	Meat_and_Carcass_Association	Trait=pH 24 hr post-mortem (loin)
chr2	28878133	28878137	QTL_ID=27285	Animal QTLdb	Meat_and_Carcass_Association	Trait=Meat color L*
chr2	28898142	28898146	QTL_ID=27286	Animal QTLdb	Meat_and_Carcass_Association	Trait=pH 24 hr post-mortem (loin)
chr2	28898142	28898146	QTL_ID=27287	Animal QTLdb	Meat_and_Carcass_Association	Trait=Meat color L*
chr2	28974952	28974956	QTL_ID=27288	Animal QTLdb	Meat_and_Carcass_Association	Trait=pH 24 hr post-mortem (loin)
chr2	28974952	28974956	QTL_ID=27289	Animal QTLdb	Meat_and_Carcass_Association	Trait=Meat color L*
chr2	29416960	29416964	QTL_ID=27290	Animal QTLdb	Meat_and_Carcass_Association	Trait=pH 24 hr post-mortem (loin)
chr2	29416960	29416964	QTL_ID=27291	Animal QTLdb	Meat_and_Carcass_Association	Trait=Meat color L*
chr2	29833496	29833500	QTL_ID=27292	Animal QTLdb	Meat_and_Carcass_Association	Trait=pH 24 hr post-mortem (loin)
chr2	29833496	29833500	QTL_ID=27293	Animal QTLdb	Meat_and_Carcass_Association	Trait=Meat color L*
chr2	29833496	29833500	QTL_ID=135429	Animal QTLdb	Meat_and_Carcass_Association	Trait=Intermuscular fat content
chr2	29833496	29833500	QTL_ID=147251	Animal QTLdb	Meat_and_Carcass_Association	Trait=Intramuscular fat content
chr2	29900833	29900837	QTL_ID=135430	Animal QTLdb	Meat_and_Carcass_Association	Trait=Intermuscular fat content
chr2	30120583	30120587	QTL_ID=147252	Animal QTLdb	Meat_and_Carcass_Association	Trait=Intramuscular fat content
chr2	30148901	30148905	QTL_ID=147253	Animal QTLdb	Meat_and_Carcass_Association	Trait=Intramuscular fat content
chr2	30195524	30195528	QTL_ID=23275	Animal QTLdb	Meat_and_Carcass_Association	Trait=Backfat at rump
chr2	30421808	30421812	QTL_ID=147254	Animal QTLdb	Meat_and_Carcass_Association	Trait=Intramuscular fat content
chr2	30637814	30637818	QTL_ID=147255	Animal QTLdb	Meat_and_Carcass_Association	Trait=Intramuscular fat content
chr2	30912567	30912571	QTL_ID=27294	Animal QTLdb	Meat_and_Carcass_Association	Trait=pH 24 hr post-mortem (loin)
chr2	30912567	30912571	QTL_ID=27295	Animal QTLdb	Meat_and_Carcass_Association	Trait=Meat color L*
chr2	31286553	31286557	QTL_ID=147256	Animal QTLdb	Meat_and_Carcass_Association	Trait=Intramuscular fat content
chr2	32394196	32394200	QTL_ID=55971	Animal QTLdb	Meat_and_Carcass_Association	Trait=Firmness
chr2	32471091	32471095	QTL_ID=147257	Animal QTLdb	Meat_and_Carcass_Association	Trait=Intramuscular fat content
chr2	32484906	32484910	QTL_ID=147258	Animal QTLdb	Meat_and_Carcass_Association	Trait=Intramuscular fat content
chr2	32486226	32486230	QTL_ID=147259	Animal QTLdb	Meat_and_Carcass_Association	Trait=Intramuscular fat content
chr2	32505995	32505999	QTL_ID=147260	Animal QTLdb	Meat_and_Carcass_Association	Trait=Intramuscular fat content
chr2	33358539	33358543	QTL_ID=31238	Animal QTLdb	Meat_and_Carcass_Association	Trait=Backfat between 3rd and 4th last ribs
chr2	39217659	39217663	QTL_ID=154436	Animal QTLdb	Meat_and_Carcass_Association	Trait=Drip loss
chr2	39898920	39898924	QTL_ID=21868	Animal QTLdb	Meat_and_Carcass_Association	Trait=Carcass length
chr2	39951720	39951724	QTL_ID=21867	Animal QTLdb	Meat_and_Carcass_Association	Trait=Carcass length
chr2	40848452	40848456	QTL_ID=55959	Animal QTLdb	Meat_and_Carcass_Association	Trait=Muscle moisture percentage
chr2	41082585	41082589	QTL_ID=154540	Animal QTLdb	Meat_and_Carcass_Association	Trait=Drip loss
chr2	41426836	41426840	QTL_ID=218387	Animal QTLdb	Meat_and_Carcass_Association	Trait=Meat color L*
chr2	41570650	41570654	QTL_ID=239863	Animal QTLdb	Meat_and_Carcass_Association	Trait=body mass index
chr2	41793633	41793637	QTL_ID=216172	Animal QTLdb	Meat_and_Carcass_Association	Trait=Lean meat percentage
chr2	41793633	41793637	QTL_ID=154446	Animal QTLdb	Meat_and_Carcass_Association	Trait=Drip loss
chr2	41830635	41830639	QTL_ID=216173	Animal QTLdb	Meat_and_Carcass_Association	Trait=Lean meat percentage
chr2	41860909	41860913	QTL_ID=154447	Animal QTLdb	Meat_and_Carcass_Association	Trait=Drip loss
chr2	41991739	41991743	QTL_ID=154448	Animal QTLdb	Meat_and_Carcass_Association	Trait=Drip loss
chr2	41991739	41991743	QTL_ID=216170	Animal QTLdb	Meat_and_Carcass_Association	Trait=Lean meat percentage
chr2	42031932	42031936	QTL_ID=154449	Animal QTLdb	Meat_and_Carcass_Association	Trait=Drip loss
chr2	42362842	42362846	QTL_ID=216175	Animal QTLdb	Meat_and_Carcass_Association	Trait=Lean meat percentage
chr2	42812064	42812068	QTL_ID=56220	Animal QTLdb	Meat_and_Carcass_Association	Trait=pH 45 minutes post mortem
chr2	42812064	42812068	QTL_ID=56221	Animal QTLdb	Meat_and_Carcass_Association	Trait=Backfat at mid-back
chr2	42812064	42812068	QTL_ID=56222	Animal QTLdb	Meat_and_Carcass_Association	Trait=Average backfat thickness
chr2	42812064	42812068	QTL_ID=56223	Animal QTLdb	Meat_and_Carcass_Association	Trait=Side fat thickness
chr2	42812064	42812068	QTL_ID=56224	Animal QTLdb	Meat_and_Carcass_Association	Trait=Carcass length
chr2	43023572	43023576	QTL_ID=56225	Animal QTLdb	Meat_and_Carcass_Association	Trait=Meat color score
chr2	49038374	49038378	QTL_ID=23054	Animal QTLdb	Meat_and_Carcass_Association	Trait=Meat color L*
chr2	51108911	51108915	QTL_ID=23055	Animal QTLdb	Meat_and_Carcass_Association	Trait=pH 24 hr post-mortem (loin)
chr2	51108911	51108915	QTL_ID=23056	Animal QTLdb	Meat_and_Carcass_Association	Trait=Meat color L*
chr2	61303664	61303668	QTL_ID=23343	Animal QTLdb	Meat_and_Carcass_Association	Trait=Backfat at rump
chr2	65239163	65239167	QTL_ID=147261	Animal QTLdb	Meat_and_Carcass_Association	Trait=Intramuscular fat content
chr2	65434122	65434126	QTL_ID=147263	Animal QTLdb	Meat_and_Carcass_Association	Trait=Intramuscular fat content
chr2	66272457	66272461	QTL_ID=23358	Animal QTLdb	Meat_and_Carcass_Association	Trait=Backfat at rump
chr2	69124101	69124105	QTL_ID=23518	Animal QTLdb	Meat_and_Carcass_Association	Trait=Docosatetraenoic acid content
chr2	71485262	71485266	QTL_ID=65995	Animal QTLdb	Meat_and_Carcass_Association	Trait=Intramuscular fat content
chr2	71485262	71485266	QTL_ID=65996	Animal QTLdb	Meat_and_Carcass_Association	Trait=Meat color L*
chr2	73882466	73882470	QTL_ID=213659	Animal QTLdb	Meat_and_Carcass_Association	Trait=Dihomo-gamma-linolenic acid content
chr2	75021502	75021506	QTL_ID=23057	Animal QTLdb	Meat_and_Carcass_Association	Trait=pH 24 hr post-mortem (loin)
chr2	75021502	75021506	QTL_ID=23058	Animal QTLdb	Meat_and_Carcass_Association	Trait=Marbling
chr2	75021502	75021506	QTL_ID=23059	Animal QTLdb	Meat_and_Carcass_Association	Trait=Thawing loss
chr2	75436281	75436285	QTL_ID=176623	Animal QTLdb	Meat_and_Carcass_Association	Trait=Palmitoleic acid content
chr2	75436281	75436285	QTL_ID=170625	Animal QTLdb	Meat_and_Carcass_Association	Trait=Average backfat thickness
chr2	75436281	75436285	QTL_ID=170645	Animal QTLdb	Meat_and_Carcass_Association	Trait=Lean meat percentage
chr2	75803151	75803155	QTL_ID=170626	Animal QTLdb	Meat_and_Carcass_Association	Trait=Average backfat thickness
chr2	76013398	76013402	QTL_ID=216180	Animal QTLdb	Meat_and_Carcass_Association	Trait=Lean meat percentage
chr2	76535011	76535015	QTL_ID=216177	Animal QTLdb	Meat_and_Carcass_Association	Trait=Lean meat percentage
chr2	76599981	76599985	QTL_ID=216178	Animal QTLdb	Meat_and_Carcass_Association	Trait=Lean meat percentage
chr2	76905752	76905756	QTL_ID=216184	Animal QTLdb	Meat_and_Carcass_Association	Trait=Lean meat percentage
chr2	77362553	77362557	QTL_ID=216183	Animal QTLdb	Meat_and_Carcass_Association	Trait=Lean meat percentage
chr2	77510730	77510734	QTL_ID=65997	Animal QTLdb	Meat_and_Carcass_Association	Trait=Meat color L*
chr2	77599284	77599288	QTL_ID=216174	Animal QTLdb	Meat_and_Carcass_Association	Trait=Lean meat percentage
chr2	77997388	77997392	QTL_ID=216181	Animal QTLdb	Meat_and_Carcass_Association	Trait=Lean meat percentage
chr2	78275712	78275716	QTL_ID=216182	Animal QTLdb	Meat_and_Carcass_Association	Trait=Lean meat percentage
chr2	79330157	79330161	QTL_ID=216179	Animal QTLdb	Meat_and_Carcass_Association	Trait=Lean meat percentage
chr2	79435372	79435376	QTL_ID=216176	Animal QTLdb	Meat_and_Carcass_Association	Trait=Lean meat percentage
chr2	80592406	80592410	QTL_ID=28083	Animal QTLdb	Meat_and_Carcass_Association	Trait=Average backfat thickness
chr2	81306156	81306160	QTL_ID=216171	Animal QTLdb	Meat_and_Carcass_Association	Trait=Lean meat percentage
chr2	81306156	81306160	QTL_ID=216206	Animal QTLdb	Meat_and_Carcass_Association	Trait=Lean meat percentage
chr2	82068843	82068847	QTL_ID=168437	Animal QTLdb	Meat_and_Carcass_Association	Trait=Polyunsaturated fatty acid to saturated fatty acid ratio
chr2	83143387	83143391	QTL_ID=28082	Animal QTLdb	Meat_and_Carcass_Association	Trait=Average backfat thickness
chr2	83953042	83953046	QTL_ID=28087	Animal QTLdb	Meat_and_Carcass_Association	Trait=Average backfat thickness
chr2	84123084	84123088	QTL_ID=28086	Animal QTLdb	Meat_and_Carcass_Association	Trait=Average backfat thickness
chr2	84242964	84242968	QTL_ID=28085	Animal QTLdb	Meat_and_Carcass_Association	Trait=Average backfat thickness
chr2	84502422	84502426	QTL_ID=28084	Animal QTLdb	Meat_and_Carcass_Association	Trait=Average backfat thickness
chr2	84634150	84634154	QTL_ID=161163	Animal QTLdb	Meat_and_Carcass_Association	Trait=Dressing percentage
chr2	85182418	85182422	QTL_ID=22435	Animal QTLdb	Meat_and_Carcass_Association	Trait=Shear force
chr2	86152855	86152859	QTL_ID=160898	Animal QTLdb	Meat_and_Carcass_Association	Trait=Conductivity 45 minutes post-mortem
chr2	86926960	86926964	QTL_ID=147265	Animal QTLdb	Meat_and_Carcass_Association	Trait=Intramuscular fat content
chr2	87798538	87798542	QTL_ID=168438	Animal QTLdb	Meat_and_Carcass_Association	Trait=Polyunsaturated fatty acid to saturated fatty acid ratio
chr2	88083520	88083524	QTL_ID=147266	Animal QTLdb	Meat_and_Carcass_Association	Trait=Intramuscular fat content
chr2	88396521	88396525	QTL_ID=147267	Animal QTLdb	Meat_and_Carcass_Association	Trait=Intramuscular fat content
chr2	89710814	89710818	QTL_ID=55755	Animal QTLdb	Meat_and_Carcass_Association	Trait=Obesity index
chr2	90782351	90782355	QTL_ID=168429	Animal QTLdb	Meat_and_Carcass_Association	Trait=Linolenic acid content
chr2	95844086	95844090	QTL_ID=22361	Animal QTLdb	Meat_and_Carcass_Association	Trait=Loin muscle area
chr2	97649365	97649369	QTL_ID=55765	Animal QTLdb	Meat_and_Carcass_Association	Trait=Obesity index
chr2	97835033	97835037	QTL_ID=176624	Animal QTLdb	Meat_and_Carcass_Association	Trait=Palmitoleic acid content
chr2	97835033	97835037	QTL_ID=176625	Animal QTLdb	Meat_and_Carcass_Association	Trait=Oleic acid content
chr2	97835033	97835037	QTL_ID=176626	Animal QTLdb	Meat_and_Carcass_Association	Trait=Monounsaturated fatty acid content
chr2	102231768	102231772	QTL_ID=24153	Animal QTLdb	Meat_and_Carcass_Association	Trait=Adrenal gland weight
chr2	102553576	102553580	QTL_ID=66244	Animal QTLdb	Meat_and_Carcass_Association	Trait=Shear force
chr2	103236056	103236060	QTL_ID=17360	Animal QTLdb	Meat_and_Carcass_Association	Trait=Shear force
chr2	103236056	103236060	QTL_ID=17361	Animal QTLdb	Meat_and_Carcass_Association	Trait=Shear force
chr2	103236056	103236060	QTL_ID=17362	Animal QTLdb	Meat_and_Carcass_Association	Trait=Shear force
chr2	103263926	103263930	QTL_ID=17357	Animal QTLdb	Meat_and_Carcass_Association	Trait=Shear force
chr2	103263926	103263930	QTL_ID=17358	Animal QTLdb	Meat_and_Carcass_Association	Trait=Shear force
chr2	103263926	103263930	QTL_ID=17359	Animal QTLdb	Meat_and_Carcass_Association	Trait=Shear force
chr2	103274907	103274911	QTL_ID=17363	Animal QTLdb	Meat_and_Carcass_Association	Trait=Shear force
chr2	103274907	103274911	QTL_ID=17364	Animal QTLdb	Meat_and_Carcass_Association	Trait=Shear force
chr2	103274916	103274920	QTL_ID=17365	Animal QTLdb	Meat_and_Carcass_Association	Trait=Shear force
chr2	103274916	103274920	QTL_ID=17366	Animal QTLdb	Meat_and_Carcass_Association	Trait=Shear force
chr2	103274916	103274920	QTL_ID=17367	Animal QTLdb	Meat_and_Carcass_Association	Trait=Shear force
chr2	103276336	103276340	QTL_ID=17368	Animal QTLdb	Meat_and_Carcass_Association	Trait=Shear force
chr2	103276336	103276340	QTL_ID=17369	Animal QTLdb	Meat_and_Carcass_Association	Trait=Shear force
chr2	103290012	103290016	QTL_ID=17370	Animal QTLdb	Meat_and_Carcass_Association	Trait=Shear force
chr2	103290012	103290016	QTL_ID=17371	Animal QTLdb	Meat_and_Carcass_Association	Trait=Shear force
chr2	103290012	103290016	QTL_ID=17372	Animal QTLdb	Meat_and_Carcass_Association	Trait=Shear force
chr2	103295952	103295956	QTL_ID=17373	Animal QTLdb	Meat_and_Carcass_Association	Trait=Shear force
chr2	103295952	103295956	QTL_ID=17374	Animal QTLdb	Meat_and_Carcass_Association	Trait=Shear force
chr2	103295952	103295956	QTL_ID=17375	Animal QTLdb	Meat_and_Carcass_Association	Trait=Shear force
chr2	103295952	103295956	QTL_ID=17376	Animal QTLdb	Meat_and_Carcass_Association	Trait=Shear force
chr2	103296040	103296044	QTL_ID=17377	Animal QTLdb	Meat_and_Carcass_Association	Trait=Shear force
chr2	103296040	103296044	QTL_ID=17378	Animal QTLdb	Meat_and_Carcass_Association	Trait=Shear force
chr2	103296040	103296044	QTL_ID=17379	Animal QTLdb	Meat_and_Carcass_Association	Trait=Shear force
chr2	103298896	103298900	QTL_ID=17380	Animal QTLdb	Meat_and_Carcass_Association	Trait=Shear force
chr2	103298896	103298900	QTL_ID=17381	Animal QTLdb	Meat_and_Carcass_Association	Trait=Shear force
chr2	103298896	103298900	QTL_ID=17382	Animal QTLdb	Meat_and_Carcass_Association	Trait=Shear force
chr2	103298896	103298900	QTL_ID=17456	Animal QTLdb	Meat_and_Carcass_Association	Trait=tenderness score
chr2	103298896	103298900	QTL_ID=17457	Animal QTLdb	Meat_and_Carcass_Association	Trait=chew score
chr2	103298896	103298900	QTL_ID=17458	Animal QTLdb	Meat_and_Carcass_Association	Trait=Juiciness score
chr2	103298896	103298900	QTL_ID=17459	Animal QTLdb	Meat_and_Carcass_Association	Trait=tenderness score
chr2	103298896	103298900	QTL_ID=17460	Animal QTLdb	Meat_and_Carcass_Association	Trait=Off-flavor score
chr2	103298896	103298900	QTL_ID=17461	Animal QTLdb	Meat_and_Carcass_Association	Trait=Flavor score
chr2	103298896	103298900	QTL_ID=17462	Animal QTLdb	Meat_and_Carcass_Association	Trait=Juiciness score
chr2	103298896	103298900	QTL_ID=17463	Animal QTLdb	Meat_and_Carcass_Association	Trait=tenderness score
chr2	103298896	103298900	QTL_ID=17499	Animal QTLdb	Meat_and_Carcass_Association	Trait=Drip loss
chr2	103298896	103298900	QTL_ID=17500	Animal QTLdb	Meat_and_Carcass_Association	Trait=Cooking loss
chr2	103298896	103298900	QTL_ID=17501	Animal QTLdb	Meat_and_Carcass_Association	Trait=Drip loss
chr2	103298896	103298900	QTL_ID=17524	Animal QTLdb	Meat_and_Carcass_Association	Trait=Fat percentage in carcass
chr2	103298896	103298900	QTL_ID=17525	Animal QTLdb	Meat_and_Carcass_Association	Trait=Marbling
chr2	103298896	103298900	QTL_ID=17526	Animal QTLdb	Meat_and_Carcass_Association	Trait=Intramuscular fat content
chr2	103299013	103299017	QTL_ID=17464	Animal QTLdb	Meat_and_Carcass_Association	Trait=Juiciness score
chr2	103299013	103299017	QTL_ID=17465	Animal QTLdb	Meat_and_Carcass_Association	Trait=tenderness score
chr2	103299013	103299017	QTL_ID=17466	Animal QTLdb	Meat_and_Carcass_Association	Trait=chew score
chr2	103299013	103299017	QTL_ID=17467	Animal QTLdb	Meat_and_Carcass_Association	Trait=Juiciness score
chr2	103299013	103299017	QTL_ID=17468	Animal QTLdb	Meat_and_Carcass_Association	Trait=tenderness score
chr2	103299013	103299017	QTL_ID=17469	Animal QTLdb	Meat_and_Carcass_Association	Trait=Off-flavor score
chr2	103299013	103299017	QTL_ID=17470	Animal QTLdb	Meat_and_Carcass_Association	Trait=Flavor score
chr2	103299013	103299017	QTL_ID=17471	Animal QTLdb	Meat_and_Carcass_Association	Trait=Juiciness score
chr2	103299013	103299017	QTL_ID=17472	Animal QTLdb	Meat_and_Carcass_Association	Trait=tenderness score
chr2	103299013	103299017	QTL_ID=17502	Animal QTLdb	Meat_and_Carcass_Association	Trait=Cooking loss
chr2	103299013	103299017	QTL_ID=17503	Animal QTLdb	Meat_and_Carcass_Association	Trait=Drip loss
chr2	103299013	103299017	QTL_ID=17504	Animal QTLdb	Meat_and_Carcass_Association	Trait=Drip loss
chr2	103299013	103299017	QTL_ID=17505	Animal QTLdb	Meat_and_Carcass_Association	Trait=Cooking loss
chr2	103299013	103299017	QTL_ID=17506	Animal QTLdb	Meat_and_Carcass_Association	Trait=Drip loss
chr2	103299013	103299017	QTL_ID=17507	Animal QTLdb	Meat_and_Carcass_Association	Trait=Drip loss
chr2	103299013	103299017	QTL_ID=17527	Animal QTLdb	Meat_and_Carcass_Association	Trait=Fat percentage in carcass
chr2	103299013	103299017	QTL_ID=17528	Animal QTLdb	Meat_and_Carcass_Association	Trait=Marbling
chr2	103299013	103299017	QTL_ID=17529	Animal QTLdb	Meat_and_Carcass_Association	Trait=Intramuscular fat content
chr2	103299013	103299017	QTL_ID=17383	Animal QTLdb	Meat_and_Carcass_Association	Trait=Shear force
chr2	103299013	103299017	QTL_ID=17384	Animal QTLdb	Meat_and_Carcass_Association	Trait=Shear force
chr2	103299013	103299017	QTL_ID=17385	Animal QTLdb	Meat_and_Carcass_Association	Trait=Shear force
chr2	103299013	103299017	QTL_ID=17386	Animal QTLdb	Meat_and_Carcass_Association	Trait=Shear force
chr2	103299202	103299206	QTL_ID=17387	Animal QTLdb	Meat_and_Carcass_Association	Trait=Shear force
chr2	103299202	103299206	QTL_ID=17388	Animal QTLdb	Meat_and_Carcass_Association	Trait=Shear force
chr2	103299300	103299304	QTL_ID=17389	Animal QTLdb	Meat_and_Carcass_Association	Trait=Shear force
chr2	103299300	103299304	QTL_ID=17390	Animal QTLdb	Meat_and_Carcass_Association	Trait=Shear force
chr2	103299300	103299304	QTL_ID=17391	Animal QTLdb	Meat_and_Carcass_Association	Trait=Shear force
chr2	103299403	103299407	QTL_ID=17392	Animal QTLdb	Meat_and_Carcass_Association	Trait=Shear force
chr2	103299403	103299407	QTL_ID=17393	Animal QTLdb	Meat_and_Carcass_Association	Trait=Shear force
chr2	103299403	103299407	QTL_ID=17394	Animal QTLdb	Meat_and_Carcass_Association	Trait=Shear force
chr2	103299403	103299407	QTL_ID=17395	Animal QTLdb	Meat_and_Carcass_Association	Trait=Shear force
chr2	103299403	103299407	QTL_ID=17473	Animal QTLdb	Meat_and_Carcass_Association	Trait=Juiciness score
chr2	103299403	103299407	QTL_ID=17474	Animal QTLdb	Meat_and_Carcass_Association	Trait=tenderness score
chr2	103299403	103299407	QTL_ID=17475	Animal QTLdb	Meat_and_Carcass_Association	Trait=chew score
chr2	103299403	103299407	QTL_ID=17476	Animal QTLdb	Meat_and_Carcass_Association	Trait=Juiciness score
chr2	103299403	103299407	QTL_ID=17477	Animal QTLdb	Meat_and_Carcass_Association	Trait=tenderness score
chr2	103299403	103299407	QTL_ID=17478	Animal QTLdb	Meat_and_Carcass_Association	Trait=Off-flavor score
chr2	103299403	103299407	QTL_ID=17479	Animal QTLdb	Meat_and_Carcass_Association	Trait=Flavor score
chr2	103299403	103299407	QTL_ID=17480	Animal QTLdb	Meat_and_Carcass_Association	Trait=tenderness score
chr2	103299403	103299407	QTL_ID=17508	Animal QTLdb	Meat_and_Carcass_Association	Trait=Cooking loss
chr2	103299403	103299407	QTL_ID=17509	Animal QTLdb	Meat_and_Carcass_Association	Trait=Drip loss
chr2	103299403	103299407	QTL_ID=17510	Animal QTLdb	Meat_and_Carcass_Association	Trait=Drip loss
chr2	103299403	103299407	QTL_ID=17511	Animal QTLdb	Meat_and_Carcass_Association	Trait=Cooking loss
chr2	103299403	103299407	QTL_ID=17512	Animal QTLdb	Meat_and_Carcass_Association	Trait=Drip loss
chr2	103299403	103299407	QTL_ID=17513	Animal QTLdb	Meat_and_Carcass_Association	Trait=Drip loss
chr2	103299403	103299407	QTL_ID=17530	Animal QTLdb	Meat_and_Carcass_Association	Trait=Fat percentage in carcass
chr2	103299403	103299407	QTL_ID=17531	Animal QTLdb	Meat_and_Carcass_Association	Trait=Marbling
chr2	103299403	103299407	QTL_ID=17532	Animal QTLdb	Meat_and_Carcass_Association	Trait=Intramuscular fat content
chr2	103299462	103299466	QTL_ID=17481	Animal QTLdb	Meat_and_Carcass_Association	Trait=tenderness score
chr2	103299462	103299466	QTL_ID=17482	Animal QTLdb	Meat_and_Carcass_Association	Trait=chew score
chr2	103299462	103299466	QTL_ID=17483	Animal QTLdb	Meat_and_Carcass_Association	Trait=Juiciness score
chr2	103299462	103299466	QTL_ID=17484	Animal QTLdb	Meat_and_Carcass_Association	Trait=tenderness score
chr2	103299462	103299466	QTL_ID=17485	Animal QTLdb	Meat_and_Carcass_Association	Trait=Off-flavor score
chr2	103299462	103299466	QTL_ID=17486	Animal QTLdb	Meat_and_Carcass_Association	Trait=Flavor score
chr2	103299462	103299466	QTL_ID=17487	Animal QTLdb	Meat_and_Carcass_Association	Trait=Juiciness score
chr2	103299462	103299466	QTL_ID=17488	Animal QTLdb	Meat_and_Carcass_Association	Trait=tenderness score
chr2	103299462	103299466	QTL_ID=17514	Animal QTLdb	Meat_and_Carcass_Association	Trait=Drip loss
chr2	103299462	103299466	QTL_ID=17515	Animal QTLdb	Meat_and_Carcass_Association	Trait=Cooking loss
chr2	103299462	103299466	QTL_ID=17516	Animal QTLdb	Meat_and_Carcass_Association	Trait=Drip loss
chr2	103299462	103299466	QTL_ID=17517	Animal QTLdb	Meat_and_Carcass_Association	Trait=Drip loss
chr2	103299462	103299466	QTL_ID=17533	Animal QTLdb	Meat_and_Carcass_Association	Trait=Fat percentage in carcass
chr2	103299462	103299466	QTL_ID=17534	Animal QTLdb	Meat_and_Carcass_Association	Trait=Marbling
chr2	103299462	103299466	QTL_ID=17535	Animal QTLdb	Meat_and_Carcass_Association	Trait=Intramuscular fat content
chr2	103299462	103299466	QTL_ID=17396	Animal QTLdb	Meat_and_Carcass_Association	Trait=Shear force
chr2	103299462	103299466	QTL_ID=17397	Animal QTLdb	Meat_and_Carcass_Association	Trait=Shear force
chr2	103299462	103299466	QTL_ID=17398	Animal QTLdb	Meat_and_Carcass_Association	Trait=Shear force
chr2	103299462	103299466	QTL_ID=17399	Animal QTLdb	Meat_and_Carcass_Association	Trait=Shear force
chr2	103299926	103299930	QTL_ID=17400	Animal QTLdb	Meat_and_Carcass_Association	Trait=Shear force
chr2	103299926	103299930	QTL_ID=17401	Animal QTLdb	Meat_and_Carcass_Association	Trait=Shear force
chr2	103299926	103299930	QTL_ID=17402	Animal QTLdb	Meat_and_Carcass_Association	Trait=Shear force
chr2	103299926	103299930	QTL_ID=17518	Animal QTLdb	Meat_and_Carcass_Association	Trait=Drip loss
chr2	103299926	103299930	QTL_ID=17519	Animal QTLdb	Meat_and_Carcass_Association	Trait=Drip loss
chr2	103299926	103299930	QTL_ID=17520	Animal QTLdb	Meat_and_Carcass_Association	Trait=Cooking loss
chr2	103299932	103299936	QTL_ID=17403	Animal QTLdb	Meat_and_Carcass_Association	Trait=Shear force
chr2	103299932	103299936	QTL_ID=17404	Animal QTLdb	Meat_and_Carcass_Association	Trait=Shear force
chr2	103299932	103299936	QTL_ID=17405	Animal QTLdb	Meat_and_Carcass_Association	Trait=Shear force
chr2	103299932	103299936	QTL_ID=17406	Animal QTLdb	Meat_and_Carcass_Association	Trait=Shear force
chr2	103299932	103299936	QTL_ID=17489	Animal QTLdb	Meat_and_Carcass_Association	Trait=tenderness score
chr2	103299932	103299936	QTL_ID=17490	Animal QTLdb	Meat_and_Carcass_Association	Trait=chew score
chr2	103299932	103299936	QTL_ID=17491	Animal QTLdb	Meat_and_Carcass_Association	Trait=Juiciness score
chr2	103299932	103299936	QTL_ID=17492	Animal QTLdb	Meat_and_Carcass_Association	Trait=tenderness score
chr2	103299932	103299936	QTL_ID=17493	Animal QTLdb	Meat_and_Carcass_Association	Trait=Off-flavor score
chr2	103299932	103299936	QTL_ID=17494	Animal QTLdb	Meat_and_Carcass_Association	Trait=Flavor score
chr2	103299932	103299936	QTL_ID=17495	Animal QTLdb	Meat_and_Carcass_Association	Trait=Juiciness score
chr2	103299932	103299936	QTL_ID=17496	Animal QTLdb	Meat_and_Carcass_Association	Trait=tenderness score
chr2	103299932	103299936	QTL_ID=17521	Animal QTLdb	Meat_and_Carcass_Association	Trait=Drip loss
chr2	103299932	103299936	QTL_ID=17522	Animal QTLdb	Meat_and_Carcass_Association	Trait=Cooking loss
chr2	103299932	103299936	QTL_ID=17523	Animal QTLdb	Meat_and_Carcass_Association	Trait=Drip loss
chr2	103299932	103299936	QTL_ID=17536	Animal QTLdb	Meat_and_Carcass_Association	Trait=Fat percentage in carcass
chr2	103299932	103299936	QTL_ID=17537	Animal QTLdb	Meat_and_Carcass_Association	Trait=Intramuscular fat content
chr2	103300110	103300114	QTL_ID=17407	Animal QTLdb	Meat_and_Carcass_Association	Trait=Shear force
chr2	103300110	103300114	QTL_ID=17408	Animal QTLdb	Meat_and_Carcass_Association	Trait=Shear force
chr2	103300298	103300302	QTL_ID=17409	Animal QTLdb	Meat_and_Carcass_Association	Trait=Shear force
chr2	103300298	103300302	QTL_ID=17410	Animal QTLdb	Meat_and_Carcass_Association	Trait=Shear force
chr2	103300298	103300302	QTL_ID=17411	Animal QTLdb	Meat_and_Carcass_Association	Trait=Shear force
chr2	103300396	103300400	QTL_ID=17412	Animal QTLdb	Meat_and_Carcass_Association	Trait=Shear force
chr2	103300396	103300400	QTL_ID=17413	Animal QTLdb	Meat_and_Carcass_Association	Trait=Shear force
chr2	103300396	103300400	QTL_ID=17414	Animal QTLdb	Meat_and_Carcass_Association	Trait=Shear force
chr2	103300945	103300949	QTL_ID=17415	Animal QTLdb	Meat_and_Carcass_Association	Trait=Shear force
chr2	103300945	103300949	QTL_ID=17416	Animal QTLdb	Meat_and_Carcass_Association	Trait=Shear force
chr2	103305138	103305142	QTL_ID=119829	Animal QTLdb	Meat_and_Carcass_Association	Trait=Shear force at first peak
chr2	103305138	103305142	QTL_ID=119830	Animal QTLdb	Meat_and_Carcass_Association	Trait=Meat color b*
chr2	103305138	103305142	QTL_ID=119831	Animal QTLdb	Meat_and_Carcass_Association	Trait=Meat color L*
chr2	103305138	103305142	QTL_ID=119832	Animal QTLdb	Meat_and_Carcass_Association	Trait=Meat color L*
chr2	103305138	103305142	QTL_ID=119833	Animal QTLdb	Meat_and_Carcass_Association	Trait=Meat color b*
chr2	103305138	103305142	QTL_ID=119834	Animal QTLdb	Meat_and_Carcass_Association	Trait=Muscle fat content
chr2	103305138	103305142	QTL_ID=119835	Animal QTLdb	Meat_and_Carcass_Association	Trait=muscle protein percentage
chr2	103305138	103305142	QTL_ID=119836	Animal QTLdb	Meat_and_Carcass_Association	Trait=Muscle moisture percentage
chr2	103308472	103308476	QTL_ID=17417	Animal QTLdb	Meat_and_Carcass_Association	Trait=Shear force
chr2	103308472	103308476	QTL_ID=17418	Animal QTLdb	Meat_and_Carcass_Association	Trait=Shear force
chr2	103308472	103308476	QTL_ID=17419	Animal QTLdb	Meat_and_Carcass_Association	Trait=Shear force
chr2	103323325	103323329	QTL_ID=17420	Animal QTLdb	Meat_and_Carcass_Association	Trait=Shear force
chr2	103323325	103323329	QTL_ID=17421	Animal QTLdb	Meat_and_Carcass_Association	Trait=Shear force
chr2	103323325	103323329	QTL_ID=17422	Animal QTLdb	Meat_and_Carcass_Association	Trait=Shear force
chr2	103324621	103324625	QTL_ID=17423	Animal QTLdb	Meat_and_Carcass_Association	Trait=Shear force
chr2	103324621	103324625	QTL_ID=17424	Animal QTLdb	Meat_and_Carcass_Association	Trait=Shear force
chr2	103324621	103324625	QTL_ID=17425	Animal QTLdb	Meat_and_Carcass_Association	Trait=Shear force
chr2	103324621	103324625	QTL_ID=23063	Animal QTLdb	Meat_and_Carcass_Association	Trait=Shear force
chr2	103324837	103324841	QTL_ID=23064	Animal QTLdb	Meat_and_Carcass_Association	Trait=Shear force
chr2	103324837	103324841	QTL_ID=17426	Animal QTLdb	Meat_and_Carcass_Association	Trait=Shear force
chr2	103324837	103324841	QTL_ID=17427	Animal QTLdb	Meat_and_Carcass_Association	Trait=Shear force
chr2	103327327	103327331	QTL_ID=17428	Animal QTLdb	Meat_and_Carcass_Association	Trait=Shear force
chr2	103327327	103327331	QTL_ID=17429	Animal QTLdb	Meat_and_Carcass_Association	Trait=Shear force
chr2	103327327	103327331	QTL_ID=17430	Animal QTLdb	Meat_and_Carcass_Association	Trait=Shear force
chr2	103327327	103327331	QTL_ID=23066	Animal QTLdb	Meat_and_Carcass_Association	Trait=Shear force
chr2	103335132	103335136	QTL_ID=17431	Animal QTLdb	Meat_and_Carcass_Association	Trait=Shear force
chr2	103335132	103335136	QTL_ID=17432	Animal QTLdb	Meat_and_Carcass_Association	Trait=Shear force
chr2	103335132	103335136	QTL_ID=17433	Animal QTLdb	Meat_and_Carcass_Association	Trait=Shear force
chr2	103335268	103335272	QTL_ID=17434	Animal QTLdb	Meat_and_Carcass_Association	Trait=Shear force
chr2	103335268	103335272	QTL_ID=17435	Animal QTLdb	Meat_and_Carcass_Association	Trait=Shear force
chr2	103335268	103335272	QTL_ID=17436	Animal QTLdb	Meat_and_Carcass_Association	Trait=Shear force
chr2	103337470	103337474	QTL_ID=17440	Animal QTLdb	Meat_and_Carcass_Association	Trait=Shear force
chr2	103337470	103337474	QTL_ID=17441	Animal QTLdb	Meat_and_Carcass_Association	Trait=Shear force
chr2	103337470	103337474	QTL_ID=17442	Animal QTLdb	Meat_and_Carcass_Association	Trait=Shear force
chr2	103337553	103337557	QTL_ID=17443	Animal QTLdb	Meat_and_Carcass_Association	Trait=Shear force
chr2	103337553	103337557	QTL_ID=17444	Animal QTLdb	Meat_and_Carcass_Association	Trait=Shear force
chr2	103337553	103337557	QTL_ID=17445	Animal QTLdb	Meat_and_Carcass_Association	Trait=Shear force
chr2	103337553	103337557	QTL_ID=23067	Animal QTLdb	Meat_and_Carcass_Association	Trait=Shear force
chr2	103342088	103342092	QTL_ID=17437	Animal QTLdb	Meat_and_Carcass_Association	Trait=Shear force
chr2	103342088	103342092	QTL_ID=17438	Animal QTLdb	Meat_and_Carcass_Association	Trait=Shear force
chr2	103342088	103342092	QTL_ID=17439	Animal QTLdb	Meat_and_Carcass_Association	Trait=Shear force
chr2	103354649	103354653	QTL_ID=17446	Animal QTLdb	Meat_and_Carcass_Association	Trait=Shear force
chr2	103354649	103354653	QTL_ID=17447	Animal QTLdb	Meat_and_Carcass_Association	Trait=Shear force
chr2	103354649	103354653	QTL_ID=17448	Animal QTLdb	Meat_and_Carcass_Association	Trait=Shear force
chr2	103354649	103354653	QTL_ID=23068	Animal QTLdb	Meat_and_Carcass_Association	Trait=Shear force
chr2	103354652	103354656	QTL_ID=17449	Animal QTLdb	Meat_and_Carcass_Association	Trait=Shear force
chr2	103354652	103354656	QTL_ID=17450	Animal QTLdb	Meat_and_Carcass_Association	Trait=Shear force
chr2	103354715	103354719	QTL_ID=23061	Animal QTLdb	Meat_and_Carcass_Association	Trait=Drip loss
chr2	103354715	103354719	QTL_ID=23062	Animal QTLdb	Meat_and_Carcass_Association	Trait=Shear force
chr2	105614355	105614359	QTL_ID=22437	Animal QTLdb	Meat_and_Carcass_Association	Trait=Intramuscular fat content
chr2	105645937	105645941	QTL_ID=176627	Animal QTLdb	Meat_and_Carcass_Association	Trait=Monounsaturated fatty acid to saturated fatty acid ratio
chr2	105645937	105645941	QTL_ID=176628	Animal QTLdb	Meat_and_Carcass_Association	Trait=Palmitoleic acid content
chr2	105645937	105645941	QTL_ID=176629	Animal QTLdb	Meat_and_Carcass_Association	Trait=Oleic acid content
chr2	105645937	105645941	QTL_ID=176630	Animal QTLdb	Meat_and_Carcass_Association	Trait=Monounsaturated fatty acid content
chr2	105739779	105739783	QTL_ID=119841	Animal QTLdb	Meat_and_Carcass_Association	Trait=Shear force at first peak
chr2	105739779	105739783	QTL_ID=119842	Animal QTLdb	Meat_and_Carcass_Association	Trait=Meat color a*
chr2	105739779	105739783	QTL_ID=119843	Animal QTLdb	Meat_and_Carcass_Association	Trait=Meat color b*
chr2	111472103	111472107	QTL_ID=213651	Animal QTLdb	Meat_and_Carcass_Association	Trait=Eicosadienoic acid content
chr2	111472103	111472107	QTL_ID=213782	Animal QTLdb	Meat_and_Carcass_Association	Trait=Eicosadienoic acid content
chr2	115149177	115149181	QTL_ID=176631	Animal QTLdb	Meat_and_Carcass_Association	Trait=Myristic acid content
chr2	119674060	119674064	QTL_ID=164951	Animal QTLdb	Meat_and_Carcass_Association	Trait=tenderness score
chr2	120825901	120825905	QTL_ID=22289	Animal QTLdb	Meat_and_Carcass_Association	Trait=Average backfat thickness
chr2	123385938	123385942	QTL_ID=122476	Animal QTLdb	Meat_and_Carcass_Association	Trait=Carcass weight (hot)
chr2	123385938	123385942	QTL_ID=122477	Animal QTLdb	Meat_and_Carcass_Association	Trait=Backfat at tenth rib
chr2	123385938	123385942	QTL_ID=122478	Animal QTLdb	Meat_and_Carcass_Association	Trait=Drip loss
chr2	127126088	127126092	QTL_ID=165291	Animal QTLdb	Meat_and_Carcass_Association	Trait=Lung weight
chr2	128998293	128998297	QTL_ID=23296	Animal QTLdb	Meat_and_Carcass_Association	Trait=Backfat at rump
chr2	130537999	130538003	QTL_ID=147268	Animal QTLdb	Meat_and_Carcass_Association	Trait=Intramuscular fat content
chr2	131395846	131395850	QTL_ID=213785	Animal QTLdb	Meat_and_Carcass_Association	Trait=Eicosadienoic acid to linoleic acid ratio
chr2	131488731	131488735	QTL_ID=147269	Animal QTLdb	Meat_and_Carcass_Association	Trait=Intramuscular fat content
chr2	131808184	131808188	QTL_ID=139261	Animal QTLdb	Meat_and_Carcass_Association	Trait=Backfat between 3rd and 4th last ribs
chr2	131808184	131808188	QTL_ID=139262	Animal QTLdb	Meat_and_Carcass_Association	Trait=Lean meat percentage
chr2	132436302	132436306	QTL_ID=147270	Animal QTLdb	Meat_and_Carcass_Association	Trait=Intramuscular fat content
chr2	132479733	132479737	QTL_ID=16335	Animal QTLdb	Meat_and_Carcass_Association	Trait=Backfat at tenth rib
chr2	132541270	132541274	QTL_ID=147271	Animal QTLdb	Meat_and_Carcass_Association	Trait=Intramuscular fat content
chr2	133266360	133266364	QTL_ID=21939	Animal QTLdb	Meat_and_Carcass_Association	Trait=Meat color b*
chr2	134043041	134043045	QTL_ID=147272	Animal QTLdb	Meat_and_Carcass_Association	Trait=Intramuscular fat content
chr2	134635086	134635090	QTL_ID=23371	Animal QTLdb	Meat_and_Carcass_Association	Trait=Backfat at rump
chr2	134938031	134938035	QTL_ID=168334	Animal QTLdb	Meat_and_Carcass_Association	Trait=Meat color b*
chr2	138651715	138651719	QTL_ID=16336	Animal QTLdb	Meat_and_Carcass_Association	Trait=Backfat at tenth rib
chr2	138817787	138817791	QTL_ID=168439	Animal QTLdb	Meat_and_Carcass_Association	Trait=Polyunsaturated fatty acid to saturated fatty acid ratio
chr2	138853861	138853865	QTL_ID=23279	Animal QTLdb	Meat_and_Carcass_Association	Trait=Backfat at rump
chr2	140058023	140058027	QTL_ID=213673	Animal QTLdb	Meat_and_Carcass_Association	Trait=Fatty acid atherogenic index
chr2	140902141	140902145	QTL_ID=102048	Animal QTLdb	Meat_and_Carcass_Association	Trait=Backfat at tenth rib
chr2	140902141	140902145	QTL_ID=102049	Animal QTLdb	Meat_and_Carcass_Association	Trait=Backfat at last rib
chr2	142140514	142140518	QTL_ID=24154	Animal QTLdb	Meat_and_Carcass_Association	Trait=Adrenal gland weight
chr2	142777565	142777569	QTL_ID=24155	Animal QTLdb	Meat_and_Carcass_Association	Trait=Adrenal gland weight
chr2	142908232	142908236	QTL_ID=24156	Animal QTLdb	Meat_and_Carcass_Association	Trait=Adrenal gland weight
chr2	143952160	143952164	QTL_ID=161237	Animal QTLdb	Meat_and_Carcass_Association	Trait=Conductivity 45 minutes post-mortem
chr2	144699880	144699884	QTL_ID=153548	Animal QTLdb	Meat_and_Carcass_Association	Trait=Ham weight
chr2	144747972	144747976	QTL_ID=24157	Animal QTLdb	Meat_and_Carcass_Association	Trait=Adrenal gland weight
chr2	144752362	144752366	QTL_ID=24158	Animal QTLdb	Meat_and_Carcass_Association	Trait=Adrenal gland weight
chr2	144783430	144783434	QTL_ID=24159	Animal QTLdb	Meat_and_Carcass_Association	Trait=Adrenal gland weight
chr2	144791428	144791432	QTL_ID=24160	Animal QTLdb	Meat_and_Carcass_Association	Trait=Adrenal gland weight
chr2	144826627	144826631	QTL_ID=24236	Animal QTLdb	Meat_and_Carcass_Association	Trait=leaf fat percentage
chr2	144841164	144841168	QTL_ID=24161	Animal QTLdb	Meat_and_Carcass_Association	Trait=Adrenal gland weight
chr2	144842460	144842464	QTL_ID=24162	Animal QTLdb	Meat_and_Carcass_Association	Trait=Adrenal gland weight
chr2	144843238	144843242	QTL_ID=24235	Animal QTLdb	Meat_and_Carcass_Association	Trait=Drip loss
chr2	144927179	144927183	QTL_ID=24163	Animal QTLdb	Meat_and_Carcass_Association	Trait=Adrenal gland weight
chr2	144946271	144946275	QTL_ID=24164	Animal QTLdb	Meat_and_Carcass_Association	Trait=Adrenal gland weight
chr2	145126430	145126434	QTL_ID=24165	Animal QTLdb	Meat_and_Carcass_Association	Trait=Adrenal gland weight
chr2	145198284	145198288	QTL_ID=24166	Animal QTLdb	Meat_and_Carcass_Association	Trait=Adrenal gland weight
chr2	145338879	145338883	QTL_ID=24167	Animal QTLdb	Meat_and_Carcass_Association	Trait=Adrenal gland weight
chr2	145342584	145342588	QTL_ID=24168	Animal QTLdb	Meat_and_Carcass_Association	Trait=Adrenal gland weight
chr2	145384767	145384771	QTL_ID=24169	Animal QTLdb	Meat_and_Carcass_Association	Trait=Adrenal gland weight
chr2	145500343	145500347	QTL_ID=24170	Animal QTLdb	Meat_and_Carcass_Association	Trait=Adrenal gland weight
chr2	145545950	145545954	QTL_ID=24171	Animal QTLdb	Meat_and_Carcass_Association	Trait=Adrenal gland weight
chr2	145803270	145803274	QTL_ID=24172	Animal QTLdb	Meat_and_Carcass_Association	Trait=Adrenal gland weight
chr2	146010777	146010781	QTL_ID=24174	Animal QTLdb	Meat_and_Carcass_Association	Trait=Adrenal gland weight
chr2	146011319	146011323	QTL_ID=24175	Animal QTLdb	Meat_and_Carcass_Association	Trait=Adrenal gland weight
chr2	146116531	146116535	QTL_ID=24176	Animal QTLdb	Meat_and_Carcass_Association	Trait=Adrenal gland weight
chr2	146148109	146148113	QTL_ID=24177	Animal QTLdb	Meat_and_Carcass_Association	Trait=Adrenal gland weight
chr2	146274060	146274064	QTL_ID=24178	Animal QTLdb	Meat_and_Carcass_Association	Trait=Adrenal gland weight
chr2	146475329	146475333	QTL_ID=24179	Animal QTLdb	Meat_and_Carcass_Association	Trait=Adrenal gland weight
chr2	146541480	146541484	QTL_ID=24180	Animal QTLdb	Meat_and_Carcass_Association	Trait=Adrenal gland weight
chr2	146628824	146628828	QTL_ID=24181	Animal QTLdb	Meat_and_Carcass_Association	Trait=Adrenal gland weight
chr2	146715515	146715519	QTL_ID=24182	Animal QTLdb	Meat_and_Carcass_Association	Trait=Adrenal gland weight
chr2	146807888	146807892	QTL_ID=24183	Animal QTLdb	Meat_and_Carcass_Association	Trait=Adrenal gland weight
chr2	146880993	146880997	QTL_ID=24184	Animal QTLdb	Meat_and_Carcass_Association	Trait=Adrenal gland weight
chr2	147176472	147176476	QTL_ID=24188	Animal QTLdb	Meat_and_Carcass_Association	Trait=Adrenal gland weight
chr2	147206666	147206670	QTL_ID=24185	Animal QTLdb	Meat_and_Carcass_Association	Trait=Adrenal gland weight
chr2	147257415	147257419	QTL_ID=24186	Animal QTLdb	Meat_and_Carcass_Association	Trait=Adrenal gland weight
chr2	147288987	147288991	QTL_ID=24190	Animal QTLdb	Meat_and_Carcass_Association	Trait=Adrenal gland weight
chr2	149466991	149466995	QTL_ID=239885	Animal QTLdb	Meat_and_Carcass_Association	Trait=body mass index
chr2	150664660	150664664	QTL_ID=24191	Animal QTLdb	Meat_and_Carcass_Association	Trait=Adrenal gland weight
chr3	537966	537970	QTL_ID=176598	Animal QTLdb	Meat_and_Carcass_Association	Trait=Intramuscular fat content
chr3	795140	795144	QTL_ID=164970	Animal QTLdb	Meat_and_Carcass_Association	Trait=Oiliness
chr3	2573284	2573288	QTL_ID=164960	Animal QTLdb	Meat_and_Carcass_Association	Trait=Juiciness score
chr3	2620814	2620818	QTL_ID=164987	Animal QTLdb	Meat_and_Carcass_Association	Trait=Overall impression, sensory panel
chr3	2726863	2726867	QTL_ID=65370	Animal QTLdb	Meat_and_Carcass_Association	Trait=Intramuscular fat content
chr3	5166577	5166581	QTL_ID=165282	Animal QTLdb	Meat_and_Carcass_Association	Trait=body mass index
chr3	6498217	6498221	QTL_ID=239791	Animal QTLdb	Meat_and_Carcass_Association	Trait=Carcass length
chr3	8865710	8865714	QTL_ID=65878	Animal QTLdb	Meat_and_Carcass_Association	Trait=Loin muscle depth
chr3	8866122	8866126	QTL_ID=65877	Animal QTLdb	Meat_and_Carcass_Association	Trait=Loin muscle depth
chr3	11528691	11528695	QTL_ID=176590	Animal QTLdb	Meat_and_Carcass_Association	Trait=Intramuscular fat content
chr3	11528691	11528695	QTL_ID=176599	Animal QTLdb	Meat_and_Carcass_Association	Trait=Intramuscular fat content
chr3	12566869	12566873	QTL_ID=147273	Animal QTLdb	Meat_and_Carcass_Association	Trait=Intramuscular fat content
chr3	14292008	14292012	QTL_ID=21926	Animal QTLdb	Meat_and_Carcass_Association	Trait=pH 45 minutes post mortem
chr3	14292008	14292012	QTL_ID=21928	Animal QTLdb	Meat_and_Carcass_Association	Trait=45 min-24 h pH decline
chr3	14992003	14992007	QTL_ID=168409	Animal QTLdb	Meat_and_Carcass_Association	Trait=Eicosapentaenoic acid to alpha-linolenic acid ratio
chr3	15013054	15013058	QTL_ID=55946	Animal QTLdb	Meat_and_Carcass_Association	Trait=pH 24 hr post mortem (ham)
chr3	15233252	15233256	QTL_ID=38031	Animal QTLdb	Meat_and_Carcass_Association	Trait=Intestinal fat weight
chr3	15550850	15550854	QTL_ID=21950	Animal QTLdb	Meat_and_Carcass_Association	Trait=Drip loss
chr3	16219272	16219276	QTL_ID=21933	Animal QTLdb	Meat_and_Carcass_Association	Trait=45 min-24 h pH decline
chr3	16266098	16266102	QTL_ID=21932	Animal QTLdb	Meat_and_Carcass_Association	Trait=pH 24 hr post mortem (ham)
chr3	16830318	16830322	QTL_ID=164006	Animal QTLdb	Meat_and_Carcass_Association	Trait=Meat color a*
chr3	16830318	16830322	QTL_ID=164005	Animal QTLdb	Meat_and_Carcass_Association	Trait=Water holding capacity
chr3	16830318	16830322	QTL_ID=164007	Animal QTLdb	Meat_and_Carcass_Association	Trait=Meat color b*
chr3	16839268	16839272	QTL_ID=37550	Animal QTLdb	Meat_and_Carcass_Association	Trait=Average glycolytic potential
chr3	16839268	16839272	QTL_ID=37551	Animal QTLdb	Meat_and_Carcass_Association	Trait=Residual glycogen
chr3	16841099	16841103	QTL_ID=168851	Animal QTLdb	Meat_and_Carcass_Association	Trait=pH 24 hr post mortem (ham)
chr3	16842434	16842438	QTL_ID=168852	Animal QTLdb	Meat_and_Carcass_Association	Trait=pH 24 hr post mortem (ham)
chr3	17362363	17362367	QTL_ID=168853	Animal QTLdb	Meat_and_Carcass_Association	Trait=pH 24 hr post mortem (ham)
chr3	17627956	17627960	QTL_ID=21529	Animal QTLdb	Meat_and_Carcass_Association	Trait=Backfat at tenth rib
chr3	17642212	17642216	QTL_ID=168396	Animal QTLdb	Meat_and_Carcass_Association	Trait=Muscle moisture percentage
chr3	17642212	17642216	QTL_ID=168854	Animal QTLdb	Meat_and_Carcass_Association	Trait=pH 24 hr post mortem (ham)
chr3	17941415	17941419	QTL_ID=101311	Animal QTLdb	Meat_and_Carcass_Association	Trait=PH for Longissmus dorsi
chr3	17941415	17941419	QTL_ID=101312	Animal QTLdb	Meat_and_Carcass_Association	Trait=Drip loss
chr3	17941578	17941582	QTL_ID=101310	Animal QTLdb	Meat_and_Carcass_Association	Trait=Drip loss
chr3	17941578	17941582	QTL_ID=101309	Animal QTLdb	Meat_and_Carcass_Association	Trait=PH for Longissmus dorsi
chr3	17941883	17941887	QTL_ID=101307	Animal QTLdb	Meat_and_Carcass_Association	Trait=Drip loss
chr3	17941883	17941887	QTL_ID=101308	Animal QTLdb	Meat_and_Carcass_Association	Trait=PH for Longissmus dorsi
chr3	17942326	17942330	QTL_ID=101304	Animal QTLdb	Meat_and_Carcass_Association	Trait=PH for Longissmus dorsi
chr3	17942326	17942330	QTL_ID=101305	Animal QTLdb	Meat_and_Carcass_Association	Trait=pH for Semimembranosus
chr3	17942326	17942330	QTL_ID=101306	Animal QTLdb	Meat_and_Carcass_Association	Trait=Drip loss
chr3	18505446	18505450	QTL_ID=147274	Animal QTLdb	Meat_and_Carcass_Association	Trait=Intramuscular fat content
chr3	18687295	18687299	QTL_ID=147275	Animal QTLdb	Meat_and_Carcass_Association	Trait=Intramuscular fat content
chr3	18689730	18689734	QTL_ID=147276	Animal QTLdb	Meat_and_Carcass_Association	Trait=Intramuscular fat content
chr3	18723622	18723626	QTL_ID=147277	Animal QTLdb	Meat_and_Carcass_Association	Trait=Intramuscular fat content
chr3	19657425	19657429	QTL_ID=36234	Animal QTLdb	Meat_and_Carcass_Association	Trait=pH 24 hr post mortem (ham)
chr3	19682050	19682054	QTL_ID=36238	Animal QTLdb	Meat_and_Carcass_Association	Trait=pH 24 hr post mortem (ham)
chr3	20530548	20530552	QTL_ID=153590	Animal QTLdb	Meat_and_Carcass_Association	Trait=Ham weight
chr3	22975391	22975395	QTL_ID=23328	Animal QTLdb	Meat_and_Carcass_Association	Trait=Backfat at rump
chr3	27217535	27217539	QTL_ID=179213	Animal QTLdb	Meat_and_Carcass_Association	Trait=Residual glycogen
chr3	27906335	27906339	QTL_ID=31287	Animal QTLdb	Meat_and_Carcass_Association	Trait=Backfat between 3rd and 4th last ribs
chr3	28592113	28592117	QTL_ID=224708	Animal QTLdb	Meat_and_Carcass_Association	Trait=Intramuscular fat content
chr3	29232671	29232675	QTL_ID=224707	Animal QTLdb	Meat_and_Carcass_Association	Trait=Intramuscular fat content
chr3	29505578	29505582	QTL_ID=165299	Animal QTLdb	Meat_and_Carcass_Association	Trait=body mass index
chr3	31637279	31637283	QTL_ID=160504	Animal QTLdb	Meat_and_Carcass_Association	Trait=Cooking loss
chr3	31637279	31637283	QTL_ID=147278	Animal QTLdb	Meat_and_Carcass_Association	Trait=Intramuscular fat content
chr3	32830860	32830864	QTL_ID=161227	Animal QTLdb	Meat_and_Carcass_Association	Trait=Conductivity 45 minutes post-mortem
chr3	34824839	34824843	QTL_ID=147279	Animal QTLdb	Meat_and_Carcass_Association	Trait=Intramuscular fat content
chr3	38614076	38614080	QTL_ID=126150	Animal QTLdb	Meat_and_Carcass_Association	Trait=pH 24 hr post-mortem (loin)
chr3	38675003	38675007	QTL_ID=126151	Animal QTLdb	Meat_and_Carcass_Association	Trait=pH 24 hr post-mortem (loin)
chr3	38744803	38744807	QTL_ID=126152	Animal QTLdb	Meat_and_Carcass_Association	Trait=pH 24 hr post-mortem (loin)
chr3	38837947	38837951	QTL_ID=126153	Animal QTLdb	Meat_and_Carcass_Association	Trait=pH 24 hr post-mortem (loin)
chr3	42332977	42332981	QTL_ID=213769	Animal QTLdb	Meat_and_Carcass_Association	Trait=cis-11-Eicosenoic acid content
chr3	42333427	42333431	QTL_ID=213786	Animal QTLdb	Meat_and_Carcass_Association	Trait=Eicosadienoic acid to linoleic acid ratio
chr3	42352504	42352508	QTL_ID=213630	Animal QTLdb	Meat_and_Carcass_Association	Trait=cis-11-Eicosenoic acid content
chr3	42402014	42402018	QTL_ID=213774	Animal QTLdb	Meat_and_Carcass_Association	Trait=Cis-11-Eicosenoic acid to oleic acid ratio
chr3	42457737	42457741	QTL_ID=213692	Animal QTLdb	Meat_and_Carcass_Association	Trait=Average chain length
chr3	43227067	43227071	QTL_ID=31240	Animal QTLdb	Meat_and_Carcass_Association	Trait=Backfat between 3rd and 4th last ribs
chr3	43722545	43722549	QTL_ID=237642	Animal QTLdb	Meat_and_Carcass_Association	Trait=Myristic acid content
chr3	43722545	43722549	QTL_ID=237643	Animal QTLdb	Meat_and_Carcass_Association	Trait=Palmitic acid content
chr3	43722545	43722549	QTL_ID=237644	Animal QTLdb	Meat_and_Carcass_Association	Trait=Palmitoleic acid content
chr3	43722545	43722549	QTL_ID=237645	Animal QTLdb	Meat_and_Carcass_Association	Trait=Eicosadienoic acid content
chr3	45940446	45940450	QTL_ID=160489	Animal QTLdb	Meat_and_Carcass_Association	Trait=Meat color a*
chr3	47285825	47285829	QTL_ID=147280	Animal QTLdb	Meat_and_Carcass_Association	Trait=Intramuscular fat content
chr3	47393271	47393275	QTL_ID=147281	Animal QTLdb	Meat_and_Carcass_Association	Trait=Intramuscular fat content
chr3	47457713	47457717	QTL_ID=147282	Animal QTLdb	Meat_and_Carcass_Association	Trait=Intramuscular fat content
chr3	47473516	47473520	QTL_ID=147283	Animal QTLdb	Meat_and_Carcass_Association	Trait=Intramuscular fat content
chr3	47489074	47489078	QTL_ID=147284	Animal QTLdb	Meat_and_Carcass_Association	Trait=Intramuscular fat content
chr3	47535460	47535464	QTL_ID=147285	Animal QTLdb	Meat_and_Carcass_Association	Trait=Intramuscular fat content
chr3	47557565	47557569	QTL_ID=147286	Animal QTLdb	Meat_and_Carcass_Association	Trait=Intramuscular fat content
chr3	47697996	47698000	QTL_ID=147287	Animal QTLdb	Meat_and_Carcass_Association	Trait=Intramuscular fat content
chr3	47700684	47700688	QTL_ID=147288	Animal QTLdb	Meat_and_Carcass_Association	Trait=Intramuscular fat content
chr3	49252304	49252308	QTL_ID=31241	Animal QTLdb	Meat_and_Carcass_Association	Trait=Backfat between 3rd and 4th last ribs
chr3	49515937	49515941	QTL_ID=180413	Animal QTLdb	Meat_and_Carcass_Association	Trait=Meat color a*
chr3	50684381	50684385	QTL_ID=220124	Animal QTLdb	Meat_and_Carcass_Association	Trait=Marbling
chr3	52654239	52654243	QTL_ID=121858	Animal QTLdb	Meat_and_Carcass_Association	Trait=Meat color a*
chr3	52654239	52654243	QTL_ID=121859	Animal QTLdb	Meat_and_Carcass_Association	Trait=Meat color a*
chr3	52654239	52654243	QTL_ID=121860	Animal QTLdb	Meat_and_Carcass_Association	Trait=Intramuscular fat content
chr3	52654239	52654243	QTL_ID=121861	Animal QTLdb	Meat_and_Carcass_Association	Trait=Marbling
chr3	52654239	52654243	QTL_ID=121862	Animal QTLdb	Meat_and_Carcass_Association	Trait=Muscle moisture percentage
chr3	52657941	52657945	QTL_ID=147289	Animal QTLdb	Meat_and_Carcass_Association	Trait=Intramuscular fat content
chr3	52951118	52951122	QTL_ID=147290	Animal QTLdb	Meat_and_Carcass_Association	Trait=Intramuscular fat content
chr3	53016088	53016092	QTL_ID=147291	Animal QTLdb	Meat_and_Carcass_Association	Trait=Intramuscular fat content
chr3	53175976	53175980	QTL_ID=147292	Animal QTLdb	Meat_and_Carcass_Association	Trait=Intramuscular fat content
chr3	53371378	53371382	QTL_ID=224719	Animal QTLdb	Meat_and_Carcass_Association	Trait=Intramuscular fat content
chr3	55507488	55507492	QTL_ID=22472	Animal QTLdb	Meat_and_Carcass_Association	Trait=Palmitoleic acid content
chr3	56416919	56416923	QTL_ID=147293	Animal QTLdb	Meat_and_Carcass_Association	Trait=Intramuscular fat content
chr3	56685818	56685822	QTL_ID=55775	Animal QTLdb	Meat_and_Carcass_Association	Trait=Obesity index
chr3	59404594	59404598	QTL_ID=122131	Animal QTLdb	Meat_and_Carcass_Association	Trait=Backfat thickness between 3rd and 4th rib
chr3	59404594	59404598	QTL_ID=122132	Animal QTLdb	Meat_and_Carcass_Association	Trait=Ham weight
chr3	59404933	59404937	QTL_ID=122133	Animal QTLdb	Meat_and_Carcass_Association	Trait=Ham weight
chr3	64235498	64235502	QTL_ID=23309	Animal QTLdb	Meat_and_Carcass_Association	Trait=Backfat at rump
chr3	69102951	69102955	QTL_ID=168440	Animal QTLdb	Meat_and_Carcass_Association	Trait=Polyunsaturated fatty acid to saturated fatty acid ratio
chr3	72523219	72523223	QTL_ID=55829	Animal QTLdb	Meat_and_Carcass_Association	Trait=Obesity index
chr3	72539859	72539863	QTL_ID=55828	Animal QTLdb	Meat_and_Carcass_Association	Trait=Obesity index
chr3	72566682	72566686	QTL_ID=55830	Animal QTLdb	Meat_and_Carcass_Association	Trait=Obesity index
chr3	72627850	72627854	QTL_ID=55831	Animal QTLdb	Meat_and_Carcass_Association	Trait=Obesity index
chr3	74504996	74505000	QTL_ID=23327	Animal QTLdb	Meat_and_Carcass_Association	Trait=Backfat at rump
chr3	77240887	77240891	QTL_ID=31239	Animal QTLdb	Meat_and_Carcass_Association	Trait=Backfat between 3rd and 4th last ribs
chr3	78187474	78187478	QTL_ID=160502	Animal QTLdb	Meat_and_Carcass_Association	Trait=Drip loss
chr3	78248505	78248509	QTL_ID=21517	Animal QTLdb	Meat_and_Carcass_Association	Trait=pH 45 minutes post mortem
chr3	78248505	78248509	QTL_ID=21521	Animal QTLdb	Meat_and_Carcass_Association	Trait=pH 24 hr post-mortem (loin)
chr3	78248505	78248509	QTL_ID=21522	Animal QTLdb	Meat_and_Carcass_Association	Trait=45 min-24 h pH decline
chr3	84032993	84032997	QTL_ID=36087	Animal QTLdb	Meat_and_Carcass_Association	Trait=Impedance 24 hours postmortem
chr3	90371244	90371248	QTL_ID=168394	Animal QTLdb	Meat_and_Carcass_Association	Trait=Meat color L*
chr3	94185637	94185641	QTL_ID=31220	Animal QTLdb	Meat_and_Carcass_Association	Trait=Backfat between 3rd and 4th last ribs
chr3	96959895	96959899	QTL_ID=193518	Animal QTLdb	Meat_and_Carcass_Association	Trait=Intramuscular fat content
chr3	97637170	97637174	QTL_ID=32499	Animal QTLdb	Meat_and_Carcass_Association	Trait=skatole, laboratory
chr3	101445953	101445957	QTL_ID=18617	Animal QTLdb	Meat_and_Carcass_Association	Trait=Vaccenic acid to palmitoleic acid ratio
chr3	106237710	106237714	QTL_ID=101892	Animal QTLdb	Meat_and_Carcass_Association	Trait=Unsaturated to saturated fatty acid ratio
chr3	106237710	106237714	QTL_ID=101943	Animal QTLdb	Meat_and_Carcass_Association	Trait=Fatty acid thrombogenic index
chr3	108685226	108685230	QTL_ID=239864	Animal QTLdb	Meat_and_Carcass_Association	Trait=body mass index
chr3	109100899	109100903	QTL_ID=22438	Animal QTLdb	Meat_and_Carcass_Association	Trait=Intramuscular fat content
chr3	109847117	109847121	QTL_ID=22439	Animal QTLdb	Meat_and_Carcass_Association	Trait=Intramuscular fat content
chr3	110594884	110594888	QTL_ID=239865	Animal QTLdb	Meat_and_Carcass_Association	Trait=body mass index
chr3	111693900	111693904	QTL_ID=22440	Animal QTLdb	Meat_and_Carcass_Association	Trait=Intramuscular fat content
chr3	112321457	112321461	QTL_ID=102050	Animal QTLdb	Meat_and_Carcass_Association	Trait=Backfat at tenth rib
chr3	112321457	112321461	QTL_ID=167259	Animal QTLdb	Meat_and_Carcass_Association	Trait=Backfat at tenth rib
chr3	112344912	112344916	QTL_ID=193519	Animal QTLdb	Meat_and_Carcass_Association	Trait=Intramuscular fat content
chr3	112635126	112635130	QTL_ID=180414	Animal QTLdb	Meat_and_Carcass_Association	Trait=Meat color a*
chr3	112956212	112956216	QTL_ID=22441	Animal QTLdb	Meat_and_Carcass_Association	Trait=Intramuscular fat content
chr3	115062566	115062570	QTL_ID=168397	Animal QTLdb	Meat_and_Carcass_Association	Trait=Muscle moisture percentage
chr3	116832064	116832068	QTL_ID=223658	Animal QTLdb	Meat_and_Carcass_Association	Trait=Intramuscular fat content
chr3	116832064	116832068	QTL_ID=223661	Animal QTLdb	Meat_and_Carcass_Association	Trait=Marbling
chr3	116932240	116932244	QTL_ID=193520	Animal QTLdb	Meat_and_Carcass_Association	Trait=Intramuscular fat content
chr3	117608129	117608133	QTL_ID=147294	Animal QTLdb	Meat_and_Carcass_Association	Trait=Intramuscular fat content
chr3	118191172	118191176	QTL_ID=126057	Animal QTLdb	Meat_and_Carcass_Association	Trait=Backfat at tenth rib
chr3	118293826	118293830	QTL_ID=18618	Animal QTLdb	Meat_and_Carcass_Association	Trait=Palmitoleic acid to palmitic acid ratio
chr3	119518191	119518195	QTL_ID=193521	Animal QTLdb	Meat_and_Carcass_Association	Trait=Intramuscular fat content
chr3	123067583	123067587	QTL_ID=179180	Animal QTLdb	Meat_and_Carcass_Association	Trait=Residual glycogen
chr3	123200353	123200357	QTL_ID=179211	Animal QTLdb	Meat_and_Carcass_Association	Trait=Residual glycogen
chr3	125581112	125581116	QTL_ID=22473	Animal QTLdb	Meat_and_Carcass_Association	Trait=Stearic acid content
chr3	126778491	126778495	QTL_ID=147295	Animal QTLdb	Meat_and_Carcass_Association	Trait=Intramuscular fat content
chr3	128049429	128049433	QTL_ID=167260	Animal QTLdb	Meat_and_Carcass_Association	Trait=tenderness score
chr3	128049429	128049433	QTL_ID=127074	Animal QTLdb	Meat_and_Carcass_Association	Trait=tenderness score
chr3	128072598	128072602	QTL_ID=23348	Animal QTLdb	Meat_and_Carcass_Association	Trait=Backfat at rump
chr3	128148426	128148430	QTL_ID=55972	Animal QTLdb	Meat_and_Carcass_Association	Trait=pH 24 hr post-mortem (loin)
chr3	128148426	128148430	QTL_ID=55978	Animal QTLdb	Meat_and_Carcass_Association	Trait=Meat color b*
chr3	129671192	129671196	QTL_ID=153501	Animal QTLdb	Meat_and_Carcass_Association	Trait=Loin weight
chr3	132046255	132046259	QTL_ID=153591	Animal QTLdb	Meat_and_Carcass_Association	Trait=Loin weight
chr4	2524587	2524591	QTL_ID=24192	Animal QTLdb	Meat_and_Carcass_Association	Trait=Adrenal gland weight
chr4	2672182	2672186	QTL_ID=24193	Animal QTLdb	Meat_and_Carcass_Association	Trait=Adrenal gland weight
chr4	2983085	2983089	QTL_ID=23335	Animal QTLdb	Meat_and_Carcass_Association	Trait=Backfat at rump
chr4	3194158	3194162	QTL_ID=24194	Animal QTLdb	Meat_and_Carcass_Association	Trait=Adrenal gland weight
chr4	3503496	3503500	QTL_ID=23369	Animal QTLdb	Meat_and_Carcass_Association	Trait=Backfat at rump
chr4	3559392	3559396	QTL_ID=239792	Animal QTLdb	Meat_and_Carcass_Association	Trait=Carcass length
chr4	3559392	3559396	QTL_ID=239846	Animal QTLdb	Meat_and_Carcass_Association	Trait=body mass index
chr4	3572331	3572335	QTL_ID=24195	Animal QTLdb	Meat_and_Carcass_Association	Trait=Adrenal gland weight
chr4	7319709	7319713	QTL_ID=153519	Animal QTLdb	Meat_and_Carcass_Association	Trait=Average backfat thickness
chr4	7875057	7875061	QTL_ID=239847	Animal QTLdb	Meat_and_Carcass_Association	Trait=body mass index
chr4	8084115	8084119	QTL_ID=101417	Animal QTLdb	Meat_and_Carcass_Association	Trait=Palmitic acid to myristic acid ratio
chr4	8287694	8287698	QTL_ID=153592	Animal QTLdb	Meat_and_Carcass_Association	Trait=Loin weight
chr4	8513007	8513011	QTL_ID=55742	Animal QTLdb	Meat_and_Carcass_Association	Trait=Obesity index
chr4	8807817	8807821	QTL_ID=147296	Animal QTLdb	Meat_and_Carcass_Association	Trait=Intramuscular fat content
chr4	8968667	8968671	QTL_ID=153593	Animal QTLdb	Meat_and_Carcass_Association	Trait=Shoulder weight
chr4	9676647	9676651	QTL_ID=16337	Animal QTLdb	Meat_and_Carcass_Association	Trait=Backfat at tenth rib
chr4	11663371	11663375	QTL_ID=147297	Animal QTLdb	Meat_and_Carcass_Association	Trait=Intramuscular fat content
chr4	11675350	11675354	QTL_ID=147298	Animal QTLdb	Meat_and_Carcass_Association	Trait=Intramuscular fat content
chr4	11808019	11808023	QTL_ID=147299	Animal QTLdb	Meat_and_Carcass_Association	Trait=Intramuscular fat content
chr4	11976169	11976173	QTL_ID=147300	Animal QTLdb	Meat_and_Carcass_Association	Trait=Intramuscular fat content
chr4	12498029	12498033	QTL_ID=147301	Animal QTLdb	Meat_and_Carcass_Association	Trait=Intramuscular fat content
chr4	12618606	12618610	QTL_ID=147302	Animal QTLdb	Meat_and_Carcass_Association	Trait=Intramuscular fat content
chr4	12849143	12849147	QTL_ID=147303	Animal QTLdb	Meat_and_Carcass_Association	Trait=Intramuscular fat content
chr4	12912921	12912925	QTL_ID=147304	Animal QTLdb	Meat_and_Carcass_Association	Trait=Intramuscular fat content
chr4	13046401	13046405	QTL_ID=147305	Animal QTLdb	Meat_and_Carcass_Association	Trait=Intramuscular fat content
chr4	13106626	13106630	QTL_ID=147306	Animal QTLdb	Meat_and_Carcass_Association	Trait=Intramuscular fat content
chr4	13449220	13449224	QTL_ID=18562	Animal QTLdb	Meat_and_Carcass_Association	Trait=Monounsaturated fatty acid content
chr4	13449220	13449224	QTL_ID=18563	Animal QTLdb	Meat_and_Carcass_Association	Trait=Linoleic acid content
chr4	13449220	13449224	QTL_ID=18564	Animal QTLdb	Meat_and_Carcass_Association	Trait=Oleic acid content
chr4	14356153	14356157	QTL_ID=55724	Animal QTLdb	Meat_and_Carcass_Association	Trait=Obesity index
chr4	16196915	16196919	QTL_ID=23292	Animal QTLdb	Meat_and_Carcass_Association	Trait=Backfat at rump
chr4	16305640	16305644	QTL_ID=106366	Animal QTLdb	Meat_and_Carcass_Association	Trait=Carcass length
chr4	16806464	16806468	QTL_ID=153594	Animal QTLdb	Meat_and_Carcass_Association	Trait=Shoulder weight
chr4	16878104	16878108	QTL_ID=23298	Animal QTLdb	Meat_and_Carcass_Association	Trait=Backfat at rump
chr4	18736457	18736461	QTL_ID=153595	Animal QTLdb	Meat_and_Carcass_Association	Trait=Shoulder weight
chr4	19577944	19577948	QTL_ID=56239	Animal QTLdb	Meat_and_Carcass_Association	Trait=Muscle moisture percentage
chr4	20019564	20019568	QTL_ID=218100	Animal QTLdb	Meat_and_Carcass_Association	Trait=Arachidonic acid to dihomo-gamma-linolenic acid ratio
chr4	20057450	20057454	QTL_ID=218101	Animal QTLdb	Meat_and_Carcass_Association	Trait=Arachidonic acid to dihomo-gamma-linolenic acid ratio
chr4	20318984	20318988	QTL_ID=239866	Animal QTLdb	Meat_and_Carcass_Association	Trait=body mass index
chr4	23371725	23371729	QTL_ID=213693	Animal QTLdb	Meat_and_Carcass_Association	Trait=Average chain length
chr4	24600009	24600013	QTL_ID=56229	Animal QTLdb	Meat_and_Carcass_Association	Trait=Drip loss
chr4	27875839	27875843	QTL_ID=65735	Animal QTLdb	Meat_and_Carcass_Association	Trait=PH for Longissmus dorsi
chr4	27914209	27914213	QTL_ID=65736	Animal QTLdb	Meat_and_Carcass_Association	Trait=PH for Longissmus dorsi
chr4	27999069	27999073	QTL_ID=65737	Animal QTLdb	Meat_and_Carcass_Association	Trait=PH for Longissmus dorsi
chr4	28031032	28031036	QTL_ID=65738	Animal QTLdb	Meat_and_Carcass_Association	Trait=PH for Longissmus dorsi
chr4	28084134	28084138	QTL_ID=65739	Animal QTLdb	Meat_and_Carcass_Association	Trait=PH for Longissmus dorsi
chr4	28121967	28121971	QTL_ID=65740	Animal QTLdb	Meat_and_Carcass_Association	Trait=PH for Longissmus dorsi
chr4	28478295	28478299	QTL_ID=65743	Animal QTLdb	Meat_and_Carcass_Association	Trait=PH for Longissmus dorsi
chr4	28503621	28503625	QTL_ID=65744	Animal QTLdb	Meat_and_Carcass_Association	Trait=PH for Longissmus dorsi
chr4	28535914	28535918	QTL_ID=65745	Animal QTLdb	Meat_and_Carcass_Association	Trait=PH for Longissmus dorsi
chr4	28564610	28564614	QTL_ID=65746	Animal QTLdb	Meat_and_Carcass_Association	Trait=PH for Longissmus dorsi
chr4	28586032	28586036	QTL_ID=65747	Animal QTLdb	Meat_and_Carcass_Association	Trait=PH for Longissmus dorsi
chr4	28608630	28608634	QTL_ID=65748	Animal QTLdb	Meat_and_Carcass_Association	Trait=PH for Longissmus dorsi
chr4	28630082	28630086	QTL_ID=65749	Animal QTLdb	Meat_and_Carcass_Association	Trait=PH for Longissmus dorsi
chr4	28649957	28649961	QTL_ID=65750	Animal QTLdb	Meat_and_Carcass_Association	Trait=PH for Longissmus dorsi
chr4	28663070	28663074	QTL_ID=65751	Animal QTLdb	Meat_and_Carcass_Association	Trait=PH for Longissmus dorsi
chr4	30777413	30777417	QTL_ID=147307	Animal QTLdb	Meat_and_Carcass_Association	Trait=Intramuscular fat content
chr4	30805066	30805070	QTL_ID=147308	Animal QTLdb	Meat_and_Carcass_Association	Trait=Intramuscular fat content
chr4	31252491	31252495	QTL_ID=147309	Animal QTLdb	Meat_and_Carcass_Association	Trait=Intramuscular fat content
chr4	32769953	32769957	QTL_ID=24082	Animal QTLdb	Meat_and_Carcass_Association	Trait=Palmitic acid content
chr4	32770283	32770287	QTL_ID=24083	Animal QTLdb	Meat_and_Carcass_Association	Trait=Palmitic acid content
chr4	32770283	32770287	QTL_ID=24084	Animal QTLdb	Meat_and_Carcass_Association	Trait=Stearic acid content
chr4	32770283	32770287	QTL_ID=24085	Animal QTLdb	Meat_and_Carcass_Association	Trait=Saturated fatty acid content
chr4	33003966	33003970	QTL_ID=55949	Animal QTLdb	Meat_and_Carcass_Association	Trait=Drip loss
chr4	35117203	35117207	QTL_ID=21934	Animal QTLdb	Meat_and_Carcass_Association	Trait=Meat color a*
chr4	37286689	37286693	QTL_ID=23355	Animal QTLdb	Meat_and_Carcass_Association	Trait=Backfat at rump
chr4	39721415	39721419	QTL_ID=170651	Animal QTLdb	Meat_and_Carcass_Association	Trait=Lean meat percentage
chr4	39758960	39758964	QTL_ID=18565	Animal QTLdb	Meat_and_Carcass_Association	Trait=Polyunsaturated fatty acid content
chr4	39758960	39758964	QTL_ID=18566	Animal QTLdb	Meat_and_Carcass_Association	Trait=Monounsaturated fatty acid content
chr4	39758960	39758964	QTL_ID=18567	Animal QTLdb	Meat_and_Carcass_Association	Trait=Polyunsaturated fatty acid to saturated fatty acid ratio
chr4	41057065	41057069	QTL_ID=55948	Animal QTLdb	Meat_and_Carcass_Association	Trait=Drip loss
chr4	41102500	41102504	QTL_ID=153549	Animal QTLdb	Meat_and_Carcass_Association	Trait=Average backfat thickness
chr4	43401177	43401181	QTL_ID=216305	Animal QTLdb	Meat_and_Carcass_Association	Trait=Backfat between 3rd and 4th last ribs
chr4	49792238	49792242	QTL_ID=18568	Animal QTLdb	Meat_and_Carcass_Association	Trait=Palmitoleic acid content
chr4	49792238	49792242	QTL_ID=18569	Animal QTLdb	Meat_and_Carcass_Association	Trait=Linoleic acid content
chr4	49792238	49792242	QTL_ID=18570	Animal QTLdb	Meat_and_Carcass_Association	Trait=Oleic acid content
chr4	50257853	50257857	QTL_ID=153596	Animal QTLdb	Meat_and_Carcass_Association	Trait=Average backfat thickness
chr4	52772256	52772260	QTL_ID=153182	Animal QTLdb	Meat_and_Carcass_Association	Trait=Head weight
chr4	56843080	56843084	QTL_ID=193496	Animal QTLdb	Meat_and_Carcass_Association	Trait=Oleic acid to stearic acid ratio
chr4	56859097	56859101	QTL_ID=36100	Animal QTLdb	Meat_and_Carcass_Association	Trait=pH 24 hr post-mortem (loin)
chr4	56911573	56911577	QTL_ID=36095	Animal QTLdb	Meat_and_Carcass_Association	Trait=pH 24 hr post-mortem (loin)
chr4	56957661	56957665	QTL_ID=36092	Animal QTLdb	Meat_and_Carcass_Association	Trait=pH 24 hr post-mortem (loin)
chr4	56978051	56978055	QTL_ID=36096	Animal QTLdb	Meat_and_Carcass_Association	Trait=pH 24 hr post-mortem (loin)
chr4	56992672	56992676	QTL_ID=36094	Animal QTLdb	Meat_and_Carcass_Association	Trait=pH 24 hr post-mortem (loin)
chr4	57028280	57028284	QTL_ID=36093	Animal QTLdb	Meat_and_Carcass_Association	Trait=pH 24 hr post-mortem (loin)
chr4	57136759	57136763	QTL_ID=36097	Animal QTLdb	Meat_and_Carcass_Association	Trait=pH 24 hr post-mortem (loin)
chr4	57270377	57270381	QTL_ID=36112	Animal QTLdb	Meat_and_Carcass_Association	Trait=pH 24 hr post-mortem (loin)
chr4	57290602	57290606	QTL_ID=36099	Animal QTLdb	Meat_and_Carcass_Association	Trait=pH 24 hr post-mortem (loin)
chr4	57338599	57338603	QTL_ID=36113	Animal QTLdb	Meat_and_Carcass_Association	Trait=pH 24 hr post-mortem (loin)
chr4	57408715	57408719	QTL_ID=36106	Animal QTLdb	Meat_and_Carcass_Association	Trait=pH 24 hr post-mortem (loin)
chr4	57444922	57444926	QTL_ID=36114	Animal QTLdb	Meat_and_Carcass_Association	Trait=pH 24 hr post-mortem (loin)
chr4	57618119	57618123	QTL_ID=36098	Animal QTLdb	Meat_and_Carcass_Association	Trait=pH 24 hr post-mortem (loin)
chr4	57681267	57681271	QTL_ID=36103	Animal QTLdb	Meat_and_Carcass_Association	Trait=pH 24 hr post-mortem (loin)
chr4	57720794	57720798	QTL_ID=36105	Animal QTLdb	Meat_and_Carcass_Association	Trait=pH 24 hr post-mortem (loin)
chr4	57738823	57738827	QTL_ID=36104	Animal QTLdb	Meat_and_Carcass_Association	Trait=pH 24 hr post-mortem (loin)
chr4	57850203	57850207	QTL_ID=36101	Animal QTLdb	Meat_and_Carcass_Association	Trait=pH 24 hr post-mortem (loin)
chr4	57904161	57904165	QTL_ID=36102	Animal QTLdb	Meat_and_Carcass_Association	Trait=pH 24 hr post-mortem (loin)
chr4	57945041	57945045	QTL_ID=65771	Animal QTLdb	Meat_and_Carcass_Association	Trait=PH for Longissmus dorsi
chr4	58016724	58016728	QTL_ID=36107	Animal QTLdb	Meat_and_Carcass_Association	Trait=pH 24 hr post-mortem (loin)
chr4	58085392	58085396	QTL_ID=36108	Animal QTLdb	Meat_and_Carcass_Association	Trait=pH 24 hr post-mortem (loin)
chr4	58111335	58111339	QTL_ID=36109	Animal QTLdb	Meat_and_Carcass_Association	Trait=pH 24 hr post-mortem (loin)
chr4	58123535	58123539	QTL_ID=36110	Animal QTLdb	Meat_and_Carcass_Association	Trait=pH 24 hr post-mortem (loin)
chr4	58158179	58158183	QTL_ID=36116	Animal QTLdb	Meat_and_Carcass_Association	Trait=pH 24 hr post-mortem (loin)
chr4	59177148	59177152	QTL_ID=31243	Animal QTLdb	Meat_and_Carcass_Association	Trait=Backfat between 3rd and 4th last ribs
chr4	59304857	59304861	QTL_ID=36117	Animal QTLdb	Meat_and_Carcass_Association	Trait=pH 24 hr post-mortem (loin)
chr4	59331108	59331112	QTL_ID=36118	Animal QTLdb	Meat_and_Carcass_Association	Trait=pH 24 hr post-mortem (loin)
chr4	59353018	59353022	QTL_ID=193497	Animal QTLdb	Meat_and_Carcass_Association	Trait=Oleic acid to stearic acid ratio
chr4	59505123	59505127	QTL_ID=193498	Animal QTLdb	Meat_and_Carcass_Association	Trait=Oleic acid to stearic acid ratio
chr4	60123064	60123068	QTL_ID=152842	Animal QTLdb	Meat_and_Carcass_Association	Trait=Tongue length
chr4	60123064	60123068	QTL_ID=152853	Animal QTLdb	Meat_and_Carcass_Association	Trait=Head weight
chr4	60396559	60396563	QTL_ID=153108	Animal QTLdb	Meat_and_Carcass_Association	Trait=Head weight
chr4	61562054	61562058	QTL_ID=36115	Animal QTLdb	Meat_and_Carcass_Association	Trait=pH 24 hr post-mortem (loin)
chr4	61676576	61676580	QTL_ID=169089	Animal QTLdb	Meat_and_Carcass_Association	Trait=Intramuscular fat content
chr4	62840603	62840607	QTL_ID=153217	Animal QTLdb	Meat_and_Carcass_Association	Trait=Head weight
chr4	64738991	64738995	QTL_ID=213757	Animal QTLdb	Meat_and_Carcass_Association	Trait=Linoleic acid content
chr4	64738991	64738995	QTL_ID=213830	Animal QTLdb	Meat_and_Carcass_Association	Trait=Omega-6 fatty acid content
chr4	64738991	64738995	QTL_ID=213831	Animal QTLdb	Meat_and_Carcass_Association	Trait=Polyunsaturated fatty acid content
chr4	64930315	64930319	QTL_ID=193499	Animal QTLdb	Meat_and_Carcass_Association	Trait=Oleic acid to stearic acid ratio
chr4	65858057	65858061	QTL_ID=22442	Animal QTLdb	Meat_and_Carcass_Association	Trait=Intramuscular fat content
chr4	66167599	66167603	QTL_ID=152845	Animal QTLdb	Meat_and_Carcass_Association	Trait=Head weight
chr4	66167599	66167603	QTL_ID=152872	Animal QTLdb	Meat_and_Carcass_Association	Trait=Tongue length
chr4	66828334	66828338	QTL_ID=153159	Animal QTLdb	Meat_and_Carcass_Association	Trait=Head weight
chr4	66926525	66926529	QTL_ID=153158	Animal QTLdb	Meat_and_Carcass_Association	Trait=Head weight
chr4	67284223	67284227	QTL_ID=65754	Animal QTLdb	Meat_and_Carcass_Association	Trait=PH for Longissmus dorsi
chr4	67317187	67317191	QTL_ID=65755	Animal QTLdb	Meat_and_Carcass_Association	Trait=PH for Longissmus dorsi
chr4	67317187	67317191	QTL_ID=153194	Animal QTLdb	Meat_and_Carcass_Association	Trait=Head weight
chr4	67339865	67339869	QTL_ID=153198	Animal QTLdb	Meat_and_Carcass_Association	Trait=Head weight
chr4	67339865	67339869	QTL_ID=65756	Animal QTLdb	Meat_and_Carcass_Association	Trait=PH for Longissmus dorsi
chr4	67362830	67362834	QTL_ID=65757	Animal QTLdb	Meat_and_Carcass_Association	Trait=PH for Longissmus dorsi
chr4	67435000	67435004	QTL_ID=153123	Animal QTLdb	Meat_and_Carcass_Association	Trait=Head weight
chr4	67566386	67566390	QTL_ID=153189	Animal QTLdb	Meat_and_Carcass_Association	Trait=Head weight
chr4	67642679	67642683	QTL_ID=65758	Animal QTLdb	Meat_and_Carcass_Association	Trait=PH for Longissmus dorsi
chr4	67686970	67686974	QTL_ID=65759	Animal QTLdb	Meat_and_Carcass_Association	Trait=PH for Longissmus dorsi
chr4	67723005	67723009	QTL_ID=65760	Animal QTLdb	Meat_and_Carcass_Association	Trait=PH for Longissmus dorsi
chr4	67751830	67751834	QTL_ID=65761	Animal QTLdb	Meat_and_Carcass_Association	Trait=PH for Longissmus dorsi
chr4	67774622	67774626	QTL_ID=65762	Animal QTLdb	Meat_and_Carcass_Association	Trait=PH for Longissmus dorsi
chr4	67774622	67774626	QTL_ID=153175	Animal QTLdb	Meat_and_Carcass_Association	Trait=Head weight
chr4	67813077	67813081	QTL_ID=152834	Animal QTLdb	Meat_and_Carcass_Association	Trait=Head weight
chr4	67813077	67813081	QTL_ID=152856	Animal QTLdb	Meat_and_Carcass_Association	Trait=Tongue weight
chr4	67813077	67813081	QTL_ID=152857	Animal QTLdb	Meat_and_Carcass_Association	Trait=Tongue length
chr4	67813077	67813081	QTL_ID=65763	Animal QTLdb	Meat_and_Carcass_Association	Trait=PH for Longissmus dorsi
chr4	67846782	67846786	QTL_ID=65764	Animal QTLdb	Meat_and_Carcass_Association	Trait=PH for Longissmus dorsi
chr4	67923378	67923382	QTL_ID=65765	Animal QTLdb	Meat_and_Carcass_Association	Trait=PH for Longissmus dorsi
chr4	68059326	68059330	QTL_ID=65766	Animal QTLdb	Meat_and_Carcass_Association	Trait=PH for Longissmus dorsi
chr4	68059326	68059330	QTL_ID=152832	Animal QTLdb	Meat_and_Carcass_Association	Trait=Tongue length
chr4	68059326	68059330	QTL_ID=152833	Animal QTLdb	Meat_and_Carcass_Association	Trait=Head weight
chr4	68059326	68059330	QTL_ID=152888	Animal QTLdb	Meat_and_Carcass_Association	Trait=Tongue weight
chr4	68085663	68085667	QTL_ID=65767	Animal QTLdb	Meat_and_Carcass_Association	Trait=PH for Longissmus dorsi
chr4	68091426	68091430	QTL_ID=65768	Animal QTLdb	Meat_and_Carcass_Association	Trait=PH for Longissmus dorsi
chr4	68111967	68111971	QTL_ID=65770	Animal QTLdb	Meat_and_Carcass_Association	Trait=PH for Longissmus dorsi
chr4	68111967	68111971	QTL_ID=153215	Animal QTLdb	Meat_and_Carcass_Association	Trait=Head weight
chr4	68162333	68162337	QTL_ID=65769	Animal QTLdb	Meat_and_Carcass_Association	Trait=PH for Longissmus dorsi
chr4	68190229	68190233	QTL_ID=65772	Animal QTLdb	Meat_and_Carcass_Association	Trait=PH for Longissmus dorsi
chr4	68212416	68212420	QTL_ID=65773	Animal QTLdb	Meat_and_Carcass_Association	Trait=PH for Longissmus dorsi
chr4	68244123	68244127	QTL_ID=65774	Animal QTLdb	Meat_and_Carcass_Association	Trait=PH for Longissmus dorsi
chr4	68388126	68388130	QTL_ID=65775	Animal QTLdb	Meat_and_Carcass_Association	Trait=PH for Longissmus dorsi
chr4	68405537	68405541	QTL_ID=65776	Animal QTLdb	Meat_and_Carcass_Association	Trait=PH for Longissmus dorsi
chr4	68417450	68417454	QTL_ID=65777	Animal QTLdb	Meat_and_Carcass_Association	Trait=PH for Longissmus dorsi
chr4	68440317	68440321	QTL_ID=153124	Animal QTLdb	Meat_and_Carcass_Association	Trait=Head weight
chr4	68452711	68452715	QTL_ID=65778	Animal QTLdb	Meat_and_Carcass_Association	Trait=PH for Longissmus dorsi
chr4	68473938	68473942	QTL_ID=65779	Animal QTLdb	Meat_and_Carcass_Association	Trait=PH for Longissmus dorsi
chr4	68496091	68496095	QTL_ID=65780	Animal QTLdb	Meat_and_Carcass_Association	Trait=PH for Longissmus dorsi
chr4	68526485	68526489	QTL_ID=65781	Animal QTLdb	Meat_and_Carcass_Association	Trait=PH for Longissmus dorsi
chr4	68526485	68526489	QTL_ID=153192	Animal QTLdb	Meat_and_Carcass_Association	Trait=Head weight
chr4	68580255	68580259	QTL_ID=153125	Animal QTLdb	Meat_and_Carcass_Association	Trait=Head weight
chr4	68629319	68629323	QTL_ID=153102	Animal QTLdb	Meat_and_Carcass_Association	Trait=Head weight
chr4	68629319	68629323	QTL_ID=153223	Animal QTLdb	Meat_and_Carcass_Association	Trait=Tongue weight
chr4	68705251	68705255	QTL_ID=153151	Animal QTLdb	Meat_and_Carcass_Association	Trait=Head weight
chr4	68705251	68705255	QTL_ID=153196	Animal QTLdb	Meat_and_Carcass_Association	Trait=Tongue weight
chr4	68723965	68723969	QTL_ID=153126	Animal QTLdb	Meat_and_Carcass_Association	Trait=Head weight
chr4	68773045	68773049	QTL_ID=153127	Animal QTLdb	Meat_and_Carcass_Association	Trait=Head weight
chr4	68838026	68838030	QTL_ID=153152	Animal QTLdb	Meat_and_Carcass_Association	Trait=Head weight
chr4	68838026	68838030	QTL_ID=153197	Animal QTLdb	Meat_and_Carcass_Association	Trait=Tongue weight
chr4	68844436	68844440	QTL_ID=153128	Animal QTLdb	Meat_and_Carcass_Association	Trait=Head weight
chr4	68964720	68964724	QTL_ID=153119	Animal QTLdb	Meat_and_Carcass_Association	Trait=Head weight
chr4	68964720	68964724	QTL_ID=153165	Animal QTLdb	Meat_and_Carcass_Association	Trait=Tongue weight
chr4	68964720	68964724	QTL_ID=65782	Animal QTLdb	Meat_and_Carcass_Association	Trait=PH for Longissmus dorsi
chr4	69094208	69094212	QTL_ID=65783	Animal QTLdb	Meat_and_Carcass_Association	Trait=PH for Longissmus dorsi
chr4	69094208	69094212	QTL_ID=153090	Animal QTLdb	Meat_and_Carcass_Association	Trait=Head weight
chr4	69094208	69094212	QTL_ID=153145	Animal QTLdb	Meat_and_Carcass_Association	Trait=Tongue weight
chr4	69112159	69112163	QTL_ID=65784	Animal QTLdb	Meat_and_Carcass_Association	Trait=PH for Longissmus dorsi
chr4	69142426	69142430	QTL_ID=65785	Animal QTLdb	Meat_and_Carcass_Association	Trait=PH for Longissmus dorsi
chr4	69142426	69142430	QTL_ID=153120	Animal QTLdb	Meat_and_Carcass_Association	Trait=Head weight
chr4	69142426	69142430	QTL_ID=153219	Animal QTLdb	Meat_and_Carcass_Association	Trait=Tongue weight
chr4	69185863	69185867	QTL_ID=153132	Animal QTLdb	Meat_and_Carcass_Association	Trait=Head weight
chr4	69185863	69185867	QTL_ID=153188	Animal QTLdb	Meat_and_Carcass_Association	Trait=Tongue weight
chr4	69185863	69185867	QTL_ID=65786	Animal QTLdb	Meat_and_Carcass_Association	Trait=PH for Longissmus dorsi
chr4	69185863	69185867	QTL_ID=106367	Animal QTLdb	Meat_and_Carcass_Association	Trait=Carcass length
chr4	69229157	69229161	QTL_ID=153121	Animal QTLdb	Meat_and_Carcass_Association	Trait=Head weight
chr4	69229157	69229161	QTL_ID=153220	Animal QTLdb	Meat_and_Carcass_Association	Trait=Tongue weight
chr4	69229157	69229161	QTL_ID=65787	Animal QTLdb	Meat_and_Carcass_Association	Trait=PH for Longissmus dorsi
chr4	69266780	69266784	QTL_ID=65788	Animal QTLdb	Meat_and_Carcass_Association	Trait=PH for Longissmus dorsi
chr4	69266780	69266784	QTL_ID=153221	Animal QTLdb	Meat_and_Carcass_Association	Trait=Tongue weight
chr4	69266780	69266784	QTL_ID=153122	Animal QTLdb	Meat_and_Carcass_Association	Trait=Head weight
chr4	69293088	69293092	QTL_ID=65789	Animal QTLdb	Meat_and_Carcass_Association	Trait=PH for Longissmus dorsi
chr4	69388192	69388196	QTL_ID=65790	Animal QTLdb	Meat_and_Carcass_Association	Trait=PH for Longissmus dorsi
chr4	69405278	69405282	QTL_ID=65791	Animal QTLdb	Meat_and_Carcass_Association	Trait=PH for Longissmus dorsi
chr4	69405278	69405282	QTL_ID=153174	Animal QTLdb	Meat_and_Carcass_Association	Trait=Head weight
chr4	69431940	69431944	QTL_ID=65792	Animal QTLdb	Meat_and_Carcass_Association	Trait=PH for Longissmus dorsi
chr4	69481657	69481661	QTL_ID=65793	Animal QTLdb	Meat_and_Carcass_Association	Trait=PH for Longissmus dorsi
chr4	69748935	69748939	QTL_ID=65794	Animal QTLdb	Meat_and_Carcass_Association	Trait=PH for Longissmus dorsi
chr4	69806471	69806475	QTL_ID=65795	Animal QTLdb	Meat_and_Carcass_Association	Trait=PH for Longissmus dorsi
chr4	69819085	69819089	QTL_ID=65796	Animal QTLdb	Meat_and_Carcass_Association	Trait=PH for Longissmus dorsi
chr4	69941466	69941470	QTL_ID=65799	Animal QTLdb	Meat_and_Carcass_Association	Trait=PH for Longissmus dorsi
chr4	69971361	69971365	QTL_ID=65798	Animal QTLdb	Meat_and_Carcass_Association	Trait=PH for Longissmus dorsi
chr4	69991160	69991164	QTL_ID=65797	Animal QTLdb	Meat_and_Carcass_Association	Trait=PH for Longissmus dorsi
chr4	69991160	69991164	QTL_ID=180420	Animal QTLdb	Meat_and_Carcass_Association	Trait=Diameter of muscle fibers
chr4	69991160	69991164	QTL_ID=180436	Animal QTLdb	Meat_and_Carcass_Association	Trait=Diameter of muscle fibers
chr4	69991160	69991164	QTL_ID=180437	Animal QTLdb	Meat_and_Carcass_Association	Trait=Number of muscle fibers per unit area
chr4	69991160	69991164	QTL_ID=153142	Animal QTLdb	Meat_and_Carcass_Association	Trait=Head weight
chr4	70105680	70105684	QTL_ID=153168	Animal QTLdb	Meat_and_Carcass_Association	Trait=Head weight
chr4	70216491	70216495	QTL_ID=153115	Animal QTLdb	Meat_and_Carcass_Association	Trait=Head weight
chr4	70397657	70397661	QTL_ID=153093	Animal QTLdb	Meat_and_Carcass_Association	Trait=Head weight
chr4	70397657	70397661	QTL_ID=153176	Animal QTLdb	Meat_and_Carcass_Association	Trait=Tongue weight
chr4	70420393	70420397	QTL_ID=153094	Animal QTLdb	Meat_and_Carcass_Association	Trait=Head weight
chr4	70420393	70420397	QTL_ID=153177	Animal QTLdb	Meat_and_Carcass_Association	Trait=Tongue weight
chr4	70513469	70513473	QTL_ID=153091	Animal QTLdb	Meat_and_Carcass_Association	Trait=Head weight
chr4	70513469	70513473	QTL_ID=153227	Animal QTLdb	Meat_and_Carcass_Association	Trait=Tongue weight
chr4	70563760	70563764	QTL_ID=153077	Animal QTLdb	Meat_and_Carcass_Association	Trait=Head weight
chr4	70563760	70563764	QTL_ID=153183	Animal QTLdb	Meat_and_Carcass_Association	Trait=Tongue weight
chr4	70776874	70776878	QTL_ID=153112	Animal QTLdb	Meat_and_Carcass_Association	Trait=Head weight
chr4	70776874	70776878	QTL_ID=153231	Animal QTLdb	Meat_and_Carcass_Association	Trait=Tongue weight
chr4	70855272	70855276	QTL_ID=153230	Animal QTLdb	Meat_and_Carcass_Association	Trait=Head weight
chr4	70939656	70939660	QTL_ID=95322	Animal QTLdb	Meat_and_Carcass_Association	Trait=indole, laboratory
chr4	70972575	70972579	QTL_ID=95323	Animal QTLdb	Meat_and_Carcass_Association	Trait=indole, laboratory
chr4	71080115	71080119	QTL_ID=153129	Animal QTLdb	Meat_and_Carcass_Association	Trait=Head weight
chr4	71116155	71116159	QTL_ID=153150	Animal QTLdb	Meat_and_Carcass_Association	Trait=Head weight
chr4	71116155	71116159	QTL_ID=153193	Animal QTLdb	Meat_and_Carcass_Association	Trait=Tongue weight
chr4	71187531	71187535	QTL_ID=153191	Animal QTLdb	Meat_and_Carcass_Association	Trait=Head weight
chr4	71220150	71220154	QTL_ID=153146	Animal QTLdb	Meat_and_Carcass_Association	Trait=Head weight
chr4	71241993	71241997	QTL_ID=153147	Animal QTLdb	Meat_and_Carcass_Association	Trait=Head weight
chr4	71280099	71280103	QTL_ID=153134	Animal QTLdb	Meat_and_Carcass_Association	Trait=Head weight
chr4	71280099	71280103	QTL_ID=153228	Animal QTLdb	Meat_and_Carcass_Association	Trait=Tongue weight
chr4	71294800	71294804	QTL_ID=153225	Animal QTLdb	Meat_and_Carcass_Association	Trait=Tongue weight
chr4	71294800	71294804	QTL_ID=153130	Animal QTLdb	Meat_and_Carcass_Association	Trait=Head weight
chr4	71605903	71605907	QTL_ID=153116	Animal QTLdb	Meat_and_Carcass_Association	Trait=Head weight
chr4	71605903	71605907	QTL_ID=153222	Animal QTLdb	Meat_and_Carcass_Association	Trait=Tongue weight
chr4	71635530	71635534	QTL_ID=153097	Animal QTLdb	Meat_and_Carcass_Association	Trait=Head weight
chr4	71635530	71635534	QTL_ID=153166	Animal QTLdb	Meat_and_Carcass_Association	Trait=Tongue weight
chr4	71741204	71741208	QTL_ID=153113	Animal QTLdb	Meat_and_Carcass_Association	Trait=Head weight
chr4	71741204	71741208	QTL_ID=153184	Animal QTLdb	Meat_and_Carcass_Association	Trait=Tongue weight
chr4	71900378	71900382	QTL_ID=153099	Animal QTLdb	Meat_and_Carcass_Association	Trait=Head weight
chr4	71900378	71900382	QTL_ID=153210	Animal QTLdb	Meat_and_Carcass_Association	Trait=Tongue weight
chr4	71948614	71948618	QTL_ID=153100	Animal QTLdb	Meat_and_Carcass_Association	Trait=Head weight
chr4	71948614	71948618	QTL_ID=153211	Animal QTLdb	Meat_and_Carcass_Association	Trait=Tongue weight
chr4	71998341	71998345	QTL_ID=153218	Animal QTLdb	Meat_and_Carcass_Association	Trait=Tongue weight
chr4	71998341	71998345	QTL_ID=153103	Animal QTLdb	Meat_and_Carcass_Association	Trait=Head weight
chr4	72036226	72036230	QTL_ID=153083	Animal QTLdb	Meat_and_Carcass_Association	Trait=Head weight
chr4	72036226	72036230	QTL_ID=153190	Animal QTLdb	Meat_and_Carcass_Association	Trait=Tongue weight
chr4	72164331	72164335	QTL_ID=169090	Animal QTLdb	Meat_and_Carcass_Association	Trait=Intramuscular fat content
chr4	72209879	72209883	QTL_ID=153067	Animal QTLdb	Meat_and_Carcass_Association	Trait=Head weight
chr4	72209879	72209883	QTL_ID=153186	Animal QTLdb	Meat_and_Carcass_Association	Trait=Tongue weight
chr4	72224071	72224075	QTL_ID=153068	Animal QTLdb	Meat_and_Carcass_Association	Trait=Head weight
chr4	72224071	72224075	QTL_ID=153187	Animal QTLdb	Meat_and_Carcass_Association	Trait=Tongue weight
chr4	72265747	72265751	QTL_ID=153058	Animal QTLdb	Meat_and_Carcass_Association	Trait=Head weight
chr4	72318669	72318673	QTL_ID=153069	Animal QTLdb	Meat_and_Carcass_Association	Trait=Head weight
chr4	72318669	72318673	QTL_ID=153234	Animal QTLdb	Meat_and_Carcass_Association	Trait=Tongue weight
chr4	72379349	72379353	QTL_ID=36119	Animal QTLdb	Meat_and_Carcass_Association	Trait=pH 24 hr post mortem (ham)
chr4	72425970	72425974	QTL_ID=153236	Animal QTLdb	Meat_and_Carcass_Association	Trait=Head weight
chr4	72438101	72438105	QTL_ID=153224	Animal QTLdb	Meat_and_Carcass_Association	Trait=Tongue weight
chr4	72836690	72836694	QTL_ID=153088	Animal QTLdb	Meat_and_Carcass_Association	Trait=Head weight
chr4	72870461	72870465	QTL_ID=153089	Animal QTLdb	Meat_and_Carcass_Association	Trait=Head weight
chr4	72953406	72953410	QTL_ID=153076	Animal QTLdb	Meat_and_Carcass_Association	Trait=Head weight
chr4	72953406	72953410	QTL_ID=153226	Animal QTLdb	Meat_and_Carcass_Association	Trait=Tongue weight
chr4	72953406	72953410	QTL_ID=173198	Animal QTLdb	Meat_and_Carcass_Association	Trait=Backfat at last rib
chr4	73043476	73043480	QTL_ID=153092	Animal QTLdb	Meat_and_Carcass_Association	Trait=Head weight
chr4	73061929	73061933	QTL_ID=152862	Animal QTLdb	Meat_and_Carcass_Association	Trait=Head weight
chr4	73102057	73102061	QTL_ID=153143	Animal QTLdb	Meat_and_Carcass_Association	Trait=Head weight
chr4	73167764	73167768	QTL_ID=153071	Animal QTLdb	Meat_and_Carcass_Association	Trait=Head weight
chr4	73167764	73167768	QTL_ID=153216	Animal QTLdb	Meat_and_Carcass_Association	Trait=Tongue weight
chr4	73283395	73283399	QTL_ID=153065	Animal QTLdb	Meat_and_Carcass_Association	Trait=Head weight
chr4	73283395	73283399	QTL_ID=153169	Animal QTLdb	Meat_and_Carcass_Association	Trait=Tongue weight
chr4	73283395	73283399	QTL_ID=168342	Animal QTLdb	Meat_and_Carcass_Association	Trait=Cooking loss
chr4	73332800	73332804	QTL_ID=153085	Animal QTLdb	Meat_and_Carcass_Association	Trait=Head weight
chr4	73337250	73337254	QTL_ID=153086	Animal QTLdb	Meat_and_Carcass_Association	Trait=Head weight
chr4	73710928	73710932	QTL_ID=153550	Animal QTLdb	Meat_and_Carcass_Association	Trait=Average backfat thickness
chr4	73888271	73888275	QTL_ID=153232	Animal QTLdb	Meat_and_Carcass_Association	Trait=Tongue weight
chr4	73888271	73888275	QTL_ID=153080	Animal QTLdb	Meat_and_Carcass_Association	Trait=Head weight
chr4	74062506	74062510	QTL_ID=173195	Animal QTLdb	Meat_and_Carcass_Association	Trait=Backfat at last rib
chr4	74086821	74086825	QTL_ID=153148	Animal QTLdb	Meat_and_Carcass_Association	Trait=Head weight
chr4	74168582	74168586	QTL_ID=153073	Animal QTLdb	Meat_and_Carcass_Association	Trait=Head weight
chr4	74168582	74168586	QTL_ID=153207	Animal QTLdb	Meat_and_Carcass_Association	Trait=Tongue weight
chr4	74231973	74231977	QTL_ID=153074	Animal QTLdb	Meat_and_Carcass_Association	Trait=Head weight
chr4	74231973	74231977	QTL_ID=153208	Animal QTLdb	Meat_and_Carcass_Association	Trait=Tongue weight
chr4	74231973	74231977	QTL_ID=173200	Animal QTLdb	Meat_and_Carcass_Association	Trait=Backfat at last rib
chr4	74273496	74273500	QTL_ID=153149	Animal QTLdb	Meat_and_Carcass_Association	Trait=Head weight
chr4	74395258	74395262	QTL_ID=153075	Animal QTLdb	Meat_and_Carcass_Association	Trait=Head weight
chr4	74395258	74395262	QTL_ID=153209	Animal QTLdb	Meat_and_Carcass_Association	Trait=Tongue weight
chr4	74617110	74617114	QTL_ID=153104	Animal QTLdb	Meat_and_Carcass_Association	Trait=Head weight
chr4	74617110	74617114	QTL_ID=153202	Animal QTLdb	Meat_and_Carcass_Association	Trait=Tongue weight
chr4	74617110	74617114	QTL_ID=173196	Animal QTLdb	Meat_and_Carcass_Association	Trait=Backfat at last rib
chr4	74657646	74657650	QTL_ID=153098	Animal QTLdb	Meat_and_Carcass_Association	Trait=Head weight
chr4	74657646	74657650	QTL_ID=21948	Animal QTLdb	Meat_and_Carcass_Association	Trait=Drip loss
chr4	74693406	74693410	QTL_ID=153060	Animal QTLdb	Meat_and_Carcass_Association	Trait=Head weight
chr4	74693406	74693410	QTL_ID=153155	Animal QTLdb	Meat_and_Carcass_Association	Trait=Tongue weight
chr4	74693406	74693410	QTL_ID=216231	Animal QTLdb	Meat_and_Carcass_Association	Trait=Lean meat percentage
chr4	74714317	74714321	QTL_ID=216232	Animal QTLdb	Meat_and_Carcass_Association	Trait=Lean meat percentage
chr4	74714317	74714321	QTL_ID=153061	Animal QTLdb	Meat_and_Carcass_Association	Trait=Head weight
chr4	74714317	74714321	QTL_ID=153156	Animal QTLdb	Meat_and_Carcass_Association	Trait=Tongue weight
chr4	74774995	74774999	QTL_ID=153105	Animal QTLdb	Meat_and_Carcass_Association	Trait=Head weight
chr4	74774995	74774999	QTL_ID=153203	Animal QTLdb	Meat_and_Carcass_Association	Trait=Tongue weight
chr4	74774995	74774999	QTL_ID=216233	Animal QTLdb	Meat_and_Carcass_Association	Trait=Lean meat percentage
chr4	74802935	74802939	QTL_ID=135739	Animal QTLdb	Meat_and_Carcass_Association	Trait=Backfat at first rib
chr4	74802935	74802939	QTL_ID=153167	Animal QTLdb	Meat_and_Carcass_Association	Trait=Head weight
chr4	74880674	74880678	QTL_ID=153136	Animal QTLdb	Meat_and_Carcass_Association	Trait=Head weight
chr4	74880674	74880678	QTL_ID=153229	Animal QTLdb	Meat_and_Carcass_Association	Trait=Tongue weight
chr4	74896823	74896827	QTL_ID=153106	Animal QTLdb	Meat_and_Carcass_Association	Trait=Head weight
chr4	74896823	74896827	QTL_ID=153204	Animal QTLdb	Meat_and_Carcass_Association	Trait=Tongue weight
chr4	74937067	74937071	QTL_ID=153107	Animal QTLdb	Meat_and_Carcass_Association	Trait=Head weight
chr4	74937067	74937071	QTL_ID=153205	Animal QTLdb	Meat_and_Carcass_Association	Trait=Tongue weight
chr4	74958608	74958612	QTL_ID=153059	Animal QTLdb	Meat_and_Carcass_Association	Trait=Head weight
chr4	74958608	74958612	QTL_ID=153109	Animal QTLdb	Meat_and_Carcass_Association	Trait=Tongue weight
chr4	75116072	75116076	QTL_ID=153078	Animal QTLdb	Meat_and_Carcass_Association	Trait=Head weight
chr4	75116072	75116076	QTL_ID=153153	Animal QTLdb	Meat_and_Carcass_Association	Trait=Tongue weight
chr4	75168200	75168204	QTL_ID=153079	Animal QTLdb	Meat_and_Carcass_Association	Trait=Head weight
chr4	75168200	75168204	QTL_ID=153154	Animal QTLdb	Meat_and_Carcass_Association	Trait=Tongue weight
chr4	75331986	75331990	QTL_ID=135740	Animal QTLdb	Meat_and_Carcass_Association	Trait=Backfat at rump
chr4	75331986	75331990	QTL_ID=153064	Animal QTLdb	Meat_and_Carcass_Association	Trait=Head weight
chr4	75331986	75331990	QTL_ID=153181	Animal QTLdb	Meat_and_Carcass_Association	Trait=Tongue weight
chr4	75364817	75364821	QTL_ID=153551	Animal QTLdb	Meat_and_Carcass_Association	Trait=Average backfat thickness
chr4	75387644	75387648	QTL_ID=153070	Animal QTLdb	Meat_and_Carcass_Association	Trait=Head weight
chr4	75387644	75387648	QTL_ID=153200	Animal QTLdb	Meat_and_Carcass_Association	Trait=Tongue weight
chr4	75421103	75421107	QTL_ID=153212	Animal QTLdb	Meat_and_Carcass_Association	Trait=Tongue weight
chr4	75421103	75421107	QTL_ID=153552	Animal QTLdb	Meat_and_Carcass_Association	Trait=Average backfat thickness
chr4	75435408	75435412	QTL_ID=153213	Animal QTLdb	Meat_and_Carcass_Association	Trait=Tongue weight
chr4	75435408	75435412	QTL_ID=153553	Animal QTLdb	Meat_and_Carcass_Association	Trait=Average backfat thickness
chr4	75479604	75479608	QTL_ID=153554	Animal QTLdb	Meat_and_Carcass_Association	Trait=Average backfat thickness
chr4	75479604	75479608	QTL_ID=173209	Animal QTLdb	Meat_and_Carcass_Association	Trait=Backfat at last rib
chr4	75486436	75486440	QTL_ID=160026	Animal QTLdb	Meat_and_Carcass_Association	Trait=Number of ribs
chr4	75608804	75608808	QTL_ID=153250	Animal QTLdb	Meat_and_Carcass_Association	Trait=Head weight
chr4	75608804	75608808	QTL_ID=153066	Animal QTLdb	Meat_and_Carcass_Association	Trait=Head weight
chr4	75608804	75608808	QTL_ID=153114	Animal QTLdb	Meat_and_Carcass_Association	Trait=Tongue weight
chr4	75731469	75731473	QTL_ID=153056	Animal QTLdb	Meat_and_Carcass_Association	Trait=Head weight
chr4	75731469	75731473	QTL_ID=153214	Animal QTLdb	Meat_and_Carcass_Association	Trait=Tongue weight
chr4	75731469	75731473	QTL_ID=153239	Animal QTLdb	Meat_and_Carcass_Association	Trait=Head weight
chr4	75779882	75779886	QTL_ID=153240	Animal QTLdb	Meat_and_Carcass_Association	Trait=Head weight
chr4	75910921	75910925	QTL_ID=153072	Animal QTLdb	Meat_and_Carcass_Association	Trait=Head weight
chr4	75910921	75910925	QTL_ID=153201	Animal QTLdb	Meat_and_Carcass_Association	Trait=Tongue weight
chr4	75910921	75910925	QTL_ID=37970	Animal QTLdb	Meat_and_Carcass_Association	Trait=Average backfat thickness
chr4	75910921	75910925	QTL_ID=37971	Animal QTLdb	Meat_and_Carcass_Association	Trait=Backfat at first rib
chr4	75910921	75910925	QTL_ID=37972	Animal QTLdb	Meat_and_Carcass_Association	Trait=Leaf fat weight
chr4	75910921	75910925	QTL_ID=38002	Animal QTLdb	Meat_and_Carcass_Association	Trait=Abdominal fat weight
chr4	75910921	75910925	QTL_ID=38027	Animal QTLdb	Meat_and_Carcass_Association	Trait=Backfat at last rib
chr4	76062724	76062728	QTL_ID=153062	Animal QTLdb	Meat_and_Carcass_Association	Trait=Head weight
chr4	76062724	76062728	QTL_ID=153131	Animal QTLdb	Meat_and_Carcass_Association	Trait=Tongue weight
chr4	76120252	76120256	QTL_ID=173208	Animal QTLdb	Meat_and_Carcass_Association	Trait=Backfat at last rib
chr4	76157143	76157147	QTL_ID=173206	Animal QTLdb	Meat_and_Carcass_Association	Trait=Backfat at last rib
chr4	76175568	76175572	QTL_ID=173207	Animal QTLdb	Meat_and_Carcass_Association	Trait=Backfat at last rib
chr4	76208474	76208478	QTL_ID=153087	Animal QTLdb	Meat_and_Carcass_Association	Trait=Head weight
chr4	76208474	76208478	QTL_ID=153135	Animal QTLdb	Meat_and_Carcass_Association	Trait=Tongue weight
chr4	76245095	76245099	QTL_ID=173194	Animal QTLdb	Meat_and_Carcass_Association	Trait=Backfat at last rib
chr4	76266689	76266693	QTL_ID=173199	Animal QTLdb	Meat_and_Carcass_Association	Trait=Backfat at last rib
chr4	76376047	76376051	QTL_ID=153095	Animal QTLdb	Meat_and_Carcass_Association	Trait=Head weight
chr4	76376047	76376051	QTL_ID=153161	Animal QTLdb	Meat_and_Carcass_Association	Trait=Tongue weight
chr4	76376047	76376051	QTL_ID=154440	Animal QTLdb	Meat_and_Carcass_Association	Trait=Carcass length
chr4	76401303	76401307	QTL_ID=18571	Animal QTLdb	Meat_and_Carcass_Association	Trait=Monounsaturated fatty acid to saturated fatty acid ratio
chr4	76401303	76401307	QTL_ID=153096	Animal QTLdb	Meat_and_Carcass_Association	Trait=Head weight
chr4	76401303	76401307	QTL_ID=153162	Animal QTLdb	Meat_and_Carcass_Association	Trait=Tongue weight
chr4	76419121	76419125	QTL_ID=153081	Animal QTLdb	Meat_and_Carcass_Association	Trait=Tongue weight
chr4	76419121	76419125	QTL_ID=153084	Animal QTLdb	Meat_and_Carcass_Association	Trait=Head weight
chr4	76489275	76489279	QTL_ID=153235	Animal QTLdb	Meat_and_Carcass_Association	Trait=Head weight
chr4	76599301	76599305	QTL_ID=153133	Animal QTLdb	Meat_and_Carcass_Association	Trait=Head weight
chr4	76599301	76599305	QTL_ID=153137	Animal QTLdb	Meat_and_Carcass_Association	Trait=Tongue weight
chr4	76734446	76734450	QTL_ID=16311	Animal QTLdb	Meat_and_Carcass_Association	Trait=Backfat at last rib
chr4	76734446	76734450	QTL_ID=16339	Animal QTLdb	Meat_and_Carcass_Association	Trait=Backfat at tenth rib
chr4	76734446	76734450	QTL_ID=153144	Animal QTLdb	Meat_and_Carcass_Association	Trait=Head weight
chr4	76734446	76734450	QTL_ID=153164	Animal QTLdb	Meat_and_Carcass_Association	Trait=Tongue weight
chr4	76776033	76776037	QTL_ID=154428	Animal QTLdb	Meat_and_Carcass_Association	Trait=Carcass length
chr4	77057977	77057981	QTL_ID=153555	Animal QTLdb	Meat_and_Carcass_Association	Trait=Average backfat thickness
chr4	77180062	77180066	QTL_ID=153163	Animal QTLdb	Meat_and_Carcass_Association	Trait=Head weight
chr4	77180062	77180066	QTL_ID=153185	Animal QTLdb	Meat_and_Carcass_Association	Trait=Tongue weight
chr4	77192063	77192067	QTL_ID=153139	Animal QTLdb	Meat_and_Carcass_Association	Trait=Head weight
chr4	77192063	77192067	QTL_ID=153171	Animal QTLdb	Meat_and_Carcass_Association	Trait=Tongue weight
chr4	77212286	77212290	QTL_ID=153140	Animal QTLdb	Meat_and_Carcass_Association	Trait=Head weight
chr4	77212286	77212290	QTL_ID=153172	Animal QTLdb	Meat_and_Carcass_Association	Trait=Tongue weight
chr4	77349314	77349318	QTL_ID=153110	Animal QTLdb	Meat_and_Carcass_Association	Trait=Head weight
chr4	77349314	77349318	QTL_ID=153157	Animal QTLdb	Meat_and_Carcass_Association	Trait=Tongue weight
chr4	77373243	77373247	QTL_ID=153160	Animal QTLdb	Meat_and_Carcass_Association	Trait=Head weight
chr4	77373243	77373247	QTL_ID=153199	Animal QTLdb	Meat_and_Carcass_Association	Trait=Tongue weight
chr4	77408753	77408757	QTL_ID=153082	Animal QTLdb	Meat_and_Carcass_Association	Trait=Head weight
chr4	77408753	77408757	QTL_ID=153195	Animal QTLdb	Meat_and_Carcass_Association	Trait=Tongue weight
chr4	77408753	77408757	QTL_ID=36133	Animal QTLdb	Meat_and_Carcass_Association	Trait=Meat color a*
chr4	77473974	77473978	QTL_ID=153141	Animal QTLdb	Meat_and_Carcass_Association	Trait=Head weight
chr4	77473974	77473978	QTL_ID=153173	Animal QTLdb	Meat_and_Carcass_Association	Trait=Tongue weight
chr4	77903820	77903824	QTL_ID=135741	Animal QTLdb	Meat_and_Carcass_Association	Trait=Shoulder subcutaneous fat thickness
chr4	77967854	77967858	QTL_ID=55950	Animal QTLdb	Meat_and_Carcass_Association	Trait=Drip loss
chr4	78305528	78305532	QTL_ID=36126	Animal QTLdb	Meat_and_Carcass_Association	Trait=Meat color a*
chr4	78378914	78378918	QTL_ID=36124	Animal QTLdb	Meat_and_Carcass_Association	Trait=Meat color a*
chr4	79286300	79286304	QTL_ID=213653	Animal QTLdb	Meat_and_Carcass_Association	Trait=Eicosadienoic acid content
chr4	79331937	79331941	QTL_ID=22444	Animal QTLdb	Meat_and_Carcass_Association	Trait=Intramuscular fat content
chr4	79915987	79915991	QTL_ID=153556	Animal QTLdb	Meat_and_Carcass_Association	Trait=Average backfat thickness
chr4	79915987	79915991	QTL_ID=153597	Animal QTLdb	Meat_and_Carcass_Association	Trait=Average backfat thickness
chr4	79915987	79915991	QTL_ID=164999	Animal QTLdb	Meat_and_Carcass_Association	Trait=Average backfat thickness
chr4	80657361	80657365	QTL_ID=213794	Animal QTLdb	Meat_and_Carcass_Association	Trait=Arachidonic acid content
chr4	80802118	80802122	QTL_ID=22474	Animal QTLdb	Meat_and_Carcass_Association	Trait=Eicosadienoic acid content
chr4	81301452	81301456	QTL_ID=22475	Animal QTLdb	Meat_and_Carcass_Association	Trait=Eicosadienoic acid content
chr4	81353785	81353789	QTL_ID=37973	Animal QTLdb	Meat_and_Carcass_Association	Trait=Backfat at rump
chr4	81413794	81413798	QTL_ID=22476	Animal QTLdb	Meat_and_Carcass_Association	Trait=Linoleic acid content
chr4	81446369	81446373	QTL_ID=218235	Animal QTLdb	Meat_and_Carcass_Association	Trait=Monounsaturated fatty acid to polyunsaturated fatty acid ratio
chr4	81479516	81479520	QTL_ID=218259	Animal QTLdb	Meat_and_Carcass_Association	Trait=Monounsaturated fatty acid to polyunsaturated fatty acid ratio
chr4	81493479	81493483	QTL_ID=218183	Animal QTLdb	Meat_and_Carcass_Association	Trait=Monounsaturated fatty acid to polyunsaturated fatty acid ratio
chr4	81565257	81565261	QTL_ID=218213	Animal QTLdb	Meat_and_Carcass_Association	Trait=Monounsaturated fatty acid to polyunsaturated fatty acid ratio
chr4	82301412	82301416	QTL_ID=169091	Animal QTLdb	Meat_and_Carcass_Association	Trait=Intramuscular fat content
chr4	83947545	83947549	QTL_ID=22445	Animal QTLdb	Meat_and_Carcass_Association	Trait=Intramuscular fat content
chr4	83979261	83979265	QTL_ID=22477	Animal QTLdb	Meat_and_Carcass_Association	Trait=Eicosadienoic acid content
chr4	84721053	84721057	QTL_ID=31242	Animal QTLdb	Meat_and_Carcass_Association	Trait=Backfat between 3rd and 4th last ribs
chr4	84976994	84976998	QTL_ID=179181	Animal QTLdb	Meat_and_Carcass_Association	Trait=Residual glycogen
chr4	86750348	86750352	QTL_ID=36132	Animal QTLdb	Meat_and_Carcass_Association	Trait=Meat color a*
chr4	87441497	87441501	QTL_ID=18572	Animal QTLdb	Meat_and_Carcass_Association	Trait=Palmitoleic acid content
chr4	87441497	87441501	QTL_ID=18573	Animal QTLdb	Meat_and_Carcass_Association	Trait=Linoleic acid content
chr4	87441497	87441501	QTL_ID=18574	Animal QTLdb	Meat_and_Carcass_Association	Trait=Palmitic acid content
chr4	87441497	87441501	QTL_ID=18619	Animal QTLdb	Meat_and_Carcass_Association	Trait=Vaccenic acid to palmitoleic acid ratio
chr4	87729032	87729036	QTL_ID=106330	Animal QTLdb	Meat_and_Carcass_Association	Trait=Linolenic acid content
chr4	88267536	88267540	QTL_ID=21931	Animal QTLdb	Meat_and_Carcass_Association	Trait=pH 45 minutes post mortem
chr4	88275025	88275029	QTL_ID=180421	Animal QTLdb	Meat_and_Carcass_Association	Trait=Diameter of muscle fibers
chr4	88283079	88283083	QTL_ID=167252	Animal QTLdb	Meat_and_Carcass_Association	Trait=Backfat at last lumbar
chr4	88802751	88802755	QTL_ID=152847	Animal QTLdb	Meat_and_Carcass_Association	Trait=Tongue weight
chr4	89138815	89138819	QTL_ID=106331	Animal QTLdb	Meat_and_Carcass_Association	Trait=Dihomo-gamma-linolenic acid content
chr4	89238153	89238157	QTL_ID=106324	Animal QTLdb	Meat_and_Carcass_Association	Trait=Palmitoleic acid content
chr4	89238153	89238157	QTL_ID=106325	Animal QTLdb	Meat_and_Carcass_Association	Trait=Linoleic acid content
chr4	89238153	89238157	QTL_ID=106326	Animal QTLdb	Meat_and_Carcass_Association	Trait=Linolenic acid content
chr4	89238153	89238157	QTL_ID=106327	Animal QTLdb	Meat_and_Carcass_Association	Trait=Dihomo-gamma-linolenic acid content
chr4	89238153	89238157	QTL_ID=106328	Animal QTLdb	Meat_and_Carcass_Association	Trait=Polyunsaturated fatty acid content
chr4	89242130	89242134	QTL_ID=55779	Animal QTLdb	Meat_and_Carcass_Association	Trait=Obesity index
chr4	90191193	90191197	QTL_ID=122134	Animal QTLdb	Meat_and_Carcass_Association	Trait=Backfat thickness between 3rd and 4th rib
chr4	90355088	90355092	QTL_ID=180415	Animal QTLdb	Meat_and_Carcass_Association	Trait=Conductivity 24 hours postmortem (loin)
chr4	90458653	90458657	QTL_ID=106329	Animal QTLdb	Meat_and_Carcass_Association	Trait=Palmitoleic acid content
chr4	90555082	90555086	QTL_ID=101774	Animal QTLdb	Meat_and_Carcass_Association	Trait=Arachidonic acid to dihomo-gamma-linolenic acid ratio
chr4	90580465	90580469	QTL_ID=101772	Animal QTLdb	Meat_and_Carcass_Association	Trait=Arachidonic acid to dihomo-gamma-linolenic acid ratio
chr4	90598140	90598144	QTL_ID=153598	Animal QTLdb	Meat_and_Carcass_Association	Trait=Intramuscular fat content
chr4	90915902	90915906	QTL_ID=176600	Animal QTLdb	Meat_and_Carcass_Association	Trait=Intramuscular fat content
chr4	91632487	91632491	QTL_ID=152855	Animal QTLdb	Meat_and_Carcass_Association	Trait=Tongue weight
chr4	92283440	92283444	QTL_ID=169092	Animal QTLdb	Meat_and_Carcass_Association	Trait=Intramuscular fat content
chr4	92970988	92970992	QTL_ID=101970	Animal QTLdb	Meat_and_Carcass_Association	Trait=Arachidonic acid to eicosadienoic acid ratio
chr4	94752964	94752968	QTL_ID=55740	Animal QTLdb	Meat_and_Carcass_Association	Trait=Obesity index
chr4	95018657	95018661	QTL_ID=106332	Animal QTLdb	Meat_and_Carcass_Association	Trait=Linoleic acid content
chr4	95018657	95018661	QTL_ID=106333	Animal QTLdb	Meat_and_Carcass_Association	Trait=Polyunsaturated fatty acid content
chr4	95077739	95077743	QTL_ID=147310	Animal QTLdb	Meat_and_Carcass_Association	Trait=Intramuscular fat content
chr4	95095903	95095907	QTL_ID=147311	Animal QTLdb	Meat_and_Carcass_Association	Trait=Intramuscular fat content
chr4	95435213	95435217	QTL_ID=180416	Animal QTLdb	Meat_and_Carcass_Association	Trait=Conductivity 24 hours postmortem (loin)
chr4	95716920	95716924	QTL_ID=180417	Animal QTLdb	Meat_and_Carcass_Association	Trait=Conductivity 24 hours postmortem (loin)
chr4	95721196	95721200	QTL_ID=180418	Animal QTLdb	Meat_and_Carcass_Association	Trait=Conductivity 24 hours postmortem (loin)
chr4	96151595	96151599	QTL_ID=179212	Animal QTLdb	Meat_and_Carcass_Association	Trait=Residual glycogen
chr4	96647288	96647292	QTL_ID=152891	Animal QTLdb	Meat_and_Carcass_Association	Trait=Tongue weight
chr4	96804322	96804326	QTL_ID=22446	Animal QTLdb	Meat_and_Carcass_Association	Trait=Intramuscular fat content
chr4	97002308	97002312	QTL_ID=152878	Animal QTLdb	Meat_and_Carcass_Association	Trait=Tongue weight
chr4	97376689	97376693	QTL_ID=22447	Animal QTLdb	Meat_and_Carcass_Association	Trait=Intramuscular fat content
chr4	97497136	97497140	QTL_ID=22449	Animal QTLdb	Meat_and_Carcass_Association	Trait=Intramuscular fat content
chr4	97656957	97656961	QTL_ID=22448	Animal QTLdb	Meat_and_Carcass_Association	Trait=Intramuscular fat content
chr4	97709675	97709679	QTL_ID=22450	Animal QTLdb	Meat_and_Carcass_Association	Trait=Intramuscular fat content
chr4	97995597	97995601	QTL_ID=18575	Animal QTLdb	Meat_and_Carcass_Association	Trait=Oleic acid content
chr4	97995597	97995601	QTL_ID=18576	Animal QTLdb	Meat_and_Carcass_Association	Trait=Monounsaturated fatty acid to saturated fatty acid ratio
chr4	97995597	97995601	QTL_ID=18577	Animal QTLdb	Meat_and_Carcass_Association	Trait=Monounsaturated fatty acid content
chr4	98511758	98511762	QTL_ID=23312	Animal QTLdb	Meat_and_Carcass_Association	Trait=Backfat at rump
chr4	98801088	98801092	QTL_ID=218047	Animal QTLdb	Meat_and_Carcass_Association	Trait=Backfat at first rib
chr4	99131405	99131409	QTL_ID=216306	Animal QTLdb	Meat_and_Carcass_Association	Trait=Loin muscle depth
chr4	99522057	99522061	QTL_ID=176601	Animal QTLdb	Meat_and_Carcass_Association	Trait=Intramuscular fat content
chr4	99522237	99522241	QTL_ID=168430	Animal QTLdb	Meat_and_Carcass_Association	Trait=Linolenic acid content
chr4	99751810	99751814	QTL_ID=194835	Animal QTLdb	Meat_and_Carcass_Association	Trait=Relative area of type I fibers
chr4	100099032	100099036	QTL_ID=153557	Animal QTLdb	Meat_and_Carcass_Association	Trait=Average backfat thickness
chr4	100917118	100917122	QTL_ID=22451	Animal QTLdb	Meat_and_Carcass_Association	Trait=Intramuscular fat content
chr4	101565954	101565958	QTL_ID=106181	Animal QTLdb	Meat_and_Carcass_Association	Trait=Loin muscle area
chr4	101653528	101653532	QTL_ID=220125	Animal QTLdb	Meat_and_Carcass_Association	Trait=Marbling
chr4	102107305	102107309	QTL_ID=160496	Animal QTLdb	Meat_and_Carcass_Association	Trait=Meat color b*
chr4	102285167	102285171	QTL_ID=101926	Animal QTLdb	Meat_and_Carcass_Association	Trait=Fatty acid atherogenic index
chr4	102776464	102776468	QTL_ID=31230	Animal QTLdb	Meat_and_Carcass_Association	Trait=Backfat between 3rd and 4th last ribs
chr4	103669642	103669646	QTL_ID=55816	Animal QTLdb	Meat_and_Carcass_Association	Trait=Obesity index
chr4	103968407	103968411	QTL_ID=31816	Animal QTLdb	Meat_and_Carcass_Association	Trait=Skin thickness
chr4	104152605	104152609	QTL_ID=23316	Animal QTLdb	Meat_and_Carcass_Association	Trait=Backfat at rump
chr4	104171360	104171364	QTL_ID=23314	Animal QTLdb	Meat_and_Carcass_Association	Trait=Backfat at rump
chr4	104625982	104625986	QTL_ID=36141	Animal QTLdb	Meat_and_Carcass_Association	Trait=Meat color b*
chr4	104947407	104947411	QTL_ID=176602	Animal QTLdb	Meat_and_Carcass_Association	Trait=Intramuscular fat content
chr4	105815595	105815599	QTL_ID=193522	Animal QTLdb	Meat_and_Carcass_Association	Trait=Intramuscular fat content
chr4	106675398	106675402	QTL_ID=153599	Animal QTLdb	Meat_and_Carcass_Association	Trait=Average backfat thickness
chr4	108272042	108272046	QTL_ID=18578	Animal QTLdb	Meat_and_Carcass_Association	Trait=Saturated fatty acid content
chr4	108386342	108386346	QTL_ID=101411	Animal QTLdb	Meat_and_Carcass_Association	Trait=Average chain length
chr4	110250024	110250028	QTL_ID=56235	Animal QTLdb	Meat_and_Carcass_Association	Trait=Meat color a*
chr4	110586448	110586452	QTL_ID=153600	Animal QTLdb	Meat_and_Carcass_Association	Trait=Average backfat thickness
chr4	111073332	111073336	QTL_ID=180422	Animal QTLdb	Meat_and_Carcass_Association	Trait=Diameter of muscle fibers
chr4	111497362	111497366	QTL_ID=101475	Animal QTLdb	Meat_and_Carcass_Association	Trait=Stearic acid to palmitic acid ratio
chr4	111497362	111497366	QTL_ID=101528	Animal QTLdb	Meat_and_Carcass_Association	Trait=Oleic acid to stearic acid ratio
chr4	111550487	111550491	QTL_ID=131639	Animal QTLdb	Meat_and_Carcass_Association	Trait=Palmitic acid content
chr4	111550487	111550491	QTL_ID=134411	Animal QTLdb	Meat_and_Carcass_Association	Trait=Monounsaturated fatty acid content
chr4	111550487	111550491	QTL_ID=135119	Animal QTLdb	Meat_and_Carcass_Association	Trait=Saturated fatty acid content
chr4	111550487	111550491	QTL_ID=133757	Animal QTLdb	Meat_and_Carcass_Association	Trait=Oleic acid content
chr4	111550487	111550491	QTL_ID=132655	Animal QTLdb	Meat_and_Carcass_Association	Trait=Palmitoleic acid content
chr4	111550487	111550491	QTL_ID=133288	Animal QTLdb	Meat_and_Carcass_Association	Trait=Stearic acid content
chr4	111554869	111554873	QTL_ID=133284	Animal QTLdb	Meat_and_Carcass_Association	Trait=Stearic acid content
chr4	111554869	111554873	QTL_ID=132643	Animal QTLdb	Meat_and_Carcass_Association	Trait=Palmitoleic acid content
chr4	111554869	111554873	QTL_ID=131648	Animal QTLdb	Meat_and_Carcass_Association	Trait=Palmitic acid content
chr4	111554869	111554873	QTL_ID=135053	Animal QTLdb	Meat_and_Carcass_Association	Trait=Saturated fatty acid content
chr4	111554869	111554873	QTL_ID=133986	Animal QTLdb	Meat_and_Carcass_Association	Trait=Oleic acid content
chr4	111554869	111554873	QTL_ID=134550	Animal QTLdb	Meat_and_Carcass_Association	Trait=Monounsaturated fatty acid content
chr4	111557041	111557045	QTL_ID=213845	Animal QTLdb	Meat_and_Carcass_Association	Trait=Stearic acid content
chr4	111560826	111560830	QTL_ID=134313	Animal QTLdb	Meat_and_Carcass_Association	Trait=Monounsaturated fatty acid content
chr4	111560826	111560830	QTL_ID=134960	Animal QTLdb	Meat_and_Carcass_Association	Trait=Saturated fatty acid content
chr4	111560826	111560830	QTL_ID=132614	Animal QTLdb	Meat_and_Carcass_Association	Trait=Palmitoleic acid content
chr4	111560826	111560830	QTL_ID=133748	Animal QTLdb	Meat_and_Carcass_Association	Trait=Oleic acid content
chr4	111560826	111560830	QTL_ID=133278	Animal QTLdb	Meat_and_Carcass_Association	Trait=Stearic acid content
chr4	111560826	111560830	QTL_ID=101951	Animal QTLdb	Meat_and_Carcass_Association	Trait=Fatty acid thrombogenic index
chr4	111560826	111560830	QTL_ID=131470	Animal QTLdb	Meat_and_Carcass_Association	Trait=Stearic acid content
chr4	111560826	111560830	QTL_ID=131480	Animal QTLdb	Meat_and_Carcass_Association	Trait=Saturated fatty acid content
chr4	111560826	111560830	QTL_ID=131482	Animal QTLdb	Meat_and_Carcass_Association	Trait=Unsaturated fatty acid content
chr4	111560826	111560830	QTL_ID=131484	Animal QTLdb	Meat_and_Carcass_Association	Trait=Monounsaturated fatty acid content
chr4	111560826	111560830	QTL_ID=131551	Animal QTLdb	Meat_and_Carcass_Association	Trait=Palmitic acid content
chr4	111562893	111562897	QTL_ID=131550	Animal QTLdb	Meat_and_Carcass_Association	Trait=Palmitic acid content
chr4	111562893	111562897	QTL_ID=133277	Animal QTLdb	Meat_and_Carcass_Association	Trait=Stearic acid content
chr4	111562893	111562897	QTL_ID=132613	Animal QTLdb	Meat_and_Carcass_Association	Trait=Palmitoleic acid content
chr4	111562893	111562897	QTL_ID=133747	Animal QTLdb	Meat_and_Carcass_Association	Trait=Oleic acid content
chr4	111562893	111562897	QTL_ID=134959	Animal QTLdb	Meat_and_Carcass_Association	Trait=Saturated fatty acid content
chr4	111562893	111562897	QTL_ID=134312	Animal QTLdb	Meat_and_Carcass_Association	Trait=Monounsaturated fatty acid content
chr4	111567079	111567083	QTL_ID=134311	Animal QTLdb	Meat_and_Carcass_Association	Trait=Monounsaturated fatty acid content
chr4	111567079	111567083	QTL_ID=134958	Animal QTLdb	Meat_and_Carcass_Association	Trait=Saturated fatty acid content
chr4	111567079	111567083	QTL_ID=133746	Animal QTLdb	Meat_and_Carcass_Association	Trait=Oleic acid content
chr4	111567079	111567083	QTL_ID=133276	Animal QTLdb	Meat_and_Carcass_Association	Trait=Stearic acid content
chr4	111567079	111567083	QTL_ID=132612	Animal QTLdb	Meat_and_Carcass_Association	Trait=Palmitoleic acid content
chr4	111567079	111567083	QTL_ID=131549	Animal QTLdb	Meat_and_Carcass_Association	Trait=Palmitic acid content
chr4	111574590	111574594	QTL_ID=131522	Animal QTLdb	Meat_and_Carcass_Association	Trait=Palmitic acid content
chr4	111574590	111574594	QTL_ID=132596	Animal QTLdb	Meat_and_Carcass_Association	Trait=Palmitoleic acid content
chr4	111574590	111574594	QTL_ID=133739	Animal QTLdb	Meat_and_Carcass_Association	Trait=Oleic acid content
chr4	111574590	111574594	QTL_ID=133141	Animal QTLdb	Meat_and_Carcass_Association	Trait=Stearic acid content
chr4	111574590	111574594	QTL_ID=134785	Animal QTLdb	Meat_and_Carcass_Association	Trait=Saturated fatty acid content
chr4	111574590	111574594	QTL_ID=134304	Animal QTLdb	Meat_and_Carcass_Association	Trait=Monounsaturated fatty acid content
chr4	111578630	111578634	QTL_ID=134310	Animal QTLdb	Meat_and_Carcass_Association	Trait=Monounsaturated fatty acid content
chr4	111578630	111578634	QTL_ID=134957	Animal QTLdb	Meat_and_Carcass_Association	Trait=Saturated fatty acid content
chr4	111578630	111578634	QTL_ID=133275	Animal QTLdb	Meat_and_Carcass_Association	Trait=Stearic acid content
chr4	111578630	111578634	QTL_ID=132611	Animal QTLdb	Meat_and_Carcass_Association	Trait=Palmitoleic acid content
chr4	111578630	111578634	QTL_ID=133745	Animal QTLdb	Meat_and_Carcass_Association	Trait=Oleic acid content
chr4	111578630	111578634	QTL_ID=131548	Animal QTLdb	Meat_and_Carcass_Association	Trait=Palmitic acid content
chr4	111584355	111584359	QTL_ID=131547	Animal QTLdb	Meat_and_Carcass_Association	Trait=Palmitic acid content
chr4	111584355	111584359	QTL_ID=133744	Animal QTLdb	Meat_and_Carcass_Association	Trait=Oleic acid content
chr4	111584355	111584359	QTL_ID=133274	Animal QTLdb	Meat_and_Carcass_Association	Trait=Stearic acid content
chr4	111584355	111584359	QTL_ID=132610	Animal QTLdb	Meat_and_Carcass_Association	Trait=Palmitoleic acid content
chr4	111584355	111584359	QTL_ID=134956	Animal QTLdb	Meat_and_Carcass_Association	Trait=Saturated fatty acid content
chr4	111584355	111584359	QTL_ID=134309	Animal QTLdb	Meat_and_Carcass_Association	Trait=Monounsaturated fatty acid content
chr4	111585737	111585741	QTL_ID=134303	Animal QTLdb	Meat_and_Carcass_Association	Trait=Monounsaturated fatty acid content
chr4	111585737	111585741	QTL_ID=134784	Animal QTLdb	Meat_and_Carcass_Association	Trait=Saturated fatty acid content
chr4	111585737	111585741	QTL_ID=132595	Animal QTLdb	Meat_and_Carcass_Association	Trait=Palmitoleic acid content
chr4	111585737	111585741	QTL_ID=133738	Animal QTLdb	Meat_and_Carcass_Association	Trait=Oleic acid content
chr4	111585737	111585741	QTL_ID=133140	Animal QTLdb	Meat_and_Carcass_Association	Trait=Stearic acid content
chr4	111585737	111585741	QTL_ID=131521	Animal QTLdb	Meat_and_Carcass_Association	Trait=Palmitic acid content
chr4	111590136	111590140	QTL_ID=213846	Animal QTLdb	Meat_and_Carcass_Association	Trait=Stearic acid content
chr4	111590998	111591002	QTL_ID=131520	Animal QTLdb	Meat_and_Carcass_Association	Trait=Palmitic acid content
chr4	111590998	111591002	QTL_ID=133139	Animal QTLdb	Meat_and_Carcass_Association	Trait=Stearic acid content
chr4	111590998	111591002	QTL_ID=132594	Animal QTLdb	Meat_and_Carcass_Association	Trait=Palmitoleic acid content
chr4	111590998	111591002	QTL_ID=133737	Animal QTLdb	Meat_and_Carcass_Association	Trait=Oleic acid content
chr4	111590998	111591002	QTL_ID=134783	Animal QTLdb	Meat_and_Carcass_Association	Trait=Saturated fatty acid content
chr4	111590998	111591002	QTL_ID=134302	Animal QTLdb	Meat_and_Carcass_Association	Trait=Monounsaturated fatty acid content
chr4	111598151	111598155	QTL_ID=134300	Animal QTLdb	Meat_and_Carcass_Association	Trait=Monounsaturated fatty acid content
chr4	111598151	111598155	QTL_ID=134713	Animal QTLdb	Meat_and_Carcass_Association	Trait=Saturated fatty acid content
chr4	111598151	111598155	QTL_ID=133728	Animal QTLdb	Meat_and_Carcass_Association	Trait=Oleic acid content
chr4	111598151	111598155	QTL_ID=132940	Animal QTLdb	Meat_and_Carcass_Association	Trait=Stearic acid content
chr4	111598151	111598155	QTL_ID=132589	Animal QTLdb	Meat_and_Carcass_Association	Trait=Palmitoleic acid content
chr4	111598151	111598155	QTL_ID=131539	Animal QTLdb	Meat_and_Carcass_Association	Trait=Palmitic acid content
chr4	111600497	111600501	QTL_ID=131545	Animal QTLdb	Meat_and_Carcass_Association	Trait=Palmitic acid content
chr4	111600497	111600501	QTL_ID=132653	Animal QTLdb	Meat_and_Carcass_Association	Trait=Palmitoleic acid content
chr4	111600497	111600501	QTL_ID=133851	Animal QTLdb	Meat_and_Carcass_Association	Trait=Oleic acid content
chr4	111600497	111600501	QTL_ID=133281	Animal QTLdb	Meat_and_Carcass_Association	Trait=Stearic acid content
chr4	111600497	111600501	QTL_ID=134544	Animal QTLdb	Meat_and_Carcass_Association	Trait=Monounsaturated fatty acid content
chr4	111600497	111600501	QTL_ID=134954	Animal QTLdb	Meat_and_Carcass_Association	Trait=Saturated fatty acid content
chr4	111604268	111604272	QTL_ID=134299	Animal QTLdb	Meat_and_Carcass_Association	Trait=Monounsaturated fatty acid content
chr4	111604268	111604272	QTL_ID=134712	Animal QTLdb	Meat_and_Carcass_Association	Trait=Saturated fatty acid content
chr4	111604268	111604272	QTL_ID=133727	Animal QTLdb	Meat_and_Carcass_Association	Trait=Oleic acid content
chr4	111604268	111604272	QTL_ID=132588	Animal QTLdb	Meat_and_Carcass_Association	Trait=Palmitoleic acid content
chr4	111604268	111604272	QTL_ID=132939	Animal QTLdb	Meat_and_Carcass_Association	Trait=Stearic acid content
chr4	111604268	111604272	QTL_ID=131538	Animal QTLdb	Meat_and_Carcass_Association	Trait=Palmitic acid content
chr4	111607766	111607770	QTL_ID=131537	Animal QTLdb	Meat_and_Carcass_Association	Trait=Palmitic acid content
chr4	111607766	111607770	QTL_ID=132938	Animal QTLdb	Meat_and_Carcass_Association	Trait=Stearic acid content
chr4	111607766	111607770	QTL_ID=133726	Animal QTLdb	Meat_and_Carcass_Association	Trait=Oleic acid content
chr4	111607766	111607770	QTL_ID=132587	Animal QTLdb	Meat_and_Carcass_Association	Trait=Palmitoleic acid content
chr4	111607766	111607770	QTL_ID=134711	Animal QTLdb	Meat_and_Carcass_Association	Trait=Saturated fatty acid content
chr4	111607766	111607770	QTL_ID=134298	Animal QTLdb	Meat_and_Carcass_Association	Trait=Monounsaturated fatty acid content
chr4	111611319	111611323	QTL_ID=213735	Animal QTLdb	Meat_and_Carcass_Association	Trait=Stearic acid to palmitic acid ratio
chr4	111614914	111614918	QTL_ID=134297	Animal QTLdb	Meat_and_Carcass_Association	Trait=Monounsaturated fatty acid content
chr4	111614914	111614918	QTL_ID=134710	Animal QTLdb	Meat_and_Carcass_Association	Trait=Saturated fatty acid content
chr4	111614914	111614918	QTL_ID=132586	Animal QTLdb	Meat_and_Carcass_Association	Trait=Palmitoleic acid content
chr4	111614914	111614918	QTL_ID=132937	Animal QTLdb	Meat_and_Carcass_Association	Trait=Stearic acid content
chr4	111614914	111614918	QTL_ID=133725	Animal QTLdb	Meat_and_Carcass_Association	Trait=Oleic acid content
chr4	111614914	111614918	QTL_ID=131536	Animal QTLdb	Meat_and_Carcass_Association	Trait=Palmitic acid content
chr4	111616142	111616146	QTL_ID=131535	Animal QTLdb	Meat_and_Carcass_Association	Trait=Palmitic acid content
chr4	111616142	111616146	QTL_ID=133724	Animal QTLdb	Meat_and_Carcass_Association	Trait=Oleic acid content
chr4	111616142	111616146	QTL_ID=132585	Animal QTLdb	Meat_and_Carcass_Association	Trait=Palmitoleic acid content
chr4	111616142	111616146	QTL_ID=132936	Animal QTLdb	Meat_and_Carcass_Association	Trait=Stearic acid content
chr4	111616142	111616146	QTL_ID=134709	Animal QTLdb	Meat_and_Carcass_Association	Trait=Saturated fatty acid content
chr4	111616142	111616146	QTL_ID=134296	Animal QTLdb	Meat_and_Carcass_Association	Trait=Monounsaturated fatty acid content
chr4	111619256	111619260	QTL_ID=134295	Animal QTLdb	Meat_and_Carcass_Association	Trait=Monounsaturated fatty acid content
chr4	111619256	111619260	QTL_ID=134708	Animal QTLdb	Meat_and_Carcass_Association	Trait=Saturated fatty acid content
chr4	111619256	111619260	QTL_ID=132935	Animal QTLdb	Meat_and_Carcass_Association	Trait=Stearic acid content
chr4	111619256	111619260	QTL_ID=133723	Animal QTLdb	Meat_and_Carcass_Association	Trait=Oleic acid content
chr4	111619256	111619260	QTL_ID=132584	Animal QTLdb	Meat_and_Carcass_Association	Trait=Palmitoleic acid content
chr4	111619256	111619260	QTL_ID=131534	Animal QTLdb	Meat_and_Carcass_Association	Trait=Palmitic acid content
chr4	111619427	111619431	QTL_ID=213683	Animal QTLdb	Meat_and_Carcass_Association	Trait=Monounsaturated fatty acid to saturated fatty acid ratio
chr4	111619427	111619431	QTL_ID=213724	Animal QTLdb	Meat_and_Carcass_Association	Trait=Palmitoleic acid to palmitic acid ratio
chr4	111619427	111619431	QTL_ID=213732	Animal QTLdb	Meat_and_Carcass_Association	Trait=Stearic acid content
chr4	111619427	111619431	QTL_ID=213753	Animal QTLdb	Meat_and_Carcass_Association	Trait=Oleic acid to stearic acid ratio
chr4	111619427	111619431	QTL_ID=213812	Animal QTLdb	Meat_and_Carcass_Association	Trait=Fatty acid thrombogenic index
chr4	111619427	111619431	QTL_ID=213818	Animal QTLdb	Meat_and_Carcass_Association	Trait=Monounsaturated fatty acid content
chr4	111619427	111619431	QTL_ID=213822	Animal QTLdb	Meat_and_Carcass_Association	Trait=Monounsaturated fatty acid to saturated fatty acid ratio
chr4	111619427	111619431	QTL_ID=213835	Animal QTLdb	Meat_and_Carcass_Association	Trait=Saturated fatty acid content
chr4	111622563	111622567	QTL_ID=131555	Animal QTLdb	Meat_and_Carcass_Association	Trait=Palmitic acid content
chr4	111622563	111622567	QTL_ID=132593	Animal QTLdb	Meat_and_Carcass_Association	Trait=Palmitoleic acid content
chr4	111622563	111622567	QTL_ID=132942	Animal QTLdb	Meat_and_Carcass_Association	Trait=Stearic acid content
chr4	111622563	111622567	QTL_ID=133539	Animal QTLdb	Meat_and_Carcass_Association	Trait=Oleic acid content
chr4	111622563	111622567	QTL_ID=134715	Animal QTLdb	Meat_and_Carcass_Association	Trait=Saturated fatty acid content
chr4	111622563	111622567	QTL_ID=134226	Animal QTLdb	Meat_and_Carcass_Association	Trait=Monounsaturated fatty acid content
chr4	111632722	111632726	QTL_ID=213609	Animal QTLdb	Meat_and_Carcass_Association	Trait=Oleic acid to stearic acid ratio
chr4	111702539	111702543	QTL_ID=239886	Animal QTLdb	Meat_and_Carcass_Association	Trait=body mass index
chr4	111985087	111985091	QTL_ID=147313	Animal QTLdb	Meat_and_Carcass_Association	Trait=Intramuscular fat content
chr4	112926465	112926469	QTL_ID=22478	Animal QTLdb	Meat_and_Carcass_Association	Trait=Oleic acid content
chr4	113489133	113489137	QTL_ID=147314	Animal QTLdb	Meat_and_Carcass_Association	Trait=Intramuscular fat content
chr4	113806030	113806034	QTL_ID=147315	Animal QTLdb	Meat_and_Carcass_Association	Trait=Intramuscular fat content
chr4	113831380	113831384	QTL_ID=160497	Animal QTLdb	Meat_and_Carcass_Association	Trait=Meat color b*
chr4	114087747	114087751	QTL_ID=153601	Animal QTLdb	Meat_and_Carcass_Association	Trait=Average backfat thickness
chr4	116428890	116428894	QTL_ID=23377	Animal QTLdb	Meat_and_Carcass_Association	Trait=Backfat at rump
chr4	116645062	116645066	QTL_ID=147316	Animal QTLdb	Meat_and_Carcass_Association	Trait=Intramuscular fat content
chr4	116685505	116685509	QTL_ID=147317	Animal QTLdb	Meat_and_Carcass_Association	Trait=Intramuscular fat content
chr4	116905319	116905323	QTL_ID=176603	Animal QTLdb	Meat_and_Carcass_Association	Trait=Intramuscular fat content
chr4	117503650	117503654	QTL_ID=23177	Animal QTLdb	Meat_and_Carcass_Association	Trait=Backfat thickness between 3rd and 4th rib
chr4	117536158	117536162	QTL_ID=153430	Animal QTLdb	Meat_and_Carcass_Association	Trait=Backfat at tenth rib
chr4	118208137	118208141	QTL_ID=23175	Animal QTLdb	Meat_and_Carcass_Association	Trait=Backfat thickness between 3rd and 4th rib
chr4	118244586	118244590	QTL_ID=23176	Animal QTLdb	Meat_and_Carcass_Association	Trait=Backfat thickness between 3rd and 4th rib
chr4	118427875	118427879	QTL_ID=122135	Animal QTLdb	Meat_and_Carcass_Association	Trait=Backfat thickness between 3rd and 4th rib
chr4	119151586	119151590	QTL_ID=147318	Animal QTLdb	Meat_and_Carcass_Association	Trait=Intramuscular fat content
chr4	119497733	119497737	QTL_ID=164848	Animal QTLdb	Meat_and_Carcass_Association	Trait=Conductivity 24 hours postmortem (loin)
chr4	119633514	119633518	QTL_ID=176604	Animal QTLdb	Meat_and_Carcass_Association	Trait=Intramuscular fat content
chr4	119710073	119710077	QTL_ID=23372	Animal QTLdb	Meat_and_Carcass_Association	Trait=Backfat at rump
chr4	119711377	119711381	QTL_ID=153676	Animal QTLdb	Meat_and_Carcass_Association	Trait=Average backfat thickness
chr4	121281563	121281567	QTL_ID=153677	Animal QTLdb	Meat_and_Carcass_Association	Trait=Average backfat thickness
chr4	121284749	121284753	QTL_ID=153678	Animal QTLdb	Meat_and_Carcass_Association	Trait=Average backfat thickness
chr4	121292543	121292547	QTL_ID=153679	Animal QTLdb	Meat_and_Carcass_Association	Trait=Average backfat thickness
chr4	121325094	121325098	QTL_ID=153680	Animal QTLdb	Meat_and_Carcass_Association	Trait=Average backfat thickness
chr4	122108369	122108373	QTL_ID=24196	Animal QTLdb	Meat_and_Carcass_Association	Trait=Adrenal gland weight
chr4	122286809	122286813	QTL_ID=193523	Animal QTLdb	Meat_and_Carcass_Association	Trait=Intramuscular fat content
chr4	123057772	123057776	QTL_ID=213698	Animal QTLdb	Meat_and_Carcass_Association	Trait=Myristic acid content
chr4	123756544	123756548	QTL_ID=218097	Animal QTLdb	Meat_and_Carcass_Association	Trait=Eicosatrienoic acid content
[truncated: 7,937 more rows]
