# Supplementary material for: Multi‐Tissue Omics Analysis Uncovers Translational Regulation Underlying Complex Traits in Pigs
Source: Adv Sci (Weinh). 2026 Feb 3;13(20):e74200. doi: 10.1002/advs.74200 (PMC13067857; doi:10.1002/advs.74200)
Supplement: Supplementary file 2 — Supporting File 2: advs74200‐sup‐0002‐TableS1‐TableS12.zip. [file ADVS-13-e74200-s002.zip › Table S9.xlsx]

## Sheet: Muscle
Trait	Trait name	Trait class	Tissue	gene	gene_name	pvalue	n	n_indep	p_i_best	t_i_best	p_i_worst	t_i_worst	eigen_max	eigen_min	eigen_min_kept	z_min	z_max	z_mean	z_sd	tmi	status
D_LMDEP	Loin muscle depth	Meat and carcass	Muscle	ENSSSCG00000014060	KIAA1191	5.39191066462289e-21	4	4	2.162109930482e-17	Muscle	0.000796242826453766	Brain	1.99948687861717	0.390779837347675	0.390779837347675	-8.48473	-3.3541	-5.97924	2.50374585154701	4	0
D_LMDEP	Loin muscle depth	Meat and carcass	Muscle	ENSSSCG00000002367	ISCA2	1.78387725398643e-19	2	2	1.91772139841308e-17	Muscle	0.0126505497902478	Liver	1.14403726718605	0.855962732813947	0.855962732813947	-8.49867	2.49346	-3.00261	7.77260967820608	2	0
D_LMDEP	Loin muscle depth	Meat and carcass	Muscle	ENSSSCG00000029385	LIAS	2.86989492565373e-14	8	8	4.37739142756261e-08	Muscle	0.534092934696567	Fetal_thymus	2.91615415596928	0.265595142889327	0.265595142889327	-3.17705	5.47490793032219	1.05202406916364	3.02960625342373	8	0
D_LMDEP	Loin muscle depth	Meat and carcass	Muscle	ENSSSCG00000001500	COL21A1	4.14779967254018e-13	7	7	7.44508718074807e-10	Muscle	0.176498916870537	Spleen	3.06719373819116	0.286930730680859	0.286930730680859	-6.15633	5.49521604186251	-1.26601	4.02643994996448	7	0
D_LMDEP	Loin muscle depth	Meat and carcass	Muscle	ENSSSCG00000001572	FGD2	2.31663692938767e-12	6	6	0.00101452530972954	Muscle	0.827677654722074	Testis	2.35416554694492	0.302422028127468	0.302422028127468	-3.09177	3.28646735913358	0.198946142327633	2.61903581991668	6	0
D_LMDEP	Loin muscle depth	Meat and carcass	Muscle	ENSSSCG00000001527	ILRUN	2.46583151248552e-12	1	1	2.4658315124855e-12	Muscle	2.4658315124855e-12	Muscle	1	1	1	7.00522845003877	7.00522845003877	7.00522845003877	NA	1	0
D_LMDEP	Loin muscle depth	Meat and carcass	Muscle	ENSSSCG00000041733		5.38242825649129e-12	5	5	1.12132992905332e-07	Muscle	0.00595310607667906	Embryo	1.53869741178359	0.590354478784805	0.590354478784805	2.75035319007505	5.30587628560691	3.91201322767483	1.12573583468922	5	0
D_LMDEP	Loin muscle depth	Meat and carcass	Muscle	ENSSSCG00000004368	PREP	5.48220267313574e-12	7	6	0.000119555746669802	Muscle	0.8081396925841	Jejunum	3.6602602996143	0.0276234063646984	0.289335716319918	-3.84704	3.56211173906148	0.637842896228625	2.2690684702105	6	0
D_LMDEP	Loin muscle depth	Meat and carcass	Muscle	ENSSSCG00000002349	ACOT4	7.82952953659134e-12	20	7	3.39794137730212e-10	Muscle	0.272934974417042	Lung	10.8071231657972	0.0116316959955262	0.40076208805808	-6.27944	1.82368704176306	-3.81746	2.33261796617384	7	0
D_LMDEP	Loin muscle depth	Meat and carcass	Muscle	ENSSSCG00000013362	UEVLD	1.84900213630981e-11	8	8	1.00182999095731e-08	Muscle	0.935132813544816	Blastomere	2.56696883907412	0.154148107119162	0.154148107119162	-2.91822	5.73041876200795	1.71903459932185	3.47267007388176	8	0
D_LMDEP	Loin muscle depth	Meat and carcass	Muscle	ENSSSCG00000027628	IL6R	5.32884486888999e-11	6	6	1.77216202345955e-09	Muscle	0.314466244425175	Blastocyst	1.7372695629609	0.502282588167359	0.502282588167359	-4.11204	6.01742241640577	-0.176158	3.74729319876931	6	0
D_LMDEP	Loin muscle depth	Meat and carcass	Muscle	ENSSSCG00000008787	KLHL5	5.89140921644304e-11	12	12	3.00279412354745e-06	Muscle	0.425299593894125	Synovial_membrane	4.06300528287415	0.178213384954899	0.178213384954899	-4.67063	3.60277061991655	1.48890042661206	2.44362812899549	12	0
D_LMDEP	Loin muscle depth	Meat and carcass	Muscle	ENSSSCG00000001490	KHDRBS2	8.19512307067602e-11	2	2	5.18545797335122e-11	Muscle	0.182462870622845	Brain	1.0746787798151	0.925321220184896	0.925321220184896	-6.56551	-1.33321	-3.94936	3.69979575316743	2	0
D_LMDEP	Loin muscle depth	Meat and carcass	Muscle	ENSSSCG00000029502		1.62268928899054e-10	8	7	0.00107974451970197	Muscle	0.581000643258752	Heart	3.82469827278429	0.0267079197758332	0.230026170515768	-3.26888	2.68330991954939	-0.0527818	2.34595687623703	7	0
D_LMDEP	Loin muscle depth	Meat and carcass	Muscle	ENSSSCG00000001197	ZNF165	5.97709304651989e-10	7	7	3.99093963298857e-08	Muscle	0.566029219724635	Lung	2.00192524744814	0.429670788653648	0.429670788653648	-5.49125	4.48716651228655	-0.320076	3.30900844016363	7.00000000000001	0
D_LMDEP	Loin muscle depth	Meat and carcass	Muscle	ENSSSCG00000011666	CLSTN2	8.39304342484965e-10	3	3	2.02369143294374e-11	Muscle	0.223867141912509	Liver	1.46068108273573	0.33532416909281	0.33532416909281	1.21630924278793	6.70430359050404	3.3745293661542	2.92556400524575	3	0
D_LMDEP	Loin muscle depth	Meat and carcass	Muscle	ENSSSCG00000011825	ATP13A3	9.69819903294807e-10	6	6	5.30909365316158e-08	Muscle	0.81466895264469	Hypothalamus	2.37296843771726	0.186570263618323	0.186570263618323	-4.25219	5.44063517946492	0.235406435492992	3.20716556318293	6	0
D_LMDEP	Loin muscle depth	Meat and carcass	Muscle	ENSSSCG00000008986	SEPTIN11	4.45811341748446e-09	8	8	7.75749158748758e-05	Muscle	0.65562704041349	Small_intestine	3.10623249030277	0.195173725373401	0.195173725373401	-3.95177	3.44168732016153	-0.501707	2.61981141039814	8	0
D_LMDEP	Loin muscle depth	Meat and carcass	Muscle	ENSSSCG00000036855	SLC25A36	5.14215114874479e-09	1	1	5.14215114874477e-09	Muscle	5.14215114874477e-09	Muscle	1	1	1	5.84250542470673	5.84250542470673	5.84250542470673	NA	1	0
D_LMDEP	Loin muscle depth	Meat and carcass	Muscle	ENSSSCG00000014068	UTP15	5.23351694549109e-09	11	8	1.7275055107804e-07	Muscle	0.855120253307947	Placenta	4.50985246782149	0.025225772711673	0.172886143219808	-5.2265	4.20144721483615	-1.75734	3.49444667539122	8	0
D_LMDEP	Loin muscle depth	Meat and carcass	Muscle	ENSSSCG00000006542	KCNN3	6.78344058815644e-09	4	4	1.10939703381057e-08	Muscle	0.991891895896616	Macrophage	1.77617590027823	0.362734019343229	0.362734019343229	-1.44367	5.71309500180403	1.77729494332784	3.17336304357598	4	0
D_LMDEP	Loin muscle depth	Meat and carcass	Muscle	ENSSSCG00000005301	FAM214B	3.60117170192544e-08	4	4	1.65228584403002e-07	Muscle	0.757406085600748	Hypothalamus	2.27503530212338	0.397856455707707	0.397856455707707	-5.23473	0.352539938531797	-1.42326	2.56718886695541	4	0
D_LMDEP	Loin muscle depth	Meat and carcass	Muscle	ENSSSCG00000005277	GCNT1	3.69945002250711e-08	7	6	6.67785711016119e-05	Muscle	0.890596830519767	Hypothalamus	4.12162073878741	0.128006618675239	0.210501261462999	-3.64113	3.98748092672192	0.318522765189518	2.54923864549477	6	0
D_LMDEP	Loin muscle depth	Meat and carcass	Muscle	ENSSSCG00000011827	LSG1	3.95060315711139e-08	26	9	2.82337308845692e-05	Muscle	0.972044180816454	Ileum	12.7545283613992	0.0142907546610134	0.498546002724153	-3.7353	4.18726403357134	0.387088574986507	1.9071226266401	9.00000000000001	0
D_LMDEP	Loin muscle depth	Meat and carcass	Muscle	ENSSSCG00000011699	HPS3	5.2225148849016e-08	5	5	2.5007694454987e-08	Muscle	0.539354922265269	Testis	2.58234091230693	0.183906022120707	0.183906022120707	-5.57322	3.04292534710432	-1.8091	3.31971044877217	5	0
D_LMDEP	Loin muscle depth	Meat and carcass	Muscle	ENSSSCG00000033971	ZNF407	6.5119493052848e-08	2	2	8.9672380438015e-07	Muscle	0.74040000396154	Ovary	1.56853949055532	0.431460509444676	0.431460509444676	-4.91305	-0.331324	-2.62218	3.23976668318837	2	0
D_LMDEP	Loin muscle depth	Meat and carcass	Muscle	ENSSSCG00000021386	PTGR1	8.26143390582907e-08	9	9	2.5406984638908e-06	Muscle	0.794302482896465	Fetal_thymus	2.65342601001879	0.316175991265572	0.316175991265572	-4.24034	4.70483621016811	0.388988351059178	3.65165800647524	9	0
D_LMDEP	Loin muscle depth	Meat and carcass	Muscle	ENSSSCG00000014070	ANKRA2	9.77393659950902e-08	2	2	2.17953275276368e-08	Muscle	6.71700422341675e-06	Ileum	1.67577905165513	0.324220948344866	0.324220948344866	-5.59711	-4.50246	-5.04979	0.7740320503569	2	0
D_LMDEP	Loin muscle depth	Meat and carcass	Muscle	ENSSSCG00000002357	ALDH6A1	1.02615478424442e-07	4	4	1.49065859305354e-07	Muscle	0.0317105224616363	Large_intestine	2.24737582742466	0.125374043627696	0.125374043627696	-5.25371	-2.14804	-3.82896	1.2836058221186	4	0
D_LMDEP	Loin muscle depth	Meat and carcass	Muscle	ENSSSCG00000025631		1.16641935506465e-07	5	5	3.52535872051251e-05	Muscle	0.573431567912715	Synovial_membrane	2.08469540864685	0.264691058799441	0.264691058799441	-4.13657	2.38624937482635	-0.87438	2.85052724723345	5	0
D_LMDEP	Loin muscle depth	Meat and carcass	Muscle	ENSSSCG00000047841		1.41140419184191e-07	3	3	7.26575386137341e-07	Muscle	0.42975707499262	Brain	1.34500825324445	0.672831382702473	0.672831382702473	-0.789607	4.95412219408547	2.8291062339129	3.14975507899472	3	0
D_LMDEP	Loin muscle depth	Meat and carcass	Muscle	ENSSSCG00000038465	VAPA	1.47591243100098e-07	3	3	6.72081182635171e-06	Muscle	0.0452450968911329	Adipose	1.2653220365551	0.781944785544219	0.781944785544219	-2.3988	4.50234388989757	1.36863827526606	3.49394469472429	3	0
D_LMDEP	Loin muscle depth	Meat and carcass	Muscle	ENSSSCG00000011701	TM4SF18	1.55522668071467e-07	1	1	1.55522668071466e-07	Muscle	1.55522668071466e-07	Muscle	1	1	1	5.24589831264397	5.24589831264397	5.24589831264397	NA	1	0
D_LMDEP	Loin muscle depth	Meat and carcass	Muscle	ENSSSCG00000011680	PLS1	1.69981639127063e-07	4	4	1.45258620114326e-07	Muscle	0.0434150045411149	Synovial_membrane	2.11696498558361	0.344402139279261	0.344402139279261	2.01969528444821	5.25847032470475	3.68781732207232	1.44800101006722	4	0
D_LMDEP	Loin muscle depth	Meat and carcass	Muscle	ENSSSCG00000026083	DNAJC24	1.89009560160696e-07	2	2	9.0098068744524e-08	Muscle	0.161899996289339	Blastomere	1.51022595530173	0.489774044698267	0.489774044698267	-5.34564	1.39870989322662	-1.97347	4.76897562524034	2	0
D_LMDEP	Loin muscle depth	Meat and carcass	Muscle	ENSSSCG00000011705	COMMD2	1.91059433205292e-07	5	5	2.47579253353499e-09	Muscle	0.0615038051900813	Ileum	2.30818620839109	0.210058184454384	0.210058184454384	-2.60728	5.96304562625168	1.0893336978529	3.59477996091796	5	0
D_LMDEP	Loin muscle depth	Meat and carcass	Muscle	ENSSSCG00000001346	ABCF1	2.00410219789232e-07	4	4	4.18318795436355e-08	Muscle	0.4620828771189	Small_intestine	1.34915278303074	0.805078715901427	0.805078715901427	-3.05818	5.48293836375575	1.29763050484904	3.52811730194687	4	0
D_LMDEP	Loin muscle depth	Meat and carcass	Muscle	ENSSSCG00000008980	SCARB2	3.16674855866508e-07	5	5	0.00180200333216222	Muscle	0.109634498959469	Ileum	2.15581995563042	0.174529819718201	0.174529819718201	-3.12106	2.99041350774396	-0.730636	2.82145592496493	5	0
D_LMDEP	Loin muscle depth	Meat and carcass	Muscle	ENSSSCG00000010518	EXOSC1	3.47463346571157e-07	6	6	0.00014061691151513	Muscle	0.994152734306939	Hypothalamus	1.83571882707538	0.444460741710559	0.444460741710559	-3.80708	0.600764808254315	-1.55341	1.62006358216628	6	0
D_LMDEP	Loin muscle depth	Meat and carcass	Muscle	ENSSSCG00000001523	GRM4	4.17285464312775e-07	2	2	1.1994298183131e-06	Muscle	0.000311266087541978	Testis	1.26418475203099	0.735815247969008	0.735815247969008	-4.85573	3.60573881357792	-0.624996	5.98316321586339	2	0
D_LMDEP	Loin muscle depth	Meat and carcass	Muscle	ENSSSCG00000009111	SYNPO2	4.40701564848714e-07	3	3	3.24115886988947e-06	Muscle	0.0470629154415155	Blastocyst	1.21379852881236	0.733084468508244	0.733084468508244	-4.65491	1.9857335696281	-2.06822	3.55516499459391	3	0
D_LMDEP	Loin muscle depth	Meat and carcass	Muscle	ENSSSCG00000031614	SMCO1	4.53668445815741e-07	1	1	4.5366844581574e-07	Muscle	4.5366844581574e-07	Muscle	1	1	1	-5.04494	-5.04494	-5.04494	NA	1	0
D_LMDEP	Loin muscle depth	Meat and carcass	Muscle	ENSSSCG00000031129	SIRT5	4.59905096218269e-07	6	6	8.33582367839615e-07	Muscle	0.703272761869108	Macrophage	2.56998617256618	0.381893611563453	0.381893611563453	-4.92734	3.78785718619972	0.0888075082574161	3.35934334612479	6	0
D_LMDEP	Loin muscle depth	Meat and carcass	Muscle	ENSSSCG00000001100	CARMIL1	4.92597706577407e-07	7	7	1.05159564472896e-07	Muscle	0.710825109515237	Synovial_membrane	2.0829314577007	0.188723666458686	0.188723666458686	-5.31757	0.370748168838856	-2.3084	2.01782096867636	7	0
D_LMDEP	Loin muscle depth	Meat and carcass	Muscle	ENSSSCG00000001137	H1-3	5.65780872399886e-07	2	2	6.35085809005907e-07	Muscle	2.56037148383888e-05	Blood	1.49851606864804	0.501483931351957	0.501483931351957	4.20941110879627	4.98023051518624	4.59482081199125	0.545051629328536	2	0
D_LMDEP	Loin muscle depth	Meat and carcass	Muscle	ENSSSCG00000037609		8.77422722889184e-07	11	10	6.26513357532022e-07	Muscle	0.902619518578568	Colon	3.88739776300926	0.0979967193358884	0.168064391513952	-4.98286	3.75513296629505	1.02506025054541	2.43862920007432	10	0
D_LMDEP	Loin muscle depth	Meat and carcass	Muscle	ENSSSCG00000013397	ARNTL	9.00948055161967e-07	4	4	1.46661905192646e-06	Muscle	0.354682071253544	Brain	1.28865857983809	0.781135416434094	0.781135416434094	-4.81573	1.90233573905384	-0.541432	3.12483745043165	4	0
D_LMDEP	Loin muscle depth	Meat and carcass	Muscle	ENSSSCG00000008984		1.10924811758365e-06	3	3	0.0132255046945833	Muscle	0.0371947340300305	Uterus	1.29981798621088	0.537448609743668	0.537448609743668	-2.08362	2.47763855631388	0.940218038646777	2.61884484034133	3	0
D_LMDEP	Loin muscle depth	Meat and carcass	Muscle	ENSSSCG00000011942	CD47	1.11413758063976e-06	4	4	4.51554317020625e-07	Muscle	0.617906055457066	Embryo	1.90691267660924	0.487646628964804	0.487646628964804	-5.04583	0.9286705476447	-1.47497	2.77338028171595	4	0
D_LMDEP	Loin muscle depth	Meat and carcass	Muscle	ENSSSCG00000005465	SUSD1	1.14187661708115e-06	5	5	3.84299850547406e-05	Muscle	0.975766838632437	Heart	1.46972604025424	0.582434971338346	0.582434971338346	-2.71786	4.11672158089364	1.01413268160225	2.57382474744258	5	0
D_LMDEP	Loin muscle depth	Meat and carcass	Muscle	ENSSSCG00000026953	TPGS2	1.30917585180053e-06	17	7	0.00122041089133146	Muscle	0.614918916083537	Liver	10.3385031901301	0.00878869204007918	0.440965242508042	-3.23407	-0.503065	-1.95812	0.774494293616812	7	0
D_LMDEP	Loin muscle depth	Meat and carcass	Muscle	ENSSSCG00000037325	UBIAD1	1.32659556425401e-06	1	1	1.32659556425401e-06	Muscle	1.32659556425401e-06	Muscle	1	1	1	-4.83573	-4.83573	-4.83573	NA	1	0
D_LMDEP	Loin muscle depth	Meat and carcass	Muscle	ENSSSCG00000014903	CCDC90B	1.41189724691477e-06	12	10	7.6284769827675e-05	Muscle	0.96409999997727	Ileum	5.01613	0.0477897492679597	0.203580661237391	-1.54318	3.95578178739724	0.202979012819481	1.64983458396856	10	0
D_LMDEP	Loin muscle depth	Meat and carcass	Muscle	ENSSSCG00000001384	VARS2	1.49519699313989e-06	14	11	0.000159585486447224	Muscle	0.66276144177495	Colon	4.67155364860962	0.0379512012129711	0.281287362689887	-3.5649	3.7756585340044	-0.772744	1.89407542751595	11	0
D_LMDEP	Loin muscle depth	Meat and carcass	Muscle	ENSSSCG00000036436	FZD1	1.57135226821416e-06	3	3	0.000196540408974364	Muscle	0.461982181241518	Liver	1.59961776535857	0.395638974815701	0.395638974815701	-3.72342	1.01082539558411	-0.659003	2.65743042922018	3	0
D_LMDEP	Loin muscle depth	Meat and carcass	Muscle	ENSSSCG00000011678	XRN1	1.59032715276027e-06	3	3	2.25747129463546e-06	Muscle	4.56408556067532e-05	Milk	1.98178616289743	0.241211321685119	0.241211321685119	4.07689619646416	4.72889316155896	4.31013191405095	0.363441607844532	3	0
D_LMDEP	Loin muscle depth	Meat and carcass	Muscle	ENSSSCG00000031142	NMNAT3	2.15922589935746e-06	6	6	0.000108138885471626	Muscle	0.458090976195579	Blood	2.17770877344103	0.244893646097394	0.244893646097394	-3.87156	2.12918430399212	-1.11775	1.95369130266585	6	0
D_LMDEP	Loin muscle depth	Meat and carcass	Muscle	ENSSSCG00000024403	PRRT1	2.52649056946859e-06	3	3	2.32186851644693e-07	Muscle	0.576072692619014	Brain	1.4722463881865	0.651176055715798	0.651176055715798	-5.17153	-0.55913	-2.48976	2.39618813535782	3	0
D_LMDEP	Loin muscle depth	Meat and carcass	Muscle	ENSSSCG00000005456	MUSK	2.59370159409724e-06	6	5	1.54624706941967e-05	Muscle	0.477843490220638	Spleen	3.46116448452975	0.0285077551668617	0.359599124609784	-3.50164	4.3219949812959	-0.110142	3.22018640546026	5	0
D_LMDEP	Loin muscle depth	Meat and carcass	Muscle	ENSSSCG00000011700	CP	3.13925673679897e-06	4	4	0.000659885211130811	Muscle	0.391544615236974	Liver	1.47251581975632	0.473047984867065	0.473047984867065	-3.40573	3.38073565049316	-0.0687661	2.88494820686579	4	0
D_LMDEP	Loin muscle depth	Meat and carcass	Muscle	ENSSSCG00000005361	ALDH1B1	3.3599704979682e-06	11	11	0.000689714865638309	Muscle	0.929748580106266	Liver	4.5685846924149	0.168990819499046	0.168990819499046	-3.39364	2.80363666391742	-0.327464	2.0144308339881	11	0
D_LMDEP	Loin muscle depth	Meat and carcass	Muscle	ENSSSCG00000021158	MCF2L	3.75566977421891e-06	5	5	2.36408410064758e-06	Muscle	0.822938709892008	Blood	1.65204482653359	0.435481207800146	0.435481207800146	-4.71951	3.31008615445375	0.572266799026284	3.23051566555758	5	0
D_LMDEP	Loin muscle depth	Meat and carcass	Muscle	ENSSSCG00000030544	TMEM143	3.83824546278031e-06	21	7	1.64444821978999e-06	Muscle	0.784938173109751	Milk	13.2354278291465	0.0010097410423862	0.470713297039018	-4.79283	-0.272889	-2.22125	1.13836123194373	7	0
D_LMDEP	Loin muscle depth	Meat and carcass	Muscle	ENSSSCG00000027251	CDC7	6.89730036015362e-06	9	9	2.57090749090004e-05	Muscle	0.91030551891577	Colon	3.14228722310508	0.141687265345793	0.141687265345793	-4.20848	3.30816292515958	-0.123802	2.25869762439161	9	0
D_LMDEP	Loin muscle depth	Meat and carcass	Muscle	ENSSSCG00000015948	DYNC1I2	7.24881228525934e-06	1	1	7.24881228525934e-06	Muscle	7.24881228525934e-06	Muscle	1	1	1	-4.48625	-4.48625	-4.48625	NA	1	0
D_LMDEP	Loin muscle depth	Meat and carcass	Muscle	ENSSSCG00000017888	SLC13A5	7.55641186858854e-06	6	6	1.47027316331456e-05	Muscle	0.712952030498483	Small_intestine	2.06309147434926	0.386382615185035	0.386382615185035	-4.3331	1.45410321698132	-1.47972	2.12139699318164	6	0
D_LMDEP	Loin muscle depth	Meat and carcass	Muscle	ENSSSCG00000033442	HCN2	9.05748529434087e-06	1	1	9.05748529434087e-06	Muscle	9.05748529434087e-06	Muscle	1	1	1	4.4385312080953	4.4385312080953	4.4385312080953	NA	1	0
D_LMDEP	Loin muscle depth	Meat and carcass	Muscle	ENSSSCG00000041409	MFSD4B	9.40739123415264e-06	2	2	3.38006569879543e-06	Muscle	0.177120234053737	Adipose	1.02170593728987	0.97829406271013	0.97829406271013	1.34967506498762	4.64626023372163	2.99796764935463	2.33103772757082	2	0
D_LMDEP	Loin muscle depth	Meat and carcass	Muscle	ENSSSCG00000005278		9.91808043466849e-06	3	3	7.62546045795148e-06	Muscle	0.106920498466928	Uterus	1.54269221098901	0.453906344373046	0.453906344373046	-2.4318	4.47543861841172	0.143816465856961	3.77361263089047	3	0
D_LMDEP	Loin muscle depth	Meat and carcass	Muscle	ENSSSCG00000034615	TNFAIP8L1	9.99599538257231e-06	2	2	1.26913746331041e-05	Muscle	0.853594722863453	Testis	1.37994571934139	0.620054280658607	0.620054280658607	-4.36536	0.184533788527965	-2.09041	3.21726053199555	2	0
D_LMDEP	Loin muscle depth	Meat and carcass	Muscle	ENSSSCG00000034159	SNAPIN	1.01411724036249e-05	3	3	0.000152583359316172	Muscle	0.979017822012725	Brain	1.26418307312291	0.767623744881815	0.767623744881815	0.0263002919973794	3.78682683004712	2.48932231675488	2.13406027632615	3	0
D_LMDEP	Loin muscle depth	Meat and carcass	Muscle	ENSSSCG00000036610	ARMC8	1.12470200695117e-05	1	1	1.12470200695117e-05	Muscle	1.12470200695117e-05	Muscle	1	1	1	4.39169538507986	4.39169538507986	4.39169538507986	NA	1	0
D_LMDEP	Loin muscle depth	Meat and carcass	Muscle	ENSSSCG00000011714	MED12L	1.35734545191746e-05	3	2	4.39174414629844e-06	Muscle	0.00087327184681043	Large_intestine	2.4124945113719	0.0275379218605886	0.559967566767515	3.32846114714501	4.5919258508873	3.86133195491984	0.654527752737784	2	0
D_LMDEP	Loin muscle depth	Meat and carcass	Muscle	ENSSSCG00000001679	XPO5	1.45483505285647e-05	4	4	4.17338043196606e-06	Muscle	0.910610068372565	Blood	1.47331963206812	0.520991347454187	0.520991347454187	-2.6929	4.60255562880415	0.722889980776075	3.03066535745725	4	0
D_LMDEP	Loin muscle depth	Meat and carcass	Muscle	ENSSSCG00000040984	PPIL1	1.47528312236576e-05	6	6	7.22330210698694e-07	Muscle	0.0196759441934091	Blood	2.6919076454893	0.29987035127131	0.29987035127131	-4.95526	-2.33247	-3.23107	1.19578342460491	6	0
D_LMDEP	Loin muscle depth	Meat and carcass	Muscle	ENSSSCG00000036920	SELENOT	1.49252165091236e-05	3	3	2.53944204481113e-06	Muscle	0.00934037863359154	Small_intestine	1.93235028563755	0.317690580887643	0.317690580887643	-4.70494	-2.59934	-3.82084	1.09259552238947	3	0
D_LMDEP	Loin muscle depth	Meat and carcass	Muscle	ENSSSCG00000013490	PIP5K1C	1.51739613040663e-05	1	1	1.51739613040663e-05	Muscle	1.51739613040663e-05	Muscle	1	1	1	-4.32615	-4.32615	-4.32615	NA	1	0
D_LMDEP	Loin muscle depth	Meat and carcass	Muscle	ENSSSCG00000001475	SLC39A7	1.61267311725899e-05	8	8	0.000286594036587977	Muscle	0.880391116301762	Blood	1.97846624078274	0.370278417039258	0.370278417039258	-3.55437	3.62712548072799	-0.487056	2.47127380526761	8	0
D_LMDEP	Loin muscle depth	Meat and carcass	Muscle	ENSSSCG00000039663	TWSG1	1.69723621396907e-05	4	4	0.0075679399567545	Muscle	0.878614355202752	Small_intestine	2.83427517767507	0.182071838124641	0.182071838124641	-2.67076	2.29737241038357	-0.568548	2.17539257819302	4	0
D_LMDEP	Loin muscle depth	Meat and carcass	Muscle	ENSSSCG00000000679	LRRC23	1.73530753440701e-05	8	8	0.00048684467170979	Muscle	0.38860930221864	Liver	2.93749177274907	0.294666191942794	0.294666191942794	-3.48789	2.80887222145541	0.684732809419963	2.18015045737231	8	0
D_LMDEP	Loin muscle depth	Meat and carcass	Muscle	ENSSSCG00000026934	PIGX	1.8801661057931e-05	2	2	6.2376704758479e-05	Muscle	0.0411685831069571	Small_intestine	1.08589870248273	0.914101297517267	0.914101297517267	-4.00363	2.04182812761101	-0.980903	4.27478763639152	2	0
D_LMDEP	Loin muscle depth	Meat and carcass	Muscle	ENSSSCG00000027016	C19orf47	1.90234479032149e-05	5	5	1.71602216520086e-06	Muscle	0.514801395906148	Blastocyst	2.72131117993323	0.129522608011505	0.129522608011505	-4.78428	2.75088295206872	-0.55478	2.79759493176833	5	0
D_LMDEP	Loin muscle depth	Meat and carcass	Muscle	ENSSSCG00000036237	ITGA7	1.9110475435628e-05	2	2	5.86903932473633e-05	Muscle	0.000149617479394595	Small_intestine	1.40615375310615	0.593846246893846	0.593846246893846	-4.01802	3.7917034962578	-0.113156	5.52230510293231	2	0
D_LMDEP	Loin muscle depth	Meat and carcass	Muscle	ENSSSCG00000049262		2.0991970433289e-05	3	3	0.000557964225281805	Muscle	0.209160670825878	Blood	1.31750282989493	0.755991858164954	0.755991858164954	-2.4901	3.45126558096762	0.73901387327368	3.00421681316661	3	0
D_LMDEP	Loin muscle depth	Meat and carcass	Muscle	ENSSSCG00000038800	PUF60	2.16210117556885e-05	2	2	5.77555938539184e-05	Muscle	0.010288858012006	Liver	1.06637791381187	0.933622086188126	0.933622086188126	-4.0218	2.56596712186558	-0.727915	4.65825334735807	2	0
D_LMDEP	Loin muscle depth	Meat and carcass	Muscle	ENSSSCG00000001424	SKIV2L	2.23706713766538e-05	7	7	0.000310056621772457	Muscle	0.437418686751021	Milk	1.7006418868444	0.434931759626212	0.434931759626212	-3.60675	2.86512100805286	-0.917882	2.28718408329743	7	0
D_LMDEP	Loin muscle depth	Meat and carcass	Muscle	ENSSSCG00000000751	CCDC77	2.23870996501459e-05	5	5	0.00024333928878993	Muscle	0.112279897150208	Small_intestine	1.3929529204157	0.625734183148514	0.625734183148514	-3.66917	2.07807626249634	-0.198441	2.88176940217587	5	0
D_LMDEP	Loin muscle depth	Meat and carcass	Muscle	ENSSSCG00000001562	KCTD20	2.41001713975712e-05	7	7	0.0014794246001236	Muscle	0.768418020831092	Ovary	3.86864385554789	0.13215498393958	0.13215498393958	-2.78564	3.17868953384774	1.33064677066611	2.02231874668621	7	0
D_LMDEP	Loin muscle depth	Meat and carcass	Muscle	ENSSSCG00000039952	ZFAND3	2.47375801415585e-05	3	3	0.0115235220973161	Muscle	0.16567490204084	Ileum	1.9047517677779	0.230634121306678	0.230634121306678	-2.52641	1.38623583656399	-1.00964	2.09924442878896	3	0
D_LMDEP	Loin muscle depth	Meat and carcass	Muscle	ENSSSCG00000028943	ECH1	2.573582379787e-05	10	10	0.00103828978054667	Muscle	0.973130041087228	Jejunum	3.38187728578314	0.208902241355822	0.208902241355822	-3.27994	1.35941009781096	-1.27587	1.66762603513039	10	0
D_LMDEP	Loin muscle depth	Meat and carcass	Muscle	ENSSSCG00000013366	LDHA	3.26241067522779e-05	7	7	1.52781534704874e-06	Muscle	0.869793411328568	Brain	2.46783024094935	0.227322976709482	0.227322976709482	-3.07031	4.80756266691085	-0.262817	2.56958315224678	7	0
D_LMDEP	Loin muscle depth	Meat and carcass	Muscle	ENSSSCG00000016346	MAD2L1BP	3.42747293180809e-05	3	3	4.30361762631438e-05	Muscle	0.0866061055406885	Colon	1.74058961073478	0.505809589024312	0.505809589024312	1.71357882326649	4.09054442543843	3.26490682686971	1.34441857003186	3	0
D_LMDEP	Loin muscle depth	Meat and carcass	Muscle	ENSSSCG00000011594	NR2C2	3.50551558093762e-05	2	2	5.92883100643569e-06	Muscle	0.0629924124896023	Artery	1.42617466971027	0.573825330289728	0.573825330289728	1.85924504583046	4.52891154802516	3.19407829692781	1.88773928720844	2	0
D_LMDEP	Loin muscle depth	Meat and carcass	Muscle	ENSSSCG00000021774	B3GALNT1	3.91079142690362e-05	8	6	0.000297954107535366	Muscle	0.815754622664189	Small_intestine	3.6343169150931	0.00149658329707986	0.22459895343717	-3.23581	3.61707229203065	0.74425120382128	2.52041540753802	6	0
D_LMDEP	Loin muscle depth	Meat and carcass	Muscle	ENSSSCG00000028674		4.46671217244169e-05	6	6	0.0382670506462014	Muscle	0.567087071717194	Uterus	3.81582020122865	0.177913671566266	0.177913671566266	-1.33269	2.07198274229855	0.37792784436982	1.54822099093692	6	0
D_LMDEP	Loin muscle depth	Meat and carcass	Muscle	ENSSSCG00000000273	PRR13	4.88403244168607e-05	13	10	0.000168036120869539	Muscle	0.845536281165007	Milk	5.70641859565107	0.0177658506172149	0.191856161509799	-1.49275	3.76277834841084	0.946881653461934	1.58498985782896	10	0
D_LMDEP	Loin muscle depth	Meat and carcass	Muscle	ENSSSCG00000045769		4.90257189467423e-05	5	5	8.51539479216739e-06	Muscle	0.543512617135952	Liver	2.15767658330425	0.501969106422942	0.501969106422942	-1.58387	4.45179876948162	1.56203817596204	2.23523286770265	5	0
D_LMDEP	Loin muscle depth	Meat and carcass	Muscle	ENSSSCG00000001497	ZNF451	6.32137738963919e-05	3	3	2.78242844717278e-06	Muscle	0.055657305160962	Testis	1.86773033071036	0.384563197874734	0.384563197874734	-4.68626	-1.91371	-3.20784	1.39543265079874	3	0
D_LMDEP	Loin muscle depth	Meat and carcass	Muscle	ENSSSCG00000035240	GPR63	6.40449605380099e-05	3	2	0.0516300026545621	Muscle	0.152205361458917	Blastocyst	2.50040482659069	0.0728023453877045	0.426792828021602	1.43178499977201	1.94620597362518	1.73772144728372	0.270702590105531	2	0
D_LMDEP	Loin muscle depth	Meat and carcass	Muscle	ENSSSCG00000000436	PIP4K2C	6.42372821843127e-05	1	1	6.42372821843125e-05	Muscle	6.42372821843125e-05	Muscle	1	1	1	-3.99668	-3.99668	-3.99668	NA	1	0
D_LMDEP	Loin muscle depth	Meat and carcass	Muscle	ENSSSCG00000000362	RDH5	6.63055661429665e-05	4	4	3.16459992691211e-05	Muscle	0.207673912868971	Adipose	1.64944496671362	0.459528965709064	0.459528965709064	-1.89201	4.16128633942902	1.67188571008763	2.66317546825304	4	0
D_LMDEP	Loin muscle depth	Meat and carcass	Muscle	ENSSSCG00000010512	SLIT1	6.82502970873538e-05	3	3	0.00026840827587543	Muscle	0.0151667108782045	Adipose	1.21963810835785	0.688831502286596	0.688831502286596	2.42837359875864	3.64402409530281	2.93020157576497	0.634947082034698	3	0
D_LMDEP	Loin muscle depth	Meat and carcass	Muscle	ENSSSCG00000008983	CCDC158	6.98061021292897e-05	9	7	9.78370761506999e-06	Muscle	0.980962984379908	Pituitary	4.81076307821782	0.113286574458605	0.190579821515034	-4.4219	0.987328635861837	-1.70504	1.78983753400811	7	0
D_LMDEP	Loin muscle depth	Meat and carcass	Muscle	ENSSSCG00000039009		0.000105131419715008	2	2	0.00216709916132837	Muscle	0.0031647699214027	Artery	1.01137860903032	0.988621390969676	0.988621390969676	2.9512633157745	3.06632183557905	3.00879257567678	0.0813586595870833	2	0
D_LMDEP	Loin muscle depth	Meat and carcass	Muscle	ENSSSCG00000034339		0.000151130235102679	1	1	0.000151130235102679	Muscle	0.000151130235102679	Muscle	1	1	1	-3.7892	-3.7892	-3.7892	NA	1	0
D_LMDEP	Loin muscle depth	Meat and carcass	Muscle	ENSSSCG00000011831	APOD	0.000155012486522121	1	1	0.000155012486522121	Muscle	0.000155012486522121	Muscle	1	1	1	-3.7829	-3.7829	-3.7829	NA	1	0
D_LMDEP	Loin muscle depth	Meat and carcass	Muscle	ENSSSCG00000047307		0.000161077145886774	3	3	8.06144299047191e-05	Muscle	0.981939973704295	Brain	2.02012107703146	0.380449472299536	0.380449472299536	-0.0226368	3.94256607748444	2.19624783704491	2.02440059438384	3	0
D_LMDEP	Loin muscle depth	Meat and carcass	Muscle	ENSSSCG00000036403	FAM180A	0.000166713997034952	5	5	0.0141071803066766	Muscle	0.892344202672134	Brain	1.70647684976896	0.48035456005417	0.48035456005417	-2.45452	2.3719259442603	-0.549121	1.92702677462029	5	0
D_LMDEP	Loin muscle depth	Meat and carcass	Muscle	ENSSSCG00000001659	KLC4	0.000170571963260289	2	2	0.000402975579739923	Muscle	0.00079251103060491	Testis	1.37135728285736	0.628642717142643	0.628642717142643	-3.53813	-3.3554	-3.44676	0.129209756132372	2	0
D_LMDEP	Loin muscle depth	Meat and carcass	Muscle	ENSSSCG00000032473	NYNRIN	0.000180868909372057	4	4	0.000393881950125014	Muscle	0.680176421528675	Ileum	1.74088798050968	0.553569869394329	0.553569869394329	0.412222398276421	3.54414942044654	1.96882665287613	1.65800818889144	4	0
D_LMDEP	Loin muscle depth	Meat and carcass	Muscle	ENSSSCG00000033082	HGS	0.000188227562724218	8	8	2.81696990514457e-05	Muscle	0.406577986280737	Brain	2.42551945847974	0.355159881335099	0.355159881335099	-1.65723	4.18777950688329	0.892367018221754	2.07470031544905	8	0
D_LMDEP	Loin muscle depth	Meat and carcass	Muscle	ENSSSCG00000000745	DDX11	0.000189854734310067	15	8	0.00499602303233031	Muscle	0.930815282076641	Liver	8.16435089685222	0.0570897691797964	0.301371240052682	-2.80729	2.79531382628771	0.650455340870026	1.44603801671876	8	0
D_LMDEP	Loin muscle depth	Meat and carcass	Muscle	ENSSSCG00000021696	NRSN1	0.000200146084557897	6	6	0.000938765790332737	Muscle	0.609271541821738	Ovary	2.19427268502929	0.304322397917422	0.304322397917422	-3.30826	1.42803065194994	-0.377815	2.04393765625347	6	0
D_LMDEP	Loin muscle depth	Meat and carcass	Muscle	ENSSSCG00000003383	ZBTB48	0.000208688897589734	6	6	0.000597100357060896	Muscle	0.964914951917172	Frontal_cortex	2.71662550918433	0.113379425809702	0.113379425809702	-3.43293	0.0695332823555645	-1.7852	1.58999716071568	6	0
D_LMDEP	Loin muscle depth	Meat and carcass	Muscle	ENSSSCG00000017371	TMEM101	0.000210833346405573	2	2	0.00146852449537897	Muscle	0.496207781736667	Hypothalamus	1.49771306528961	0.502286934710388	0.502286934710388	0.680468624607835	3.18083262013912	1.93065062237348	1.76802433667486	2	0
D_LMDEP	Loin muscle depth	Meat and carcass	Muscle	ENSSSCG00000039004		0.000214860079001177	7	7	0.00131216139548654	Muscle	0.427049724767937	Fetal_thymus	1.96247972258029	0.23869802164571	0.23869802164571	0.794250310867145	3.2133065900837	1.67793965992421	0.937815315688337	7	0
D_LMDEP	Loin muscle depth	Meat and carcass	Muscle	ENSSSCG00000035532	ATP5F1D	0.000222335025626284	3	3	2.37894845302921e-05	Muscle	0.034099668993447	Blood	1.75999767324498	0.201021514063177	0.201021514063177	2.11889112700445	4.22598783337569	2.98854194448969	1.10064483072886	3	0
D_LMDEP	Loin muscle depth	Meat and carcass	Muscle	ENSSSCG00000014248	LMNB1	0.000230095626117251	2	2	0.000101084733106701	Muscle	0.101626997973492	Testis	1.09333354408971	0.906666455910292	0.906666455910292	-1.63702	3.88797332365742	1.12547835435274	3.90675785157813	2	0
D_LMDEP	Loin muscle depth	Meat and carcass	Muscle	ENSSSCG00000038706	C1QC	0.000236812172500212	2	2	0.00068658641204306	Muscle	0.0547920987268966	Fetal_thymus	1.10072725519754	0.899272744802463	0.899272744802463	1.92052119376721	3.39488018113344	2.65770068745032	1.04253	2	0
D_LMDEP	Loin muscle depth	Meat and carcass	Muscle	ENSSSCG00000023084	ATP2B2	0.000237037601460748	1	1	0.000237037601460747	Muscle	0.000237037601460747	Muscle	1	1	1	-3.67587	-3.67587	-3.67587	NA	1	0
D_LMDEP	Loin muscle depth	Meat and carcass	Muscle	ENSSSCG00000001382	DDR1	0.000237592063838581	2	2	0.00144535572704172	Muscle	0.00762307416166961	Liver	1.03515863363006	0.964841366369936	0.964841366369936	-2.66832	3.18543699444061	0.258556575557822	4.13923398382829	2	0
D_LMDEP	Loin muscle depth	Meat and carcass	Muscle	ENSSSCG00000000405		0.000252530554506056	9	9	9.04775084711087e-07	Muscle	0.995894539058923	Artery	3.06435993313381	0.271645721013409	0.271645721013409	-4.91129	0.2609534544034	-1.34573	1.75927652839005	9	0
D_LMDEP	Loin muscle depth	Meat and carcass	Muscle	ENSSSCG00000000277	NPFF	0.000252984199107719	3	3	0.000287355812165041	Muscle	0.0306060608277544	Blood	1.67617421075776	0.597705196061348	0.597705196061348	2.16215720610863	3.62643976446911	3.05225701406112	0.781590393438507	3	0
D_LMDEP	Loin muscle depth	Meat and carcass	Muscle	ENSSSCG00000016873	NIM1K	0.000254025624729144	2	2	0.000302081475921388	Muscle	0.0016318406974124	Artery	1.39658198531057	0.603418014689432	0.603418014689432	-3.61351	3.1501546275499	-0.231677	4.78263204596565	2	0
D_LMDEP	Loin muscle depth	Meat and carcass	Muscle	ENSSSCG00000013455	IZUMO4	0.000263816140413854	10	5	5.44818864078803e-05	Muscle	0.302233351150655	Ovary	6.25890086423656	0.0262328573030131	0.237947438115698	-4.03552	3.93071013312847	0.903068398272627	3.33125838585448	5	0
D_LMDEP	Loin muscle depth	Meat and carcass	Muscle	ENSSSCG00000004177	RPS12	0.000267564576645437	2	2	0.0204316695277389	Muscle	0.40143074810063	Testis	1.68457733853485	0.315422661465148	0.315422661465148	-0.839069	2.3183249113627	0.739628095858106	2.23261444736181	2	0
D_LMDEP	Loin muscle depth	Meat and carcass	Muscle	ENSSSCG00000015001	SLC35F2	0.00027534198539316	5	5	4.5317737279211e-05	Muscle	0.557697255871779	Testis	2.02313078154428	0.28896605943702	0.28896605943702	-1.39698	4.07854856132662	0.70696958994534	2.19488533851688	5	0
D_LMDEP	Loin muscle depth	Meat and carcass	Muscle	ENSSSCG00000007647	MAP11	0.000296222271838542	4	4	1.11591512798304e-05	Muscle	0.893794150076593	Blastocyst	1.33491902151042	0.743688813434341	0.743688813434341	-1.22651	4.3934000370248	0.643080255085225	2.56255083227602	4	0
D_LMDEP	Loin muscle depth	Meat and carcass	Muscle	ENSSSCG00000009140	CASP6	0.000316781143228415	12	11	0.000133186524316964	Muscle	0.938900305044132	Fetal_thymus	3.48123145921821	0.0772435158130866	0.212273374135456	-3.82049	2.70371956033374	-0.748255	1.6984978313346	11	0
D_LMDEP	Loin muscle depth	Meat and carcass	Muscle	ENSSSCG00000041063		0.000321066710931792	1	1	0.000321066710931791	Muscle	0.000321066710931791	Muscle	1	1	1	3.59768128150582	3.59768128150582	3.59768128150582	NA	1	0
D_LMDEP	Loin muscle depth	Meat and carcass	Muscle	ENSSSCG00000013381	RPS13	0.000334094101414398	1	1	0.000334094101414397	Muscle	0.000334094101414397	Muscle	1	1	1	3.58732008728592	3.58732008728592	3.58732008728592	NA	1	0
D_LMDEP	Loin muscle depth	Meat and carcass	Muscle	ENSSSCG00000024162		0.000352526918063246	10	9	0.00601662787943678	Muscle	0.943687212262375	Lung	4.44611799080487	0.115537956656435	0.154284384155708	-2.74687	2.20207524299622	-0.549522	1.4473877924208	9	0
D_LMDEP	Loin muscle depth	Meat and carcass	Muscle	ENSSSCG00000006052	FZD6	0.000376377635076333	6	6	0.000136761008081851	Muscle	0.256883269907336	Fetal_thymus	2.56420487910522	0.265262286140209	0.265262286140209	-1.57541	3.81395386739208	1.68958803365565	1.99057639341673	6	0
D_LMDEP	Loin muscle depth	Meat and carcass	Muscle	ENSSSCG00000022060	RASSF10	0.000396792137725737	1	1	0.000396792137725736	Muscle	0.000396792137725736	Muscle	1	1	1	3.54220821358948	3.54220821358948	3.54220821358948	NA	1	0
D_LMDEP	Loin muscle depth	Meat and carcass	Muscle	ENSSSCG00000004592	SLTM	0.000414573455920848	2	2	8.97510376646497e-05	Muscle	0.215432988974409	Colon	1.4282589663253	0.571741033674704	0.571741033674704	1.23876378547355	3.91674919141088	2.57775648844221	1.89362164045689	2	0
D_LMDEP	Loin muscle depth	Meat and carcass	Muscle	ENSSSCG00000029425	MRPS18B	0.000421195436048164	5	5	0.000184154134055178	Muscle	0.169208581666255	Synovial_membrane	1.50545381176741	0.474205158089183	0.474205158089183	1.37475123332211	3.73981719291501	2.28892521047962	0.910223009703269	5	0
D_LMDEP	Loin muscle depth	Meat and carcass	Muscle	ENSSSCG00000000076	SGSM3	0.000431773700449008	11	11	0.000251214825468131	Muscle	0.857959966324235	Blastocyst	3.92682491524359	0.161025893034551	0.161025893034551	-3.66102	2.40968168125728	-0.593644	1.94206132777595	11	0
D_LMDEP	Loin muscle depth	Meat and carcass	Muscle	ENSSSCG00000032554		0.00044985355196397	2	2	0.00082866128536146	Muscle	0.687412756137962	Blood	1.60883102624683	0.391168973753168	0.391168973753168	0.402368626010071	3.34303941625593	1.8727	2.07936825702005	2	0
D_LMDEP	Loin muscle depth	Meat and carcass	Muscle	ENSSSCG00000001053	TBC1D7	0.000471161717070988	13	10	1.69322562703258e-07	Muscle	0.613503379298769	Lung	5.70899342453343	0.0635818711262479	0.255257603595133	0.505078958780237	5.23020457239804	1.96890652510233	1.1527514524929	10	0
D_LMDEP	Loin muscle depth	Meat and carcass	Muscle	ENSSSCG00000011570	IRAK2	0.000476427336222786	3	3	0.0002587822707123	Muscle	0.586711484591529	Jejunum	1.99241726128617	0.402195766747938	0.402195766747938	0.543607664196485	3.65340826393115	1.9190589191005	1.58566100467352	3	0
D_LMDEP	Loin muscle depth	Meat and carcass	Muscle	ENSSSCG00000027205	LPCAT3	0.000478517982234145	5	5	0.000211905568568087	Muscle	0.630114414977409	Brain	1.52402327146155	0.576159189775743	0.576159189775743	0.481565815678563	3.7043833791758	2.23613137163612	1.23282057346082	5	0
D_LMDEP	Loin muscle depth	Meat and carcass	Muscle	ENSSSCG00000009360	ALG5	0.000480561769541013	8	6	0.000216481439898917	Muscle	0.983168969139015	Jejunum	4.69180431280197	0.0609935153715618	0.299051670515228	-3.69896	0.0210961336138575	-1.35335	1.12946702666219	6	0
D_LMDEP	Loin muscle depth	Meat and carcass	Muscle	ENSSSCG00000034696		0.000484647474861732	11	11	9.37000604947737e-06	Muscle	0.934997219370006	Hypothalamus	3.45733250074084	0.197624112926982	0.197624112926982	-1.85097	4.43122314752249	1.20877064720176	1.83376049778452	11	0
D_LMDEP	Loin muscle depth	Meat and carcass	Muscle	ENSSSCG00000032043	SLC35D1	0.000505921898164939	7	7	0.00160621724684808	Muscle	0.148399985165749	Ovary	2.50375163862538	0.121628706917859	0.121628706917859	-3.15478	1.82971252588341	-1.35701	2.09524482789381	7	0
D_LMDEP	Loin muscle depth	Meat and carcass	Muscle	ENSSSCG00000024481	PDE4DIP	0.000520936220477257	9	8	0.00023236421135815	Muscle	0.604223313436896	Spleen	3.42083771690066	0.0759465736722544	0.164736269904426	-3.68095	1.16470786285082	-1.51589	1.38134936532794	8	0
D_LMDEP	Loin muscle depth	Meat and carcass	Muscle	ENSSSCG00000006678	FCGR1A	0.000569722320137491	5	5	4.44306689145938e-05	Muscle	0.00877639562619944	Testis	3.01279674164946	0.247618941053903	0.247618941053903	2.62064361203907	4.08314297048126	3.15179848101107	0.557235495982638	5	0
D_LMDEP	Loin muscle depth	Meat and carcass	Muscle	ENSSSCG00000036256	MAD2L1	0.000596295883217502	2	2	0.00500223378697978	Muscle	0.00560152211130997	Uterus	1.04736663397812	0.952633366021884	0.952633366021884	-2.80689	-2.77024	-2.78856	0.0259162850208454	2	0
D_LMDEP	Loin muscle depth	Meat and carcass	Muscle	ENSSSCG00000000672	CLSTN3	0.000627369893142214	4	4	0.000395452484192439	Muscle	0.27461704369968	Liver	1.34531650900671	0.643799619080665	0.643799619080665	-2.34574	3.54310015578674	-0.0101128	2.86818733134272	4	0
D_LMDEP	Loin muscle depth	Meat and carcass	Muscle	ENSSSCG00000001658		0.000636340469225785	3	3	0.00178540288052665	Muscle	0.535070193649817	Liver	1.28811088594985	0.744853395179528	0.744853395179528	-1.79131	3.12378594979146	0.237396239841908	2.56734501114299	3	0
D_LMDEP	Loin muscle depth	Meat and carcass	Muscle	ENSSSCG00000010565	DPCD	0.000688106085105271	12	7	4.41780445126169e-06	Muscle	0.819568764332948	Blastomere	7.2251697415994	0.0484076205999037	0.287381787685318	-4.59069	0.684563820708969	-2.33848	1.41936603089629	7	0
D_LMDEP	Loin muscle depth	Meat and carcass	Muscle	ENSSSCG00000024158	ANO1	0.000693033235375956	2	2	0.00163698657291614	Muscle	0.687726335573192	Lung	1.47405256733463	0.52594743266537	0.52594743266537	-3.14923	0.401942511284197	-1.37365	2.51106150036323	2	0
D_LMDEP	Loin muscle depth	Meat and carcass	Muscle	ENSSSCG00000023894	AKNA	0.000697069176525725	2	2	0.000295957269901406	Muscle	0.454334744782929	Brain	1.12251233100903	0.877487668990972	0.877487668990972	-3.61881	0.748207936241553	-1.4353	3.08795019400755	2	0
D_LMDEP	Loin muscle depth	Meat and carcass	Muscle	ENSSSCG00000022177	DIS3L2	0.00070106638926533	4	3	0.000474695213713374	Muscle	0.650730653970667	Colon	2.24391618759312	0.0702886097644607	0.755000154169456	-2.42264	3.49464357635844	-0.219262	2.60341505001339	3	0
D_LMDEP	Loin muscle depth	Meat and carcass	Muscle	ENSSSCG00000008961	MTHFD2L	0.000703281309764806	3	3	0.000532523839859517	Muscle	0.22948152118846	Milk	1.37103918630846	0.686868405568346	0.686868405568346	-1.2017	3.4638396520705	1.16952121457492	2.33371797746352	3	0
D_LMDEP	Loin muscle depth	Meat and carcass	Muscle	ENSSSCG00000038469	KLHL7	0.00070701475330826	3	3	0.000213585211095214	Muscle	0.00306178392175965	Small_intestine	2.0726114354912	0.240136774094051	0.240136774094051	-3.70238	2.96146590373627	-1.27791	3.68403391961802	3	0
D_LMDEP	Loin muscle depth	Meat and carcass	Muscle	ENSSSCG00000025085	NEGR1	0.000737624178944377	4	4	5.60602757459152e-05	Muscle	0.413097933407923	Liver	2.70682227129823	0.249696041756569	0.249696041756569	-3.06037	4.02880843321404	1.31941722786192	3.23980837412194	4	0
D_LMDEP	Loin muscle depth	Meat and carcass	Muscle	ENSSSCG00000001411	APOM	0.000740049505717991	6	6	0.000378450764150615	Muscle	0.297518112216467	Blood	1.75862780011202	0.473564166402748	0.473564166402748	-2.65288	3.55467208473751	0.0267341898157222	2.50861737813356	6	0
D_LMDEP	Loin muscle depth	Meat and carcass	Muscle	ENSSSCG00000023323		0.00074537268497483	8	7	0.0133871964979679	Muscle	0.906737749442119	Large_intestine	3.59678562666994	0.0646280738927509	0.191176391448013	-2.45027	2.47329932436164	-0.164499	1.69246797131446	7	0
D_LMDEP	Loin muscle depth	Meat and carcass	Muscle	ENSSSCG00000021867	HPN	0.000748118669283878	4	4	2.97524279215059e-05	Muscle	0.975339675972535	Lung	2.20423450136841	0.203621191714004	0.203621191714004	-4.17535	-0.0309121	-1.24618	1.96816	4	0
D_LMDEP	Loin muscle depth	Meat and carcass	Muscle	ENSSSCG00000040824	CNTN2	0.000765851496436824	6	6	0.00081602861097137	Muscle	0.863813487328251	Ileum	2.90250745361374	0.162825873419475	0.162825873419475	-3.3473	1.80000414079929	-0.565903	1.65530598141805	6	0
D_LMDEP	Loin muscle depth	Meat and carcass	Muscle	ENSSSCG00000003115	MEIS3	0.000768823707526938	5	5	8.50073707925592e-05	Muscle	0.264731059988502	Blood	2.94352839624272	0.140627773168611	0.140627773168611	-1.36387	3.92982595201162	0.366711597499677	2.3131460901096	5	0
D_LMDEP	Loin muscle depth	Meat and carcass	Muscle	ENSSSCG00000029877	MKRN2	0.00079742313855617	3	3	0.000601648052884485	Muscle	0.0162799995599988	Heart	1.58000594304851	0.585534245834273	0.585534245834273	-3.43087	2.90076600050638	0.624157600294489	3.52058047165817	3	0
D_LMDEP	Loin muscle depth	Meat and carcass	Muscle	ENSSSCG00000032407	LRFN1	0.00082475704845749	4	4	0.00115368310261536	Muscle	0.118970907791522	Liver	1.49102466907739	0.412551766846123	0.412551766846123	-3.25009	1.55910763114827	-1.66274	2.18029462073417	4	0
D_LMDEP	Loin muscle depth	Meat and carcass	Muscle	ENSSSCG00000014960	AMOTL1	0.000848364135651375	6	6	0.048595866106228	Muscle	0.971119243551572	Synovial_membrane	2.19326340555029	0.245141626597046	0.245141626597046	-1.97212	1.90172982725472	0.299711103364465	1.40038803697169	6	0
D_LMDEP	Loin muscle depth	Meat and carcass	Muscle	ENSSSCG00000011882	GOLGB1	0.000863531939395161	6	5	0.0025580770005368	Muscle	0.961916344488248	Liver	2.54698018346494	0.00141605050235715	0.582837007244724	-2.25824	3.01638562951118	0.185532082711263	1.70578342093236	5	0
D_LMDEP	Loin muscle depth	Meat and carcass	Muscle	ENSSSCG00000011578	TAMM41	0.000865882828800661	1	1	0.00086588282880066	Muscle	0.00086588282880066	Muscle	1	1	1	3.33082736776299	3.33082736776299	3.33082736776299	NA	1	0
D_LMDEP	Loin muscle depth	Meat and carcass	Muscle	ENSSSCG00000001619	FOXP4	0.000879917741767967	3	3	0.00427965904944199	Muscle	0.163238463076382	Jejunum	1.37852517553273	0.595419698923606	0.595419698923606	1.39426212731408	2.85677736519392	2.13502081675625	0.731442763502207	3	0
D_LMDEP	Loin muscle depth	Meat and carcass	Muscle	ENSSSCG00000034858	RAP1GAP2	0.000887085807088516	3	3	0.000325391888441937	Muscle	0.755989300218831	Brain	2.10018042312145	0.110920154914199	0.110920154914199	0.310751819018637	3.59419834834224	1.62464510404087	1.73714500384488	3	0
D_LMDEP	Loin muscle depth	Meat and carcass	Muscle	ENSSSCG00000009015	GATB	0.000944585989376756	6	6	0.00808726225546169	Muscle	0.504987092086209	Colon	2.17464416938791	0.311293486237075	0.311293486237075	-1.85773	2.64840480324815	1.04702166193892	1.61854094938625	6	0
D_LMDEP	Loin muscle depth	Meat and carcass	Muscle	ENSSSCG00000000645	GABARAPL1	0.00103310005143485	4	4	0.000716934999862133	Muscle	0.982486192491365	Large_intestine	1.33071546837491	0.561854549693786	0.561854549693786	-3.38302	1.16755730660614	-1.35488	2.27973010222399	4	0
D_LMDEP	Loin muscle depth	Meat and carcass	Muscle	ENSSSCG00000013260	MDK	0.00104420675984391	6	6	0.00617979786479982	Muscle	0.724550874367707	Blastocyst	2.58348712277579	0.336541324092366	0.336541324092366	-2.73809	-0.352383	-1.5386	0.910577830695247	6	0
D_LMDEP	Loin muscle depth	Meat and carcass	Muscle	ENSSSCG00000038172	PIP4P1	0.00104542951099873	6	6	0.000347095195904722	Muscle	0.522736249779665	Blood	2.00570399540063	0.276025408885596	0.276025408885596	-0.650961	3.57735006411882	1.69325631537659	1.88903914606838	6	0
D_LMDEP	Loin muscle depth	Meat and carcass	Muscle	ENSSSCG00000016817	TARS1	0.00115441175536281	9	9	0.0003529453394692	Muscle	0.940951581118456	Testis	2.84118489151338	0.16835297251246	0.16835297251246	-3.57298	2.49606688939248	0.274850134417038	1.86169747397196	9	0
D_LMDEP	Loin muscle depth	Meat and carcass	Muscle	ENSSSCG00000000660	A2M	0.00117976471496449	5	5	0.00430691475771127	Muscle	0.171634429101083	Macrophage	1.95540099675677	0.252152672021014	0.252152672021014	-2.85476	2.29351301101016	0.884190677671297	2.11695712114248	5	0
D_LMDEP	Loin muscle depth	Meat and carcass	Muscle	ENSSSCG00000003684	MTCL1	0.00123685168966658	3	3	0.000738775762389426	Muscle	0.539985583760807	Milk	1.26072460046424	0.758631160265866	0.758631160265866	-3.37477	-0.612835	-1.82643	1.41106715017478	3	0
D_LMDEP	Loin muscle depth	Meat and carcass	Muscle	ENSSSCG00000001517		0.001255511003126	3	3	0.000337943860962347	Muscle	0.470861838175174	Small_intestine	1.52703537626315	0.534546547699574	0.534546547699574	-0.721077	3.58433056387033	1.79135270369338	2.24105854016897	3	0
D_LMDEP	Loin muscle depth	Meat and carcass	Muscle	ENSSSCG00000005298	C9orf131	0.00130860905403668	2	2	0.0167263313338245	Muscle	0.256285966820372	Hypothalamus	1.51210465455709	0.487895345442906	0.487895345442906	-2.39267	1.13521327951053	-0.628728	2.49458935435049	2	0
D_LMDEP	Loin muscle depth	Meat and carcass	Muscle	ENSSSCG00000038879	RELB	0.00145263029917068	3	3	0.00308093652202899	Muscle	0.0699254018488097	Testis	1.87279466615044	0.157645982887777	0.157645982887777	-2.95955	1.88228013513272	0.245042893274424	2.77547454448012	3	0
D_LMDEP	Loin muscle depth	Meat and carcass	Muscle	ENSSSCG00000030798	FUS	0.00146537144888656	1	1	0.00146537144888655	Muscle	0.00146537144888655	Muscle	1	1	1	-3.18146	-3.18146	-3.18146	NA	1	0
D_LMDEP	Loin muscle depth	Meat and carcass	Muscle	ENSSSCG00000011885	FBXO40	0.00147702703072006	4	4	0.000784838050673554	Muscle	0.704536469112016	Hypothalamus	1.65703	0.329224255960293	0.329224255960293	-3.35809	2.30932202759798	0.0320728068334895	2.52793370267449	4	0
D_LMDEP	Loin muscle depth	Meat and carcass	Muscle	ENSSSCG00000006698	BCL9	0.00149394598658065	3	3	0.0125250072995875	Muscle	0.353435003775143	Jejunum	1.87511610884649	0.388826567506969	0.388826567506969	-0.927947	2.49699683953634	1.20611320588097	1.86165798764169	3	0
D_LMDEP	Loin muscle depth	Meat and carcass	Muscle	ENSSSCG00000033013	MARCHF9	0.00152377578535197	2	2	0.000408720896205113	Muscle	0.594304605587631	Small_intestine	1.33558519173178	0.664414808268224	0.664414808268224	0.532608516390362	3.53438781671458	2.03349816655247	2.12257849888467	2	0
D_LMDEP	Loin muscle depth	Meat and carcass	Muscle	ENSSSCG00000006544	UBE2Q1	0.00152861132764248	5	5	0.000308324288414203	Muscle	0.639231070446796	Synovial_membrane	2.1013403578036	0.368169734778162	0.368169734778162	-3.6082	0.656533428838904	-0.807483	1.71588024727157	5	0
D_LMDEP	Loin muscle depth	Meat and carcass	Muscle	ENSSSCG00000007228	HM13	0.00155440731887488	3	3	0.0103679025192	Muscle	0.142125444993052	Testis	1.21420311907061	0.852745597976637	0.852745597976637	-2.56331	-1.46792	-2.14812	0.593834653815869	3	0
D_LMDEP	Loin muscle depth	Meat and carcass	Muscle	ENSSSCG00000007718	CLDN4	0.00160367933706578	2	2	0.013383636120776	Muscle	0.0343140380617907	Testis	1.1781941872251	0.821805812774904	0.821805812774904	2.11636192120359	2.47339437218405	2.29487814669382	0.252460067191935	2	0
D_LMDEP	Loin muscle depth	Meat and carcass	Muscle	ENSSSCG00000007307	NFS1	0.00164966772511833	1	1	0.00164966772511833	Muscle	0.00164966772511833	Muscle	1	1	1	-3.14698	-3.14698	-3.14698	NA	1	0
D_LMDEP	Loin muscle depth	Meat and carcass	Muscle	ENSSSCG00000046843		0.0016523731136046	11	11	0.00112750378720367	Muscle	0.965943760205605	Fetal_thymus	3.94665006153184	0.140993876293737	0.140993876293737	-3.25661	3.14676170799301	-1.08024	1.71969081725726	11	0
D_LMDEP	Loin muscle depth	Meat and carcass	Muscle	ENSSSCG00000031149	IFN-ALPHA-15	0.00165606012292285	2	2	0.000354885977541827	Muscle	0.176199997172024	Placenta	1.43546444336577	0.564535556634231	0.564535556634231	1.3525482416153	3.57154173778928	2.46204498970229	1.56906534855347	2	0
D_LMDEP	Loin muscle depth	Meat and carcass	Muscle	ENSSSCG00000005436	RAD23B	0.00166811354952215	2	2	0.00286307436717479	Muscle	0.0155978209312929	Lymph_node	1.15692869429295	0.843071305707049	0.843071305707049	2.41819254161327	2.98206902817589	2.70013078489458	0.398720887400075	2	0
D_LMDEP	Loin muscle depth	Meat and carcass	Muscle	ENSSSCG00000012856	NAP1L4	0.00173874239959804	4	4	0.000831815281656611	Muscle	0.406336111678752	Small_intestine	1.52318852960077	0.45162453861735	0.45162453861735	-3.34199	2.94437877220208	-0.159291	2.68147657336475	4	0
D_LMDEP	Loin muscle depth	Meat and carcass	Muscle	ENSSSCG00000033620		0.00174288200047361	14	14	2.65826349727194e-05	Muscle	0.948394648592302	Duodenum	3.32759898492339	0.214971657529143	0.214971657529143	-1.46287	4.20092525500098	0.928051526129849	1.54237811775806	14	0
D_LMDEP	Loin muscle depth	Meat and carcass	Muscle	ENSSSCG00000006084	MTDH	0.00177551010638537	5	5	0.0520911527712873	Muscle	0.266576977022083	Embryo	1.82152733052801	0.303632932657074	0.303632932657074	-1.94238	1.72733661077251	0.134432006585263	1.65302738347568	5	0
D_LMDEP	Loin muscle depth	Meat and carcass	Muscle	ENSSSCG00000001477	RING1	0.00178642067674665	4	4	7.35390668296254e-05	Muscle	0.320158972075915	Brain	1.56102280003185	0.594850355629678	0.594850355629678	0.994131252318622	3.96453529221333	1.87171235393478	1.40297243289255	4	0
D_LMDEP	Loin muscle depth	Meat and carcass	Muscle	ENSSSCG00000020725	ERBB3	0.00184327120191651	1	1	0.00184327120191651	Muscle	0.00184327120191651	Muscle	1	1	1	3.11438768249976	3.11438768249976	3.11438768249976	NA	1	0
D_LMDEP	Loin muscle depth	Meat and carcass	Muscle	ENSSSCG00000041356		0.00192670979921814	3	3	0.000818213677212055	Muscle	0.525759911698517	Fetal_thymus	1.4868997854675	0.421487289841583	0.421487289841583	-3.34656	0.634491807457724	-1.65239	2.05564295360962	3	0
D_LMDEP	Loin muscle depth	Meat and carcass	Muscle	ENSSSCG00000022168	APBB2	0.00199258415905734	8	8	0.000973743801788893	Muscle	0.390355470860295	Oocyte	2.52422414666949	0.236379606147432	0.236379606147432	-3.29801	1.83580082773114	-1.27448	1.45889089636987	8	0
D_LMDEP	Loin muscle depth	Meat and carcass	Muscle	ENSSSCG00000022423		0.00204856195338588	3	3	0.000668217948746794	Muscle	0.566240065718041	Kidney	1.17849002561055	0.819283633348458	0.819283633348458	-0.573598	3.40229774437125	1.7015586710046	2.04924439290965	3	0
D_LMDEP	Loin muscle depth	Meat and carcass	Muscle	ENSSSCG00000022317	SLC38A10	0.00206100126414643	6	6	1.08494748112397e-05	Muscle	0.569075882203853	Liver	2.35903915942194	0.243407265257807	0.243407265257807	-4.39951	1.36338742440834	-1.15792	1.86422861631553	6	0
D_LMDEP	Loin muscle depth	Meat and carcass	Muscle	ENSSSCG00000025737	IQCA1L	0.00207892000502701	2	2	0.00634874582793467	Muscle	0.0155149839626832	Fetal_thymus	1.07786978288891	0.922130217111089	0.922130217111089	2.42012942404815	2.7292037808951	2.57466660247162	0.21854857361735	2	0
D_LMDEP	Loin muscle depth	Meat and carcass	Muscle	ENSSSCG00000010495	ALDH18A1	0.00211428679911351	3	3	0.029450716830423	Muscle	0.066994713163397	Adipose	1.32378120984316	0.748660743754255	0.748660743754255	-1.83171	2.17740025298001	0.811497740260284	2.28951321503295	3	0
D_LMDEP	Loin muscle depth	Meat and carcass	Muscle	ENSSSCG00000013054	ATL3	0.00215792249885941	6	6	1.91228445763901e-05	Muscle	0.867890196411601	Synovial_membrane	2.35425729058235	0.299748666102577	0.299748666102577	-4.27489	-0.166339	-1.69451	1.51647449901526	6	0
D_LMDEP	Loin muscle depth	Meat and carcass	Muscle	ENSSSCG00000034321	TP53INP1	0.00218569688782696	4	4	0.00480029350422305	Muscle	0.634893371116075	Brain	1.74280738594255	0.359430896838743	0.359430896838743	-2.82014	1.45181011637965	-1.12917	2.02763604571406	4	0
D_LMDEP	Loin muscle depth	Meat and carcass	Muscle	ENSSSCG00000006745	CASQ2	0.00220045940446806	2	2	0.000852199759254287	Muscle	0.067026130005347	Jejunum	1.2420562471375	0.757943752862503	0.757943752862503	-3.33526	-1.8315	-2.58338	1.06331907439152	2	0
D_LMDEP	Loin muscle depth	Meat and carcass	Muscle	ENSSSCG00000001471	BRD2	0.00221866146154522	4	4	0.00176700145839602	Muscle	0.598263591391905	Embryo	1.37268186406792	0.718089305928685	0.718089305928685	-1.29084	3.12683320302894	1.00581159993108	1.86468196869543	4	0
D_LMDEP	Loin muscle depth	Meat and carcass	Muscle	ENSSSCG00000022247	PROSER2	0.00222316334403006	3	3	0.000178691627221513	Muscle	0.97196200973308	Brain	1.36740147290963	0.601206596354713	0.601206596354713	-0.110055	3.74737950651874	1.20072550328824	2.20578506438517	3	0
D_LMDEP	Loin muscle depth	Meat and carcass	Muscle	ENSSSCG00000006107	PDP1	0.00223541842090535	2	2	0.00185541029086858	Muscle	0.656880385552186	Ovary	1.33734389475023	0.662656105249775	0.662656105249775	0.444224354905052	3.11245065436076	1.7783375046329	1.88672091008542	2	0
D_LMDEP	Loin muscle depth	Meat and carcass	Muscle	ENSSSCG00000010196	ZNF25	0.00226915989757356	6	6	0.0049109268775443	Muscle	0.816742971759115	Blood	2.1411319334254	0.294918592783582	0.294918592783582	-2.81282	2.50451498773971	-0.371202	2.31414271315219	6	0
D_LMDEP	Loin muscle depth	Meat and carcass	Muscle	ENSSSCG00000023004	FZD9	0.00236926412166187	2	2	0.0203671024278158	Muscle	0.0523182757976468	Testis	1.24589764515708	0.754102354842924	0.754102354842924	1.94050558741577	2.31951548620499	2.13001053681038	0.268000469570683	2	0
D_LMDEP	Loin muscle depth	Meat and carcass	Muscle	ENSSSCG00000029754	SLC39A2	0.00238681784734468	3	3	0.000564855791423544	Muscle	0.488012798363312	Embryo	1.38125	0.636964899732385	0.636964899732385	0.693472945606301	3.44795133971086	2.26985070410004	1.41977332904099	3	0
D_LMDEP	Loin muscle depth	Meat and carcass	Muscle	ENSSSCG00000006799	LRIF1	0.00239577022296013	3	3	0.0135126345081159	Muscle	0.403331622502841	Embryo	1.52938251376781	0.588604915979607	0.588604915979607	-2.46996	1.41886962440752	-0.628927	1.95264442101463	3	0
D_LMDEP	Loin muscle depth	Meat and carcass	Muscle	ENSSSCG00000015718	C2orf76	0.00240769800066308	5	5	0.000527227823450373	Muscle	0.449060117839044	Fetal_thymus	1.71292921293493	0.456715992024719	0.456715992024719	-2.77953	3.46652748768024	1.16155012465788	2.41074982587347	5	0
D_LMDEP	Loin muscle depth	Meat and carcass	Muscle	ENSSSCG00000029260	NDNF	0.00254301727861641	3	3	0.000692556972501785	Muscle	0.209413292863079	Testis	1.62975753577293	0.347948378256679	0.347948378256679	-3.39251	-1.25518	-2.03587	1.17933469313187	3	0
D_LMDEP	Loin muscle depth	Meat and carcass	Muscle	ENSSSCG00000007659	ZCWPW1	0.00255245133239213	2	2	0.00195875892690322	Muscle	0.0716094627445411	Brain	1.08830756047524	0.911692439524765	0.911692439524765	1.80159300422173	3.09641517881331	2.44900409151752	0.915577540084414	2	0
D_LMDEP	Loin muscle depth	Meat and carcass	Muscle	ENSSSCG00000002387	GPATCH2L	0.00257175744668414	1	1	0.00257175744668414	Muscle	0.00257175744668414	Muscle	1	1	1	3.0147681731948	3.0147681731948	3.0147681731948	NA	1	0
D_LMDEP	Loin muscle depth	Meat and carcass	Muscle	ENSSSCG00000040507	PDLIM7	0.00270261473201502	4	4	0.00216015681753571	Muscle	0.634389437215282	Heart	1.78939655109538	0.367503983102186	0.367503983102186	-1.47787	3.06728100329258	0.394314434300995	1.9523	4	0
D_LMDEP	Loin muscle depth	Meat and carcass	Muscle	ENSSSCG00000028066	SPRYD4	0.00270800776163013	5	5	4.42228956955441e-05	Muscle	0.282638039482001	Embryo	2.37833721393253	0.16962261057983	0.16962261057983	1.07441206035656	4.08423166388453	2.63789860069074	1.19256412863209	5	0
D_LMDEP	Loin muscle depth	Meat and carcass	Muscle	ENSSSCG00000006521	FAM189B	0.00275883568069246	3	3	0.00189096788704587	Muscle	0.329817262264951	Liver	1.36888943545152	0.662205032858503	0.662205032858503	-3.10684	-0.974482	-1.96975	1.07323253962981	3	0
D_LMDEP	Loin muscle depth	Meat and carcass	Muscle	ENSSSCG00000023141	RNLS	0.00276840457149282	5	5	0.0011326428121812	Muscle	0.733183122600492	Hypothalamus	1.79551297752065	0.313125807576924	0.313125807576924	-3.25532	1.93049932578469	-0.687142	1.96849444395885	5	0
D_LMDEP	Loin muscle depth	Meat and carcass	Muscle	ENSSSCG00000011848	TFRC	0.00277609980697638	2	2	0.0221206261644511	Muscle	0.140916186328604	Hypothalamus	1.38688175623716	0.613118243762836	0.613118243762836	-2.28829	1.47238779788898	-0.407951	2.65920092238297	2	0
D_LMDEP	Loin muscle depth	Meat and carcass	Muscle	ENSSSCG00000008694	GRK4	0.00284710490445988	18	17	0.00694683417519938	Muscle	0.920190394143628	Uterus	4.99987752334826	0.142981803948423	0.171526341877561	-1.81856	2.69938221351518	0.958161433431117	1.20800966182436	17	0
D_LMDEP	Loin muscle depth	Meat and carcass	Muscle	ENSSSCG00000039670	EPN1	0.00292879148609699	2	2	0.00220432078730007	Muscle	0.498731812013094	Blood	1.25725701240952	0.742742987590478	0.742742987590478	-3.06123	0.676486503767644	-1.19237	2.64296239883326	2	0
D_LMDEP	Loin muscle depth	Meat and carcass	Muscle	ENSSSCG00000025795	CSF3R	0.00295363385111805	3	3	0.00284234290259505	Muscle	0.56647701369791	Testis	2.20690128868008	0.222710399426678	0.222710399426678	-2.98429	1.53903	-0.672836	2.26330616972938	3	0
D_LMDEP	Loin muscle depth	Meat and carcass	Muscle	ENSSSCG00000003521		0.00295993311364929	3	3	0.000498302500402991	Muscle	0.623609727988823	Liver	1.36174	0.786914591889785	0.786914591889785	-3.48167	1.05100592617979	-0.973801	2.30462	3	0
D_LMDEP	Loin muscle depth	Meat and carcass	Muscle	ENSSSCG00000025117	ATN1	0.00296622441790648	5	5	0.000672941510341125	Muscle	0.756452990004207	Testis	1.63154479177591	0.421841454277687	0.421841454277687	-1.56153	3.40037233701165	1.21277448337601	1.93912645501032	5	0
D_LMDEP	Loin muscle depth	Meat and carcass	Muscle	ENSSSCG00000032408	CASP7	0.00325398170380454	2	2	0.0459463365030105	Muscle	0.26973800828123	Synovial_membrane	1.57119892620313	0.428801073796867	0.428801073796867	-1.10367	1.9958859671318	0.446109935965804	2.19171428191571	2	0
D_LMDEP	Loin muscle depth	Meat and carcass	Muscle	ENSSSCG00000009074	ABHD18	0.00325479591786361	7	7	0.0209107573666574	Muscle	0.976257264397868	Liver	2.41948290810251	0.168906587601113	0.168906587601113	-2.30959	2.17000739221506	-0.653833	1.44384821881512	7	0
D_LMDEP	Loin muscle depth	Meat and carcass	Muscle	ENSSSCG00000000393	PAN2	0.0032630213591943	2	2	0.00175801215863551	Muscle	0.0327899384116068	Brain	1.2874442560901	0.712555743909903	0.712555743909903	-3.12833	-2.13465	-2.63149	0.702642433503531	2	0
D_LMDEP	Loin muscle depth	Meat and carcass	Muscle	ENSSSCG00000033672	H1-4	0.00335711441897903	2	2	0.00398159975595416	Muscle	0.215034862609462	Small_intestine	1.17188494603625	0.828115053963748	0.828115053963748	-1.23984	2.87961585736376	0.819888310707869	2.91289463127422	2	0
D_LMDEP	Loin muscle depth	Meat and carcass	Muscle	ENSSSCG00000010281	PSAP	0.00339323368571167	5	5	0.00135719949276507	Muscle	0.852100002629116	Large_intestine	1.82770083271891	0.529997534219523	0.529997534219523	0.186439648270607	3.20360201104619	2.05904388517976	1.15201699602008	5	0
D_LMDEP	Loin muscle depth	Meat and carcass	Muscle	ENSSSCG00000000795	ADAMTS20	0.00349449053869305	4	4	0.191560615472214	Muscle	0.500202127372908	Adipose	2.34437825951756	0.221281483094034	0.221281483094034	-1.10419	1.30597630540612	0.522903133572795	1.12003631687073	4	0
D_LMDEP	Loin muscle depth	Meat and carcass	Muscle	ENSSSCG00000037024	ZNF784	0.00362255658099833	3	3	0.0124852981457763	Muscle	0.220492258113428	Liver	1.25369304661476	0.844295953442013	0.844295953442013	-2.17387	2.49812266880924	0.516489450652973	2.41528755002591	3	0
D_LMDEP	Loin muscle depth	Meat and carcass	Muscle	ENSSSCG00000024134	MGLL	0.00362266900586651	5	5	0.00510747835196053	Muscle	0.962883814515635	Pituitary	2.44215625249215	0.338339551198329	0.338339551198329	-2.80018	2.61071287718918	-0.52282	2.02440675756456	5	0
D_LMDEP	Loin muscle depth	Meat and carcass	Muscle	ENSSSCG00000038185	EREG	0.00366705644046702	2	2	0.00519788151750885	Muscle	0.216095779559662	Blood	1.20401762064701	0.795982379352987	0.795982379352987	1.23697657434715	2.79450762372482	2.01574209903598	1.10134076692355	2	0
D_LMDEP	Loin muscle depth	Meat and carcass	Muscle	ENSSSCG00000020898	ELP2	0.00367393723224281	4	4	0.00167104211446699	Muscle	0.589289271052545	Testis	2.89986071244212	0.182702942883671	0.182702942883671	-3.14321	2.0158414776622	0.237816801254378	2.33641131638508	4	0
D_LMDEP	Loin muscle depth	Meat and carcass	Muscle	ENSSSCG00000003524	C1QA	0.00367408343472562	2	2	0.001218575434963	Muscle	0.193785885195149	Testis	1.13633834608644	0.863661653913565	0.863661653913565	1.29946066192091	3.2344961970115	2.26697842946621	1.36827674869949	2	0
D_LMDEP	Loin muscle depth	Meat and carcass	Muscle	ENSSSCG00000011890	NR1I2	0.00367696841949957	1	1	0.00367696841949957	Muscle	0.00367696841949957	Muscle	1	1	1	-2.90462	-2.90462	-2.90462	NA	1	0
D_LMDEP	Loin muscle depth	Meat and carcass	Muscle	ENSSSCG00000029553		0.0037314201173714	4	4	0.00201736101123366	Muscle	0.388537215363113	Milk	2.00933966008344	0.329990946911147	0.329990946911147	-3.08766	0.862273166315357	-1.6846	1.86207059537396	4	0
D_LMDEP	Loin muscle depth	Meat and carcass	Muscle	ENSSSCG00000040702	CCDC174	0.00380542526706339	3	3	0.00482140418268054	Muscle	0.289454153774232	Testis	1.17507905628803	0.84628152205959	0.84628152205959	-2.81873	-1.05932	-1.95497	0.880138535120825	3	0
D_LMDEP	Loin muscle depth	Meat and carcass	Muscle	ENSSSCG00000010527	MARVELD1	0.00388706185435926	2	2	0.00175876128295448	Muscle	0.64382830501773	Synovial_membrane	1.21049903853397	0.789500961466029	0.789500961466029	-3.12821	-0.462353	-1.79528	1.88504371165467	2	0
D_LMDEP	Loin muscle depth	Meat and carcass	Muscle	ENSSSCG00000024103		0.00397033229406969	2	2	0.0281589064054188	Muscle	0.086212649680581	Milk	1.30288145760284	0.697118542397155	0.697118542397155	-2.19507	-1.71572	-1.95539	0.338945865599749	2	0
D_LMDEP	Loin muscle depth	Meat and carcass	Muscle	ENSSSCG00000031957	RIMS2	0.0040674054487127	7	7	2.90727083805707e-05	Muscle	0.688632666945034	Synovial_membrane	3.15266366826529	0.175635913238323	0.175635913238323	-2.55462	4.18061081704525	0.393688848351196	2.17884708431683	7	0
D_LMDEP	Loin muscle depth	Meat and carcass	Muscle	ENSSSCG00000032941	SIK2	0.00412865169272516	3	3	0.0028749452295889	Muscle	0.571663279285961	Small_intestine	1.22761740198081	0.731330549111518	0.731330549111518	-0.565604	2.98080209215102	1.18605537747916	1.77359543020327	3	0
D_LMDEP	Loin muscle depth	Meat and carcass	Muscle	ENSSSCG00000030510	FBL	0.00434346364270147	3	3	0.000612229188861518	Muscle	0.178182891136313	Liver	1.26115243937536	0.746260214928626	0.746260214928626	1.34637102321714	3.42613802361974	2.08843539135672	1.16079558935107	3	0
D_LMDEP	Loin muscle depth	Meat and carcass	Muscle	ENSSSCG00000035648	MANEA	0.00437610175058777	5	3	0.00116048011865806	Muscle	0.15419998330058	Fetal_thymus	2.92439474045394	0.0281498553419107	0.380263376021798	-3.24842	1.91353189945221	-1.30666	1.92530665440522	3	0
D_LMDEP	Loin muscle depth	Meat and carcass	Muscle	ENSSSCG00000000271	AMHR2	0.00444065665118245	9	8	8.08779908792273e-05	Muscle	0.162902462705408	Blood	5.09206201692443	0.123843666384326	0.25399164961271	-3.94178	-1.39538	-2.38678	0.857997150855133	8	0
D_LMDEP	Loin muscle depth	Meat and carcass	Muscle	ENSSSCG00000002959	FAM98C	0.00446378381943317	4	4	0.00102743377267082	Muscle	0.293037352722751	Fetal_thymus	1.3946155096236	0.655761748770222	0.655761748770222	-3.2829	1.26500992501516	-0.516732	2.13122903677008	4	0
D_LMDEP	Loin muscle depth	Meat and carcass	Muscle	ENSSSCG00000023806	LRRN1	0.00458720436139663	5	5	0.000353312076413172	Muscle	0.684900242079277	Brain	2.44352	0.270765456909477	0.270765456909477	-3.57271	1.1153860718481	-0.814352	1.81983406966422	5	0
D_LMDEP	Loin muscle depth	Meat and carcass	Muscle	ENSSSCG00000016582	FAM71F1	0.00460876684179354	1	1	0.00460876684179351	Muscle	0.00460876684179351	Muscle	1	1	1	-2.83318	-2.83318	-2.83318	NA	1	0
D_LMDEP	Loin muscle depth	Meat and carcass	Muscle	ENSSSCG00000026931	SERTAD1	0.00461143294345191	1	1	0.0046114329434519	Muscle	0.0046114329434519	Muscle	1	1	1	2.83299346009545	2.83299346009545	2.83299346009545	NA	1	0
D_LMDEP	Loin muscle depth	Meat and carcass	Muscle	ENSSSCG00000000737	TULP3	0.00479591727290146	5	5	0.00133596286699215	Muscle	0.434134986870048	Testis	2.82736633313372	0.31077187063446	0.31077187063446	-1.92043	3.20814034712332	1.23246030231113	2.03757846104361	5	0
D_LMDEP	Loin muscle depth	Meat and carcass	Muscle	ENSSSCG00000040657	STRN3	0.00490968855560175	2	2	0.00165053093700827	Muscle	0.992606257650932	Testis	1.26486294061502	0.735137059384978	0.735137059384978	0.0092668144415521	3.14682610279321	1.57804645861738	2.21858944916829	2	0
D_LMDEP	Loin muscle depth	Meat and carcass	Muscle	ENSSSCG00000006308	CREG1	0.00497082634367558	5	5	0.0424981992283345	Muscle	0.83152558353232	Brain	3.40967745626962	0.125508666921271	0.125508666921271	-2.02861	0.927436411380768	-0.700551	1.26282616770638	5	0
D_LMDEP	Loin muscle depth	Meat and carcass	Muscle	ENSSSCG00000002927	LRFN3	0.00505772311521956	7	7	4.4448644526584e-05	Muscle	0.935362522215718	Liver	2.85927368803839	0.183791834862467	0.183791834862467	-0.770414	4.08304900866895	0.963715221121796	1.52608092508455	7	0
D_LMDEP	Loin muscle depth	Meat and carcass	Muscle	ENSSSCG00000027907		0.00517981133160859	2	2	0.121963827975815	Muscle	0.377024233851403	Embryo	1.71605689531823	0.28394310468177	0.28394310468177	-1.54658	0.883392514339407	-0.331595	1.71825217501594	2	0
D_LMDEP	Loin muscle depth	Meat and carcass	Muscle	ENSSSCG00000013836		0.0053083008399138	5	5	0.0174481041421575	Muscle	0.147856800343085	Small_intestine	2.3275861188664	0.197319248061714	0.197319248061714	-2.37713	1.87560530629322	-1.11715	1.70597788521884	5	0
D_LMDEP	Loin muscle depth	Meat and carcass	Muscle	ENSSSCG00000044690	FMN1	0.00538662952413385	5	5	0.000655615784108675	Muscle	0.735570265983832	Macrophage	2.62912804533094	0.0913034415728415	0.0913034415728415	-3.4075	-0.337725	-1.85594	1.21835810458055	5	0
D_LMDEP	Loin muscle depth	Meat and carcass	Muscle	ENSSSCG00000037494	SPTBN4	0.005470795451119	4	4	0.0035578068255131	Muscle	0.741503617158172	Liver	3.13213293433508	0.117619375291475	0.117619375291475	-2.91492	-0.329863	-1.26103	1.1356940669658	4	0
D_LMDEP	Loin muscle depth	Meat and carcass	Muscle	ENSSSCG00000025588	FJX1	0.00559701474556159	5	5	0.0103856545502558	Muscle	0.85839386049369	Uterus	2.65385024250014	0.172157143553501	0.172157143553501	-0.792997	2.56271739658696	0.569659201163657	1.39309440902442	5	0
D_LMDEP	Loin muscle depth	Meat and carcass	Muscle	ENSSSCG00000017861	ASPA	0.0056108831150864	5	5	0.000428137807705822	Muscle	0.875117992550186	Small_intestine	1.27537460565417	0.675666707628199	0.675666707628199	-3.5221	1.86707995398681	-0.689677	1.97685125379577	5	0
D_LMDEP	Loin muscle depth	Meat and carcass	Muscle	ENSSSCG00000014264	HINT1	0.00561423940367729	6	6	0.00208504142034066	Muscle	0.519908855675943	Brain	2.98792169871629	0.151299578329739	0.151299578329739	-2.20822	3.07784384475102	-0.669179	1.93517452972274	6	0
D_LMDEP	Loin muscle depth	Meat and carcass	Muscle	ENSSSCG00000015030	DLAT	0.00567322681368537	4	4	0.00333356942327696	Muscle	0.837646824273976	Lymph_node	1.45246671895717	0.578834536284506	0.578834536284506	-1.209	2.93517749366476	0.113757970277918	1.93253203121423	4	0
D_LMDEP	Loin muscle depth	Meat and carcass	Muscle	ENSSSCG00000008488	RMDN2	0.00579758248118488	3	3	0.000422946921380729	Muscle	0.321925325809725	Hypothalamus	1.63462649198221	0.619274960661332	0.619274960661332	-0.990509	3.52533540253209	1.19463676749959	2.2614380762284	3	0
D_LMDEP	Loin muscle depth	Meat and carcass	Muscle	ENSSSCG00000015394	KIAA1324L	0.00583496862481725	3	3	0.00315248509762708	Muscle	0.500607914269682	Ileum	1.86111560204121	0.22056510522168	0.22056510522168	-1.37404	2.95246431062705	0.301631232920122	2.32225392657066	3	0
D_LMDEP	Loin muscle depth	Meat and carcass	Muscle	ENSSSCG00000000651	CLEC12B	0.00592699920701229	5	5	0.000191747211749208	Muscle	0.990799944456066	Lung	1.41623109199258	0.603169269904806	0.603169269904806	-3.72965	-0.0115308	-1.31404	1.4121489602718	5	0
D_LMDEP	Loin muscle depth	Meat and carcass	Muscle	ENSSSCG00000011843	PAK2	0.00597876176346138	2	2	0.0318442051210301	Muscle	0.670015661960948	Milk	1.64573505237906	0.354264947620943	0.354264947620943	-2.14636	0.42612651278995	-0.860117	1.81902321576397	2	0
D_LMDEP	Loin muscle depth	Meat and carcass	Muscle	ENSSSCG00000013056	LGALS12	0.00615340072185885	3	3	0.00385930066420688	Muscle	0.887716620939576	Adipose	1.44620341573504	0.53075704325844	0.53075704325844	-2.88944	-0.141194	-1.66279	1.39766013276422	3	0
D_LMDEP	Loin muscle depth	Meat and carcass	Muscle	ENSSSCG00000028542		0.00619130425389917	5	5	0.0348285811192615	Muscle	0.253827535120132	Duodenum	1.36757612861371	0.691796806479451	0.691796806479451	-1.29485	2.11034580225487	0.710476886848859	1.76414855677265	5	0
D_LMDEP	Loin muscle depth	Meat and carcass	Muscle	ENSSSCG00000006307	RCSD1	0.00619555780599561	1	1	0.00619555780599561	Muscle	0.00619555780599561	Muscle	1	1	1	-2.73725	-2.73725	-2.73725	NA	1	0
D_LMDEP	Loin muscle depth	Meat and carcass	Muscle	ENSSSCG00000020830		0.00646076204444281	2	2	0.00372980603983848	Muscle	0.909148997394282	Blood	1.43988685860764	0.560113141392358	0.560113141392358	-2.90015	-0.114112	-1.50713	1.97002844244957	2	0
D_LMDEP	Loin muscle depth	Meat and carcass	Muscle	ENSSSCG00000037087	PRRT4	0.00658349502403057	4	4	0.000579635795130954	Muscle	0.536899490588697	Lymph_node	1.49803737739272	0.501042412611215	0.501042412611215	-3.44097	0.617508326971693	-1.58268	1.90542963609635	4	0
D_LMDEP	Loin muscle depth	Meat and carcass	Muscle	ENSSSCG00000002007	FITM1	0.00665852197526591	2	2	0.00154549333342302	Muscle	0.0451343870104323	Testis	1.62986095895934	0.370139041040656	0.370139041040656	2.00339985514088	3.16600274856516	2.58470130185302	0.822084389767406	2	0
D_LMDEP	Loin muscle depth	Meat and carcass	Muscle	ENSSSCG00000017557	WFIKKN2	0.00669889814557258	2	2	0.00158358456914961	Muscle	0.426039598810524	Lung	1.19568057851651	0.80431942148349	0.80431942148349	0.79598698742983	3.15891355053596	1.9774502689829	1.67084139621817	2	0
D_LMDEP	Loin muscle depth	Meat and carcass	Muscle	ENSSSCG00000031201	LMOD1	0.00686030938823548	4	4	0.00935146477559004	Muscle	0.737354923898596	Brain	1.54805471182267	0.54211770120349	0.54211770120349	-2.59893	1.37007526961723	0.0956538641556932	1.85614988859531	4	0
D_LMDEP	Loin muscle depth	Meat and carcass	Muscle	ENSSSCG00000038807	SCAF1	0.00687098997350792	3	3	0.00125687669775207	Muscle	0.320983475860407	Blood	1.53121855305663	0.386307560128608	0.386307560128608	-1.90767	3.22564837213341	0.108514104308152	2.7380294435195	3	0
D_LMDEP	Loin muscle depth	Meat and carcass	Muscle	ENSSSCG00000013061	EML3	0.00690481900627203	1	1	0.00690481900627201	Muscle	0.00690481900627201	Muscle	1	1	1	-2.7014	-2.7014	-2.7014	NA	1	0
D_LMDEP	Loin muscle depth	Meat and carcass	Muscle	ENSSSCG00000025606	ATM	0.006928078237335	6	6	0.00163059875195569	Muscle	0.923114605621119	Lymph_node	2.27922576417325	0.328630716086547	0.328630716086547	-3.15038	1.4257529805435	-0.693534	1.62187022116657	6	0
D_LMDEP	Loin muscle depth	Meat and carcass	Muscle	ENSSSCG00000011553		0.00694536886453844	8	7	0.000251579675734217	Muscle	0.465605008046548	Jejunum	4.38255648351684	0.139085851981142	0.273235503912435	-3.66065	2.26476831010272	-1.94513	1.97562335559256	7	0
D_LMDEP	Loin muscle depth	Meat and carcass	Muscle	ENSSSCG00000029430	IPO13	0.0069982695118678	4	4	0.00604008778345845	Muscle	0.465200694947906	Blood	1.64202373014444	0.547659361475062	0.547659361475062	-2.7456	1.03640894949203	-0.883928	1.55157657322745	4	0
D_LMDEP	Loin muscle depth	Meat and carcass	Muscle	ENSSSCG00000036469		0.00709455038071114	2	2	0.00173960571951668	Muscle	0.0919895976927034	Adipose	1.45215000137344	0.547849998626564	0.547849998626564	1.68499468116679	3.13142439351803	2.40820953734241	1.02278025811326	2	0
D_LMDEP	Loin muscle depth	Meat and carcass	Muscle	ENSSSCG00000002410	CEP128	0.00727649280392927	2	2	0.00445659427244633	Muscle	0.507201808237915	Testis	1.22150480113179	0.77849519886821	0.77849519886821	-0.663201	2.84389349033694	1.09034622729628	2.47989032165433	2	0
D_LMDEP	Loin muscle depth	Meat and carcass	Muscle	ENSSSCG00000016210	ABCB6	0.00740067056198574	3	3	0.00845550279224581	Muscle	0.828048957699443	Liver	1.41363978511631	0.72498636267384	0.72498636267384	-0.217205	2.63331844605781	1.63960110662452	1.60936675582315	3	0
D_LMDEP	Loin muscle depth	Meat and carcass	Muscle	ENSSSCG00000010566	FBXW4	0.00740690193838666	4	4	0.00305340300781078	Muscle	0.688609067227261	Small_intestine	1.73164488187647	0.48272790124364	0.48272790124364	-2.40405	2.96230989154741	-0.17082	2.40109091218948	4	0
D_LMDEP	Loin muscle depth	Meat and carcass	Muscle	ENSSSCG00000004596	LIPC	0.0075498360161555	9	5	0.00482507611387319	Muscle	0.639643248666477	Heart	4.90922603734537	0.0479467235981675	0.27849059013006	-2.81849	2.30143320317936	-1.21884	1.73751766595336	5	0
D_LMDEP	Loin muscle depth	Meat and carcass	Muscle	ENSSSCG00000005356	DCAF10	0.00762749122363803	2	2	0.00320100620798933	Muscle	0.259927862697564	Testis	1.0326329723822	0.9673670276178	0.9673670276178	-1.12656	2.94774535665249	0.910591855122585	2.88097011049943	2	0
D_LMDEP	Loin muscle depth	Meat and carcass	Muscle	ENSSSCG00000013294	LDLRAD3	0.00764684933934861	5	5	0.0849698583896226	Muscle	0.98008215954011	Liver	2.57696989480211	0.187304764612035	0.187304764612035	-1.72255	1.24454752669828	-0.0258101	1.13766428198179	5	0
D_LMDEP	Loin muscle depth	Meat and carcass	Muscle	ENSSSCG00000035628	CCDC115	0.00773703593662125	5	5	0.0108447459400396	Muscle	0.988999129009694	Blood	1.91972233694519	0.299702915111349	0.299702915111349	-2.54766	0.20574464028096	-1.01692	1.34254656484039	5	0
D_LMDEP	Loin muscle depth	Meat and carcass	Muscle	ENSSSCG00000028475	KPNA1	0.0079034722771065	4	4	0.00370384081328751	Muscle	0.900606972524498	Cartilage	1.70555844021449	0.3924813115996	0.3924813115996	-1.81006	2.90234188332037	0.58592424251274	2.01961002190289	4	0
D_LMDEP	Loin muscle depth	Meat and carcass	Muscle	ENSSSCG00000035082	PHF5A	0.00794388386742065	1	1	0.00794388386742065	Muscle	0.00794388386742065	Muscle	1	1	1	-2.65445	-2.65445	-2.65445	NA	1	0
D_LMDEP	Loin muscle depth	Meat and carcass	Muscle	ENSSSCG00000013426	PWWP3A	0.00794874252887226	1	1	0.00794874252887226	Muscle	0.00794874252887226	Muscle	1	1	1	2.65423933858621	2.65423933858621	2.65423933858621	NA	1	0
D_LMDEP	Loin muscle depth	Meat and carcass	Muscle	ENSSSCG00000011873	HSPBAP1	0.00798252015458516	5	5	0.0042604998356399	Muscle	0.882759081878417	Artery	2.3503561169948	0.356359797163375	0.356359797163375	-1.42686	2.85820132542642	0.232904226560698	1.81166782601147	5	0
D_LMDEP	Loin muscle depth	Meat and carcass	Muscle	ENSSSCG00000006981	MICU3	0.00799800731056725	2	2	0.00252526286105312	Muscle	0.304681975447308	Testis	1.09887826712226	0.901121732877737	0.901121732877737	-1.02644	3.0202977662631	0.996926488718128	2.86147910242028	2	0
D_LMDEP	Loin muscle depth	Meat and carcass	Muscle	ENSSSCG00000025492	NUDT13	0.0081028889931557	3	3	0.000975607421180473	Muscle	0.62661934053631	Colon	1.64780300464433	0.390299428423009	0.390299428423009	0.486490639313115	3.29746814057184	2.01850952492899	1.42247258438425	3	0
D_LMDEP	Loin muscle depth	Meat and carcass	Muscle	ENSSSCG00000025221	PAXIP1	0.00853772059601076	4	4	0.00333215445696643	Muscle	0.102853377168581	Uterus	1.8583545279526	0.289769041362277	0.289769041362277	1.6311751027615	2.93530921964407	2.38568899897655	0.561093551653594	4	0
D_LMDEP	Loin muscle depth	Meat and carcass	Muscle	ENSSSCG00000004339	UFL1	0.00855604476365984	1	1	0.00855604476365983	Muscle	0.00855604476365983	Muscle	1	1	1	-2.6293	-2.6293	-2.6293	NA	1	0
D_LMDEP	Loin muscle depth	Meat and carcass	Muscle	ENSSSCG00000017829	SGSM2	0.00858054913822638	7	5	0.104354262860122	Muscle	0.549592366017239	Synovial_membrane	4.54602280119618	0.0127584250193748	0.258005546286508	-1.6241	1.4438956565057	-0.3545	1.07939499453738	5	0
D_LMDEP	Loin muscle depth	Meat and carcass	Muscle	ENSSSCG00000031300	AGBL4	0.00859604302116687	1	1	0.00859604302116686	Muscle	0.00859604302116686	Muscle	1	1	1	-2.62772	-2.62772	-2.62772	NA	1	0
D_LMDEP	Loin muscle depth	Meat and carcass	Muscle	ENSSSCG00000022728	HOXC10	0.00863375226166681	1	1	0.0086337522616668	Muscle	0.0086337522616668	Muscle	1	1	1	-2.62623	-2.62623	-2.62623	NA	1	0
D_LMDEP	Loin muscle depth	Meat and carcass	Muscle	ENSSSCG00000006071	VPS13B	0.00878888724693232	1	1	0.0087888872469323	Muscle	0.0087888872469323	Muscle	1	1	1	2.62015863555752	2.62015863555752	2.62015863555752	NA	1	0
D_LMDEP	Loin muscle depth	Meat and carcass	Muscle	ENSSSCG00000033355	LGI3	0.00879132877154161	5	5	0.00705720986196408	Muscle	0.530744250381859	Liver	3.51889642180554	0.181301147264805	0.181301147264805	-0.972337	2.69413252415609	1.3712746755479	1.53095303158334	5	0
D_LMDEP	Loin muscle depth	Meat and carcass	Muscle	ENSSSCG00000003777	SLC44A5	0.00881466863915174	4	4	0.0122882412363585	Muscle	0.142782882474061	Brain	1.7673118725036	0.370180284633754	0.370180284633754	-2.50376	1.46550612512248	-1.2037	1.81267405150516	4	0
D_LMDEP	Loin muscle depth	Meat and carcass	Muscle	ENSSSCG00000030605	POLR2M	0.00893182583386656	2	2	0.00218052228762034	Muscle	0.0653334669628137	Blood	1.65392092022707	0.346079079772934	0.346079079772934	-3.06448	-1.84297	-2.45372	0.863735001915732	2	0
D_LMDEP	Loin muscle depth	Meat and carcass	Muscle	ENSSSCG00000000693	NCAPD2	0.00900999026942913	4	4	0.00147888585778449	Muscle	0.43991110774404	Liver	2.03718840519151	0.277171320957524	0.277171320957524	0.772343331268947	3.17879511447207	1.85209391104973	1.01633661544901	4	0
D_LMDEP	Loin muscle depth	Meat and carcass	Muscle	ENSSSCG00000017797	SLC6A4	0.00913876510797732	2	2	0.00249693905689305	Muscle	0.946544955883018	Blastomere	1.18393782037869	0.816062179621308	0.816062179621308	0.0670461594942423	3.02371213172517	1.5453791456097	2.09068	2	0
D_LMDEP	Loin muscle depth	Meat and carcass	Muscle	ENSSSCG00000038718	ADRM1	0.00930538322706642	5	5	0.006095845830345	Muscle	0.666360628452894	Embryo	1.81819737585646	0.348833656222451	0.348833656222451	-0.6106	2.74258075824721	0.847384512874832	1.41893395959506	5	0
D_LMDEP	Loin muscle depth	Meat and carcass	Muscle	ENSSSCG00000017920		0.00946561143187675	15	9	0.00061082618205881	Muscle	0.803732548072828	Testis	8.0924898680065	0.00755671305163926	0.325390138710085	-3.42676	0.776157867690104	-1.43494	1.20633508209465	9	0
D_LMDEP	Loin muscle depth	Meat and carcass	Muscle	ENSSSCG00000028786		0.00953420936611587	4	4	0.00153584319845768	Muscle	0.761149292822853	Lung	2.21702708737264	0.280945545509454	0.280945545509454	-0.303972	3.16782427951617	1.88580429066943	1.55492770309945	4	0
D_LMDEP	Loin muscle depth	Meat and carcass	Muscle	ENSSSCG00000001074	KDM1B	0.00953815345875299	9	6	0.000544595391488514	Muscle	0.746285909076152	Blood	5.97469869069507	0.07254691737316	0.287265475192852	-3.45781	1.32964712942403	-1.60448	1.46733323777712	6	0
D_LMDEP	Loin muscle depth	Meat and carcass	Muscle	ENSSSCG00000011622	KBTBD12	0.00957187539171462	5	5	0.00203295789817316	Muscle	0.669850622302531	Frontal_cortex	2.08818202037211	0.190623311814775	0.190623311814775	-3.08537	1.07166519269063	-0.443537	1.79751776546956	5	0
D_LMDEP	Loin muscle depth	Meat and carcass	Muscle	ENSSSCG00000001973	SCFD1	0.00974651951848712	4	4	0.00181892269957177	Muscle	0.939934950615589	Fetal_thymus	2.49148700347232	0.228825886213995	0.228825886213995	0.0753516209406404	3.11830855274628	1.49810132074913	1.31996608413815	4	0
D_LMDEP	Loin muscle depth	Meat and carcass	Muscle	ENSSSCG00000001342	TRIM39	0.00990786605609291	1	1	0.0099078660560929	Muscle	0.0099078660560929	Muscle	1	1	1	2.57902833070973	2.57902833070973	2.57902833070973	NA	1	0
D_LMDEP	Loin muscle depth	Meat and carcass	Muscle	ENSSSCG00000039569		0.0100444302045045	17	16	0.0254428118534174	Muscle	0.960017500218633	Ileum	4.98161169922434	0.0517169691289163	0.205769581302846	-1.50628	2.23461231184474	0.579502353913705	1.15117139038478	16	0
D_LMDEP	Loin muscle depth	Meat and carcass	Muscle	ENSSSCG00000025463	PROS1	0.0103435369702927	6	4	0.000578589097692639	Muscle	0.519969946825876	Jejunum	3.61541954767326	0.0489791219883616	0.212398684872606	-3.44146	2.02548466782948	-0.0537563	2.22073977825566	4	0
D_LMDEP	Loin muscle depth	Meat and carcass	Muscle	ENSSSCG00000007466	SLC9A8	0.0103850239903688	8	7	0.000989852802674543	Muscle	0.791602197642994	Synovial_membrane	3.8023526082532	0.114390851928328	0.232871112332974	-3.2934	1.82581978655252	-0.124586	1.73578317523535	7	0
D_LMDEP	Loin muscle depth	Meat and carcass	Muscle	ENSSSCG00000035429	HJV	0.0105111542601161	1	1	0.010511154260116	Muscle	0.010511154260116	Muscle	1	1	1	2.55854391680663	2.55854391680663	2.55854391680663	NA	1	0
D_LMDEP	Loin muscle depth	Meat and carcass	Muscle	ENSSSCG00000007757	TRIM72	0.0108001885309201	3	3	0.00791071637354114	Muscle	0.214416063416103	Small_intestine	1.3358129411506	0.641877785860517	0.641877785860517	-2.65586	1.42325857522463	-0.824704	2.07125410511224	3	0
D_LMDEP	Loin muscle depth	Meat and carcass	Muscle	ENSSSCG00000001878	PTPN9	0.0108448813238625	1	1	0.0108448813238625	Muscle	0.0108448813238625	Muscle	1	1	1	2.54765773540279	2.54765773540279	2.54765773540279	NA	1	0
D_LMDEP	Loin muscle depth	Meat and carcass	Muscle	ENSSSCG00000009397	CAB39L	0.0110261232239708	5	5	0.00093841280337096	Muscle	0.818263210609625	Testis	1.71179000973714	0.448359390009212	0.448359390009212	-0.619398	3.30836838940904	0.321035753454555	1.67599236820303	5	0
D_LMDEP	Loin muscle depth	Meat and carcass	Muscle	ENSSSCG00000035105		0.0111064369087002	3	2	0.00341427480143184	Muscle	0.0471914322076935	Colon	2.34958788170438	0.00874313712804314	0.641668981167573	1.98457808815784	2.92774724273255	2.31472265768028	0.531420587599794	2	0
D_LMDEP	Loin muscle depth	Meat and carcass	Muscle	ENSSSCG00000001968	NUBPL	0.011121380895106	10	8	0.00118564601160452	Muscle	0.907907517509297	Ovary	4.31736740057267	0.0342533663963582	0.18390614162475	-3.24231	2.92852144527522	-0.598981	1.87994139233077	8	0
D_LMDEP	Loin muscle depth	Meat and carcass	Muscle	ENSSSCG00000003711	CABYR	0.0111313000330989	5	5	0.000488385914252922	Muscle	0.3123879367139	Liver	2.2120894284694	0.300070971436279	0.300070971436279	1.01022409723868	3.48704678459121	1.97287344714941	1.02763102165104	5	0
D_LMDEP	Loin muscle depth	Meat and carcass	Muscle	ENSSSCG00000010370		0.011225584365215	4	4	0.00122918105066241	Muscle	0.508384316564233	Milk	1.97222348118207	0.312208656546186	0.312208656546186	-1.06126	3.23202080796128	0.740512413730295	1.99385551348914	4	0
D_LMDEP	Loin muscle depth	Meat and carcass	Muscle	ENSSSCG00000032467	RAB5C	0.0112834864468408	1	1	0.0112834864468408	Muscle	0.0112834864468408	Muscle	1	1	1	-2.53379	-2.53379	-2.53379	NA	1	0
D_LMDEP	Loin muscle depth	Meat and carcass	Muscle	ENSSSCG00000030149	CAPNS1	0.0115146557608896	6	6	0.00619028350212868	Muscle	0.807077462057726	Testis	1.63872454350779	0.559476103273254	0.559476103273254	-0.573131	2.73752808064596	0.699365319592058	1.27328492635243	6	0
D_LMDEP	Loin muscle depth	Meat and carcass	Muscle	ENSSSCG00000032527	FOSL2	0.0115268903286199	1	1	0.0115268903286199	Muscle	0.0115268903286199	Muscle	1	1	1	2.52630639173526	2.52630639173526	2.52630639173526	NA	1	0
D_LMDEP	Loin muscle depth	Meat and carcass	Muscle	ENSSSCG00000036566	LY6G6C	0.0116327719835433	3	3	0.0229216047867236	Muscle	0.0813431452064897	Brain	1.48060820362006	0.547357946980911	0.547357946980911	-1.77291	2.27473877792893	0.748258679873747	2.19952558355792	3	0
D_LMDEP	Loin muscle depth	Meat and carcass	Muscle	ENSSSCG00000002512	DEGS2	0.0119555431637241	7	6	0.0100628036459683	Muscle	0.996824658264867	Small_intestine	3.64509695968992	0.111907832664058	0.39736628817711	-2.57366	1.61707583942375	-0.252625	1.38930376965542	6	0
D_LMDEP	Loin muscle depth	Meat and carcass	Muscle	ENSSSCG00000017290	STRADA	0.0121173122125925	11	9	0.0340684888524611	Muscle	0.961087733541471	Blood	5.95695878224237	0.127042449506121	0.268600802754115	-2.11926	1.19452945607738	-0.237324	0.937150843391056	9	0
D_LMDEP	Loin muscle depth	Meat and carcass	Muscle	ENSSSCG00000036915	C17orf107	0.0122104707692249	3	3	0.00210116054782783	Muscle	0.900795145039672	Testis	1.29570345437861	0.753096391906473	0.753096391906473	-0.711564	3.07555	0.746442218095214	2.0382997002735	3	0
D_LMDEP	Loin muscle depth	Meat and carcass	Muscle	ENSSSCG00000016206	CNPPD1	0.0123311258174957	5	5	0.0186048524895455	Muscle	0.705848669644918	Heart	1.97844220086229	0.337043782159939	0.337043782159939	-1.13822	2.35335519892412	0.634260626093581	1.52927105880578	5	0
D_LMDEP	Loin muscle depth	Meat and carcass	Muscle	ENSSSCG00000029781	SELENOM	0.0124894922945514	4	3	0.00170525266960504	Muscle	0.00491274059520725	Kidney	3.29735621327351	0.0917252600144542	0.126233002181711	-2.87441	3.13727643484812	1.5102	2.92607681609332	3	0
D_LMDEP	Loin muscle depth	Meat and carcass	Muscle	ENSSSCG00000027105	TUBGCP5	0.0126353194709238	2	2	0.01571230234899	Muscle	0.458728897200137	Brain	1.3535907777865	0.646409222213501	0.646409222213501	-0.740942	2.41553059654216	0.837294536598703	2.23196284059832	2	0
D_LMDEP	Loin muscle depth	Meat and carcass	Muscle	ENSSSCG00000002888	GAPDHS	0.0131461721201811	1	1	0.0131461721201812	Muscle	0.0131461721201812	Muscle	1	1	1	2.47978473652936	2.47978473652936	2.47978473652936	NA	1	0
D_LMDEP	Loin muscle depth	Meat and carcass	Muscle	ENSSSCG00000032978		0.0133282649803163	15	13	0.00380783738163135	Muscle	0.897258464856619	Liver	5.03519633736712	0.0380517287435908	0.17393508437638	-2.89366	1.32500213062557	-0.191976	1.27977595879849	13	0
D_LMDEP	Loin muscle depth	Meat and carcass	Muscle	ENSSSCG00000006780	WNT2B	0.0135145166641318	4	4	0.00570886279122791	Muscle	0.966226446424053	Testis	1.63853171247728	0.50445673810238	0.50445673810238	-2.76405	1.95997232919011	0.0311505335732431	2.02196090142413	4	0
D_LMDEP	Loin muscle depth	Meat and carcass	Muscle	ENSSSCG00000002963		0.0135789360817278	5	5	0.0554358525894044	Muscle	0.961957345355294	Blastocyst	2.04966508626225	0.29723052886171	0.29723052886171	-1.44712	1.91544440636861	-0.244972	1.36008800248729	5	0
D_LMDEP	Loin muscle depth	Meat and carcass	Muscle	ENSSSCG00000035473		0.0135829274568938	1	1	0.0135829274568938	Muscle	0.0135829274568938	Muscle	1	1	1	-2.46811	-2.46811	-2.46811	NA	1	0
D_LMDEP	Loin muscle depth	Meat and carcass	Muscle	ENSSSCG00000001095	GMNN	0.0138116537535322	6	6	0.0206554631138027	Muscle	0.492342545225968	Uterus	1.93922203970789	0.365979271867367	0.365979271867367	-1.45714	2.31422354449736	1.11222842483076	1.43900822420428	6	0
D_LMDEP	Loin muscle depth	Meat and carcass	Muscle	ENSSSCG00000006704		0.0138226938659965	16	15	0.00354778412681728	Muscle	0.962312271752389	Spleen	4.58997382840725	0.130947091029459	0.16281479618409	-2.9158	1.91613052745841	-0.135097	1.39666092289134	15	0
D_LMDEP	Loin muscle depth	Meat and carcass	Muscle	ENSSSCG00000028278		0.0138393049718965	3	3	0.00320653000368372	Muscle	0.530294897568042	Ovary	1.1870892403424	0.767355755262137	0.767355755262137	-0.707875	2.94721227628389	0.537260314261841	2.08746596386503	3	0
D_LMDEP	Loin muscle depth	Meat and carcass	Muscle	ENSSSCG00000006664	MTMR11	0.0139458140899817	3	3	0.00462815291018485	Muscle	0.897075246005217	Artery	1.71308565814107	0.248354499386179	0.248354499386179	-0.129357	2.83183634907882	1.1133984646115	1.5368382358398	3	0
D_LMDEP	Loin muscle depth	Meat and carcass	Muscle	ENSSSCG00000016138	ATF1	0.0140816506326282	1	1	0.0140816506326282	Muscle	0.0140816506326282	Muscle	1	1	1	2.45517375488391	2.45517375488391	2.45517375488391	NA	1	0
D_LMDEP	Loin muscle depth	Meat and carcass	Muscle	ENSSSCG00000034261	TMEM59	0.0141831638821209	3	3	0.030972298385093	Muscle	0.244667470446378	Blood	1.41544526991263	0.611658531405725	0.611658531405725	1.16339945529325	2.15742842559612	1.52009586604054	0.553254809706887	3	0
D_LMDEP	Loin muscle depth	Meat and carcass	Muscle	ENSSSCG00000028593	TEPSIN	0.0142507158363622	6	6	0.00621455094633593	Muscle	0.991272484472515	Milk	2.01395904057347	0.242646259068523	0.242646259068523	-2.73624	1.04970952575682	-0.862985	1.60232825282056	6	0
D_LMDEP	Loin muscle depth	Meat and carcass	Muscle	ENSSSCG00000008227	ST3GAL5	0.0142779540247621	6	5	0.00235735057155667	Muscle	0.593886456861508	Large_intestine	2.2249025307192	0.0434483251100886	0.531293672181765	-1.14805	3.04107505860455	0.170873562602327	1.57906421545267	5	0
D_LMDEP	Loin muscle depth	Meat and carcass	Muscle	ENSSSCG00000000656	CLEC2B	0.0145443513566005	3	3	0.00269119035602952	Muscle	0.729307063919303	Blood	1.20887123644529	0.772049809172138	0.772049809172138	-3.00097	0.34604743828756	-1.32199	1.67353669316726	3	0
D_LMDEP	Loin muscle depth	Meat and carcass	Muscle	ENSSSCG00000010550	CWF19L1	0.0149523918401176	1	1	0.0149523918401175	Muscle	0.0149523918401175	Muscle	1	1	1	2.43353010790248	2.43353010790248	2.43353010790248	NA	1	0
D_LMDEP	Loin muscle depth	Meat and carcass	Muscle	ENSSSCG00000034318	MRPS25	0.0150774118959808	1	1	0.0150774118959807	Muscle	0.0150774118959807	Muscle	1	1	1	-2.43051	-2.43051	-2.43051	NA	1	0
D_LMDEP	Loin muscle depth	Meat and carcass	Muscle	ENSSSCG00000016053	NEMP2	0.0152253571232165	5	5	0.0298553635188809	Muscle	0.722757049837164	Blood	2.38468706563995	0.31024662825193	0.31024662825193	-1.89405	2.17200396936535	0.180560594131478	1.79748753897522	5	0
D_LMDEP	Loin muscle depth	Meat and carcass	Muscle	ENSSSCG00000009540	LIG4	0.0153134648383342	7	5	0.00138583238815367	Muscle	0.0393497669954705	Pituitary	4.28706292856973	0.00538884794798241	0.236798260672182	2.06051045928734	3.1975856725696	2.66346591167299	0.34017125572261	5	0
D_LMDEP	Loin muscle depth	Meat and carcass	Muscle	ENSSSCG00000039881	GLI4	0.0153284111723973	6	6	0.0110029809606878	Muscle	0.560342455713735	Colon	4.05161349703841	0.165624724287697	0.165624724287697	-0.709691	2.54260413253856	1.18665729938017	1.17744472892259	6	0
D_LMDEP	Loin muscle depth	Meat and carcass	Muscle	ENSSSCG00000006344		0.0154645366406542	3	3	0.0119180320909232	Muscle	0.179183131008389	Lung	1.10289440358625	0.908657754809318	0.908657754809318	-1.34327	2.51456207163081	0.850856225288177	1.98286117932876	3	0
D_LMDEP	Loin muscle depth	Meat and carcass	Muscle	ENSSSCG00000013052		0.0155937795667933	2	2	0.00498508066692483	Muscle	0.692468246774803	Brain	1.09351770801879	0.906482291981213	0.906482291981213	0.395507690964522	2.80799625408318	1.60175197252385	1.70588702251619	2	0
D_LMDEP	Loin muscle depth	Meat and carcass	Muscle	ENSSSCG00000004907	CCBE1	0.0158176358949354	1	1	0.0158176358949354	Muscle	0.0158176358949354	Muscle	1	1	1	2.41309638806156	2.41309638806156	2.41309638806156	NA	1	0
D_LMDEP	Loin muscle depth	Meat and carcass	Muscle	ENSSSCG00000024109	BDH1	0.015885947430283	4	4	0.0734693373232222	Muscle	0.621215289292975	Brain	1.7984854195609	0.409861825605576	0.409861825605576	-1.7899	1.33604447587558	-0.323337	1.4824849544076	4	0
D_LMDEP	Loin muscle depth	Meat and carcass	Muscle	ENSSSCG00000006471	ISG20L2	0.0159620755127786	6	6	0.0399072257406464	Muscle	0.835223230208853	Blastocyst	1.96821852603191	0.495368215700865	0.495368215700865	-2.05471	1.76499824801441	0.10916536693961	1.4900626888685	6	0
D_LMDEP	Loin muscle depth	Meat and carcass	Muscle	ENSSSCG00000007253	MAPRE1	0.0163107920162072	1	1	0.0163107920162071	Muscle	0.0163107920162071	Muscle	1	1	1	2.4018859686882	2.4018859686882	2.4018859686882	NA	1	0
D_LMDEP	Loin muscle depth	Meat and carcass	Muscle	ENSSSCG00000010801	CDC73	0.0166230015358533	3	3	0.0100810741520686	Muscle	0.11791605506455	Milk	1.7264489785375	0.203159901261276	0.203159901261276	1.56358076464044	2.57303592982198	1.97107631302984	0.532082830067587	3	0
D_LMDEP	Loin muscle depth	Meat and carcass	Muscle	ENSSSCG00000004402	METTL24	0.0167784441809673	7	6	0.0055054308940816	Muscle	0.948594769831694	Adipose	3.96980200465392	0.127434395946179	0.315191826674067	-0.215634	2.7758694557353	0.767824393806771	1.22334241435666	6	0
D_LMDEP	Loin muscle depth	Meat and carcass	Muscle	ENSSSCG00000016364	GPC1	0.0172048229262758	4	4	0.00906546699946252	Muscle	0.582520285397746	Frontal_cortex	2.3849831938213	0.273151570504643	0.273151570504643	-0.967907	2.60957538320863	0.981548870849197	1.5497049073429	4	0
D_LMDEP	Loin muscle depth	Meat and carcass	Muscle	ENSSSCG00000006560	CREB3L4	0.0172372976233226	1	1	0.0172372976233226	Muscle	0.0172372976233226	Muscle	1	1	1	-2.38161	-2.38161	-2.38161	NA	1	0
D_LMDEP	Loin muscle depth	Meat and carcass	Muscle	ENSSSCG00000010540	ENTPD7	0.0174508412970096	1	1	0.0174508412970096	Muscle	0.0174508412970096	Muscle	1	1	1	2.37706862223554	2.37706862223554	2.37706862223554	NA	1	0
D_LMDEP	Loin muscle depth	Meat and carcass	Muscle	ENSSSCG00000004172	SLC2A12	0.0175039461305492	6	6	0.0140030122845228	Muscle	0.905245238568404	Testis	1.5859142793297	0.549008378858711	0.549008378858711	-2.45719	0.733085719560826	-1.21417	1.23633104930677	6	0
D_LMDEP	Loin muscle depth	Meat and carcass	Muscle	ENSSSCG00000004399	SLC22A16	0.0177547261318395	5	5	0.0339213101230428	Muscle	0.802191810711405	Kidney	3.36340896380469	0.273405822041235	0.273405822041235	-0.856755	2.12100585007096	0.417608107387424	1.24836698835751	5	0
D_LMDEP	Loin muscle depth	Meat and carcass	Muscle	ENSSSCG00000011913	CCDC191	0.0177941180962248	15	11	0.00544252811670237	Muscle	0.984757458854394	Uterus	4.92551844525833	0.0597188826542825	0.207573334339138	-2.7796	1.2783	-0.625417	1.39245403400548	11	0
D_LMDEP	Loin muscle depth	Meat and carcass	Muscle	ENSSSCG00000002799	CNOT1	0.0179254503431471	1	1	0.0179254503431471	Muscle	0.0179254503431471	Muscle	1	1	1	-2.36715	-2.36715	-2.36715	NA	1	0
D_LMDEP	Loin muscle depth	Meat and carcass	Muscle	ENSSSCG00000001536	SCUBE3	0.0179919544977062	1	1	0.0179919544977061	Muscle	0.0179919544977061	Muscle	1	1	1	2.36578366058436	2.36578366058436	2.36578366058436	NA	1	0
D_LMDEP	Loin muscle depth	Meat and carcass	Muscle	ENSSSCG00000032741	TBC1D9	0.0180525414849635	9	9	0.0106094382358794	Muscle	0.991288766195028	Pituitary	3.23758345543375	0.215945752969028	0.215945752969028	-2.10413	2.55530633174399	0.728723389640433	1.52300251498807	9	0
D_LMDEP	Loin muscle depth	Meat and carcass	Muscle	ENSSSCG00000008969	RCHY1	0.0181183586373741	3	3	0.0157046325951773	Muscle	0.472887569433587	Frontal_cortex	1.72233734754507	0.566204411279673	0.566204411279673	-0.717789	2.41570840104449	0.966958160992987	1.58002274131686	3	0
D_LMDEP	Loin muscle depth	Meat and carcass	Muscle	ENSSSCG00000026596	SYNRG	0.0183512613014823	4	4	0.00369971746920434	Muscle	0.36220931019927	Pituitary	1.39625040026254	0.581228209897713	0.581228209897713	0.91116335264424	2.90269077319876	1.52320313714112	0.928348050962814	4	0
D_LMDEP	Loin muscle depth	Meat and carcass	Muscle	ENSSSCG00000017134	FN3KRP	0.0186999854362549	2	2	0.00544539811021927	Muscle	0.971188734473424	Lung	1.18378585575308	0.816214144246921	0.816214144246921	-2.77943	0.0361174171969545	-1.37166	1.99089438984536	2	0
D_LMDEP	Loin muscle depth	Meat and carcass	Muscle	ENSSSCG00000016372	STK25	0.019104705344177	1	1	0.019104705344177	Muscle	0.019104705344177	Muscle	1	1	1	-2.34348	-2.34348	-2.34348	NA	1	0
D_LMDEP	Loin muscle depth	Meat and carcass	Muscle	ENSSSCG00000038724	C3orf70	0.0192945862235735	4	4	0.00348269580102054	Muscle	0.436555174144234	Brain	1.82775724981069	0.469180966477759	0.469180966477759	-2.51788	2.9215721675554	0.0288812846685377	2.35329877910914	4	0
D_LMDEP	Loin muscle depth	Meat and carcass	Muscle	ENSSSCG00000028025	WDR74	0.0193410581487481	8	8	0.00048766444481172	Muscle	0.567984298480818	Blastocyst	2.26162879706536	0.329891723110705	0.329891723110705	-0.985448	3.48744213124256	1.50607879713067	1.63985801941558	8	0
D_LMDEP	Loin muscle depth	Meat and carcass	Muscle	ENSSSCG00000007949	SRL	0.0195371590692367	1	1	0.0195371590692367	Muscle	0.0195371590692367	Muscle	1	1	1	2.33511987990101	2.33511987990101	2.33511987990101	NA	1	0
D_LMDEP	Loin muscle depth	Meat and carcass	Muscle	ENSSSCG00000017907	PFN1	0.0195940154159529	6	6	0.000225089574857807	Muscle	0.984576207492048	Embryo	1.5810811636598	0.536943535913076	0.536943535913076	-0.698479	3.68905385311882	0.709301839051895	1.58016125966828	6	0
D_LMDEP	Loin muscle depth	Meat and carcass	Muscle	ENSSSCG00000000204	PRPF40B	0.0195991774405281	8	8	0.0149110037342134	Muscle	0.924935884594335	Fetal_thymus	3.39569902592475	0.198068485716355	0.198068485716355	-1.42262	2.43453339799987	-0.0674296	1.29042853712977	8	0
D_LMDEP	Loin muscle depth	Meat and carcass	Muscle	ENSSSCG00000032684	BOK	0.0196556177228979	7	7	0.00881620119576573	Muscle	0.751790424934836	Adipose	1.81332979218332	0.319902648239173	0.319902648239173	-1.79635	2.61910033683444	0.591764829606138	1.63572119751068	7	0
D_LMDEP	Loin muscle depth	Meat and carcass	Muscle	ENSSSCG00000037979		0.0200673900818188	2	2	0.0404382859057422	Muscle	0.0570743046582676	Testis	1.00032148272702	0.999678517272976	0.999678517272976	-1.90274	2.04924375062642	0.0732512046572328	2.79447545765777	2	0
D_LMDEP	Loin muscle depth	Meat and carcass	Muscle	ENSSSCG00000010560	MRPL43	0.0201759796005759	2	2	0.00521880719991269	Muscle	0.49774563377362	Brain	1.21928262494196	0.78071737505804	0.78071737505804	0.678041100794974	2.79320831289081	1.73562470684289	1.49564907901641	2	0
D_LMDEP	Loin muscle depth	Meat and carcass	Muscle	ENSSSCG00000040147	SHISA3	0.0201764764110585	3	3	0.0253969096027818	Muscle	0.614292005696476	Liver	1.58518733449194	0.401932854737603	0.401932854737603	-2.23531	0.503956414423504	-0.875194	1.36973310415476	3	0
D_LMDEP	Loin muscle depth	Meat and carcass	Muscle	ENSSSCG00000027778		0.0201869693322838	6	6	0.0161523869303271	Muscle	0.655876866617741	Blastocyst	2.92503778243267	0.184793900307701	0.184793900307701	-0.90999	2.40545396356606	0.816370484422909	1.10589949364816	6	0
D_LMDEP	Loin muscle depth	Meat and carcass	Muscle	ENSSSCG00000026680	KCND3	0.0202596847292808	5	5	0.000981058497052205	Muscle	0.794541089473664	Adipose	1.81847168806752	0.346869685990655	0.346869685990655	-3.2959	0.260418350527508	-0.857691	1.39447816624224	5	0
D_LMDEP	Loin muscle depth	Meat and carcass	Muscle	ENSSSCG00000029348	THAP6	0.0203071787051752	7	6	0.0136088148016557	Muscle	0.63676068032395	Liver	3.22946215573236	0.0668204307721448	0.40583105680433	-0.744673	2.46742652286155	0.855729517859795	1.45479144118584	6	0
D_LMDEP	Loin muscle depth	Meat and carcass	Muscle	ENSSSCG00000016194	USP37	0.020449901549549	3	3	0.0217592583048216	Muscle	0.243470424429809	Brain	1.20510318347381	0.719987269149557	0.719987269149557	-1.53397	2.2945442163293	-0.13526	2.11228421412513	3	0
D_LMDEP	Loin muscle depth	Meat and carcass	Muscle	ENSSSCG00000022429	KAZALD1	0.0204614900958292	6	5	0.000750949286332733	Muscle	0.178680581621813	Ileum	4.14989975011729	0.0871812165367533	0.155173501715463	-3.37027	2.44645713603071	0.322929222927745	2.73894517758955	5	0
D_LMDEP	Loin muscle depth	Meat and carcass	Muscle	ENSSSCG00000027389	HERPUD2	0.0205053576842135	2	2	0.00530639281197473	Muscle	0.580619163875315	Adipose	1.18165159195949	0.818348408040511	0.818348408040511	-2.78782	-0.552481	-1.67015	1.58062408068641	2	0
D_LMDEP	Loin muscle depth	Meat and carcass	Muscle	ENSSSCG00000005382	TGFBR1	0.020686021550918	1	1	0.020686021550918	Muscle	0.020686021550918	Muscle	1	1	1	2.31366652350469	2.31366652350469	2.31366652350469	NA	1	0
D_LMDEP	Loin muscle depth	Meat and carcass	Muscle	ENSSSCG00000006273	MCM4	0.020962674104737	3	3	0.00311595786716245	Muscle	0.496135024466433	Brain	2.11670918001283	0.165653729879211	0.165653729879211	0.680583572403421	2.95606067475115	1.89474400732481	1.14541255614463	3	0
D_LMDEP	Loin muscle depth	Meat and carcass	Muscle	ENSSSCG00000009615	NUDT18	0.0213003606316884	1	1	0.0213003606316884	Muscle	0.0213003606316884	Muscle	1	1	1	2.30261773121888	2.30261773121888	2.30261773121888	NA	1	0
D_LMDEP	Loin muscle depth	Meat and carcass	Muscle	ENSSSCG00000031712	MFAP5	0.0213383318894722	4	4	0.0142375215122123	Muscle	0.628687802081833	Small_intestine	1.32667894091951	0.503277238055764	0.503277238055764	-1.38195	2.45121416258711	0.410275345141436	1.69240148517054	4	0
D_LMDEP	Loin muscle depth	Meat and carcass	Muscle	ENSSSCG00000037132	POU2F2	0.0216611686623523	2	2	0.00681890171045178	Muscle	0.133465786909883	Hypothalamus	1.70784348639533	0.292156513604666	0.292156513604666	1.50057397460402	2.70556151750784	2.10306774605593	0.852054862832605	2	0
D_LMDEP	Loin muscle depth	Meat and carcass	Muscle	ENSSSCG00000034798	JKAMP	0.0220453077856094	3	3	0.0149570158528308	Muscle	0.941327824527825	Lung	1.33991533236204	0.610292774524376	0.610292774524376	-2.43342	1.50123029862439	-0.286196	1.99184710051545	3	0
D_LMDEP	Loin muscle depth	Meat and carcass	Muscle	ENSSSCG00000023195		0.0227040842226981	5	5	0.00278634335760314	Muscle	0.978400000640224	Testis	2.23505685402045	0.388258497167262	0.388258497167262	-0.365629	2.99037588681865	1.12550361160282	1.3444837698197	5	0
D_LMDEP	Loin muscle depth	Meat and carcass	Muscle	ENSSSCG00000022044		0.022944603956996	1	1	0.0229446039569959	Muscle	0.0229446039569959	Muscle	1	1	1	2.27435577902464	2.27435577902464	2.27435577902464	NA	1	0
D_LMDEP	Loin muscle depth	Meat and carcass	Muscle	ENSSSCG00000029474	AVEN	0.0233371926705679	6	6	0.00316598324363432	Muscle	0.912415853234592	Liver	3.30632232575734	0.200712168417011	0.200712168417011	-2.95114	1.38217300650789	-0.994355	1.66334655042048	6	0
D_LMDEP	Loin muscle depth	Meat and carcass	Muscle	ENSSSCG00000001667	ZNF318	0.0239823248278906	5	5	0.00119223137929472	Muscle	0.482726557222144	Liver	2.31457693575473	0.245735323948631	0.245735323948631	-1.91283	3.24073217975732	1.02674605001487	1.88501962462671	5	0
D_LMDEP	Loin muscle depth	Meat and carcass	Muscle	ENSSSCG00000000264	MFSD5	0.0241202382442385	2	2	0.0103651371789408	Muscle	0.327146886423512	Blood	1.01669441365637	0.983305586343633	0.983305586343633	-2.5634	-0.979877	-1.77164	1.11972272397976	2	0
D_LMDEP	Loin muscle depth	Meat and carcass	Muscle	ENSSSCG00000024972	CCDC25	0.0242884822703275	8	8	0.00156946411699141	Muscle	0.684279483504434	Small_intestine	3.10396249281847	0.128629169899514	0.128629169899514	-3.16152	0.726305520914303	-1.36779	1.36685318801952	8	0
D_LMDEP	Loin muscle depth	Meat and carcass	Muscle	ENSSSCG00000048509		0.0243199922019019	6	6	0.00536801598279784	Muscle	0.61919999455452	Blood	1.79365512241364	0.388651391907911	0.388651391907911	-2.78408	1.6819596100803	-0.294126	1.95380346514145	6	0
D_LMDEP	Loin muscle depth	Meat and carcass	Muscle	ENSSSCG00000011609	FBLN2	0.0243375266460765	2	2	0.00643812539265076	Muscle	0.373537839189157	Blood	1.29508787719742	0.704912122802576	0.704912122802576	-0.889866	2.72459065058366	0.917362322387537	2.55580681203981	2	0
D_LMDEP	Loin muscle depth	Meat and carcass	Muscle	ENSSSCG00000025514	RUFY3	0.0245951641507403	3	3	0.0229029558719248	Muscle	0.880191884606739	Liver	1.72245274839747	0.200725892884718	0.200725892884718	-2.27505	-0.150726	-1.09362	1.08206279909676	3	0
D_LMDEP	Loin muscle depth	Meat and carcass	Muscle	ENSSSCG00000046439	GNG10	0.024601824127553	1	1	0.024601824127553	Muscle	0.024601824127553	Muscle	1	1	1	2.2475981738832	2.2475981738832	2.2475981738832	NA	1	0
D_LMDEP	Loin muscle depth	Meat and carcass	Muscle	ENSSSCG00000017712	AP2B1	0.0246952603737577	6	5	0.0176622838578618	Muscle	0.391495639040472	Hypothalamus	2.7378701437703	0.0189152322320332	0.380476869790641	-2.37262	1.70554692509338	-0.441477	1.46970845661777	5	0
D_LMDEP	Loin muscle depth	Meat and carcass	Muscle	ENSSSCG00000024791		0.0248509087344074	8	6	0.00592082617960441	Muscle	0.883988324339849	Blastocyst	5.16517455910848	0.0512835878546812	0.189859820365916	-2.75213	2.44673143214439	-0.40659	1.92892746636111	6	0
D_LMDEP	Loin muscle depth	Meat and carcass	Muscle	ENSSSCG00000015110	DPAGT1	0.0249342985781176	1	1	0.0249342985781176	Muscle	0.0249342985781176	Muscle	1	1	1	2.24241909890902	2.24241909890902	2.24241909890902	NA	1	0
D_LMDEP	Loin muscle depth	Meat and carcass	Muscle	ENSSSCG00000023329	APC2	0.0253369753697049	3	3	0.00313191240538434	Muscle	0.27652615242041	Lymph_node	1.39772316689578	0.500318737292056	0.500318737292056	-1.58887	2.95448513555175	0.817924852110516	2.28369884603064	3	0
D_LMDEP	Loin muscle depth	Meat and carcass	Muscle	ENSSSCG00000042355		0.0254018531562275	1	1	0.0254018531562275	Muscle	0.0254018531562275	Muscle	1	1	1	2.23523609235229	2.23523609235229	2.23523609235229	NA	1	0
D_LMDEP	Loin muscle depth	Meat and carcass	Muscle	ENSSSCG00000008387	PEX13	0.0258831375814918	2	2	0.0636931896174239	Muscle	0.407518687851677	Liver	1.48252442891301	0.517475571086987	0.517475571086987	-1.85432	-0.828268	-1.34129	0.725529263746767	2	0
D_LMDEP	Loin muscle depth	Meat and carcass	Muscle	ENSSSCG00000010555	HIF1AN	0.0262146511196966	3	3	0.00330527272790515	Muscle	0.794023200589912	Blastocyst	1.38831567400929	0.723477490428449	0.723477490428449	-2.93782	-0.26109	-1.27616	1.45078769793118	3	0
D_LMDEP	Loin muscle depth	Meat and carcass	Muscle	ENSSSCG00000038359		0.0262442809293653	1	1	0.0262442809293653	Muscle	0.0262442809293653	Muscle	1	1	1	2.22257782400854	2.22257782400854	2.22257782400854	NA	1	0
D_LMDEP	Loin muscle depth	Meat and carcass	Muscle	ENSSSCG00000034689	GPIHBP1	0.0263882626973944	3	3	0.00374447743917655	Muscle	0.769664155739174	Pituitary	1.33518427416436	0.717157102010913	0.717157102010913	0.292814223525892	2.8989222428514	1.51780034152316	1.31005096817851	3	0
D_LMDEP	Loin muscle depth	Meat and carcass	Muscle	ENSSSCG00000015794	C4orf47	0.0264336522626818	3	3	0.0558621553236641	Muscle	0.758796045938991	Adipose	1.9090532147888	0.396321896762173	0.396321896762173	-1.91211	0.307062177374118	-0.818801	1.10994395160643	3	0
D_LMDEP	Loin muscle depth	Meat and carcass	Muscle	ENSSSCG00000008226	POLR1A	0.0266744776264103	6	6	0.005494593476429	Muscle	0.882481486339339	Testis	1.81766788387204	0.319038910740623	0.319038910740623	-2.08384	2.7765100592774	0.255766922175702	1.57967787367286	6	0
D_LMDEP	Loin muscle depth	Meat and carcass	Muscle	ENSSSCG00000022788	PPA2	0.0267737905190968	7	7	0.00272435886129899	Muscle	0.982671055918097	Brain	3.11147837921262	0.129741743579216	0.129741743579216	-1.88421	2.99724028355151	0.597157335119203	1.45292665109913	7	0
D_LMDEP	Loin muscle depth	Meat and carcass	Muscle	ENSSSCG00000021837	STYXL1	0.0269826331413989	6	6	0.0597644358895401	Muscle	0.990681473065579	Liver	1.99030882973894	0.327992410875196	0.327992410875196	-1.84265	1.88252745411289	0.613933082070761	1.36826268361721	6	0
D_LMDEP	Loin muscle depth	Meat and carcass	Muscle	ENSSSCG00000007744	PHKG1	0.0270189477010128	12	9	0.0382316885887918	Muscle	0.971849259530963	Hypothalamus	5.97956863597195	0.107785858319072	0.2288882073479	-1.1559	2.07236206222647	0.445311718974786	0.882152142805188	9	0
D_LMDEP	Loin muscle depth	Meat and carcass	Muscle	ENSSSCG00000007713	BUD23	0.0275075998943835	20	14	0.0193338420551357	Muscle	0.983866195527526	Hypothalamus	9.03845781427356	0.115761903164418	0.311856586477136	-1.08529	2.33903075106007	0.84752221575553	1.0065674424659	14	0
D_LMDEP	Loin muscle depth	Meat and carcass	Muscle	ENSSSCG00000016907	DHX29	0.0277197421669416	7	6	0.0287474979571934	Muscle	0.810469398012386	Colon	3.08231159026551	0.00112671487946879	0.220602438820083	-2.18693	0.77508980364997	-0.60261	0.913197454831014	6	0
D_LMDEP	Loin muscle depth	Meat and carcass	Muscle	ENSSSCG00000038600	PRSS8	0.0279073864248378	5	5	0.0119273070288424	Muscle	0.312261310582675	Heart	2.08145612100719	0.410388742862677	0.410388742862677	1.01048849117379	2.51428775759212	1.63621984964719	0.625051152742178	5	0
D_LMDEP	Loin muscle depth	Meat and carcass	Muscle	ENSSSCG00000002884	LSR	0.0280836822657038	6	6	0.014712378815525	Muscle	0.597740399352455	Blood	2.06815777527375	0.186737946261789	0.186737946261789	-2.25853	2.43938268506943	-0.580128	1.75203329717457	6	0
D_LMDEP	Loin muscle depth	Meat and carcass	Muscle	ENSSSCG00000028979	UVRAG	0.0281956547797262	3	3	0.0245881600283369	Muscle	0.745628804654277	Hypothalamus	1.63269464858206	0.600453301112374	0.600453301112374	0.324408474512742	2.24781231873855	1.58647688115538	1.09340324770046	3	0
D_LMDEP	Loin muscle depth	Meat and carcass	Muscle	ENSSSCG00000022004	SH3BP2	0.0285643028282655	4	4	0.0183546367233854	Muscle	0.825057853985901	Liver	1.69508189603698	0.476214509935597	0.476214509935597	-2.35839	-0.221044	-1.49676	0.916783751627139	4	0
D_LMDEP	Loin muscle depth	Meat and carcass	Muscle	ENSSSCG00000011102	NRP1	0.0288442615765508	7	7	0.000710559037982809	Muscle	0.419305824960578	Blastocyst	3.26778683271075	0.152992507266858	0.152992507266858	-3.38547	1.03654549448363	-1.22033	1.63229604951726	7	0
D_LMDEP	Loin muscle depth	Meat and carcass	Muscle	ENSSSCG00000014048	HK3	0.028951151388887	4	4	0.00180516866722865	Muscle	0.169167949708844	Lung	2.52982285657882	0.181934662922806	0.181934662922806	1.37488	3.12054475189617	2.08746493252918	0.753930215424644	4	0
D_LMDEP	Loin muscle depth	Meat and carcass	Muscle	ENSSSCG00000038287	RDH13	0.0290960997441116	27	5	0.0545639017715115	Muscle	0.977781663895029	Spleen	18.9170681846075	0.0060545748810013	0.633593711221575	-1.92233	1.09264237663013	-0.129299	0.716841146328534	5	0
D_LMDEP	Loin muscle depth	Meat and carcass	Muscle	ENSSSCG00000033112	TSPYL5	0.0293752306721846	2	2	0.00814299669793827	Muscle	0.897933307790747	Blood	1.13505130274371	0.864948697256292	0.864948697256292	-2.64608	0.12827252442592	-1.2589	1.96176521347301	2	0
D_LMDEP	Loin muscle depth	Meat and carcass	Muscle	ENSSSCG00000039549	PLEKHF2	0.029432177369125	2	2	0.00860531247499685	Muscle	0.152625908761026	Blastocyst	1.41072398361926	0.589276016380739	0.589276016380739	-2.62735	1.43031751954784	-0.598516	2.86920323281144	2	0
D_LMDEP	Loin muscle depth	Meat and carcass	Muscle	ENSSSCG00000001964	NPAS3	0.0294706334794597	1	1	0.0294706334794597	Muscle	0.0294706334794597	Muscle	1	1	1	-2.17713	-2.17713	-2.17713	NA	1	0
D_LMDEP	Loin muscle depth	Meat and carcass	Muscle	ENSSSCG00000013883	COLGALT1	0.0294752889746583	3	3	0.0239379942914189	Muscle	0.899006985388398	Uterus	1.54148220483634	0.462849502283394	0.462849502283394	0.126915870485372	2.25812296446212	1.26241961033652	1.07245933733683	3	0
D_LMDEP	Loin muscle depth	Meat and carcass	Muscle	ENSSSCG00000008238	ELMOD3	0.0296143806612206	12	9	0.0164115582923846	Muscle	0.621580180979867	Milk	6.78549171539008	0.0247152057164061	0.292495018698937	-0.769299	2.39963207163931	0.752592208683491	0.838764962437006	9	0
D_LMDEP	Loin muscle depth	Meat and carcass	Muscle	ENSSSCG00000017133	RAB40B	0.0298919597813661	6	6	0.0046213387852393	Muscle	0.992744599090596	Uterus	2.46924551138865	0.332156721055486	0.332156721055486	-2.83231	0.744718211175346	-1.2006	1.33270125145014	6	0
D_LMDEP	Loin muscle depth	Meat and carcass	Muscle	ENSSSCG00000009134	EGF	0.0309067487468857	4	4	0.00291177484854899	Muscle	0.749528462819154	Liver	1.70883609317888	0.54573758089689	0.54573758089689	-0.966569	2.9769015616482	0.682531109925622	1.65279119574278	4	0
D_LMDEP	Loin muscle depth	Meat and carcass	Muscle	ENSSSCG00000033766		0.0310539683988128	12	5	0.00310151590072952	Muscle	0.8937638090651	Jejunum	8.47497295764239	0.0103084983503377	0.348402620754113	-0.517479	2.95749319978311	1.38346196964146	0.937385084957528	5	0
D_LMDEP	Loin muscle depth	Meat and carcass	Muscle	ENSSSCG00000025791	MON1A	0.0312619627896858	1	1	0.031261962789686	Muscle	0.031261962789686	Muscle	1	1	1	2.15372221668789	2.15372221668789	2.15372221668789	NA	1	0
D_LMDEP	Loin muscle depth	Meat and carcass	Muscle	ENSSSCG00000010962	FRMD3	0.031408326984622	5	5	0.0702118999831917	Muscle	0.798055047269299	Lung	2.76208196630861	0.197326811587448	0.197326811587448	-1.32228	1.81054120818174	0.460768959823619	1.19451625851081	5	0
D_LMDEP	Loin muscle depth	Meat and carcass	Muscle	ENSSSCG00000038439	PRX	0.0321938206111175	2	2	0.0153626197559307	Muscle	0.0430683867170274	Brain	1.47122133366829	0.528778666331714	0.528778666331714	-2.02305	2.42371587052327	0.200334845915725	3.14433559932297	2	0
D_LMDEP	Loin muscle depth	Meat and carcass	Muscle	ENSSSCG00000028466	UTP3	0.032399407341928	3	3	0.117688938012791	Muscle	0.70951500668636	Blood	1.40513390135632	0.453355799567251	0.453355799567251	-1.44437	1.56454796483057	0.164229746302987	1.51523131013277	3	0
D_LMDEP	Loin muscle depth	Meat and carcass	Muscle	ENSSSCG00000006553	UBAP2L	0.0324617905046722	2	2	0.0139896627949491	Muscle	0.688512456106032	Synovial_membrane	1.19722071828752	0.802779281712478	0.802779281712478	-0.400875	2.45752871070838	1.02832705855099	2.02119635984701	2	0
D_LMDEP	Loin muscle depth	Meat and carcass	Muscle	ENSSSCG00000008480		0.0325088652797327	3	3	0.00771355881389007	Muscle	0.958843779165108	Adipose	1.99870951848652	0.278362149796101	0.278362149796101	-0.0516046	2.66435728689321	1.33648845977327	1.35898212482453	3	0
D_LMDEP	Loin muscle depth	Meat and carcass	Muscle	ENSSSCG00000031698	TSTA3	0.0328187631686866	9	9	0.0147220975011255	Muscle	0.798395414440883	Liver	3.95340518165609	0.25432732816406	0.25432732816406	-1.41211	2.43914407167671	0.861601047297564	1.22500916073643	9	0
D_LMDEP	Loin muscle depth	Meat and carcass	Muscle	ENSSSCG00000013039	NUDT22	0.032989790906936	16	16	2.31954652421608e-05	Muscle	0.76680024907957	Spleen	2.60312361400277	0.324920480329256	0.324920480329256	-4.23168	0.764360885882319	-0.690838	1.43939930829734	16	0
D_LMDEP	Loin muscle depth	Meat and carcass	Muscle	ENSSSCG00000039052	ZNF397	0.0330802441460437	7	7	0.00395241744553767	Muscle	0.65426767023858	Blood	2.31568879725443	0.177361744143063	0.177361744143063	0.447841389369611	2.88193461173506	1.49327860316671	0.983352951958997	7	0
D_LMDEP	Loin muscle depth	Meat and carcass	Muscle	ENSSSCG00000015099	BCL9L	0.0332354182629276	2	2	0.02093272793105	Muscle	0.216719356420827	Brain	1.00887009193584	0.99112990806416	0.99112990806416	-2.3092	1.23529870259926	-0.536948	2.50633597885041	2	0
D_LMDEP	Loin muscle depth	Meat and carcass	Muscle	ENSSSCG00000002052	OR6J1	0.0337779055446157	1	1	0.0337779055446157	Muscle	0.0337779055446157	Muscle	1	1	1	-2.12271	-2.12271	-2.12271	NA	1	0
D_LMDEP	Loin muscle depth	Meat and carcass	Muscle	ENSSSCG00000029236	ZBTB7A	0.0339004040447451	1	1	0.0339004040447452	Muscle	0.0339004040447452	Muscle	1	1	1	2.12125434631594	2.12125434631594	2.12125434631594	NA	1	0
D_LMDEP	Loin muscle depth	Meat and carcass	Muscle	ENSSSCG00000003366	CHD5	0.0339480902431421	2	2	0.0484031233634895	Muscle	0.606426553936124	Small_intestine	1.48809135133928	0.511908648660722	0.511908648660722	-0.515181	1.97381200426251	0.729315508695269	1.75998382235699	2	0
D_LMDEP	Loin muscle depth	Meat and carcass	Muscle	ENSSSCG00000023540	ATP6V1FNB	0.0342113297789713	3	3	0.00367808776227583	Muscle	0.53474209182452	Ovary	1.51542443435743	0.393283132674984	0.393283132674984	-2.90453	0.620783483537777	-1.12189	1.76299493667022	3	0
D_LMDEP	Loin muscle depth	Meat and carcass	Muscle	ENSSSCG00000005901	GPT	0.0343164015295314	4	4	0.0483180780108341	Muscle	0.910639987578947	Uterus	2.23330811619632	0.304758463836846	0.304758463836846	-1.97456	0.972211509136554	-0.523724	1.25439899139605	4	0
D_LMDEP	Loin muscle depth	Meat and carcass	Muscle	ENSSSCG00000013322	IMMP1L	0.0343704631653501	1	1	0.0343704631653501	Muscle	0.0343704631653501	Muscle	1	1	1	2.11569844213138	2.11569844213138	2.11569844213138	NA	1	0
D_LMDEP	Loin muscle depth	Meat and carcass	Muscle	ENSSSCG00000032028	EIF4B	0.0350824886708431	1	1	0.0350824886708431	Muscle	0.0350824886708431	Muscle	1	1	1	-2.1074	-2.1074	-2.1074	NA	1	0
D_LMDEP	Loin muscle depth	Meat and carcass	Muscle	ENSSSCG00000016737		0.0353727618551474	1	1	0.0353727618551474	Muscle	0.0353727618551474	Muscle	1	1	1	-2.10407	-2.10407	-2.10407	NA	1	0
D_LMDEP	Loin muscle depth	Meat and carcass	Muscle	ENSSSCG00000014972	CCDC82	0.0354136062890623	9	9	0.00696770537204363	Muscle	0.782073920552176	Small_intestine	2.52045355583681	0.282811302587155	0.282811302587155	-2.69838	1.60143929995802	-0.0618687	1.50169567013582	9	0
D_LMDEP	Loin muscle depth	Meat and carcass	Muscle	ENSSSCG00000039874	CCL26	0.0355185994903301	6	5	0.149333075266933	Muscle	0.838597051982592	Large_intestine	2.47831832654671	0.0158581825101201	0.410401622358643	-1.40196	1.44189117822463	-0.0674627	1.22959951951879	5	0
D_LMDEP	Loin muscle depth	Meat and carcass	Muscle	ENSSSCG00000017777	FLOT2	0.0360117973628727	4	4	0.111029739057605	Muscle	0.465662	Adipose	1.79684567024949	0.558699859613381	0.558699859613381	-0.729556	1.59358177542887	0.911959799824188	1.10364480772131	4	0
D_LMDEP	Loin muscle depth	Meat and carcass	Muscle	ENSSSCG00000034723	PYCR1	0.0362303176537843	2	2	0.0231049865168235	Muscle	0.13068696375591	Liver	1.13561333239612	0.864386667603881	0.864386667603881	1.51139845108943	2.27169420387261	1.89154632748102	0.537610282500318	2	0
D_LMDEP	Loin muscle depth	Meat and carcass	Muscle	ENSSSCG00000039823		0.0362581488252139	2	2	0.0170071327399059	Muscle	0.0821527118392512	Brain	1.34779203477007	0.652207965229926	0.652207965229926	-2.38655	-1.73833	-2.06244	0.458363346052074	2	0
D_LMDEP	Loin muscle depth	Meat and carcass	Muscle	ENSSSCG00000004094	PPP1R14C	0.0364382480248215	1	1	0.0364382480248215	Muscle	0.0364382480248215	Muscle	1	1	1	-2.092	-2.092	-2.092	NA	1	0
D_LMDEP	Loin muscle depth	Meat and carcass	Muscle	ENSSSCG00000013318		0.0365580971047239	8	7	0.0203389429062465	Muscle	0.606246936620187	Cartilage	3.56171310974275	0.114864754661157	0.286477741376119	-1.88738	2.3200357605797	1.09733848545027	1.37874110352559	7	0
D_LMDEP	Loin muscle depth	Meat and carcass	Muscle	ENSSSCG00000014946	CEP295	0.0366129723789416	9	9	0.00302164902712478	Muscle	0.787915709082622	Liver	3.02610647181182	0.206060063462682	0.206060063462682	-2.96553	2.30992201946066	0.27791429449625	1.57343677305016	9	0
D_LMDEP	Loin muscle depth	Meat and carcass	Muscle	ENSSSCG00000016435	SMARCD3	0.0366350545891802	1	1	0.0366350545891802	Muscle	0.0366350545891802	Muscle	1	1	1	2.0898079537928	2.0898079537928	2.0898079537928	NA	1	0
D_LMDEP	Loin muscle depth	Meat and carcass	Muscle	ENSSSCG00000028104	HOXC11	0.0367529451088549	1	1	0.0367529451088547	Muscle	0.0367529451088547	Muscle	1	1	1	-2.0885	-2.0885	-2.0885	NA	1	0
D_LMDEP	Loin muscle depth	Meat and carcass	Muscle	ENSSSCG00000009842	CCDC60	0.0371077170303438	11	9	0.000203281485628357	Muscle	0.732671563556537	Testis	5.24389384004711	0.00495748465343791	0.203123875271395	-2.17506	3.71490321453004	-0.497211	1.85908912741504	9	0
D_LMDEP	Loin muscle depth	Meat and carcass	Muscle	ENSSSCG00000011828	FAM43A	0.0373805659164084	1	1	0.0373805659164083	Muscle	0.0373805659164083	Muscle	1	1	1	-2.08158	-2.08158	-2.08158	NA	1	0
D_LMDEP	Loin muscle depth	Meat and carcass	Muscle	ENSSSCG00000003531	KDM1A	0.0373876264470152	3	3	0.0421079989261279	Muscle	0.184637607712097	Brain	1.58496700207192	0.412344800130482	0.412344800130482	-2.03245	-1.32661	-1.79201	0.403119774025569	3	0
D_LMDEP	Loin muscle depth	Meat and carcass	Muscle	ENSSSCG00000039285	MFN1	0.0374020183566871	1	1	0.0374020183566873	Muscle	0.0374020183566873	Muscle	1	1	1	-2.08135	-2.08135	-2.08135	NA	1	0
D_LMDEP	Loin muscle depth	Meat and carcass	Muscle	ENSSSCG00000031180		0.037636262062107	6	6	0.00164959592301307	Muscle	0.878669150445328	Spleen	2.50127173208316	0.35057910121788	0.35057910121788	-1.58314	3.14699179228789	1.16012500725987	1.66200171459173	6	0
D_LMDEP	Loin muscle depth	Meat and carcass	Muscle	ENSSSCG00000036636	C3orf62	0.0377606911561943	1	1	0.0377606911561943	Muscle	0.0377606911561943	Muscle	1	1	1	2.07744299781678	2.07744299781678	2.07744299781678	NA	1	0
D_LMDEP	Loin muscle depth	Meat and carcass	Muscle	ENSSSCG00000033120	PALM2AKAP2	0.0380082294693919	3	3	0.0145979732178265	Muscle	0.755952645427032	Adipose	1.63432791530545	0.612898993911294	0.612898993911294	-2.4422	0.401523330321802	-0.576626	1.61627274016165	3	0
D_LMDEP	Loin muscle depth	Meat and carcass	Muscle	ENSSSCG00000032687	CYP4V2	0.0381718665093507	14	7	0.00647709438731192	Muscle	0.858329749866353	Small_intestine	8.64757616652071	0.00367704014734636	0.309881611656216	-2.7226	0.754183227994236	-1.19125	0.877789555619568	7	0
D_LMDEP	Loin muscle depth	Meat and carcass	Muscle	ENSSSCG00000037869	NDUFA5	0.0386541657789255	4	4	0.025642822877777	Muscle	0.393802428830145	Hypothalamus	3.47528560071309	0.119432009333546	0.119432009333546	0.852741937562098	2.23157866715558	1.68441597126954	0.610128423021077	4	0
D_LMDEP	Loin muscle depth	Meat and carcass	Muscle	ENSSSCG00000005282	VPS13A	0.0387467812457815	2	2	0.0128487662954136	Muscle	0.126045865529046	Ileum	1.41030946514321	0.589690534856788	0.589690534856788	-2.48793	-1.52988	-2.00891	0.677444682799287	2	0
D_LMDEP	Loin muscle depth	Meat and carcass	Muscle	ENSSSCG00000027688	RNF183	0.038839934514805	11	11	0.00597432025656335	Muscle	0.818057782524862	Hypothalamus	4.37097533622715	0.146809114391369	0.146809114391369	-2.74919	0.405378508247825	-1.34671	1.05267598961664	11	0
D_LMDEP	Loin muscle depth	Meat and carcass	Muscle	ENSSSCG00000005717	UCK1	0.0391265083642018	4	4	0.0616491587182326	Muscle	0.952549229264098	Blood	1.8472307396446	0.405711868759031	0.405711868759031	-1.86881	0.628907232642905	-0.629854	1.12443630237009	4	0
D_LMDEP	Loin muscle depth	Meat and carcass	Muscle	ENSSSCG00000048230		0.0391500030403763	5	5	0.0586100557617734	Muscle	0.627120295296751	Small_intestine	3.14120980985641	0.139861417798807	0.139861417798807	0.485784034234625	1.89110704890242	1.23194090526989	0.599324556446085	5	0
D_LMDEP	Loin muscle depth	Meat and carcass	Muscle	ENSSSCG00000020777	TRIOBP	0.0392145485064042	1	1	0.0392145485064041	Muscle	0.0392145485064041	Muscle	1	1	1	2.06192844950414	2.06192844950414	2.06192844950414	NA	1	0
D_LMDEP	Loin muscle depth	Meat and carcass	Muscle	ENSSSCG00000010081	MAPK1	0.0392611364012362	3	3	0.00436580340510775	Muscle	0.651841651293855	Lung	1.27283104582193	0.795177985673653	0.795177985673653	0.451205215138766	2.85044548220206	1.36508123529856	1.29770472749177	3	0
D_LMDEP	Loin muscle depth	Meat and carcass	Muscle	ENSSSCG00000000721		0.0392636213687275	9	5	0.0437919615928809	Muscle	0.788778812212671	Small_intestine	5.82932648798214	0.0271975114285747	0.422365957778922	-2.01608	1.75996930717366	-0.337761	1.04077327955827	5	0
D_LMDEP	Loin muscle depth	Meat and carcass	Muscle	ENSSSCG00000030048	PLEKHG2	0.0396203694273067	5	5	0.00770494185445737	Muscle	0.638516577600726	Adipose	3.5388559615914	0.205932202833295	0.205932202833295	-2.66473	-0.469774	-1.43892	1.02916167105783	5	0
D_LMDEP	Loin muscle depth	Meat and carcass	Muscle	ENSSSCG00000038533	NAPG	0.0396606623651583	8	8	0.0108132453020028	Muscle	0.980943263576157	Macrophage	3.08282355474933	0.327347065535074	0.327347065535074	-1.04715	2.54867682582302	0.36219470665198	1.26810454984687	8	0
D_LMDEP	Loin muscle depth	Meat and carcass	Muscle	ENSSSCG00000028627		0.03980102645293	2	2	0.0219425022725468	Muscle	0.161749829721486	Embryo	1.13763564824508	0.862364351754922	0.862364351754922	-2.29136	-1.39921	-1.84529	0.63084607753858	2	0
D_LMDEP	Loin muscle depth	Meat and carcass	Muscle	ENSSSCG00000039905	C1orf109	0.0398232423324259	1	1	0.0398232423324258	Muscle	0.0398232423324258	Muscle	1	1	1	-2.05558	-2.05558	-2.05558	NA	1	0
D_LMDEP	Loin muscle depth	Meat and carcass	Muscle	ENSSSCG00000007358	EMILIN3	0.0401059797675298	2	2	0.0200475465738017	Muscle	0.400423673554857	Adipose	1.07256477837132	0.927435221628682	0.927435221628682	-0.840865	2.32545681401392	0.742296001254731	2.23892749282166	2	0
D_LMDEP	Loin muscle depth	Meat and carcass	Muscle	ENSSSCG00000017159	TBC1D16	0.0405306045445469	3	3	0.0135265774134541	Muscle	0.814797474316537	Uterus	1.95267602239862	0.445815355968806	0.445815355968806	-0.731187	2.46959585394051	0.657550132907262	1.64184205306881	3	0
D_LMDEP	Loin muscle depth	Meat and carcass	Muscle	ENSSSCG00000032146		0.0405982609103392	3	3	0.0508054632941427	Muscle	0.22440009635161	Placenta	1.80632411543602	0.442187214097589	0.442187214097589	-1.95312	1.5204033866347	-0.549209	1.82994787425973	3	0
D_LMDEP	Loin muscle depth	Meat and carcass	Muscle	ENSSSCG00000011577	SLC6A1	0.0406907663263384	2	2	0.0114595991034832	Muscle	0.711705017003282	Heart	1.18671961677913	0.813280383220867	0.813280383220867	-0.369567	2.52836241685269	1.07939762383643	2.04914566168472	2	0
D_LMDEP	Loin muscle depth	Meat and carcass	Muscle	ENSSSCG00000022538	MARK4	0.0410637785666493	2	2	0.0193177475580361	Muscle	0.459117160172126	Adipose	1.09026944552561	0.909730554474388	0.909730554474388	-0.740301	2.33934186681556	0.799520256903293	2.1776366043731	2	0
D_LMDEP	Loin muscle depth	Meat and carcass	Muscle	ENSSSCG00000035057	RUNDC1	0.0415022794791533	2	2	0.0145825490468937	Muscle	0.624563411933451	Blood	1.05743053862157	0.942569461378431	0.942569461378431	-2.44258	-0.489393	-1.46599	1.38111428644971	2	0
D_LMDEP	Loin muscle depth	Meat and carcass	Muscle	ENSSSCG00000035066	MYOC	0.0417501986920243	2	2	0.0120137076943379	Muscle	0.873465752607274	Ileum	1.01938358417178	0.980616415828217	0.980616415828217	-0.159258	2.51174143246431	1.17624180704989	1.88868168280526	2	0
D_LMDEP	Loin muscle depth	Meat and carcass	Muscle	ENSSSCG00000031435	MRPS14	0.0420872898854709	5	5	0.0149549698330892	Muscle	0.755805306493417	Heart	1.85604777018091	0.30908796493587	0.30908796493587	-0.986663	2.43346769568915	1.17694848771762	1.6839515426209	5	0
D_LMDEP	Loin muscle depth	Meat and carcass	Muscle	ENSSSCG00000022083	ANKS1B	0.0422767643049917	1	1	0.0422767643049917	Muscle	0.0422767643049917	Muscle	1	1	1	2.03078544347966	2.03078544347966	2.03078544347966	NA	1	0
D_LMDEP	Loin muscle depth	Meat and carcass	Muscle	ENSSSCG00000021718	METTL17	0.0429650463720515	4	4	0.0136409037424509	Muscle	0.491865582156343	Small_intestine	1.50270719598113	0.354175583923849	0.354175583923849	-1.9573	2.46658319219343	-0.0793931	2.05386561321615	4	0
D_LMDEP	Loin muscle depth	Meat and carcass	Muscle	ENSSSCG00000034455	RNF166	0.0431543327637635	1	1	0.0431543327637635	Muscle	0.0431543327637635	Muscle	1	1	1	-2.02221	-2.02221	-2.02221	NA	1	0
D_LMDEP	Loin muscle depth	Meat and carcass	Muscle	ENSSSCG00000001438	PBX2	0.0448065957635691	3	3	0.00848885181085406	Muscle	0.669399266958839	Artery	1.32675849141159	0.699709260500744	0.699709260500744	-2.63198	1.53890387829465	-0.506683	2.08658483810754	3	0
D_LMDEP	Loin muscle depth	Meat and carcass	Muscle	ENSSSCG00000005661	ENDOG	0.0449683990485984	6	6	0.0115053600051551	Muscle	0.978929328550477	Blood	2.05184439664402	0.404839246459044	0.404839246459044	-2.52696	1.87169394803439	-0.482629	1.45683060851712	6	0
D_LMDEP	Loin muscle depth	Meat and carcass	Muscle	ENSSSCG00000017761	UNC119	0.045038453173147	4	4	0.00497202698430184	Muscle	0.963706731681348	Hypothalamus	1.49285567454369	0.574903063147565	0.574903063147565	-2.80884	-0.0455026	-1.08312	1.2482028193003	4	0
D_LMDEP	Loin muscle depth	Meat and carcass	Muscle	ENSSSCG00000006305	ADCY10	0.0456643451221816	2	2	0.0174055017732462	Muscle	0.936493494166266	Brain	1.25879798381801	0.741202016181994	0.741202016181994	-2.37803	0.0796778278786238	-1.14918	1.73786049331523	2	0
D_LMDEP	Loin muscle depth	Meat and carcass	Muscle	ENSSSCG00000001978	GZMH	0.0457189357790819	3	3	0.0205040529942259	Muscle	0.843123154303097	Hypothalamus	1.56176077286712	0.412392606267373	0.412392606267373	-1.34998	2.31699410312298	0.388305404636798	1.84088616112758	3	0
D_LMDEP	Loin muscle depth	Meat and carcass	Muscle	ENSSSCG00000002955	CATSPERG	0.045851209778248	2	2	0.0135957877008157	Muscle	0.415402083708057	Macrophage	1.2219457124292	0.778054287570802	0.778054287570802	-0.814424	2.46776939000407	0.826672685774854	2.32086121628675	2	0
D_LMDEP	Loin muscle depth	Meat and carcass	Muscle	ENSSSCG00000013239	PSMC3	0.0463432925773545	3	3	0.0228212164436554	Muscle	0.301987907266182	Liver	1.8187452712905	0.248524207641303	0.248524207641303	-1.43489	2.27641443627058	-0.0635513	2.03644872400072	3	0
D_LMDEP	Loin muscle depth	Meat and carcass	Muscle	ENSSSCG00000018056	SRCIN1	0.0465339015785013	2	2	0.0260130175038273	Muscle	0.0971354007425007	Blood	1.27622972779046	0.723770272209538	0.723770272209538	1.65890269880935	2.22601737682074	1.94246003781505	0.401010634532277	2	0
D_LMDEP	Loin muscle depth	Meat and carcass	Muscle	ENSSSCG00000027444	STAU1	0.0466667001496547	5	5	0.0136797376805284	Muscle	0.860807492832554	Ovary	2.51674053004639	0.356197469271284	0.356197469271284	-2.46556	0.175346351301295	-0.800513	1.04549178416426	5	0
D_LMDEP	Loin muscle depth	Meat and carcass	Muscle	ENSSSCG00000007788	PHKG2	0.0474032592397407	2	2	0.0283009841867181	Muscle	0.143752066684557	Blood	1.15531430789163	0.844685692108375	0.844685692108375	-1.46196	2.19308876697867	0.365564192361927	2.58451003899312	2	0
D_LMDEP	Loin muscle depth	Meat and carcass	Muscle	ENSSSCG00000015986	HOXD1	0.0475727205147668	1	1	0.0475727205147666	Muscle	0.0475727205147666	Muscle	1	1	1	-1.98117	-1.98117	-1.98117	NA	1	0
D_LMDEP	Loin muscle depth	Meat and carcass	Muscle	ENSSSCG00000037000	SIGMAR1	0.0476491675132842	4	4	0.0418041309487215	Muscle	0.997345626918599	Liver	1.38171504105445	0.485358621342015	0.485358621342015	-2.03546	1.31400919146843	-0.324665	1.38866061069141	4	0
D_LMDEP	Loin muscle depth	Meat and carcass	Muscle	ENSSSCG00000029484	EMB	0.0478450488565202	2	2	0.0172865538883711	Muscle	0.368798735022607	Liver	1.10934058948257	0.890659410517434	0.890659410517434	-2.38056	-0.898726	-1.63964	1.04781187867801	2	0
D_LMDEP	Loin muscle depth	Meat and carcass	Muscle	ENSSSCG00000034378	IFNGR2	0.0482169517116904	5	5	0.00629730669472873	Muscle	0.672580557786896	Adipose	1.42099623874561	0.507201237078378	0.507201237078378	0.422609001793594	2.73188526406574	1.3661596742486	0.943127718803413	5	0
D_LMDEP	Loin muscle depth	Meat and carcass	Muscle	ENSSSCG00000032372	ZFP90	0.0484305512091111	3	3	0.00720254279350479	Muscle	0.723553791718333	Liver	1.88032582997579	0.474816532505996	0.474816532505996	-1.3283	2.6873315174811	0.570915260721336	2.01660720488253	3	0
D_LMDEP	Loin muscle depth	Meat and carcass	Muscle	ENSSSCG00000005997	COL14A1	0.0492786255037927	5	5	0.0252106331391981	Muscle	0.893471950822771	Milk	1.70698141160951	0.51251191022044	0.51251191022044	-0.526571	2.23815984585563	0.72129627215537	1.10026408288426	5	0
D_LMDEP	Loin muscle depth	Meat and carcass	Muscle	ENSSSCG00000040452	TMEM241	0.0497331430780816	5	5	0.0196908582555907	Muscle	0.796699072422006	Fetal_thymus	3.60134200434554	0.148965724046726	0.148965724046726	-2.33219	1.37423286518087	-0.484044	1.39838360243781	5	0
D_LMDEP	Loin muscle depth	Meat and carcass	Muscle	ENSSSCG00000020864	VDR	0.049926825026421	1	1	0.0499268250264208	Muscle	0.0499268250264208	Muscle	1	1	1	-1.96059	-1.96059	-1.96059	NA	1	0
D_LMDEP	Loin muscle depth	Meat and carcass	Muscle	ENSSSCG00000016522	PTN	0.0500497915130805	3	3	0.0258859578127654	Muscle	0.167935326305279	Jejunum	1.18535499462231	0.802898694279866	0.802898694279866	-2.22792	1.39403299646609	-0.737585	1.89422	3	0
D_LMDEP	Loin muscle depth	Meat and carcass	Muscle	ENSSSCG00000013634	YIPF2	0.0503786651543092	1	1	0.0503786651543092	Muscle	0.0503786651543092	Muscle	1	1	1	-1.95673	-1.95673	-1.95673	NA	1	0
D_LMDEP	Loin muscle depth	Meat and carcass	Muscle	ENSSSCG00000000709	PLEKHG6	0.0504016708865352	6	6	0.00369344973186191	Muscle	0.613199984359173	Duodenum	3.24723773579963	0.165723102695221	0.165723102695221	-1.45704	2.90322178500962	1.42879119865073	1.90778405152948	6	0
D_LMDEP	Loin muscle depth	Meat and carcass	Muscle	ENSSSCG00000020809	B3GAT3	0.0506891188157169	5	4	0.00236475595243391	Muscle	0.789265018786546	Colon	2.76990186811377	0.0891514327689241	0.436229664654039	-3.04013	0.73842274743795	-0.848908	1.42191830334463	4	0
D_LMDEP	Loin muscle depth	Meat and carcass	Muscle	ENSSSCG00000014630	CNGA4	0.0513795889040302	6	6	0.0106410347059075	Muscle	0.316354231505222	Testis	2.38584957900601	0.311636007211159	0.311636007211159	-2.55427	1.15294238578149	-0.792355	1.52885179102449	6	0
D_LMDEP	Loin muscle depth	Meat and carcass	Muscle	ENSSSCG00000023495	PITHD1	0.0522763864238079	1	1	0.0522763864238077	Muscle	0.0522763864238077	Muscle	1	1	1	1.94085072370413	1.94085072370413	1.94085072370413	NA	1	0
D_LMDEP	Loin muscle depth	Meat and carcass	Muscle	ENSSSCG00000037536	SLC25A28	0.0536077128716778	1	1	0.0536077128716779	Muscle	0.0536077128716779	Muscle	1	1	1	-1.92999	-1.92999	-1.92999	NA	1	0
D_LMDEP	Loin muscle depth	Meat and carcass	Muscle	ENSSSCG00000030585	HOXC6	0.0536247556342611	3	3	0.0616885162712795	Muscle	0.396139764684855	Adipose	1.3020646263898	0.679845799442376	0.679845799442376	0.848535582618097	1.86852796249208	1.26829353936043	0.53340878314903	3	0
D_LMDEP	Loin muscle depth	Meat and carcass	Muscle	ENSSSCG00000037425	NFAM1	0.0536509478213509	1	1	0.053650947821351	Muscle	0.053650947821351	Muscle	1	1	1	1.92964412271334	1.92964412271334	1.92964412271334	NA	1	0
D_LMDEP	Loin muscle depth	Meat and carcass	Muscle	ENSSSCG00000007812	XPO6	0.0539613074759174	1	1	0.0539613074759172	Muscle	0.0539613074759172	Muscle	1	1	1	1.92714704301024	1.92714704301024	1.92714704301024	NA	1	0
D_LMDEP	Loin muscle depth	Meat and carcass	Muscle	ENSSSCG00000040519	URGCP	0.0543788187934632	7	5	0.0195737048422258	Muscle	0.851775480024153	Fetal_thymus	3.77999369094965	0.00867402167906754	0.292819162004467	-1.02029	2.33442068262775	0.667402231595441	1.35858796570422	5	0
D_LMDEP	Loin muscle depth	Meat and carcass	Muscle	ENSSSCG00000024776		0.0543948068110341	4	4	0.0222352821366204	Muscle	0.716991441437034	Morula	2.53291664153072	0.341490569524492	0.341490569524492	-2.28632	1.40093152130974	-0.0169848	1.58399570118835	4	0
D_LMDEP	Loin muscle depth	Meat and carcass	Muscle	ENSSSCG00000011621	SEC61A1	0.0546265940283403	4	4	0.0120163856766106	Muscle	0.977735609802872	Blastocyst	1.86869864759528	0.371324163814829	0.371324163814829	-2.51166	-0.0279079	-1.09155	1.06651447717908	4	0
D_LMDEP	Loin muscle depth	Meat and carcass	Muscle	ENSSSCG00000039555	JOSD1	0.0550281071554699	2	2	0.0193436854010264	Muscle	0.430403617305683	Morula	1.09270606828809	0.907293931711912	0.907293931711912	-2.33884	0.788501165168872	-0.77517	2.21136455871725	2	0
D_LMDEP	Loin muscle depth	Meat and carcass	Muscle	ENSSSCG00000009395	SETDB2	0.0555182587180122	2	2	0.0564701770412924	Muscle	0.103378759697385	Adipose	1.08929181560191	0.910708184398093	0.910708184398093	1.62868953290659	1.90738943060853	1.76803948175756	0.197070587581039	2	0
D_LMDEP	Loin muscle depth	Meat and carcass	Muscle	ENSSSCG00000026914	PLAAT3	0.0568577808569574	9	9	0.00100530232784936	Muscle	0.904702242630853	Adipose	2.1053396430864	0.295907668750695	0.295907668750695	-0.925024	3.28903860771713	1.01724338413364	1.19433166795837	9	0
D_LMDEP	Loin muscle depth	Meat and carcass	Muscle	ENSSSCG00000023272	ILK	0.0573942467029394	5	5	0.00553517246594079	Muscle	0.675249115891708	Small_intestine	2.09498578109449	0.264114267918784	0.264114267918784	-0.418955	2.77411725061306	0.915883516331043	1.15432594994228	5	0
D_LMDEP	Loin muscle depth	Meat and carcass	Muscle	ENSSSCG00000002895	KMT2B	0.057528399255747	1	1	0.0575283992557471	Muscle	0.0575283992557471	Muscle	1	1	1	-1.89927	-1.89927	-1.89927	NA	1	0
D_LMDEP	Loin muscle depth	Meat and carcass	Muscle	ENSSSCG00000004156	IFNGR1	0.0579672282201149	5	5	0.00541436550176293	Muscle	0.561562136617548	Synovial_membrane	2.61887189267985	0.240797548528934	0.240797548528934	-1.68818	2.78128815493024	1.14207401281237	1.77136995150894	5	0
D_LMDEP	Loin muscle depth	Meat and carcass	Muscle	ENSSSCG00000036693	ZNF658	0.0585870308368895	8	8	0.00187411613667826	Muscle	0.830807476709157	Spleen	2.14478625794091	0.12703774896122	0.12703774896122	-3.10949	0.958124458789826	-0.992653	1.40673398683103	8	0
D_LMDEP	Loin muscle depth	Meat and carcass	Muscle	ENSSSCG00000026346	UBE3D	0.0587788922190708	4	4	0.0407330848950466	Muscle	0.723764177378312	Embryo	2.53853474700571	0.390171290788277	0.390171290788277	-0.490984	2.04623673334273	0.509713490382627	1.18525077260422	4	0
D_LMDEP	Loin muscle depth	Meat and carcass	Muscle	ENSSSCG00000012846	GATD1	0.0594132341979246	2	2	0.0230984545660552	Muscle	0.0445021757879955	Liver	1.65191838654512	0.34808161345488	0.34808161345488	-2.2718	-2.00933	-2.14057	0.185596118074356	2	0
D_LMDEP	Loin muscle depth	Meat and carcass	Muscle	ENSSSCG00000017953	FXR2	0.0595197658941844	3	3	0.0127642181487462	Muscle	0.934735282523305	Small_intestine	1.43175905752022	0.578300272885505	0.578300272885505	-2.49028	0.0818886218192757	-0.911783	1.38222	3	0
D_LMDEP	Loin muscle depth	Meat and carcass	Muscle	ENSSSCG00000020665	TAF6L	0.0597478410844098	6	6	0.00794963733120488	Muscle	0.997507412382087	Brain	1.87509531623756	0.523655193730533	0.523655193730533	-2.6542	0.0851159050368737	-0.863784	1.07156491537754	6	0
D_LMDEP	Loin muscle depth	Meat and carcass	Muscle	ENSSSCG00000037821	RGS5	0.0606103199996306	2	2	0.0211678610520037	Muscle	0.241056603589215	Liver	1.28313491157316	0.716865088426839	0.716865088426839	-2.30498	1.17234990378272	-0.566314	2.45884144070195	2	0
D_LMDEP	Loin muscle depth	Meat and carcass	Muscle	ENSSSCG00000006184	TERF1	0.0606700496834901	9	6	0.183160724135374	Muscle	0.864343582077294	Morula	5.40283737520801	0.039732892185439	0.24922086145002	-1.33109	1.13930038739863	-0.00674826	0.863656086820087	6	0
D_LMDEP	Loin muscle depth	Meat and carcass	Muscle	ENSSSCG00000001504	WDR46	0.0616759042927904	1	1	0.0616759042927903	Muscle	0.0616759042927903	Muscle	1	1	1	-1.86862	-1.86862	-1.86862	NA	1	0
D_LMDEP	Loin muscle depth	Meat and carcass	Muscle	ENSSSCG00000004453	SNAP91	0.0618138244823967	6	6	0.0125162343695401	Muscle	0.88176639580117	Adipose	2.5799388397385	0.179774665940892	0.179774665940892	0.148730370207583	2.49724529634013	1.06306230140733	0.962669526087028	6	0
D_LMDEP	Loin muscle depth	Meat and carcass	Muscle	ENSSSCG00000030165	MAFF	0.0626269446952884	1	1	0.0626269446952885	Muscle	0.0626269446952885	Muscle	1	1	1	-1.86183	-1.86183	-1.86183	NA	1	0
D_LMDEP	Loin muscle depth	Meat and carcass	Muscle	ENSSSCG00000020878	HNRNPLL	0.0631577081111338	2	2	0.0219619071333909	Muscle	0.243170854055935	Testis	1.29020150534969	0.709798494650306	0.709798494650306	-2.29103	-1.1671	-1.72906	0.794737247442092	2	0
D_LMDEP	Loin muscle depth	Meat and carcass	Muscle	ENSSSCG00000040621	ARHGEF33	0.0635963114031422	3	3	0.0155695282714797	Muscle	0.867424789155738	Testis	1.71236149738318	0.480474462542693	0.480474462542693	-1.26091	2.41885305667678	0.441624889914444	1.8551966598703	3	0
D_LMDEP	Loin muscle depth	Meat and carcass	Muscle	ENSSSCG00000005090	MNAT1	0.0644935760630473	1	1	0.0644935760630475	Muscle	0.0644935760630475	Muscle	1	1	1	1.84875238220311	1.84875238220311	1.84875238220311	NA	1	0
D_LMDEP	Loin muscle depth	Meat and carcass	Muscle	ENSSSCG00000000138	PVALB	0.0649096777744427	1	1	0.0649096777744428	Muscle	0.0649096777744428	Muscle	1	1	1	-1.84588	-1.84588	-1.84588	NA	1	0
D_LMDEP	Loin muscle depth	Meat and carcass	Muscle	ENSSSCG00000009532	POGLUT2	0.0650595707148402	3	3	0.0471415346023542	Muscle	0.877226595998669	Lung	1.47936225252382	0.532483044213127	0.532483044213127	-0.669365	1.98502639786867	0.490048979068849	1.35863934520175	3	0
D_LMDEP	Loin muscle depth	Meat and carcass	Muscle	ENSSSCG00000001881	MAN2C1	0.0652578624636971	4	4	0.0182988904393028	Muscle	0.263927224892283	Artery	2.20748355873372	0.311011476877482	0.311011476877482	-2.35951	-1.11716	-1.97343	0.576067960236535	4	0
D_LMDEP	Loin muscle depth	Meat and carcass	Muscle	ENSSSCG00000002029	MYH7	0.0659038944835044	3	3	0.00791385048216209	Muscle	0.160095794874793	Spleen	1.92984447082422	0.347986868875088	0.347986868875088	1.40474945217912	2.65572336273896	1.98624884796826	0.630110028007182	3	0
D_LMDEP	Loin muscle depth	Meat and carcass	Muscle	ENSSSCG00000039887	MARCHF5	0.0659648856474286	3	3	0.0756934837828196	Muscle	0.327316085539349	Liver	1.47999655267794	0.395681819349686	0.395681819349686	0.979534226964531	1.7762392966714	1.44826546651635	0.416586399501021	3	0
D_LMDEP	Loin muscle depth	Meat and carcass	Muscle	ENSSSCG00000021451	CGRRF1	0.0659775274063988	2	2	0.0598443849321483	Muscle	0.971475017344325	Brain	1.60271499863178	0.397285001368221	0.397285001368221	-1.88194	-0.0357584	-0.958848	1.30544638299862	2	0
D_LMDEP	Loin muscle depth	Meat and carcass	Muscle	ENSSSCG00000004921	ATP8B1	0.0663775047871131	3	3	0.0212271753254188	Muscle	0.192879821640438	Brain	1.70606448675968	0.327214291604432	0.327214291604432	-2.30392	-1.30211	-1.95637	0.566975957237873	3	0
D_LMDEP	Loin muscle depth	Meat and carcass	Muscle	ENSSSCG00000004610	CCPG1	0.0664532387755165	2	2	0.0405050868237356	Muscle	0.0729516841465602	Oocyte	1.37407082440878	0.625929175591217	0.625929175591217	1.7931328495994	2.04856074143272	1.92084679551606	0.180614794419523	2	0
D_LMDEP	Loin muscle depth	Meat and carcass	Muscle	ENSSSCG00000007739	GUSB	0.0665845327135957	4	4	0.115230605263583	Muscle	0.526746693760913	Liver	2.21606456279659	0.36203120368626	0.36203120368626	-1.57511	1.55421863664665	-0.0214012	1.38830573525751	4	0
D_LMDEP	Loin muscle depth	Meat and carcass	Muscle	ENSSSCG00000013063		0.0674844110555391	1	1	0.067484411055539	Muscle	0.067484411055539	Muscle	1	1	1	1.8284342099158	1.8284342099158	1.8284342099158	NA	1	0
D_LMDEP	Loin muscle depth	Meat and carcass	Muscle	ENSSSCG00000006530	EFNA1	0.0683087625194414	3	3	0.0264075327583122	Muscle	0.866649617735257	Hypothalamus	1.39450910676778	0.612931959379004	0.612931959379004	0.16791567578674	2.22016553724325	1.17601998659372	1.02659953325973	3	0
D_LMDEP	Loin muscle depth	Meat and carcass	Muscle	ENSSSCG00000009358	EXOSC8	0.0684253474857318	5	5	0.00579577885819731	Muscle	0.958324222243993	Cartilage	1.95967282121959	0.314214987759926	0.314214987759926	-0.819853	2.75911695394789	0.565283786820244	1.36545200720747	5	0
D_LMDEP	Loin muscle depth	Meat and carcass	Muscle	ENSSSCG00000029698	LRRC42	0.0685027590447893	2	2	0.0628418412526701	Muscle	0.154249858104363	Liver	1.02490705596516	0.975092944034839	0.975092944034839	-1.42468	1.86030885648524	0.217814661859052	2.32283756615943	2	0
D_LMDEP	Loin muscle depth	Meat and carcass	Muscle	ENSSSCG00000038144		0.0687401967101405	5	5	0.00764621885152032	Muscle	0.42432078223123	Liver	2.98802402415564	0.253792910024013	0.253792910024013	-2.66731	-0.798948	-1.40838	0.741360261512002	5	0
D_LMDEP	Loin muscle depth	Meat and carcass	Muscle	ENSSSCG00000034301	ZNF304	0.0688584827178317	2	2	0.0280372161996598	Muscle	0.289624333680147	Brain	1.15606053848766	0.84393946151234	0.84393946151234	-2.19677	-1.05895	-1.62786	0.804559644787726	2	0
D_LMDEP	Loin muscle depth	Meat and carcass	Muscle	ENSSSCG00000038738	DMWD	0.0693083933125129	3	3	0.0454972123719949	Muscle	0.93672051914788	Jejunum	1.23850608455699	0.742528178708793	0.742528178708793	-2.00003	-0.0793924	-1.29322	1.05594216763137	3	0
D_LMDEP	Loin muscle depth	Meat and carcass	Muscle	ENSSSCG00000005716	POMT1	0.0694450244430589	5	5	0.00602689844336529	Muscle	0.99381620973744	Blastocyst	1.93173614175952	0.523994721084853	0.523994721084853	-2.74631	0.855003904371446	-0.396739	1.41254813307647	5	0
D_LMDEP	Loin muscle depth	Meat and carcass	Muscle	ENSSSCG00000037426		0.0695165642268602	4	4	0.0269349508620566	Muscle	0.856407762984249	Frontal_cortex	1.68309039035655	0.555363541350217	0.555363541350217	-0.895489	2.21245922107486	0.897758757066311	1.51513161451272	4	0
D_LMDEP	Loin muscle depth	Meat and carcass	Muscle	ENSSSCG00000048448		0.0702799699888915	4	4	0.0831216277552757	Muscle	0.903728654969894	Uterus	1.49584960252756	0.663071114773664	0.663071114773664	-1.33021	1.7328539679327	0.425262392054948	1.42338274346049	4	0
D_LMDEP	Loin muscle depth	Meat and carcass	Muscle	ENSSSCG00000011387	RNF123	0.0708203714917183	4	4	0.031903122648929	Muscle	0.994450575051325	Brain	1.68412285072664	0.471146661265929	0.471146661265929	-1.86764	2.14562232710909	0.20747937561246	1.65650377973756	4	0
D_LMDEP	Loin muscle depth	Meat and carcass	Muscle	ENSSSCG00000008966	PARM1	0.0710845283265237	2	2	0.0764299691645206	Muscle	0.0887023618578408	Blood	1.14184091633731	0.858159083662687	0.858159083662687	-1.70228	1.7717867119798	0.0347519408663918	2.45653813162223	2	0
D_LMDEP	Loin muscle depth	Meat and carcass	Muscle	ENSSSCG00000004919	NEDD4L	0.0716295021362449	2	2	0.0292572982728645	Muscle	0.350541133892639	Pituitary	1.0990437614356	0.9009562385644	0.9009562385644	-2.18	-0.93354	-1.55677	0.881381747339714	2	0
D_LMDEP	Loin muscle depth	Meat and carcass	Muscle	ENSSSCG00000027806	SAMHD1	0.0716504154174939	2	2	0.0216824919965452	Muscle	0.870568744743413	Testis	1.05846084875969	0.94153915124031	0.94153915124031	-2.29588	0.162936102773909	-1.06647	1.73864865055977	2	0
D_LMDEP	Loin muscle depth	Meat and carcass	Muscle	ENSSSCG00000003673	CEP192	0.0725055465252665	4	4	0.0173185316091962	Muscle	0.530488736542145	Fetal_thymus	2.10040624601673	0.373214806212482	0.373214806212482	-2.37987	1.97836987399982	-0.331901	1.99528620325914	4	0
D_LMDEP	Loin muscle depth	Meat and carcass	Muscle	ENSSSCG00000036257		0.073282552830748	6	5	0.0130702136731722	Muscle	0.440289109598284	Milk	3.92645300463724	0.0949537735570918	0.14914895234387	0.771705099714713	2.48185039592753	1.7286276291848	0.580603096275047	5	0
D_LMDEP	Loin muscle depth	Meat and carcass	Muscle	ENSSSCG00000015473	TMEM183A	0.0737871730459211	3	3	0.0262384673013311	Muscle	0.761934849116953	Blood	1.55945608243167	0.42130475825337	0.42130475825337	-0.581951	2.22266396780892	0.647884796983368	1.43377310807255	3	0
D_LMDEP	Loin muscle depth	Meat and carcass	Muscle	ENSSSCG00000017288	FTSJ3	0.0743345546058174	6	6	0.0151762100169952	Muscle	0.940913745504704	Blood	3.59656722971321	0.200006659022709	0.200006659022709	-0.343168	2.4281465383809	0.556928075105984	1.02516919896999	6	0
D_LMDEP	Loin muscle depth	Meat and carcass	Muscle	ENSSSCG00000008971	USO1	0.0748480514544719	2	2	0.0245945973546686	Muscle	0.472514049091605	Colon	1.15981831106756	0.840181688932441	0.840181688932441	-0.718395	2.24771141960408	0.764658437091097	2.09735364158773	2	0
D_LMDEP	Loin muscle depth	Meat and carcass	Muscle	ENSSSCG00000040838	AGBL2	0.0758342272739348	5	5	0.0154997924197162	Muscle	0.501347731250298	Blood	1.86607165444386	0.287432593443782	0.287432593443782	-1.09542	2.42048561766977	-0.280687	1.51911841852435	5	0
D_LMDEP	Loin muscle depth	Meat and carcass	Muscle	ENSSSCG00000027746		0.0759892376679024	3	3	0.033099795584051	Muscle	0.660648216979861	Placenta	1.55344046994485	0.41478535013562	0.41478535013562	-2.13087	0.64586215695976	-0.641342	1.39937935255026	3	0
D_LMDEP	Loin muscle depth	Meat and carcass	Muscle	ENSSSCG00000008508	FAM98A	0.0761454522140894	3	3	0.0978902683156876	Muscle	0.641628036374227	Frontal_cortex	1.39564237336675	0.609671761289493	0.609671761289493	-1.19818	1.65516876952821	0.307471748359875	1.43321579739082	3	0
D_LMDEP	Loin muscle depth	Meat and carcass	Muscle	ENSSSCG00000021475	SLC4A2	0.0761881697787384	2	2	0.026788688137197	Muscle	0.259377851781078	Blood	1.29591413213682	0.704085867863182	0.704085867863182	-2.21458	-1.12786	-1.67122	0.768427319590005	2	0
D_LMDEP	Loin muscle depth	Meat and carcass	Muscle	ENSSSCG00000002628	CILK1	0.0762873808257762	9	9	0.00771180896259702	Muscle	0.783264744776756	Blood	3.85387547663634	0.255090487782325	0.255090487782325	-0.542816	2.66443359839701	1.27717	1.3396311042376	9	0
D_LMDEP	Loin muscle depth	Meat and carcass	Muscle	ENSSSCG00000007672	POP7	0.0766670765852294	4	4	0.00842375519711369	Muscle	0.535310784076461	Small_intestine	1.45627875660937	0.459011866415523	0.459011866415523	-2.6346	1.01666332081816	-0.451545	1.65293294748863	4	0
D_LMDEP	Loin muscle depth	Meat and carcass	Muscle	ENSSSCG00000034635	DOC2A	0.0772060082650809	1	1	0.0772060082650813	Muscle	0.0772060082650813	Muscle	1	1	1	1.76713269423743	1.76713269423743	1.76713269423743	NA	1	0
D_LMDEP	Loin muscle depth	Meat and carcass	Muscle	ENSSSCG00000012963	SART1	0.0773265752970373	3	3	0.0296441672692756	Muscle	0.703505584414752	Ovary	1.20775	0.780329550744279	0.780329550744279	-2.17481	1.07435705497209	-0.239954	1.71116468648585	3	0
D_LMDEP	Loin muscle depth	Meat and carcass	Muscle	ENSSSCG00000029102	MED24	0.0781963773432747	5	5	0.0187285354734311	Muscle	0.714294333484423	Blood	2.06402468798722	0.251170410889957	0.251170410889957	-2.35089	0.366094805497003	-1.36414	1.05746831129121	5	0
D_LMDEP	Loin muscle depth	Meat and carcass	Muscle	ENSSSCG00000039085		0.0788558008412515	4	4	0.0335919709558349	Muscle	0.999965302629485	Heart	1.65400625865692	0.61215386049519	0.61215386049519	-1.33186	2.12493579138435	0.0164416696301815	1.50744358702384	4	0
D_LMDEP	Loin muscle depth	Meat and carcass	Muscle	ENSSSCG00000036129	RNF114	0.0788853849348049	6	6	0.020070936319791	Muscle	0.740852229509019	Blood	3.16280096253017	0.219517026900361	0.219517026900361	0.330724983060226	2.32501914853449	1.2354843538886	0.846866923553224	6	0
D_LMDEP	Loin muscle depth	Meat and carcass	Muscle	ENSSSCG00000009822	FAM216A	0.078911211174698	3	3	0.0675872529053593	Muscle	0.757944244182085	Testis	1.63092449888023	0.48659108084139	0.48659108084139	-1.12921	1.82774885077222	0.335573858919522	1.4786691061422	3	0
D_LMDEP	Loin muscle depth	Meat and carcass	Muscle	ENSSSCG00000011361	SLC26A6	0.0790226609995521	3	3	0.0206044089431466	Muscle	0.440243363006472	Embryo	1.37277193593504	0.722067087559835	0.722067087559835	-0.771782	2.31515576794431	0.986111032098602	1.5875232433918	3	0
D_LMDEP	Loin muscle depth	Meat and carcass	Muscle	ENSSSCG00000006626	PI4KB	0.0795084554223505	2	2	0.0603806590586559	Muscle	0.118920874797009	Testis	1.18109976993891	0.818900230061093	0.818900230061093	-1.55932	1.87800369904373	0.159342302750081	2.43055425576557	2	0
D_LMDEP	Loin muscle depth	Meat and carcass	Muscle	ENSSSCG00000011522	CNTN3	0.0796914402502445	5	4	0.00858212295700368	Muscle	0.0396799958108161	Placenta	3.42798083377757	0.0502939049917524	0.2012214807561	2.05706477165222	2.62826658760062	2.33032403876293	0.257135211739138	4	0
D_LMDEP	Loin muscle depth	Meat and carcass	Muscle	ENSSSCG00000014915	EED	0.079871220846548	4	4	0.0177978440277153	Muscle	0.521139226679181	Pituitary	1.57025236348265	0.506615158341672	0.506615158341672	-1.94337	2.36979721078103	0.456374331586917	1.78371798219401	4	0
D_LMDEP	Loin muscle depth	Meat and carcass	Muscle	ENSSSCG00000006369	F11R	0.0800792107809613	8	8	0.0257589110429984	Muscle	0.96555305156346	Hypothalamus	2.84106243421954	0.238308807220951	0.238308807220951	-2.22983	1.12196482747672	-0.779353	1.09628494773568	8	0
D_LMDEP	Loin muscle depth	Meat and carcass	Muscle	ENSSSCG00000017427	HAP1	0.0812958662286106	5	5	0.0144415480800446	Muscle	0.645237342336297	Blood	1.63090119954729	0.370384697505717	0.370384697505717	-2.44609	0.527808728634668	-0.876477	1.45646730595787	5	0
D_LMDEP	Loin muscle depth	Meat and carcass	Muscle	ENSSSCG00000002988	ZNF546	0.0814960467105865	2	2	0.0406175752744301	Muscle	0.920687238281738	Kidney	1.36394892580775	0.636051074192253	0.636051074192253	0.0995680775408758	2.04741275289599	1.07349041521843	1.37733417864171	2	0
D_LMDEP	Loin muscle depth	Meat and carcass	Muscle	ENSSSCG00000034767	LAMA1	0.0818555684432856	3	3	0.0159937815911003	Muscle	0.752360859110347	Testis	1.18586339605624	0.811192062632012	0.811192062632012	0.315527915644844	2.40905741612845	1.34892286717376	1.04702086746237	3	0
D_LMDEP	Loin muscle depth	Meat and carcass	Muscle	ENSSSCG00000000488	MDM2	0.082079938991893	4	3	0.0616904396867917	Muscle	0.973599998720916	Synovial_membrane	3.06025485532159	0.0956632084744245	0.337795940742114	-1.86851	0.0330935344099998	-1.09195	0.821852680147053	3	0
D_LMDEP	Loin muscle depth	Meat and carcass	Muscle	ENSSSCG00000011803	EIF4A2	0.0821091309146571	3	3	0.0465403349503955	Muscle	0.801153161721416	Milk	2.08164801540393	0.286171311171978	0.286171311171978	-1.99046	-0.251855	-1.02062	0.886570993637453	3	0
D_LMDEP	Loin muscle depth	Meat and carcass	Muscle	ENSSSCG00000022521	DPY19L3	0.0824970189661635	6	6	0.0103899620631987	Muscle	0.581915403267243	Brain	3.28881966503726	0.172313197335354	0.172313197335354	-2.56257	2.11567586403335	0.536037648984764	1.87719803790906	6	0
D_LMDEP	Loin muscle depth	Meat and carcass	Muscle	ENSSSCG00000032377	RALGAPA1	0.0831697038469832	1	1	0.0831697038469834	Muscle	0.0831697038469834	Muscle	1	1	1	-1.73258	-1.73258	-1.73258	NA	1	0
D_LMDEP	Loin muscle depth	Meat and carcass	Muscle	ENSSSCG00000002281		0.0832631075636301	6	6	0.0379546986977879	Muscle	0.767790380908144	Uterus	3.15165467317246	0.348234900779744	0.348234900779744	-0.295266	2.07534362825021	1.16114868295206	0.801930072704125	6	0
D_LMDEP	Loin muscle depth	Meat and carcass	Muscle	ENSSSCG00000033528	BPTF	0.0834733970380677	2	2	0.0967385009811482	Muscle	0.103288170926611	Fetal_thymus	1.08984	0.910162257738995	0.910162257738995	1.62911738811676	1.66087526486925	1.64499632649301	0.0224562100077748	2	0
D_LMDEP	Loin muscle depth	Meat and carcass	Muscle	ENSSSCG00000000927	TMTC3	0.0846327348294913	3	3	0.061600483225166	Muscle	0.26302718957274	Blastomere	1.91386354670446	0.178210225938397	0.178210225938397	-1.86916	1.33641798688563	0.195507416422348	1.79134842664254	3	0
D_LMDEP	Loin muscle depth	Meat and carcass	Muscle	ENSSSCG00000035320	ASB14	0.0846845988409147	1	1	0.0846845988409143	Muscle	0.0846845988409143	Muscle	1	1	1	-1.72413	-1.72413	-1.72413	NA	1	0
D_LMDEP	Loin muscle depth	Meat and carcass	Muscle	ENSSSCG00000015499	RABGAP1L	0.085046393837999	4	4	0.0131685488340908	Muscle	0.98189849011059	Jejunum	1.94457214977553	0.104690006191105	0.104690006191105	-2.47918	0.0226888247368481	-0.908259	1.09219588448365	4	0
D_LMDEP	Loin muscle depth	Meat and carcass	Muscle	ENSSSCG00000006954	EEF1D	0.0857814756131978	6	6	0.0453194519251043	Muscle	0.900315865987038	Liver	2.08852832480483	0.447997126958532	0.447997126958532	-2.00168	1.37003473065501	-0.381713	1.40463543210572	6	0
D_LMDEP	Loin muscle depth	Meat and carcass	Muscle	ENSSSCG00000023243	NFIA	0.0862094920828135	2	2	0.142666094236574	Muscle	0.674768592304877	Small_intestine	1.61033881388776	0.389661186112238	0.389661186112238	-0.419612	1.46593463844196	0.523161094546174	1.33328313202397	2	0
D_LMDEP	Loin muscle depth	Meat and carcass	Muscle	ENSSSCG00000000712	VWF	0.0864815015270539	1	1	0.0864815015270537	Muscle	0.0864815015270537	Muscle	1	1	1	1.71425719105455	1.71425719105455	1.71425719105455	NA	1	0
D_LMDEP	Loin muscle depth	Meat and carcass	Muscle	ENSSSCG00000034624	TMEM50B	0.08701086315961	7	7	0.00194801683546587	Muscle	0.712722196671822	Uterus	2.20771887597637	0.2747336750492	0.2747336750492	-2.06689	3.09804524794048	0.355959763401531	1.83382699892039	7	0
D_LMDEP	Loin muscle depth	Meat and carcass	Muscle	ENSSSCG00000013591	TIMM44	0.0874449771855037	2	2	0.0810917345895869	Muscle	0.628402626765056	Testis	1.42474168394615	0.575258316053846	0.575258316053846	-1.74439	0.483976387691181	-0.630205	1.57569043921919	2	0
D_LMDEP	Loin muscle depth	Meat and carcass	Muscle	ENSSSCG00000016661	SEPTIN7	0.0881742425754177	6	4	0.0522118910858147	Muscle	0.672043806055081	Heart	3.24044	0.0435079805399079	0.191306954016326	-1.94138	-0.423345	-0.852841	0.572971206887806	4	0
D_LMDEP	Loin muscle depth	Meat and carcass	Muscle	ENSSSCG00000014269	FNIP1	0.0884532787797538	1	1	0.088453278779754	Muscle	0.088453278779754	Muscle	1	1	1	-1.70361	-1.70361	-1.70361	NA	1	0
D_LMDEP	Loin muscle depth	Meat and carcass	Muscle	ENSSSCG00000007754	ITGAM	0.0889764279880043	2	2	0.0283964095150236	Muscle	0.566568709472352	Ovary	1.17756814572882	0.822431854271184	0.822431854271184	-2.19177	-0.573112	-1.38244	1.14456103827598	2	0
D_LMDEP	Loin muscle depth	Meat and carcass	Muscle	ENSSSCG00000004441		0.0892318899239552	9	9	0.0196730071885425	Muscle	0.818426964362914	Uterus	3.35391458192942	0.174557143590104	0.174557143590104	-2.33253	1.64691776140816	-0.416247	1.48402522357896	9	0
D_LMDEP	Loin muscle depth	Meat and carcass	Muscle	ENSSSCG00000042040		0.0897864852598007	8	6	0.0382255867475741	Muscle	0.891604667794268	Fetal_thymus	4.75345068166326	0.0799198639462426	0.257746297027668	-2.07243	1.65737091513956	-0.167316	1.22610544142337	6	0
D_LMDEP	Loin muscle depth	Meat and carcass	Muscle	ENSSSCG00000000189	LMBR1L	0.0899662826155266	3	3	0.0303519479518427	Muscle	0.936603402612351	Blood	1.32016910533292	0.6871102159595	0.6871102159595	-0.0795396	2.1654668951839	1.31468375349246	1.21717257113174	3	0
D_LMDEP	Loin muscle depth	Meat and carcass	Muscle	ENSSSCG00000005480	RGS3	0.090014389816187	2	2	0.0667988807383159	Muscle	0.17280052744349	Adipose	1.08809012748092	0.911909872519081	0.911909872519081	-1.83302	1.36326017829153	-0.234882	2.26011479389965	2	0
D_LMDEP	Loin muscle depth	Meat and carcass	Muscle	ENSSSCG00000031938	NEDD8	0.0907636817719165	1	1	0.0907636817719158	Muscle	0.0907636817719158	Muscle	1	1	1	-1.69138	-1.69138	-1.69138	NA	1	0
D_LMDEP	Loin muscle depth	Meat and carcass	Muscle	ENSSSCG00000009782	ARL6IP4	0.0913309907864752	2	2	0.0323254300755297	Muscle	0.289393232299396	Milk	1.29251654292193	0.707483457078067	0.707483457078067	-2.14036	-1.05945	-1.59991	0.764318445515333	2	0
D_LMDEP	Loin muscle depth	Meat and carcass	Muscle	ENSSSCG00000016061	MYO1B	0.0913616412922759	3	3	0.0233859014539316	Muscle	0.53940663953645	Milk	1.99472005155647	0.373595730084734	0.373595730084734	0.613710513741926	2.26707079285645	1.39453465127605	0.830486828253797	3	0
D_LMDEP	Loin muscle depth	Meat and carcass	Muscle	ENSSSCG00000009617	REEP4	0.091750587523056	7	7	0.00343244102495656	Muscle	0.560380734290262	Heart	2.84312966606812	0.32488144301267	0.32488144301267	0.582276080684721	2.92609681330451	1.45090304615313	0.770768883177238	7	0
D_LMDEP	Loin muscle depth	Meat and carcass	Muscle	ENSSSCG00000026211	NRN1	0.0917858543580511	1	1	0.0917858543580509	Muscle	0.0917858543580509	Muscle	1	1	1	1.68605163516468	1.68605163516468	1.68605163516468	NA	1	0
D_LMDEP	Loin muscle depth	Meat and carcass	Muscle	ENSSSCG00000006333	NUF2	0.0921026556659859	2	2	0.0579969055222711	Muscle	0.328612386934065	Testis	1.05581324526469	0.944186754735311	0.944186754735311	-1.89572	-0.976913	-1.43632	0.649695819605926	2	0
D_LMDEP	Loin muscle depth	Meat and carcass	Muscle	ENSSSCG00000000444	DCTN2	0.0921240487426253	2	2	0.031447260333739	Muscle	0.733745954987497	Ovary	1.01632247524499	0.983677524755008	0.983677524755008	-2.15137	0.340146832387533	-0.90561	1.76176617758029	2	0
D_LMDEP	Loin muscle depth	Meat and carcass	Muscle	ENSSSCG00000005426	FSD1L	0.0924643812847755	6	6	0.00277897119254099	Muscle	0.744305846240368	Blood	1.91030284585717	0.19564336435975	0.19564336435975	-2.99118	0.889791	-0.78882	1.57706365604421	6	0
D_LMDEP	Loin muscle depth	Meat and carcass	Muscle	ENSSSCG00000003894	CYP4B1	0.0927417126214867	4	4	0.0546451715889891	Muscle	0.897906407226923	Uterus	1.47853692847544	0.534336688208924	0.534336688208924	-1.92169	0.128306517870504	-0.724474	0.914345744819879	4	0
D_LMDEP	Loin muscle depth	Meat and carcass	Muscle	ENSSSCG00000017913		0.0936685199359306	5	5	0.0555478304777055	Muscle	0.933721947891511	Ileum	3.18073833409984	0.190816380334992	0.190816380334992	-1.91457	0.398356745676565	-0.560477	0.958970796189469	5	0
D_LMDEP	Loin muscle depth	Meat and carcass	Muscle	ENSSSCG00000023557	CCRL2	0.0938916026775569	1	1	0.0938916026775575	Muscle	0.0938916026775575	Muscle	1	1	1	1.67521730898771	1.67521730898771	1.67521730898771	NA	1	0
D_LMDEP	Loin muscle depth	Meat and carcass	Muscle	ENSSSCG00000014255	SLC12A2	0.0939507196533674	4	4	0.00929373510561097	Muscle	0.887688476418536	Liver	1.51639379802232	0.517559634542979	0.517559634542979	-2.60106	1.73196002931307	0.0467580636607058	1.93304962015243	4	0
D_LMDEP	Loin muscle depth	Meat and carcass	Muscle	ENSSSCG00000001907	UBL7	0.0941745319519134	3	3	0.0176388216079378	Muscle	0.0670463899388885	Heart	2.27389078984383	0.213061917992838	0.213061917992838	-2.37311	2.01715049819513	-0.729109	2.39370604055999	3	0
D_LMDEP	Loin muscle depth	Meat and carcass	Muscle	ENSSSCG00000005393	PLPPR1	0.094743333824766	2	2	0.047938502827396	Muscle	0.220146584424454	Liver	1.17434790110151	0.825652098898488	0.825652098898488	1.2261384347166	1.97791317115958	1.60202580293809	0.531585014063561	2	0
D_LMDEP	Loin muscle depth	Meat and carcass	Muscle	ENSSSCG00000003160	NTF4	0.094981616593445	1	1	0.0949816165934447	Muscle	0.0949816165934447	Muscle	1	1	1	1.66968543673255	1.66968543673255	1.66968543673255	NA	1	0
D_LMDEP	Loin muscle depth	Meat and carcass	Muscle	ENSSSCG00000025126	LGI4	0.095824364353483	5	5	0.0052026028864394	Muscle	0.87630702582662	Brain	1.92282015745974	0.455766052125262	0.455766052125262	-2.79421	1.1100307273787	-0.170895	1.53548459488589	5	0
D_LMDEP	Loin muscle depth	Meat and carcass	Muscle	ENSSSCG00000036868	CTNNBIP1	0.0962390102605133	4	4	0.0565007185658776	Muscle	0.551814945870862	Fetal_thymus	1.65010293012443	0.495103891143223	0.495103891143223	-1.90715	-0.595043	-1.18936	0.54595922736576	4	0
D_LMDEP	Loin muscle depth	Meat and carcass	Muscle	ENSSSCG00000005880		0.0966010652544293	5	5	0.0288982040578285	Muscle	0.747767669592572	Brain	1.88232857345124	0.358781095096638	0.358781095096638	-2.18487	1.78738748964358	0.0383287318099801	1.56996889403674	5	0
D_LMDEP	Loin muscle depth	Meat and carcass	Muscle	ENSSSCG00000009824	RAD9B	0.0966588332234407	7	6	0.0614283501681636	Muscle	0.995984145018128	Oocyte	4.37392452575897	0.114429911257831	0.217809758609656	-1.8704	0.785071491127721	-0.403929	0.839791292367461	6	0
D_LMDEP	Loin muscle depth	Meat and carcass	Muscle	ENSSSCG00000005255		0.0967316572983778	4	4	0.0126780460494036	Muscle	0.613639044285062	Brain	1.62614814113654	0.458920064853527	0.458920064853527	-0.530856	2.49268725455769	0.99668609239285	1.30219768587234	4	0
D_LMDEP	Loin muscle depth	Meat and carcass	Muscle	ENSSSCG00000028458	METTL5	0.0969117976073281	1	1	0.0969117976073286	Muscle	0.0969117976073286	Muscle	1	1	1	1.66001319739066	1.66001319739066	1.66001319739066	NA	1	0
D_LMDEP	Loin muscle depth	Meat and carcass	Muscle	ENSSSCG00000003923	HECTD3	0.0970057059744334	5	5	0.0730629070797152	Muscle	0.65402804086369	Lung	1.74311723222322	0.504410421921932	0.504410421921932	-1.58325	1.79243753300519	0.509888028088318	1.26609513075004	5	0
D_LMDEP	Loin muscle depth	Meat and carcass	Muscle	ENSSSCG00000006321	FAM78B	0.0978451406347987	1	1	0.0978451406347984	Muscle	0.0978451406347984	Muscle	1	1	1	-1.65539	-1.65539	-1.65539	NA	1	0
D_LMDEP	Loin muscle depth	Meat and carcass	Muscle	ENSSSCG00000026954	TMEM87B	0.0987604664553563	1	1	0.0987604664553562	Muscle	0.0987604664553562	Muscle	1	1	1	1.65089279911783	1.65089279911783	1.65089279911783	NA	1	0
D_LMDEP	Loin muscle depth	Meat and carcass	Muscle	ENSSSCG00000028553	ILF2	0.0989511989969541	2	2	0.0658503442546298	Muscle	0.343191299441476	Jejunum	1.08835940493539	0.911640595064613	0.911640595064613	-0.947879	1.83944102787549	0.445781252193642	1.97093255610311	2	0
D_LMDEP	Loin muscle depth	Meat and carcass	Muscle	ENSSSCG00000027428	ENHO	0.0996370376824472	2	2	0.0374492256860287	Muscle	0.847151114155012	Blood	1.15955904589179	0.840440954108213	0.840440954108213	-2.08083	0.192754659257373	-0.944039	1.60766901047763	2	0
D_LMDEP	Loin muscle depth	Meat and carcass	Muscle	ENSSSCG00000003104	STRN4	0.099719950966474	5	5	0.0174579511316657	Muscle	0.895511062623237	Oocyte	2.25590252961147	0.35705048723248	0.35705048723248	-1.78041	2.37691836941038	0.562069571899538	1.59289811457431	5	0
D_LMDEP	Loin muscle depth	Meat and carcass	Muscle	ENSSSCG00000001700	SLC29A1	0.0999014282709853	3	3	0.023222893500369	Muscle	0.300004651288741	Adipose	1.39833112990608	0.605331806945141	0.605331806945141	-2.26975	1.03642341503605	-0.871425	1.71096593106976	3	0
D_LMDEP	Loin muscle depth	Meat and carcass	Muscle	ENSSSCG00000010310		0.0999133461352267	2	2	0.0322623088936989	Muscle	0.417397358758487	Synovial_membrane	1.31234028796461	0.687659712035388	0.687659712035388	-2.14115	-0.810945	-1.47605	0.940593898295963	2	0
D_LMDEP	Loin muscle depth	Meat and carcass	Muscle	ENSSSCG00000038745	SERPINF2	0.100651190201776	1	1	0.100651190201776	Muscle	0.100651190201776	Muscle	1	1	1	1.64170483002821	1.64170483002821	1.64170483002821	NA	1	0
D_LMDEP	Loin muscle depth	Meat and carcass	Muscle	ENSSSCG00000003219	FAM71E1	0.102243960971928	5	4	0.00604940608433244	Muscle	0.176982937044342	Testis	3.47375884635368	0.10744018898953	0.260123906175727	-1.44185	2.74509132407503	1.15095163532962	1.55252990719726	4	0
D_LMDEP	Loin muscle depth	Meat and carcass	Muscle	ENSSSCG00000002933	ZNF382	0.102590110995893	4	4	0.173467120524105	Muscle	0.849121795521307	Blood	2.01110854730582	0.311933127425484	0.311933127425484	-1.36115	1.06319479963436	0.00696299348386836	1.04648671773089	4	0
D_LMDEP	Loin muscle depth	Meat and carcass	Muscle	ENSSSCG00000014876	MYO7A	0.103877391614193	9	7	0.00235976713427079	Muscle	0.285846102014409	Frontal_cortex	5.57069241098855	0.00529168468248922	0.234251531384066	1.06727848171846	3.04076655387955	2.01024209592048	0.526434287627731	7	0
D_LMDEP	Loin muscle depth	Meat and carcass	Muscle	ENSSSCG00000007287	GSS	0.10389403303528	3	3	0.0571460378126663	Muscle	0.689090612495709	Heart	1.25104801286011	0.604827875473904	0.604827875473904	-1.24237	1.90219215693276	0.353303796291028	1.57280318365448	3	0
D_LMDEP	Loin muscle depth	Meat and carcass	Muscle	ENSSSCG00000003114	DHX34	0.104676543595867	6	6	0.0246013909334059	Muscle	0.176102837707593	Brain	2.77695401959246	0.187370666843376	0.187370666843376	1.35285224654472	2.24760496135466	1.70682967177117	0.325050749330019	6	0
D_LMDEP	Loin muscle depth	Meat and carcass	Muscle	ENSSSCG00000036564	ZNF740	0.104838880795522	2	2	0.051485533684341	Muscle	0.371233938482503	Lung	1.02409	0.975910531496002	0.975910531496002	-1.94741	0.89416439658817	-0.526623	2.00929691731293	2	0
D_LMDEP	Loin muscle depth	Meat and carcass	Muscle	ENSSSCG00000020858	KIF13A	0.10517903549874	4	4	0.00656045103170881	Muscle	0.425886365121257	Blood	2.17804524924157	0.339820193153428	0.339820193153428	-2.71837	1.9291549976401	-0.816804	1.99205080009432	4	0
D_LMDEP	Loin muscle depth	Meat and carcass	Muscle	ENSSSCG00000010317	DUPD1	0.105274821379323	1	1	0.105274821379324	Muscle	0.105274821379324	Muscle	1	1	1	-1.6198	-1.6198	-1.6198	NA	1	0
D_LMDEP	Loin muscle depth	Meat and carcass	Muscle	ENSSSCG00000021941		0.105691519633592	6	6	0.0434566778981264	Muscle	0.898389221785748	Artery	2.25308046684105	0.522816909606363	0.522816909606363	-2.01929	0.843766331672669	-0.44075	1.09420131335384	6	0
D_LMDEP	Loin muscle depth	Meat and carcass	Muscle	ENSSSCG00000036659	NIPSNAP2	0.106009368813477	2	2	0.0702279353350682	Muscle	0.615568444273368	Brain	1.30203689891279	0.697963101087209	0.697963101087209	-1.81044	0.5021408538834	-0.654148	1.63523998680794	2	0
D_LMDEP	Loin muscle depth	Meat and carcass	Muscle	ENSSSCG00000007366	MYBL2	0.10625482918788	1	1	0.10625482918788	Muscle	0.10625482918788	Muscle	1	1	1	-1.61526	-1.61526	-1.61526	NA	1	0
D_LMDEP	Loin muscle depth	Meat and carcass	Muscle	ENSSSCG00000013470	MRPS33	0.1064551057592	8	8	0.0969791561597933	Muscle	0.643020211094097	Cartilage	2.47883749318764	0.346866240471634	0.346866240471634	-0.942212	1.65967845364297	0.265441233129836	1.10135563589267	8	0
D_LMDEP	Loin muscle depth	Meat and carcass	Muscle	ENSSSCG00000046182		0.106521099092367	2	2	0.0543764135309034	Muscle	0.203803938129708	Blood	1.21263465797032	0.787365342029685	0.787365342029685	-1.92383	1.2707883956829	-0.326519	2.25893341081749	2	0
D_LMDEP	Loin muscle depth	Meat and carcass	Muscle	ENSSSCG00000032896		0.106527162954377	8	8	0.00435289372133868	Muscle	0.356871512198928	Uterus	3.82749793151159	0.170012983750275	0.170012983750275	0.921342742539049	2.85138712940964	1.62313975958309	0.689320167305586	8	0
D_LMDEP	Loin muscle depth	Meat and carcass	Muscle	ENSSSCG00000018029		0.106723015803551	4	4	0.0470178553367457	Muscle	0.978477754474913	Blood	1.86186563994139	0.550093332509393	0.550093332509393	-1.98614	-0.0269774	-0.758521	0.875400517135747	4	0
D_LMDEP	Loin muscle depth	Meat and carcass	Muscle	ENSSSCG00000006925	KYAT3	0.106815093188737	7	5	0.0142810109004545	Muscle	0.659864767057349	Liver	4.59564792032202	0.0581258991009231	0.277761560113848	-2.45012	0.800222492212751	-0.336139	1.13149905256982	5	0
D_LMDEP	Loin muscle depth	Meat and carcass	Muscle	ENSSSCG00000025308	IL17D	0.108201396117296	2	2	0.0956626808367969	Muscle	0.129490768296465	Testis	1.14192402491545	0.858075975084549	0.858075975084549	-1.66625	1.51611305291814	-0.0750709	2.25027386939699	2	0
D_LMDEP	Loin muscle depth	Meat and carcass	Muscle	ENSSSCG00000032031	QARS1	0.11004169716253	2	2	0.047943924906757	Muscle	0.49829737143066	Uterus	1.01574862538998	0.984251374610021	0.984251374610021	0.677171147893545	1.97786511869265	1.3275181332931	0.919729527000504	2	0
D_LMDEP	Loin muscle depth	Meat and carcass	Muscle	ENSSSCG00000024722	PIBF1	0.110286269735306	3	3	0.215803340830339	Muscle	0.495743518018758	Large_intestine	1.97595556646966	0.39073662085191	0.39073662085191	-1.23776	0.827658004639184	-0.36377	1.06867454635417	3	0
D_LMDEP	Loin muscle depth	Meat and carcass	Muscle	ENSSSCG00000009815	CAMKK2	0.110579320927008	4	4	0.0405135470804616	Muscle	0.666646707124099	Artery	1.18051560789635	0.642194680274415	0.642194680274415	-2.04847	1.47244569725057	-0.0817539	1.52591422395358	4	0
D_LMDEP	Loin muscle depth	Meat and carcass	Muscle	ENSSSCG00000031154	ACKR2	0.111199474475916	7	7	0.0065358465754877	Muscle	0.710652475778644	Pituitary	3.5898815400006	0.12690376246696	0.12690376246696	0.370979936091785	2.71961246120741	1.45712744272144	0.828263082459441	7	0
D_LMDEP	Loin muscle depth	Meat and carcass	Muscle	ENSSSCG00000016286	PRSS56	0.111430335335793	1	1	0.111430335335793	Muscle	0.111430335335793	Muscle	1	1	1	-1.5918	-1.5918	-1.5918	NA	1	0
D_LMDEP	Loin muscle depth	Meat and carcass	Muscle	ENSSSCG00000016866	GHR	0.111888889676176	3	3	0.110885117285034	Muscle	0.387788146129989	Milk	1.66916864320573	0.31200026905124	0.31200026905124	-1.30392	1.59422737476753	-0.191108	1.56173910189895	3	0
D_LMDEP	Loin muscle depth	Meat and carcass	Muscle	ENSSSCG00000039594	SSBP3	0.112276156460571	2	2	0.0724369746983037	Muscle	0.125408753165916	Blood	1.28100118507392	0.718998814926077	0.718998814926077	-1.53246	1.79636192798436	0.131950542395811	2.35383315486752	2	0
D_LMDEP	Loin muscle depth	Meat and carcass	Muscle	ENSSSCG00000009390	SPRYD7	0.112289281932527	3	3	0.136248321270889	Muscle	0.862928460965347	Cartilage	1.50720212095621	0.682915611018181	0.682915611018181	0.172647566039857	1.48990840502929	1.03572657690457	0.747791220210099	3	0
D_LMDEP	Loin muscle depth	Meat and carcass	Muscle	ENSSSCG00000000036	PACSIN2	0.113160177375972	1	1	0.113160177375971	Muscle	0.113160177375971	Muscle	1	1	1	1.58414741123325	1.58414741123325	1.58414741123325	NA	1	0
D_LMDEP	Loin muscle depth	Meat and carcass	Muscle	ENSSSCG00000010241	TET1	0.114370189548319	3	3	0.0565219412089947	Muscle	0.192786828044211	Blastocyst	1.62585731003867	0.521783685911587	0.521783685911587	-1.90699	1.90453063606772	0.43330672556198	2.04899648657065	3	0
D_LMDEP	Loin muscle depth	Meat and carcass	Muscle	ENSSSCG00000013326		0.114426099744417	3	3	0.0358110257320289	Muscle	0.824017495122739	Brain	1.39979542515761	0.527713715867822	0.527713715867822	-0.222381	2.09906665086693	0.961064469116221	1.16139068029347	3	0
D_LMDEP	Loin muscle depth	Meat and carcass	Muscle	ENSSSCG00000009845	SRRM4	0.114548049211859	5	5	0.0121669529564946	Muscle	0.952040814472959	Lung	1.49938505864868	0.434856002551215	0.434856002551215	-1.7176	2.5072647858788	0.24600130864137	1.5817528478851	5	0
D_LMDEP	Loin muscle depth	Meat and carcass	Muscle	ENSSSCG00000009249	HNRNPD	0.114708025936646	2	2	0.0452034771390834	Muscle	0.851074863954052	Small_intestine	1.18376805672243	0.816231943277568	0.816231943277568	0.18774715398568	2.00275607077912	1.0952516123824	1.28340511297869	2	0
D_LMDEP	Loin muscle depth	Meat and carcass	Muscle	ENSSSCG00000013235	MADD	0.115373969586082	1	1	0.115373969586081	Muscle	0.115373969586081	Muscle	1	1	1	-1.57449	-1.57449	-1.57449	NA	1	0
D_LMDEP	Loin muscle depth	Meat and carcass	Muscle	ENSSSCG00000010485	TBC1D12	0.115449490743109	2	2	0.0377458007508895	Muscle	0.890682500005795	Synovial_membrane	1.08412354267933	0.915876457320669	0.915876457320669	-2.0776	0.137440652328982	-0.970082	1.56627345266839	2	0
D_LMDEP	Loin muscle depth	Meat and carcass	Muscle	ENSSSCG00000006841	CLCC1	0.115468261488969	15	10	0.14658527018293	Muscle	0.942976370587083	Pituitary	7.94309569703343	0.109698957427381	0.267566412094457	-1.2097	1.45169917009736	0.0823654632419366	0.823431833717928	10	0
D_LMDEP	Loin muscle depth	Meat and carcass	Muscle	ENSSSCG00000028047	DTNA	0.115543866161027	2	2	0.123227126254076	Muscle	0.149313596962727	Uterus	1.03224712058509	0.967752879414908	0.967752879414908	1.44196021694089	1.54136849882774	1.49166435788431	0.0702922702282931	2	0
D_LMDEP	Loin muscle depth	Meat and carcass	Muscle	ENSSSCG00000008690	RNF4	0.115599676686707	8	7	0.0201120744780068	Muscle	0.7319137223486	Artery	4.13424128138096	0.0642719918408214	0.217414965743745	-2.32425	2.09631258856472	0.170391647004092	1.50849243852299	7	0
D_LMDEP	Loin muscle depth	Meat and carcass	Muscle	ENSSSCG00000028225	DICER1	0.115916391017356	3	3	0.0533956855910108	Muscle	0.484361263360595	Large_intestine	1.60983445845117	0.418357851530612	0.418357851530612	-1.93171	0.699305287468468	-0.812833	1.35887800777164	3	0
D_LMDEP	Loin muscle depth	Meat and carcass	Muscle	ENSSSCG00000003488	UBR4	0.116491477173191	2	2	0.0593662664502621	Muscle	0.389855195980529	Ovary	1.00168611796791	0.998313882032092	0.998313882032092	-1.88547	0.859879996944676	-0.512796	1.94125635760453	2	0
D_LMDEP	Loin muscle depth	Meat and carcass	Muscle	ENSSSCG00000007992	PIGQ	0.116499125045423	4	3	0.182372775672387	Muscle	0.965316609112098	Liver	2.86096240014291	0.000107148175157096	0.219303233547981	-1.33348	1.19400168592373	0.252422714271641	1.20737645711956	3	0
D_LMDEP	Loin muscle depth	Meat and carcass	Muscle	ENSSSCG00000022846	SLC4A3	0.116535409952094	4	4	0.0732915871852611	Muscle	0.472603058994333	Large_intestine	2.03299944274237	0.279800033025794	0.279800033025794	-1.79101	1.13105873069279	-0.533189	1.21587913199919	4	0
D_LMDEP	Loin muscle depth	Meat and carcass	Muscle	ENSSSCG00000013756	MRI1	0.116892710454076	3	3	0.0432778465439944	Muscle	0.830606979741584	Placenta	1.82141101322764	0.423796117621789	0.423796117621789	-0.213923	2.02101853386894	1.10159337063597	1.16893428860602	3	0
D_LMDEP	Loin muscle depth	Meat and carcass	Muscle	ENSSSCG00000010876	DESI2	0.117171021323074	8	8	0.152370520267364	Muscle	0.862879768134025	Adipose	3.1141078329256	0.105702211145486	0.105702211145486	-0.70282	1.43120831824553	-0.127432	0.777105252003265	8	0
D_LMDEP	Loin muscle depth	Meat and carcass	Muscle	ENSSSCG00000000687	CD4	0.11724118412498	4	4	0.0176679759996927	Muscle	0.716867936892718	Brain	1.40553284320714	0.653272891228041	0.653272891228041	-2.3725	0.991296863676586	-0.438648	1.47366365803196	4	0
D_LMDEP	Loin muscle depth	Meat and carcass	Muscle	ENSSSCG00000009072		0.117451260593898	4	4	0.0229806972753643	Muscle	0.95490018423111	Adipose	1.55608675293535	0.305478165501698	0.305478165501698	-2.13054	2.27375539862004	0.07802458472111	1.79820581553352	4	0
D_LMDEP	Loin muscle depth	Meat and carcass	Muscle	ENSSSCG00000022726	RHOD	0.118270577448738	3	3	0.032706199193616	Muscle	0.433890182163317	Artery	1.51225065559298	0.495595572443962	0.495595572443962	-1.8855	2.13567149747474	0.344241015523768	2.04610449450796	3	0
D_LMDEP	Loin muscle depth	Meat and carcass	Muscle	ENSSSCG00000033849	CD37	0.118744541736472	7	5	0.00678374659177557	Muscle	0.522667894622689	Embryo	4.79111761121458	0.0872830849769767	0.282725812851184	-2.70728	0.639238338881058	-1.45777	1.08773576158561	5	0
D_LMDEP	Loin muscle depth	Meat and carcass	Muscle	ENSSSCG00000014327	BRD8	0.118766453140476	2	2	0.0408868971186461	Muscle	0.840569669928512	Oocyte	1.04026243964996	0.959737560350037	0.959737560350037	-2.04468	-0.201165	-1.12292	1.30355861513284	2	0
D_LMDEP	Loin muscle depth	Meat and carcass	Muscle	ENSSSCG00000031424	NECAB1	0.118936301169629	1	1	0.118936301169629	Muscle	0.118936301169629	Muscle	1	1	1	-1.55925	-1.55925	-1.55925	NA	1	0
D_LMDEP	Loin muscle depth	Meat and carcass	Muscle	ENSSSCG00000008512	TTC27	0.119054532016422	6	5	0.0418158026407337	Muscle	0.480045819036236	Liver	3.38851783155688	0.107570514375707	0.399932011268996	-2.03535	0.80671171661099	-0.54921	1.10134502698358	5	0
D_LMDEP	Loin muscle depth	Meat and carcass	Muscle	ENSSSCG00000037481	SYF2	0.119110604711873	2	2	0.0414085037185048	Muscle	0.683665962068559	Blastocyst	1.0478967674584	0.9521032325416	0.9521032325416	-2.03942	-0.407466	-1.22344	1.15396326953778	2	0
D_LMDEP	Loin muscle depth	Meat and carcass	Muscle	ENSSSCG00000007981	NPRL3	0.119844028129755	2	2	0.136395281393154	Muscle	0.763675124978548	Duodenum	1.57789122105838	0.42210877894162	0.42210877894162	-1.48935	-0.300658	-0.895004	0.840531868411784	2	0
D_LMDEP	Loin muscle depth	Meat and carcass	Muscle	ENSSSCG00000000619	FAM234B	0.119991945366373	7	7	0.0407088663981224	Muscle	0.927522654307224	Hypothalamus	3.62008908582957	0.223627047352239	0.223627047352239	-1.02914	2.04648307081786	0.36571253149535	1.2916665947932	7	0
D_LMDEP	Loin muscle depth	Meat and carcass	Muscle	ENSSSCG00000021702	XRRA1	0.121099076845798	8	8	0.0230782897046324	Muscle	0.953813030646724	Fetal_thymus	3.88966234032294	0.221515214753461	0.221515214753461	-2.27214	1.02726206069983	-1.15162	1.22035023077093	8	0
D_LMDEP	Loin muscle depth	Meat and carcass	Muscle	ENSSSCG00000028522	KRT10	0.121373992609652	5	5	0.0829868034586052	Muscle	0.663294587017109	Small_intestine	1.96914180486529	0.414765807698507	0.414765807698507	-1.73361	1.40069498936666	0.433422162043196	1.26046161756788	5	0
D_LMDEP	Loin muscle depth	Meat and carcass	Muscle	ENSSSCG00000009007	TMEM131L	0.121866438604556	3	3	0.0619320443481099	Muscle	0.75784594226972	Uterus	1.42734824540357	0.537803654563712	0.537803654563712	-1.86678	0.676531801699622	-0.49952	1.28239309125674	3	0
D_LMDEP	Loin muscle depth	Meat and carcass	Muscle	ENSSSCG00000025049	CYBRD1	0.122037285158627	8	7	0.00368269762656629	Muscle	0.460374093883066	Fetal_thymus	3.76595543645477	0.108405406328051	0.273733712166154	-2.90413	0.996809763029912	-0.128928	1.50346752085069	7	0
D_LMDEP	Loin muscle depth	Meat and carcass	Muscle	ENSSSCG00000004951	AAGAB	0.122265112755983	7	7	0.0708491715984465	Muscle	0.910378531455411	Testis	2.60048028673458	0.20299214543277	0.20299214543277	-0.507697	1.80644299002563	0.674449424278749	0.88504956666215	7	0
D_LMDEP	Loin muscle depth	Meat and carcass	Muscle	ENSSSCG00000000528	PKP2	0.122292084888019	5	5	0.0139591231779274	Muscle	0.202067171623121	Blood	2.56532957288592	0.223669210086486	0.223669210086486	-2.06183	2.45831356975918	0.582884452414382	2.08751598450359	5	0
D_LMDEP	Loin muscle depth	Meat and carcass	Muscle	ENSSSCG00000006386	COPA	0.122348064823632	4	4	0.0356630612634577	Muscle	0.924727774442879	Blood	2.38593021776431	0.312382710483688	0.312382710483688	-2.10075	0.0944801191135326	-0.887175	1.04851887938697	4	0
D_LMDEP	Loin muscle depth	Meat and carcass	Muscle	ENSSSCG00000038313	ZNF219	0.122370196479482	3	3	0.0249667196978421	Muscle	0.879863193887128	Heart	1.21037128120344	0.743932730451299	0.743932730451299	-1.18955	2.24191726939566	0.300408339667183	1.75973434021385	3	0
D_LMDEP	Loin muscle depth	Meat and carcass	Muscle	ENSSSCG00000009856	NOS1	0.122866420462366	3	3	0.01824737798477	Muscle	0.938973940394861	Ileum	1.18145078188388	0.841888622972964	0.841888622972964	0.0765595481057904	2.36055976172904	0.838516504011853	1.31812845868999	3	0
D_LMDEP	Loin muscle depth	Meat and carcass	Muscle	ENSSSCG00000037120	TK1	0.123069098309244	1	1	0.123069098309243	Muscle	0.123069098309243	Muscle	1	1	1	-1.54202	-1.54202	-1.54202	NA	1	0
D_LMDEP	Loin muscle depth	Meat and carcass	Muscle	ENSSSCG00000007261	BPIFB1	0.124036688674321	1	1	0.124036688674321	Muscle	0.124036688674321	Muscle	1	1	1	-1.53805	-1.53805	-1.53805	NA	1	0
D_LMDEP	Loin muscle depth	Meat and carcass	Muscle	ENSSSCG00000003133	GRIN2D	0.124404816381693	2	2	0.0522337369718708	Muscle	0.997646481268502	Brain	1.31120928640362	0.688790713596376	0.688790713596376	-0.0029497	1.94120236013684	0.969126328780395	1.3747231072021	2	0
D_LMDEP	Loin muscle depth	Meat and carcass	Muscle	ENSSSCG00000003071	ZNF404	0.124463266428416	1	1	0.124463266428417	Muscle	0.124463266428417	Muscle	1	1	1	-1.53631	-1.53631	-1.53631	NA	1	0
D_LMDEP	Loin muscle depth	Meat and carcass	Muscle	ENSSSCG00000016335	ESPNL	0.124659719618222	9	9	0.16808674375613	Muscle	0.986026214667012	Testis	4.10098289649402	0.143657655546715	0.143657655546715	-1.21648	1.37837757367436	0.263823099477815	0.75326521595536	9	0
D_LMDEP	Loin muscle depth	Meat and carcass	Muscle	ENSSSCG00000021663		0.124702821849345	8	8	0.0166847393519777	Muscle	0.920254441868747	Adipose	3.05777229951985	0.127296904363174	0.127296904363174	-2.39358	0.952889449351836	-0.921763	1.15475411741108	8	0
D_LMDEP	Loin muscle depth	Meat and carcass	Muscle	ENSSSCG00000007324	SOGA1	0.124747176085933	3	3	0.143372713521794	Muscle	0.397103175304928	Hypothalamus	1.49444578637194	0.552119974317884	0.552119974317884	-1.46335	1.29606014857707	0.226506752808668	1.48059418938198	3	0
D_LMDEP	Loin muscle depth	Meat and carcass	Muscle	ENSSSCG00000002306	GALNT16	0.124860634856848	4	4	0.0227283614385076	Muscle	0.792198955946617	Brain	1.6921360649905	0.492300785575962	0.492300785575962	-2.27797	1.9281243850304	-0.268517	1.79474464163864	4	0
D_LMDEP	Loin muscle depth	Meat and carcass	Muscle	ENSSSCG00000006151	SNX16	0.125071164453985	5	5	0.0665035304132619	Muscle	0.19742466717946	Fetal_thymus	2.70088922400562	0.12438648702688	0.12438648702688	-1.83501	1.28892354638409	-1.05086	1.31421551426298	5	0
D_LMDEP	Loin muscle depth	Meat and carcass	Muscle	ENSSSCG00000006135	CPNE3	0.126414642493054	5	5	0.0145806847413055	Muscle	0.826494897677851	Adipose	1.8923507101349	0.175776327977985	0.175776327977985	-2.44263	-0.219199	-1.37887	0.815689983835469	5	0
D_LMDEP	Loin muscle depth	Meat and carcass	Muscle	ENSSSCG00000000958	DYRK2	0.126606712245765	4	4	0.112966577965323	Muscle	0.96892726772718	Fetal_thymus	1.92337939917895	0.20198468021648	0.20198468021648	-1.585	0.880938713228234	-0.31368	1.0260042304416	4	0
D_LMDEP	Loin muscle depth	Meat and carcass	Muscle	ENSSSCG00000040328	NXNL1	0.127018623783763	3	3	0.0483402037830899	Muscle	0.433313373840491	Brain	1.32539650613714	0.694687386619062	0.694687386619062	-1.61926	1.97436544898346	-0.142808	1.88053893771988	3	0
D_LMDEP	Loin muscle depth	Meat and carcass	Muscle	ENSSSCG00000000499	BEST3	0.127753749764577	2	2	0.0977725448396855	Muscle	0.674043889215662	Blood	1.3959957472168	0.604004252783198	0.604004252783198	-0.420605	1.65574956711459	0.61757252124041	1.4682040584197	2	0
D_LMDEP	Loin muscle depth	Meat and carcass	Muscle	ENSSSCG00000005706	ABL1	0.128410606226084	3	3	0.0994479380973373	Muscle	0.603710996105415	Oocyte	1.23296848512608	0.777722351741967	0.777722351741967	-1.64754	0.519071336152247	-0.888087	1.21991499724473	3	0
D_LMDEP	Loin muscle depth	Meat and carcass	Muscle	ENSSSCG00000034818	ING1	0.128908068762563	6	6	0.074141535966542	Muscle	0.878736212779266	Oocyte	1.22636656606651	0.676870539922115	0.676870539922115	-1.47872	1.78573894814268	0.237648067602642	1.3982275453761	6	0
D_LMDEP	Loin muscle depth	Meat and carcass	Muscle	ENSSSCG00000042427		0.128952152187299	2	2	0.0430057929370124	Muscle	0.17373086188452	Brain	1.6859147951741	0.314085204825897	0.314085204825897	-1.36031	2.02365372580944	0.331670308574308	2.3928258959643	2	0
D_LMDEP	Loin muscle depth	Meat and carcass	Muscle	ENSSSCG00000028397	TMEM106C	0.128989132073917	10	9	0.0517753782008291	Muscle	0.49089790380156	Testis	4.38142681262807	0.0678923561619846	0.169667711807078	-1.945	1.58214962746114	-0.226388	1.26034639635134	9	0
D_LMDEP	Loin muscle depth	Meat and carcass	Muscle	ENSSSCG00000021184	OSGIN2	0.129199828063312	4	4	0.0838628777521365	Muscle	0.827606568607355	Macrophage	2.22596725014577	0.282270257976787	0.282270257976787	-0.56719	1.72869957339138	0.507072365871044	1.08094023962215	4	0
D_LMDEP	Loin muscle depth	Meat and carcass	Muscle	ENSSSCG00000002913		0.129574823188719	6	6	0.0507032941569854	Muscle	0.857992775258964	Duodenum	3.24220355266107	0.122803122682029	0.122803122682029	-1.25031	1.95398243792888	0.483989650505678	1.18905945973724	6	0
D_LMDEP	Loin muscle depth	Meat and carcass	Muscle	ENSSSCG00000009820	GPN3	0.13012540343748	5	5	0.0415358196837177	Muscle	0.969027930042408	Embryo	2.01832028597469	0.400111427095203	0.400111427095203	-0.442512	2.03814114205459	0.761299685005695	1.04628682344055	5	0
D_LMDEP	Loin muscle depth	Meat and carcass	Muscle	ENSSSCG00000030480	DYRK1A	0.13069999029324	1	1	0.13069999029324	Muscle	0.13069999029324	Muscle	1	1	1	1.51134729385376	1.51134729385376	1.51134729385376	NA	1	0
D_LMDEP	Loin muscle depth	Meat and carcass	Muscle	ENSSSCG00000005030	NID2	0.131881249957938	2	2	0.0467018765921421	Muscle	0.326539373181497	Uterus	1.34749680218822	0.652503197811783	0.652503197811783	0.981108228331381	1.98899389709446	1.48505106271292	0.712682791043109	2	0
D_LMDEP	Loin muscle depth	Meat and carcass	Muscle	ENSSSCG00000034715		0.131964444903507	5	5	0.0169336556741205	Muscle	0.981575911596715	Brain	2.52302508439862	0.334194192563216	0.334194192563216	-0.0230932	2.38814507757847	0.784329718688348	0.940528524201222	5	0
D_LMDEP	Loin muscle depth	Meat and carcass	Muscle	ENSSSCG00000023665	FBXO25	0.131987627404897	4	4	0.0115608437753327	Muscle	0.8170988689295	Brain	2.17141330800629	0.272775257871065	0.272775257871065	-2.52527	-0.231278	-1.00598	1.06220785807313	4	0
D_LMDEP	Loin muscle depth	Meat and carcass	Muscle	ENSSSCG00000005198	KDM4C	0.132088763908638	2	2	0.0473147050349233	Muscle	0.299343908705364	Macrophage	1.65247067694274	0.347529323057264	0.347529323057264	1.03784137926419	1.98347223861672	1.51065680894045	0.668661993147437	2	0
D_LMDEP	Loin muscle depth	Meat and carcass	Muscle	ENSSSCG00000004908	LMAN1	0.132320839993752	1	1	0.132320839993753	Muscle	0.132320839993753	Muscle	1	1	1	1.50501258972715	1.50501258972715	1.50501258972715	NA	1	0
D_LMDEP	Loin muscle depth	Meat and carcass	Muscle	ENSSSCG00000036643	RBSN	0.134104630599585	2	2	0.0685058272770719	Muscle	0.611229753782938	Testis	1.1732356280445	0.8267643719555	0.8267643719555	-1.82167	-0.508319	-1.16499	0.928675990408904	2	0
D_LMDEP	Loin muscle depth	Meat and carcass	Muscle	ENSSSCG00000030069	NOXRED1	0.13413983506794	1	1	0.13413983506794	Muscle	0.13413983506794	Muscle	1	1	1	1.49797465682285	1.49797465682285	1.49797465682285	NA	1	0
D_LMDEP	Loin muscle depth	Meat and carcass	Muscle	ENSSSCG00000015048	DRD2	0.134367136332045	2	2	0.0495170610920333	Muscle	0.545167974645452	Milk	1.4843197363166	0.5156802636834	0.5156802636834	-1.96411	-0.605017	-1.28456	0.961025848959229	2	0
D_LMDEP	Loin muscle depth	Meat and carcass	Muscle	ENSSSCG00000037606	PSMB3	0.13454029516776	2	2	0.103731468840922	Muscle	0.15383842830211	Small_intestine	1.16885390993165	0.831146090068352	0.831146090068352	1.42610363982219	1.62702650412173	1.52656507197196	0.142073919841626	2	0
D_LMDEP	Loin muscle depth	Meat and carcass	Muscle	ENSSSCG00000036488	KLF3	0.135053617342397	4	4	0.0114522678118553	Muscle	0.896507752590748	Ovary	1.62201063706566	0.670455636284747	0.670455636284747	-2.52859	0.629303213549914	-0.501283	1.39728491057458	4	0
D_LMDEP	Loin muscle depth	Meat and carcass	Muscle	ENSSSCG00000028724	N6AMT1	0.135295870865672	15	10	0.00200815209321175	Muscle	0.849547091060371	Cartilage	7.42955388266782	0.0744724442746924	0.27222334871436	-0.189696	3.08902400985528	1.34640803815198	0.811491417805424	10	0
D_LMDEP	Loin muscle depth	Meat and carcass	Muscle	ENSSSCG00000009553	TUBGCP3	0.136242030874032	1	1	0.136242030874032	Muscle	0.136242030874032	Muscle	1	1	1	1.48993232579314	1.48993232579314	1.48993232579314	NA	1	0
D_LMDEP	Loin muscle depth	Meat and carcass	Muscle	ENSSSCG00000014823	P2RY6	0.136874154409118	13	9	0.0308516063605064	Muscle	0.722205677540433	Lung	5.92059120525937	0.0932351634491265	0.231406927055172	-1.98611	2.15898144653772	-0.527705	1.21454407714432	9	0
D_LMDEP	Loin muscle depth	Meat and carcass	Muscle	ENSSSCG00000015249	ADAMTS8	0.139301910746769	1	1	0.139301910746773	Muscle	0.139301910746773	Muscle	1	1	1	1.47839564368472	1.47839564368472	1.47839564368472	NA	1	0
D_LMDEP	Loin muscle depth	Meat and carcass	Muscle	ENSSSCG00000016174	FN1	0.140445155786783	8	8	0.0516915186998385	Muscle	0.922239119846183	Liver	2.88637826900651	0.281041848060657	0.281041848060657	-1.94569	1.06817034113812	-0.719865	0.973478360912999	8	0
D_LMDEP	Loin muscle depth	Meat and carcass	Muscle	ENSSSCG00000010592	AS3MT	0.140591090139569	1	1	0.140591090139573	Muscle	0.140591090139573	Muscle	1	1	1	1.4735934345603	1.4735934345603	1.4735934345603	NA	1	0
D_LMDEP	Loin muscle depth	Meat and carcass	Muscle	ENSSSCG00000034292	ZMYM1	0.140614317398091	1	1	0.140614317398095	Muscle	0.140614317398095	Muscle	1	1	1	1.47350722395823	1.47350722395823	1.47350722395823	NA	1	0
D_LMDEP	Loin muscle depth	Meat and carcass	Muscle	ENSSSCG00000002504	AK7	0.141270967355307	17	9	0.00768628591820337	Muscle	0.714079494561271	Blood	8.60360458277068	0.00276755126828735	0.330004199928667	-1.21798	2.66554843300506	0.945042231436117	1.00563520933632	9	0
D_LMDEP	Loin muscle depth	Meat and carcass	Muscle	ENSSSCG00000005243	PGM5	0.141612777328611	2	2	0.0755877804118331	Muscle	0.24934571899783	Brain	1.16711858796024	0.832881412039761	0.832881412039761	-1.15194	1.77688124723691	0.312470610584471	2.07098938323729	2	0
D_LMDEP	Loin muscle depth	Meat and carcass	Muscle	ENSSSCG00000011916	ATP6V1A	0.141885838653871	2	2	0.0481586186969211	Muscle	0.44161642588412	Liver	1.40421841522108	0.595781584778922	0.595781584778922	0.769466497303979	1.97596608330877	1.37271629030638	0.853124038762751	2	0
D_LMDEP	Loin muscle depth	Meat and carcass	Muscle	ENSSSCG00000006757	TRIM33	0.142407911020901	1	1	0.142407911020905	Muscle	0.142407911020905	Muscle	1	1	1	1.46688290735475	1.46688290735475	1.46688290735475	NA	1	0
D_LMDEP	Loin muscle depth	Meat and carcass	Muscle	ENSSSCG00000004942	TIPIN	0.142800236110907	7	7	0.0827706048908866	Muscle	0.948714121040727	Liver	2.53709839904517	0.220987679647514	0.220987679647514	-0.395386	1.73483178286744	0.426366791067157	0.863999083493361	7	0
D_LMDEP	Loin muscle depth	Meat and carcass	Muscle	ENSSSCG00000007336		0.14379055606681	1	1	0.143790556066814	Muscle	0.143790556066814	Muscle	1	1	1	-1.46182	-1.46182	-1.46182	NA	1	0
D_LMDEP	Loin muscle depth	Meat and carcass	Muscle	ENSSSCG00000005986	FAM83A	0.144167698625629	6	6	0.0187013200401942	Muscle	0.316220382082798	Uterus	3.13644606612484	0.23439393642835	0.23439393642835	-1.83935	2.35143175056812	-0.939242	1.64255571853019	6	0
D_LMDEP	Loin muscle depth	Meat and carcass	Muscle	ENSSSCG00000038094	GPX7	0.144290641635339	11	11	0.0148175658525396	Muscle	0.847249618943837	Milk	3.35840584239353	0.19939683171042	0.19939683171042	-2.43681	1.52346941378132	-0.0465953	1.07059519909635	11	0
D_LMDEP	Loin muscle depth	Meat and carcass	Muscle	ENSSSCG00000038180	ADAMTS3	0.14513614250052	3	3	0.0690589744952231	Muscle	0.344992922484323	Uterus	1.54314389643914	0.445843251363545	0.445843251363545	-1.81803	1.01897934001283	-0.581133	1.45296362142967	3	0
D_LMDEP	Loin muscle depth	Meat and carcass	Muscle	ENSSSCG00000015555	LAMC1	0.145201079206396	4	4	0.19926568681688	Muscle	0.42548931813805	Macrophage	1.98188793486735	0.346533427251109	0.346533427251109	-1.28365	1.26271052174255	0.00121836784767543	1.23209725207081	4	0
D_LMDEP	Loin muscle depth	Meat and carcass	Muscle	ENSSSCG00000015039	BCO2	0.145252344986219	10	8	0.00276423563327365	Muscle	0.345951880866275	Adipose	3.85947771581813	0.00245163004102991	0.203954751773674	-2.99281	1.48186157379511	-0.4029	1.62321451617563	8	0
D_LMDEP	Loin muscle depth	Meat and carcass	Muscle	ENSSSCG00000010235	SIRT1	0.145608731212662	1	1	0.145608731212666	Muscle	0.145608731212666	Muscle	1	1	1	1.45521867940992	1.45521867940992	1.45521867940992	NA	1	0
D_LMDEP	Loin muscle depth	Meat and carcass	Muscle	ENSSSCG00000006166	NDUFB8	0.146149575988074	6	6	0.0341165978458478	Muscle	0.972397484059162	Spleen	2.27024129562972	0.313243142145991	0.313243142145991	-1.16738	2.11869090066261	0.929415699456311	1.2809279435646	6	0
D_LMDEP	Loin muscle depth	Meat and carcass	Muscle	ENSSSCG00000005979	ANXA13	0.146328754408777	6	6	0.184089900344927	Muscle	0.740931383473916	Placenta	2.86782406651838	0.203489833808446	0.203489833808446	-1.08342	1.32826705166185	-0.305127	0.861823899316111	6	0
D_LMDEP	Loin muscle depth	Meat and carcass	Muscle	ENSSSCG00000020657	BCAM	0.146453359863338	2	2	0.0803047008388083	Muscle	0.555488102130068	Embryo	1.16226944070428	0.837730559295718	0.837730559295718	-0.589556	1.74892085655225	0.579682237641149	1.65355311251447	2	0
D_LMDEP	Loin muscle depth	Meat and carcass	Muscle	ENSSSCG00000045673		0.1468367323948	2	2	0.173739905551694	Muscle	0.192242888815219	Jejunum	1.07463623939328	0.925363760606719	0.925363760606719	1.30397270541172	1.36028451850271	1.33212861195722	0.039818464897545	2	0
D_LMDEP	Loin muscle depth	Meat and carcass	Muscle	ENSSSCG00000023373	ZNHIT3	0.146900679403552	3	3	0.0323446451136767	Muscle	0.697391690724717	Blood	1.20247042093687	0.825129821326301	0.825129821326301	0.388843809592644	2.14012526107566	1.09391195389061	0.924138353926539	3	0
D_LMDEP	Loin muscle depth	Meat and carcass	Muscle	ENSSSCG00000033325	TRIM35	0.147265309341413	3	3	0.0277467172377071	Muscle	0.841936595443645	Liver	1.47835497367936	0.700690785528431	0.700690785528431	-2.20085	-0.199417	-1.08703	1.0197097986083	3	0
D_LMDEP	Loin muscle depth	Meat and carcass	Muscle	ENSSSCG00000013550	SLC25A23	0.147628417121756	2	2	0.308840231949926	Muscle	0.768613478273467	Liver	1.76604428494087	0.233955715059133	0.233955715059133	0.294189009667484	1.01765859228856	0.655923800978024	0.511570247853566	2	0
D_LMDEP	Loin muscle depth	Meat and carcass	Muscle	ENSSSCG00000016131	ADAM23	0.147814799004554	2	2	0.0564169494928609	Muscle	0.656487311540291	Ileum	1.00836775084628	0.991632249153723	0.991632249153723	-0.444768	1.90780093805574	0.731516392605906	1.66351755738502	2	0
D_LMDEP	Loin muscle depth	Meat and carcass	Muscle	ENSSSCG00000051032		0.147855033142479	5	5	0.0724775760015693	Muscle	0.977189398760208	Adipose	2.41617588612361	0.317245076765905	0.317245076765905	-1.79611	1.51186058160304	-0.442035	1.29738995784307	5	0
D_LMDEP	Loin muscle depth	Meat and carcass	Muscle	ENSSSCG00000005710	LAMC3	0.14794937818338	3	3	0.0331909684774925	Muscle	0.808646327192363	Adipose	1.58175559613437	0.653354952090354	0.653354952090354	-2.12977	0.242172726549542	-0.925148	1.18640893735989	3	0
D_LMDEP	Loin muscle depth	Meat and carcass	Muscle	ENSSSCG00000031664	SRP9	0.148013174092806	5	5	0.0446584361593487	Muscle	0.919560710293728	Adipose	1.82727682673131	0.406422017185576	0.406422017185576	-1.50261	2.00785750355583	-0.190764	1.34610118599053	5	0
D_LMDEP	Loin muscle depth	Meat and carcass	Muscle	ENSSSCG00000001068	CAP2	0.148199551999657	3	3	0.024402444851392	Muscle	0.65124238471077	Ovary	1.25300166729826	0.819262406589048	0.819262406589048	-2.25073	-0.452037	-1.18373	0.945067106721855	3	0
D_LMDEP	Loin muscle depth	Meat and carcass	Muscle	ENSSSCG00000036766	SLC49A4	0.148411834335027	2	2	0.0508501760442487	Muscle	0.597480444575628	Blood	1.2464610079451	0.753538992054898	0.753538992054898	-0.528027	1.95274198493138	0.712357383231582	1.7541687262826	2	0
D_LMDEP	Loin muscle depth	Meat and carcass	Muscle	ENSSSCG00000004820	LINS1	0.148603663187755	3	3	0.0230144571991635	Muscle	0.965099998542843	Hypothalamus	1.40276937438369	0.62316858194448	0.62316858194448	-2.27319	1.17863319424277	-0.350269	1.75932363337943	3	0
D_LMDEP	Loin muscle depth	Meat and carcass	Muscle	ENSSSCG00000010221		0.148783563577646	4	4	0.249514060951279	Muscle	0.48276678805721	Ovary	2.18306875848299	0.304285641827815	0.304285641827815	-0.877243	1.15153048558905	0.0272298706428576	1.05471989532361	4	0
D_LMDEP	Loin muscle depth	Meat and carcass	Muscle	ENSSSCG00000023891	GRM7	0.149799408455142	2	2	0.0517232390362408	Muscle	0.786882667482519	Adipose	1.08234704157813	0.917652958421875	0.917652958421875	0.270360835190881	1.94543006623309	1.10789545071199	1.18445281222688	2	0
D_LMDEP	Loin muscle depth	Meat and carcass	Muscle	ENSSSCG00000011494	PSMD6	0.149983122886245	4	4	0.0158051771281924	Muscle	0.983505582025739	Lung	1.6851585186109	0.480021123056703	0.480021123056703	-2.41338	0.54126793505989	-0.48723	1.31374107446309	4	0
D_LMDEP	Loin muscle depth	Meat and carcass	Muscle	ENSSSCG00000009142	SEC24B	0.150450518345502	5	5	0.0201576093115929	Muscle	0.847617346076412	Liver	2.11137784074388	0.464108714441972	0.464108714441972	-2.3234	1.33341183642299	-0.707504	1.56673567770921	5	0
D_LMDEP	Loin muscle depth	Meat and carcass	Muscle	ENSSSCG00000036521	TNFSF13	0.150690030261355	4	4	0.04254628238731	Muscle	0.53521875602139	Synovial_membrane	1.23204824302865	0.791692067147275	0.791692067147275	-1.15934	2.02813685480132	0.270428726791297	1.44259155948922	4	0
D_LMDEP	Loin muscle depth	Meat and carcass	Muscle	ENSSSCG00000034058	ARHGDIA	0.153650782986829	2	2	0.183065226984129	Muscle	0.307801016057472	Brain	1.25444286874215	0.745557131257846	0.745557131257846	-1.01985	1.33137628994325	0.155764631555694	1.66256595137561	2	0
D_LMDEP	Loin muscle depth	Meat and carcass	Muscle	ENSSSCG00000003862	CC2D1B	0.154034991345615	13	11	0.0136181024945748	Muscle	0.953003403506882	Heart	5.43723576172975	0.0681768465382405	0.199317867082488	-2.46718	0.659749195377817	-0.810449	0.734424631160702	11	0
D_LMDEP	Loin muscle depth	Meat and carcass	Muscle	ENSSSCG00000033177	CDC26	0.154151869468801	2	2	0.054982672554911	Muscle	0.697385705691352	Milk	1.32050276497859	0.679497235021408	0.679497235021408	-1.91901	-0.388852	-1.15393	1.08198738014741	2	0
D_LMDEP	Loin muscle depth	Meat and carcass	Muscle	ENSSSCG00000002309	PLEKHD1	0.1541597201772	2	2	0.0594487166701068	Muscle	0.526139771182042	Adipose	1.53068438569055	0.469315614309454	0.469315614309454	-1.88486	-0.63391	-1.25938	0.884555589122005	2	0
D_LMDEP	Loin muscle depth	Meat and carcass	Muscle	ENSSSCG00000024881	TCP11L2	0.154536312682234	2	2	0.0554343584051522	Muscle	0.780743576749743	Blood	1.27399427205473	0.726005727945273	0.726005727945273	-1.91546	0.278350157375748	-0.818553	1.55125530440326	2	0
D_LMDEP	Loin muscle depth	Meat and carcass	Muscle	ENSSSCG00000040145	SNAI3	0.15521504878984	1	1	0.155215048789844	Muscle	0.155215048789844	Muscle	1	1	1	-1.42135	-1.42135	-1.42135	NA	1	0
D_LMDEP	Loin muscle depth	Meat and carcass	Muscle	ENSSSCG00000032996	SLC7A5	0.155487860096104	3	3	0.0226948091712802	Muscle	0.605399991331503	Liver	1.5406443813576	0.644896324752581	0.644896324752581	-2.27853	0.51665073633194	-0.920053	1.39923300339889	3	0
D_LMDEP	Loin muscle depth	Meat and carcass	Muscle	ENSSSCG00000011739	PDCD10	0.155977145320996	4	2	0.0965100720385583	Muscle	0.432400016493916	Colon	3.64594922419573	0.0331098078339282	0.228623130632347	0.78509134054184	1.6620134783001	1.21129274355503	0.492336108538301	2	0
D_LMDEP	Loin muscle depth	Meat and carcass	Muscle	ENSSSCG00000014860	MAP6	0.156116845977705	3	3	0.0381387273790793	Muscle	0.0988475153171959	Brain	2.18702757191612	0.297130550085424	0.297130550085424	-1.65047	2.0733606585652	0.821334207097356	2.14070313279477	3	0
D_LMDEP	Loin muscle depth	Meat and carcass	Muscle	ENSSSCG00000000007	TRMU	0.156927333211762	3	3	0.175246691232315	Muscle	0.601423679411249	Small_intestine	1.96372791519661	0.266935049960185	0.266935049960185	-1.35554	0.91052338874497	-0.322456	1.14617904224363	3	0
D_LMDEP	Loin muscle depth	Meat and carcass	Muscle	ENSSSCG00000013029	TRMT112	0.157726414974613	1	1	0.157726414974617	Muscle	0.157726414974617	Muscle	1	1	1	1.41275961963766	1.41275961963766	1.41275961963766	NA	1	0
D_LMDEP	Loin muscle depth	Meat and carcass	Muscle	ENSSSCG00000005424		0.158466247377379	3	3	0.0370738804441775	Muscle	0.942821433078212	Large_intestine	1.08307208922008	0.916993437625936	0.916993437625936	-2.08495	0.762188205571497	-0.417012	1.48515854645962	3	0
D_LMDEP	Loin muscle depth	Meat and carcass	Muscle	ENSSSCG00000014179	FAM174A	0.158836152730736	2	2	0.0925288130890893	Muscle	0.367642296011146	Oocyte	1.01245682037825	0.987543179621747	0.987543179621747	-0.900898	1.68220645383715	0.390653983660027	1.82653101984096	2	0
D_LMDEP	Loin muscle depth	Meat and carcass	Muscle	ENSSSCG00000031786	NCDN	0.159320182001154	2	2	0.0689731425102791	Muscle	0.755492907129193	Blood	1.46576597166457	0.534234028335425	0.534234028335425	-1.8186	0.311404797619294	-0.753595	1.50613775796752	2	0
D_LMDEP	Loin muscle depth	Meat and carcass	Muscle	ENSSSCG00000003850	CZIB	0.159719075402222	6	6	0.0284552196801962	Muscle	0.94920732070595	Adipose	2.45136374900495	0.34806157151126	0.34806157151126	-2.19095	0.234936151038219	-0.823887	1.04238977500607	6	0
D_LMDEP	Loin muscle depth	Meat and carcass	Muscle	ENSSSCG00000006082	MATN2	0.159777439417534	2	2	0.0646859679192067	Muscle	0.792367439777475	Blood	1.12857094330672	0.871429056693279	0.871429056693279	0.263237615632408	1.8474222431833	1.05532992940785	1.12018769279272	2	0
D_LMDEP	Loin muscle depth	Meat and carcass	Muscle	ENSSSCG00000015618	LAMB3	0.160733005782134	9	9	0.017956481814316	Muscle	0.885201621599204	Blood	2.40108250971627	0.251943309435483	0.251943309435483	-0.71017	2.36651427411678	1.14291692357785	1.03838586138306	9	0
D_LMDEP	Loin muscle depth	Meat and carcass	Muscle	ENSSSCG00000008557	EMILIN1	0.160820092191797	4	4	0.0253701994550138	Muscle	0.963503015132508	Hypothalamus	1.60357169211474	0.582648946935945	0.582648946935945	-2.23572	0.0457581502224812	-0.722454	1.02765648556381	4	0
D_LMDEP	Loin muscle depth	Meat and carcass	Muscle	ENSSSCG00000038082	TRAF6	0.161255282432826	3	3	0.142813422028481	Muscle	0.401635136773354	Pituitary	1.54854698737901	0.364701468025763	0.364701468025763	0.838704528019201	1.46539411535365	1.21541131275553	0.332007809328453	3	0
D_LMDEP	Loin muscle depth	Meat and carcass	Muscle	ENSSSCG00000017874	ATP2A3	0.161338839845928	2	2	0.193486224233932	Muscle	0.357312197598086	Liver	1.31376356050384	0.686236439496164	0.686236439496164	0.920498727681975	1.30033486275212	1.11041679521705	0.268584706847787	2	0
D_LMDEP	Loin muscle depth	Meat and carcass	Muscle	ENSSSCG00000024556	ZNF445	0.161416182233396	2	2	0.0565722465040941	Muscle	0.960066169270152	Brain	1.03213753421469	0.967862465785308	0.967862465785308	-1.9066	-0.0500705	-0.978336	1.31276543008644	2	0
D_LMDEP	Loin muscle depth	Meat and carcass	Muscle	ENSSSCG00000005220	PLPP6	0.162066863874306	2	2	0.0565951645107318	Muscle	0.348800579041995	Spleen	1.52318425252115	0.476815747478849	0.476815747478849	-1.90642	-0.936918	-1.42167	0.685544334908703	2	0
D_LMDEP	Loin muscle depth	Meat and carcass	Muscle	ENSSSCG00000017392	CCR10	0.162413762476721	2	2	0.0931048011679092	Muscle	0.114049894564212	Liver	1.46499092771259	0.535009072287406	0.535009072287406	-1.67924	-1.58025	-1.62975	0.06999906685452	2	0
D_LMDEP	Loin muscle depth	Meat and carcass	Muscle	ENSSSCG00000025344	PHC2	0.162656930043545	1	1	0.162656930043549	Muscle	0.162656930043549	Muscle	1	1	1	1.39619118649984	1.39619118649984	1.39619118649984	NA	1	0
D_LMDEP	Loin muscle depth	Meat and carcass	Muscle	ENSSSCG00000005665	PHYHD1	0.162672323578901	13	13	0.0827988202608527	Muscle	0.917254593919047	Blastocyst	3.67653625463604	0.19862985236084	0.19862985236084	-0.987906	1.73467255429102	0.631685679510036	0.856152572195032	13	0
D_LMDEP	Loin muscle depth	Meat and carcass	Muscle	ENSSSCG00000025980	CHMP4C	0.162821023631076	3	3	0.070224394236583	Muscle	0.360806655396874	Blastocyst	1.2868850895956	0.674259682095726	0.674259682095726	-0.913829	1.81046056640046	0.622186081321542	1.39503807555084	3	0
D_LMDEP	Loin muscle depth	Meat and carcass	Muscle	ENSSSCG00000027986	ABCB8	0.163130908603827	4	4	0.0890032130519272	Muscle	0.828422917651269	Ovary	1.61432510634442	0.50659188912602	0.50659188912602	-1.3307	1.70067935933558	-0.117555	1.29659641146384	4	0
D_LMDEP	Loin muscle depth	Meat and carcass	Muscle	ENSSSCG00000009924	ANKRD13A	0.16383880260698	2	2	0.0895128490342812	Muscle	0.25350748319598	Blood	1.17554732766169	0.824452672338307	0.824452672338307	1.1418713880981	1.69797304690734	1.41992221750272	0.393223253973101	2	0
D_LMDEP	Loin muscle depth	Meat and carcass	Muscle	ENSSSCG00000037823	ANKRD34A	0.164310812933293	1	1	0.164310812933297	Muscle	0.164310812933297	Muscle	1	1	1	-1.39072	-1.39072	-1.39072	NA	1	0
D_LMDEP	Loin muscle depth	Meat and carcass	Muscle	ENSSSCG00000034927		0.165063169964151	2	2	0.142576960475514	Muscle	0.281540278859177	Lung	1.08469105585471	0.915308944145293	0.915308944145293	-1.07687	1.46626186460561	0.194698093813347	1.79826273007669	2	0
D_LMDEP	Loin muscle depth	Meat and carcass	Muscle	ENSSSCG00000011467	DENND6A	0.165227161857959	4	4	0.0733228396337558	Muscle	0.72938744434823	Uterus	1.48319305784883	0.53923022072629	0.53923022072629	-1.79082	1.11477970660878	-0.126345	1.26127600896243	4	0
D_LMDEP	Loin muscle depth	Meat and carcass	Muscle	ENSSSCG00000010300	MSS51	0.166228711231468	2	2	0.120157966209879	Muscle	0.284591137466531	Frontal_cortex	1.00848714944545	0.991512850554548	0.991512850554548	-1.07006	1.55411089762902	0.242024154718734	1.85557086683367	2	0
D_LMDEP	Loin muscle depth	Meat and carcass	Muscle	ENSSSCG00000026194	INIP	0.166289821440739	8	8	0.0385580384233607	Muscle	0.97634002283765	Small_intestine	2.84081306052671	0.304056001552837	0.304056001552837	-2.06887	1.18690688864813	-0.0969891	0.987374546255401	8	0
D_LMDEP	Loin muscle depth	Meat and carcass	Muscle	ENSSSCG00000002279	GPX2	0.166396006371029	2	2	0.0615030883096005	Muscle	0.107101833184832	Testis	1.75662247396881	0.243377526031191	0.243377526031191	-1.86986	-1.61136	-1.74061	0.182789780702579	2	0
D_LMDEP	Loin muscle depth	Meat and carcass	Muscle	ENSSSCG00000016452	GIMAP8	0.166402489247554	3	3	0.307424596084089	Muscle	0.461374503957394	Testis	1.77715551824858	0.44811172174365	0.44811172174365	-1.02064	0.736585420205841	-0.431214	1.01135868787554	3	0
D_LMDEP	Loin muscle depth	Meat and carcass	Muscle	ENSSSCG00000004246		0.166699990488957	1	1	0.166699990488961	Muscle	0.166699990488961	Muscle	1	1	1	1.38288545608521	1.38288545608521	1.38288545608521	NA	1	0
D_LMDEP	Loin muscle depth	Meat and carcass	Muscle	ENSSSCG00000005477	FKBP15	0.166771459775984	2	2	0.0690656735969927	Muscle	0.838382309862845	Blood	1.1730313896192	0.826968610380801	0.826968610380801	-0.203963	1.81798991894915	0.807013393608052	1.4297367133782	2	0
D_LMDEP	Loin muscle depth	Meat and carcass	Muscle	ENSSSCG00000028889	VPS37B	0.16695117169097	4	4	0.0431782153720081	Muscle	0.705519443240199	Blastocyst	1.74611437529494	0.512895377173457	0.512895377173457	-2.02198	1.4897118806839	-0.0990251	1.49169589646537	4	0
D_LMDEP	Loin muscle depth	Meat and carcass	Muscle	ENSSSCG00000006810	KCNC4	0.16877208390946	1	1	0.168772083909464	Muscle	0.168772083909464	Muscle	1	1	1	-1.37616	-1.37616	-1.37616	NA	1	0
D_LMDEP	Loin muscle depth	Meat and carcass	Muscle	ENSSSCG00000022345		0.168917856489732	1	1	0.168917856489736	Muscle	0.168917856489736	Muscle	1	1	1	-1.37569	-1.37569	-1.37569	NA	1	0
D_LMDEP	Loin muscle depth	Meat and carcass	Muscle	ENSSSCG00000017406	STAT5B	0.169185716655669	1	1	0.169185716655673	Muscle	0.169185716655673	Muscle	1	1	1	1.3748249641006	1.3748249641006	1.3748249641006	NA	1	0
D_LMDEP	Loin muscle depth	Meat and carcass	Muscle	ENSSSCG00000034816	METTL4	0.169260010304277	7	7	0.0108256661464158	Muscle	0.915174899039236	Lung	2.77838003925209	0.138200694409763	0.138200694409763	-2.54828	0.17045439679201	-0.540559	0.929421872226424	7	0
D_LMDEP	Loin muscle depth	Meat and carcass	Muscle	ENSSSCG00000008572	GAREM2	0.169557847404837	9	9	0.0427646937175736	Muscle	0.784484257511147	Liver	3.15861604923715	0.220428607606017	0.220428607606017	-0.872417	2.02600088729698	0.493676415778119	0.99789476945949	9	0
D_LMDEP	Loin muscle depth	Meat and carcass	Muscle	ENSSSCG00000033533		0.172304864927326	3	3	0.0289112013529165	Muscle	0.850244001477173	Uterus	1.61954195176096	0.3763726553311	0.3763726553311	-0.188807	2.18469521389253	0.892266935979231	1.20078360925619	3	0
D_LMDEP	Loin muscle depth	Meat and carcass	Muscle	ENSSSCG00000007687	LRWD1	0.172367978735577	4	4	0.0950779470343399	Muscle	0.412179692904869	Ileum	1.37292172093526	0.652165439029177	0.652165439029177	-0.854991	1.66919900606729	0.228664005821396	1.26858618002526	4	0
D_LMDEP	Loin muscle depth	Meat and carcass	Muscle	ENSSSCG00000021825	RPS21	0.173523443824528	5	5	0.0138950603539344	Muscle	0.851174456246537	Brain	1.87897262569114	0.326526898982064	0.326526898982064	-0.380223	2.45996490239194	0.830847111434813	1.06943295951838	5	0
D_LMDEP	Loin muscle depth	Meat and carcass	Muscle	ENSSSCG00000040470	RPS20	0.174141463117001	2	2	0.235809759772454	Muscle	0.466330082050471	Embryo	1.4651230550874	0.534876944912596	0.534876944912596	-0.728463	1.18552544630092	0.228531118483247	1.35339435751387	2	0
D_LMDEP	Loin muscle depth	Meat and carcass	Muscle	ENSSSCG00000017299	MARCHF10	0.174535750993384	7	7	0.039673836062563	Muscle	0.890321867108992	Fetal_thymus	1.97346156905073	0.343308066550579	0.343308066550579	-2.05713	1.05706620113813	-0.525927	1.12160812700614	7	0
D_LMDEP	Loin muscle depth	Meat and carcass	Muscle	ENSSSCG00000015047	TTC12	0.174593441912017	2	2	0.131411406391072	Muscle	0.277037729017819	Synovial_membrane	1.0100385900474	0.989961409952599	0.989961409952599	-1.50856	1.08699791981311	-0.210781	1.83533620878384	2	0
D_LMDEP	Loin muscle depth	Meat and carcass	Muscle	ENSSSCG00000035078	CD40	0.174863050848561	3	3	0.214857871298353	Muscle	0.526002665125952	Cartilage	1.75300195313942	0.257279975241266	0.257279975241266	-1.24032	0.634119764435993	-0.494141	0.993916794773987	3	0
D_LMDEP	Loin muscle depth	Meat and carcass	Muscle	ENSSSCG00000001765	ADAMTS7	0.175017767340998	4	4	0.112055359577722	Muscle	0.990449574076031	Milk	1.93426352484887	0.350783188468715	0.350783188468715	-1.58902	0.0119699696649739	-0.836224	0.857296248198944	4	0
D_LMDEP	Loin muscle depth	Meat and carcass	Muscle	ENSSSCG00000038254	PRKRA	0.175056495720245	3	3	0.0931042186952817	Muscle	0.703601302369067	Small_intestine	1.24156367716478	0.751847147073011	0.751847147073011	-1.67925	1.02124242769786	-0.0925131	1.4110063565871	3	0
D_LMDEP	Loin muscle depth	Meat and carcass	Muscle	ENSSSCG00000001537	ZNF76	0.175174270563927	1	1	0.175174270563931	Muscle	0.175174270563931	Muscle	1	1	1	1.35576399491188	1.35576399491188	1.35576399491188	NA	1	0
D_LMDEP	Loin muscle depth	Meat and carcass	Muscle	ENSSSCG00000020934	SPAG11	0.175183136626403	4	4	0.141803529552824	Muscle	0.65447408656387	Placenta	1.37938022373293	0.490200377411811	0.490200377411811	-1.46911	0.926665697729729	-0.120479	1.06729883016085	4	0
D_LMDEP	Loin muscle depth	Meat and carcass	Muscle	ENSSSCG00000031118	PREX1	0.175288725092137	4	4	0.0634259927311601	Muscle	0.790864556638386	Testis	1.55966073034919	0.445228186634217	0.445228186634217	-1.85619	1.07496464456727	-0.506607	1.40546513289317	4	0
D_LMDEP	Loin muscle depth	Meat and carcass	Muscle	ENSSSCG00000010929	CYB5R1	0.175816236786951	5	5	0.026331457443127	Muscle	0.83745993402598	Small_intestine	1.95825352491896	0.508814873589134	0.508814873589134	-1.11254	2.2212880542112	0.547779746749722	1.2091898657689	5	0
D_LMDEP	Loin muscle depth	Meat and carcass	Muscle	ENSSSCG00000013873	NR2F6	0.176038534128972	1	1	0.176038534128976	Muscle	0.176038534128976	Muscle	1	1	1	-1.35305	-1.35305	-1.35305	NA	1	0
D_LMDEP	Loin muscle depth	Meat and carcass	Muscle	ENSSSCG00000013742	NFIX	0.176457306642715	3	3	0.176497440825065	Muscle	0.465262832908179	Liver	1.32179720410202	0.688064524447062	0.688064524447062	-1.35162	1.16826170243093	-0.304522	1.31276644021988	3	0
D_LMDEP	Loin muscle depth	Meat and carcass	Muscle	ENSSSCG00000017283	CD79B	0.177119781520592	3	3	0.0306481283045167	Muscle	0.832990978674432	Embryo	1.25544872309456	0.764599710836705	0.764599710836705	-2.16161	0.210867098197425	-0.799574	1.22469531094955	3	0
D_LMDEP	Loin muscle depth	Meat and carcass	Muscle	ENSSSCG00000026044	FDFT1	0.177465248517761	2	2	0.0968416620670328	Muscle	0.126273589816762	Milk	1.47784504595945	0.522154954040551	0.522154954040551	1.52896310820921	1.66036193938747	1.59466252379834	0.0929130045661391	2	0
D_LMDEP	Loin muscle depth	Meat and carcass	Muscle	ENSSSCG00000006031	TMEM74	0.177514592321953	3	3	0.0711574082016294	Muscle	0.420419148052987	Liver	1.56316932074221	0.364044721101073	0.364044721101073	0.805694280715294	1.80447159504226	1.14804065841379	0.568661466535423	3	0
D_LMDEP	Loin muscle depth	Meat and carcass	Muscle	ENSSSCG00000032536	B3GNT8	0.177692887937933	6	6	0.0216705716007421	Muscle	0.992357153935166	Kidney	2.58035792243794	0.228896930749455	0.228896930749455	-1.2393	2.29609287509006	0.211224932546916	1.34523470989073	6	0
D_LMDEP	Loin muscle depth	Meat and carcass	Muscle	ENSSSCG00000016986	CREBRF	0.17824762677111	2	2	0.0971815265113495	Muscle	0.408786388585892	Small_intestine	1.00566585518012	0.994334144819884	0.994334144819884	0.826031208449602	1.65867387497843	1.24235254171402	0.588767275807783	2	0
D_LMDEP	Loin muscle depth	Meat and carcass	Muscle	ENSSSCG00000008000	RPUSD1	0.178461146366192	2	2	0.142453816481148	Muscle	0.419348610867864	Artery	1.20840137700608	0.791598622993921	0.791598622993921	-1.46671	-0.807552	-1.13713	0.466098167824426	2	0
D_LMDEP	Loin muscle depth	Meat and carcass	Muscle	ENSSSCG00000011103	PARD3	0.179385	3	3	0.0460623502976058	Muscle	0.58935302770243	Blood	1.07169288777157	0.928552063872524	0.928552063872524	-1.99482	0.539773814381417	-0.704337	1.26793383853707	3	0
D_LMDEP	Loin muscle depth	Meat and carcass	Muscle	ENSSSCG00000016083	PLCL1	0.180235109487279	3	3	0.0447741367071134	Muscle	0.562000006327652	Uterus	1.55411436677159	0.416438682401595	0.416438682401595	0.579873383045197	2.00677020552462	1.09008704595874	0.795563777633243	3	0
D_LMDEP	Loin muscle depth	Meat and carcass	Muscle	ENSSSCG00000014965	ENDOD1	0.180396200131149	4	4	0.0619464596436154	Muscle	0.434147826033625	Liver	1.61394707972537	0.619200340608568	0.619200340608568	-1.86668	-0.782114	-1.3368	0.579814781630831	4	0
D_LMDEP	Loin muscle depth	Meat and carcass	Muscle	ENSSSCG00000033727	GPX1	0.181275971027936	28	5	0.00645514187849319	Muscle	0.56034875758754	Oocyte	16.6542896134923	0.0128217610460639	0.82498363427684	-2.72372	0.582323561962977	-1.41795	0.584855285204812	5	0
D_LMDEP	Loin muscle depth	Meat and carcass	Muscle	ENSSSCG00000009839	CIT	0.181657324395759	1	1	0.181657324395762	Muscle	0.181657324395762	Muscle	1	1	1	1.33566949467613	1.33566949467613	1.33566949467613	NA	1	0
D_LMDEP	Loin muscle depth	Meat and carcass	Muscle	ENSSSCG00000002620	EFHC1	0.18194591136686	5	5	0.0187927820226098	Muscle	0.11961308818025	Blastomere	2.76674983788699	0.35887517257249	0.35887517257249	-1.5564	2.34961610658803	1.3038868208064	1.61151839681948	5	0
D_LMDEP	Loin muscle depth	Meat and carcass	Muscle	ENSSSCG00000017106		0.183398068822263	7	7	0.0835783205142215	Muscle	0.907892559159719	Lung	2.97656616885431	0.206725086114742	0.206725086114742	-0.115697	1.73029086678843	1.2673399632831	0.698925443400211	7	0
D_LMDEP	Loin muscle depth	Meat and carcass	Muscle	ENSSSCG00000011377	LAMB2	0.184041877231079	3	3	0.049649356577765	Muscle	0.247707740140418	Macrophage	1.71897711336948	0.503638451121561	0.503638451121561	-1.43495	1.96297261132695	0.561320473062205	1.7752853030128	3	0
D_LMDEP	Loin muscle depth	Meat and carcass	Muscle	ENSSSCG00000033689	GPS1	0.18556492424957	1	1	0.185564924249574	Muscle	0.185564924249574	Muscle	1	1	1	1.32381370237016	1.32381370237016	1.32381370237016	NA	1	0
D_LMDEP	Loin muscle depth	Meat and carcass	Muscle	ENSSSCG00000021508	SLC35G2	0.186013326506881	3	2	0.0695089626020183	Muscle	0.451598777708016	Duodenum	2.15499168457795	0.0632357147586766	0.781772600663374	-1.8151	-0.752752	-1.18146	0.560036068393089	2	0
D_LMDEP	Loin muscle depth	Meat and carcass	Muscle	ENSSSCG00000034398	C8orf37	0.18774862633023	6	6	0.0939756629161646	Muscle	0.918698318984555	Hypothalamus	1.8886324164213	0.265031370606209	0.265031370606209	-1.67479	0.814733025069476	-0.645711	0.873221157291261	6	0
D_LMDEP	Loin muscle depth	Meat and carcass	Muscle	ENSSSCG00000023983	AGPS	0.188616908416694	4	4	0.037555164839407	Muscle	0.478511906177531	Synovial_membrane	2.91181529990545	0.242046033079868	0.242046033079868	0.708698000093206	2.07967704619013	1.29139444897171	0.595065043086121	4	0
D_LMDEP	Loin muscle depth	Meat and carcass	Muscle	ENSSSCG00000017104	NSUN2	0.188905909481961	3	3	0.0528028691859091	Muscle	0.595536964271884	Kidney	1.59062849498562	0.432119957520676	0.432119957520676	-1.93653	0.53082945849736	-1.01621	1.34779676271656	3	0
D_LMDEP	Loin muscle depth	Meat and carcass	Muscle	ENSSSCG00000002447	CPSF2	0.188971875915331	5	4	0.100032031929361	Muscle	0.998277493596195	Colon	2.01513702101963	0.0146562926739716	0.400962604507279	-1.6447	0.598014379382949	-0.516987	1.0055510066897	4	0
D_LMDEP	Loin muscle depth	Meat and carcass	Muscle	ENSSSCG00000034647	MRPS15	0.189274076264438	4	4	0.0144952505165053	Muscle	0.868333920168973	Lung	2.11256806711853	0.247542158152511	0.247542158152511	-2.44475	0.165775128100407	-0.94093	1.09404153088499	4	0
D_LMDEP	Loin muscle depth	Meat and carcass	Muscle	ENSSSCG00000017690	DHRS11	0.189866228069421	4	4	0.0374667492406359	Muscle	0.97181340622477	Testis	1.61270101262509	0.432142224148075	0.432142224148075	-0.035334	2.08064131561646	1.25976783724393	0.906419718448609	4	0
D_LMDEP	Loin muscle depth	Meat and carcass	Muscle	ENSSSCG00000034313	SELENOW	0.1904235470372	11	8	0.0363226335504303	Muscle	0.583182058456197	Embryo	5.90320899485589	0.0686051145324822	0.210200596930852	-2.0933	1.57614432925126	-0.852259	1.14144064164914	8	0
D_LMDEP	Loin muscle depth	Meat and carcass	Muscle	ENSSSCG00000017993	NTN1	0.190976643787359	4	4	0.0296518153164163	Muscle	0.387531198123087	Liver	2.39040539608317	0.204466459352964	0.204466459352964	0.864103205756584	2.17471052988642	1.41385256897938	0.627214765041385	4	0
D_LMDEP	Loin muscle depth	Meat and carcass	Muscle	ENSSSCG00000032171	TCF20	0.191817135678145	5	5	0.048549157568202	Muscle	0.985201045874171	Testis	1.60362896834236	0.477759991438841	0.477759991438841	-1.97253	0.0185488020126216	-0.76009	0.902057308259968	5	0
D_LMDEP	Loin muscle depth	Meat and carcass	Muscle	ENSSSCG00000014204	DCP2	0.192517412038529	4	4	0.0479318693911126	Muscle	0.304306569956698	Blastocyst	1.6619832345834	0.405605698157157	0.405605698157157	-1.97797	1.23088823503626	-0.315216	1.67928438326072	4	0
D_LMDEP	Loin muscle depth	Meat and carcass	Muscle	ENSSSCG00000036224		0.193521032844571	2	2	0.0790141579664124	Muscle	0.439367417581138	Testis	1.19049694031799	0.809503059682011	0.809503059682011	-1.75644	-0.773262	-1.26485	0.695208400744443	2	0
D_LMDEP	Loin muscle depth	Meat and carcass	Muscle	ENSSSCG00000003511	HP1BP3	0.193982287698582	2	2	0.138735679136461	Muscle	0.326814136199195	Small_intestine	1.04163469479479	0.958365305205212	0.958365305205212	-0.980551	1.4805156807651	0.249982267583573	1.74023704187458	2	0
D_LMDEP	Loin muscle depth	Meat and carcass	Muscle	ENSSSCG00000030426	C9orf78	0.194236834674751	5	5	0.0202275933090433	Muscle	0.497903780379377	Adipose	1.65701886251836	0.634287632622215	0.634287632622215	0.677791690537464	2.32209922685533	1.21164160616377	0.641554704625451	5	0
D_LMDEP	Loin muscle depth	Meat and carcass	Muscle	ENSSSCG00000007765	PRSS53	0.194707323417931	1	1	0.194707323417935	Muscle	0.194707323417935	Muscle	1	1	1	-1.29678	-1.29678	-1.29678	NA	1	0
D_LMDEP	Loin muscle depth	Meat and carcass	Muscle	ENSSSCG00000010532	LOXL4	0.195007373836915	4	4	0.0212716188843027	Muscle	0.579555421274758	Heart	1.6589798113966	0.526902427422694	0.526902427422694	-0.554034	2.30312841684204	0.910388401943538	1.17189289825703	4	0
D_LMDEP	Loin muscle depth	Meat and carcass	Muscle	ENSSSCG00000026527	HCN1	0.195560767660027	4	3	0.0338596583899099	Muscle	0.620438345819588	Heart	2.1017241979366	0.0519265520871784	0.369144403809953	-2.12174	0.495229193161288	-0.889563	1.13695425301683	3	0
D_LMDEP	Loin muscle depth	Meat and carcass	Muscle	ENSSSCG00000009693	XKR6	0.196268279562457	4	4	0.0476348874641729	Muscle	0.968256766604779	Large_intestine	1.76788605319854	0.476945339905233	0.476945339905233	-1.98061	0.247098895077072	-0.394521	1.06085586402904	4	0
D_LMDEP	Loin muscle depth	Meat and carcass	Muscle	ENSSSCG00000021744	ZHX1-C8orf76	0.197843004580095	8	8	0.0205493353169419	Muscle	0.604741744242403	Blastocyst	4.20967219504469	0.180615138475481	0.180615138475481	-0.517594	2.31616364558703	1.30769296985927	0.964476076074283	8	0
D_LMDEP	Loin muscle depth	Meat and carcass	Muscle	ENSSSCG00000034035	TMEM69	0.198388990890469	22	12	0.0362678954588312	Muscle	0.986623206886885	Jejunum	10.4843868223062	0.0143824269280958	0.407859754537248	-1.27504	2.09391115419054	0.598698552194423	0.873347246549543	12	0
D_LMDEP	Loin muscle depth	Meat and carcass	Muscle	ENSSSCG00000002445		0.199406887647612	3	3	0.0380137575480894	Muscle	0.537932674957532	Adipose	1.22715782647141	0.665019751103672	0.665019751103672	-0.739238	2.07470636039008	0.650470268540506	1.4072897703841	3	0
D_LMDEP	Loin muscle depth	Meat and carcass	Muscle	ENSSSCG00000027324	VPS35L	0.199994165063464	15	9	0.026654364047424	Muscle	0.796603547976532	Embryo	6.83512599788163	0.0736206862171029	0.271352457659985	-2.21654	1.03888152620227	-0.720722	1.12811285049505	9	0
D_LMDEP	Loin muscle depth	Meat and carcass	Muscle	ENSSSCG00000014997		0.200607094071856	12	6	0.0806089178928195	Muscle	0.926769893443495	Frontal_cortex	7.35007894465313	0.0725398139907162	0.334550118106459	-1.1885	1.74716386448119	0.477311531335191	0.765727404503514	6	0
D_LMDEP	Loin muscle depth	Meat and carcass	Muscle	ENSSSCG00000007924	UBN1	0.202269473465104	3	3	0.173805118670688	Muscle	0.298328532869785	Blood	1.83585474591998	0.367549707351431	0.367549707351431	1.04002446853938	1.36007839019955	1.2092407780145	0.160816543235055	3	0
D_LMDEP	Loin muscle depth	Meat and carcass	Muscle	ENSSSCG00000036887	CLPB	0.203036975275629	8	8	0.0174005809964178	Muscle	0.889910262492701	Adipose	2.63596090352388	0.277406815714981	0.277406815714981	-1.52647	2.37813231155706	0.56235446515125	1.3766959488376	8	0
D_LMDEP	Loin muscle depth	Meat and carcass	Muscle	ENSSSCG00000017713	PEX12	0.203773179666825	4	4	0.309839888032311	Muscle	0.806527516821786	Brain	2.39045379820072	0.192647866679494	0.192647866679494	-1.01556	0.924580480745838	0.0943976456648747	0.898070541097357	4	0
D_LMDEP	Loin muscle depth	Meat and carcass	Muscle	ENSSSCG00000031307		0.20394514706742	2	2	0.165611237581933	Muscle	0.373662441968026	Hypothalamus	1.15713159578659	0.842868404213411	0.842868404213411	-1.38644	-0.889634	-1.13804	0.351298021980729	2	0
D_LMDEP	Loin muscle depth	Meat and carcass	Muscle	ENSSSCG00000005664	LRRC8A	0.205294079046023	3	3	0.051387953686467	Muscle	0.966977502166417	Cartilage	1.55121252865116	0.503001849290391	0.503001849290391	-1.94823	0.580612347234291	-0.469671	1.31769418212318	3	0
D_LMDEP	Loin muscle depth	Meat and carcass	Muscle	ENSSSCG00000007642		0.207409272783617	18	6	0.120451959916307	Muscle	0.990371624329161	Synovial_membrane	10.2916429020108	0.022123183533022	0.434998555562436	-0.844789	1.55287935457555	0.350444982009733	0.698231027298958	6	0
D_LMDEP	Loin muscle depth	Meat and carcass	Muscle	ENSSSCG00000039930	ZNF446	0.207545083694374	2	2	0.186017040171619	Muscle	0.452681649134898	Liver	1.28777134005936	0.712228659940642	0.712228659940642	-0.750952	1.32245393154278	0.285751053271185	1.46611927060291	2	0
D_LMDEP	Loin muscle depth	Meat and carcass	Muscle	ENSSSCG00000032383		0.208223688383862	3	3	0.0480329089657643	Muscle	0.211983042769617	Brain	1.82351996548346	0.441194248017279	0.441194248017279	-1.97708	-1.24813	-1.55312	0.378756687416159	3	0
D_LMDEP	Loin muscle depth	Meat and carcass	Muscle	ENSSSCG00000008583	ITSN2	0.209686047089922	5	5	0.0304786596463298	Muscle	0.981353833704838	Blastocyst	2.14012315206086	0.413558595859884	0.413558595859884	-2.16381	1.05125941809259	0.0553701684424745	1.30938750495654	5	0
D_LMDEP	Loin muscle depth	Meat and carcass	Muscle	ENSSSCG00000004446	RWDD1	0.20980862936374	1	1	0.209808629363744	Muscle	0.209808629363744	Muscle	1	1	1	1.25409183064826	1.25409183064826	1.25409183064826	NA	1	0
D_LMDEP	Loin muscle depth	Meat and carcass	Muscle	ENSSSCG00000024028	STARD3NL	0.210508009124988	1	1	0.210508009124992	Muscle	0.210508009124992	Muscle	1	1	1	-1.25217	-1.25217	-1.25217	NA	1	0
D_LMDEP	Loin muscle depth	Meat and carcass	Muscle	ENSSSCG00000004946	ZWILCH	0.211081051071899	7	7	0.02560338419235	Muscle	0.686298870250762	Testis	3.01189079474721	0.206435074563002	0.206435074563002	0.403882847310195	2.23217522478102	1.17724959900703	0.727787893095198	7	0
D_LMDEP	Loin muscle depth	Meat and carcass	Muscle	ENSSSCG00000008689	ZFYVE28	0.211532978419366	5	5	0.00942314493946236	Muscle	0.811199106694508	Brain	1.70584284011468	0.325637621407253	0.325637621407253	-0.491004	2.59630838103999	0.632825589605657	1.45165168109161	5	0
D_LMDEP	Loin muscle depth	Meat and carcass	Muscle	ENSSSCG00000033998	SLC43A3	0.211688231509444	2	2	0.191292087087709	Muscle	0.291006057705371	Blood	1.0927526847506	0.907247315249395	0.907247315249395	-1.30677	1.05591717271892	-0.125425	1.67066951924337	2	0
D_LMDEP	Loin muscle depth	Meat and carcass	Muscle	ENSSSCG00000003660	PABPC4	0.211781449226571	1	1	0.211781449226575	Muscle	0.211781449226575	Muscle	1	1	1	1.24868188461249	1.24868188461249	1.24868188461249	NA	1	0
D_LMDEP	Loin muscle depth	Meat and carcass	Muscle	ENSSSCG00000036956	SOCS3	0.212337647008426	1	1	0.21233764700843	Muscle	0.21233764700843	Muscle	1	1	1	1.24716324440008	1.24716324440008	1.24716324440008	NA	1	0
D_LMDEP	Loin muscle depth	Meat and carcass	Muscle	ENSSSCG00000042572	IMP3	0.212587069306942	3	3	0.0682396041203892	Muscle	0.497653358765008	Heart	1.35397720625748	0.499501523240017	0.499501523240017	0.678186645589862	1.82342131708296	1.1702582458315	0.589366999179257	3	0
D_LMDEP	Loin muscle depth	Meat and carcass	Muscle	ENSSSCG00000039080	TRIB2	0.21268701066359	3	3	0.0807132130133862	Muscle	0.743506542558265	Spleen	1.3816838527951	0.568369285184787	0.568369285184787	-1.74656	0.975938336746725	-0.365946	1.36166376354845	3	0
D_LMDEP	Loin muscle depth	Meat and carcass	Muscle	ENSSSCG00000033411	ZBED5	0.2127929661447	2	2	0.136070388695845	Muscle	0.234563867924374	Small_intestine	1.1809714641167	0.8190285358833	0.8190285358833	-1.18868	1.49058536619301	0.150950465714538	1.89452984488499	2	0
D_LMDEP	Loin muscle depth	Meat and carcass	Muscle	ENSSSCG00000034632	PDXP	0.213911432743147	7	7	0.0147609061070208	Muscle	0.825206596524538	Testis	2.57363652426889	0.213089562439404	0.213089562439404	-1.13084	2.43819262385748	1.07348243237566	1.18962960492459	7	0
D_LMDEP	Loin muscle depth	Meat and carcass	Muscle	ENSSSCG00000021217	FKBP3	0.214571984017264	5	5	0.0913926744638688	Muscle	0.930299229557678	Embryo	2.60456519905655	0.120450400147335	0.120450400147335	-1.6881	1.33139507241876	-0.0619137	1.25324797633025	5	0
D_LMDEP	Loin muscle depth	Meat and carcass	Muscle	ENSSSCG00000017376	MEOX1	0.215906421677474	2	2	0.180378337364658	Muscle	0.294138470927328	Ovary	1.05717848551478	0.942821514485215	0.942821514485215	-1.33959	-1.04909	-1.19434	0.20541798146314	2	0
D_LMDEP	Loin muscle depth	Meat and carcass	Muscle	ENSSSCG00000003922	UROD	0.216327735409472	5	5	0.0651377786904609	Muscle	0.841085048077107	Testis	1.7782840577424	0.379400806333162	0.379400806333162	-0.678482	1.84431134757825	0.444927273213354	1.10981225456342	5	0
D_LMDEP	Loin muscle depth	Meat and carcass	Muscle	ENSSSCG00000043224		0.2167824783006	1	1	0.216782478300604	Muscle	0.216782478300604	Muscle	1	1	1	1.23512905294199	1.23512905294199	1.23512905294199	NA	1	0
D_LMDEP	Loin muscle depth	Meat and carcass	Muscle	ENSSSCG00000050322		0.216814241508829	1	1	0.216814241508832	Muscle	0.216814241508832	Muscle	1	1	1	1.23504369792952	1.23504369792952	1.23504369792952	NA	1	0
D_LMDEP	Loin muscle depth	Meat and carcass	Muscle	ENSSSCG00000017212	SUMO2	0.217465442947681	1	1	0.217465442947685	Muscle	0.217465442947685	Muscle	1	1	1	1.23329575000546	1.23329575000546	1.23329575000546	NA	1	0
D_LMDEP	Loin muscle depth	Meat and carcass	Muscle	ENSSSCG00000040528	TTC1	0.217717420337133	6	6	0.0118471796277806	Muscle	0.647942861470991	Artery	3.34463054135766	0.16176241386859	0.16176241386859	-2.51666	-0.456622	-1.52707	0.848481450570394	6	0
D_LMDEP	Loin muscle depth	Meat and carcass	Muscle	ENSSSCG00000005909	FBXL6	0.218088816697752	5	5	0.0159529837656988	Muscle	0.51790033994437	Frontal_cortex	2.20462112164906	0.117590880381103	0.117590880381103	0.646585353235472	2.40998940557711	1.32794098051617	0.74852344798187	5	0
D_LMDEP	Loin muscle depth	Meat and carcass	Muscle	ENSSSCG00000003267	MBOAT7	0.21930472650069	1	1	0.219304726500693	Muscle	0.219304726500693	Muscle	1	1	1	1.22837900228435	1.22837900228435	1.22837900228435	NA	1	0
D_LMDEP	Loin muscle depth	Meat and carcass	Muscle	ENSSSCG00000004935	HACD3	0.220031497742935	2	2	0.175913516595779	Muscle	0.952513678194325	Milk	1.60153254884845	0.398467451151548	0.398467451151548	-1.35344	-0.0595505	-0.706498	0.914921590246443	2	0
D_LMDEP	Loin muscle depth	Meat and carcass	Muscle	ENSSSCG00000022784	PLEKHO1	0.220596324191367	1	1	0.220596324191371	Muscle	0.220596324191371	Muscle	1	1	1	-1.22494	-1.22494	-1.22494	NA	1	0
D_LMDEP	Loin muscle depth	Meat and carcass	Muscle	ENSSSCG00000007130	SYNDIG1	0.221311991365073	3	3	0.0438077241160075	Muscle	0.951013898408012	Lymph_node	1.3496758825547	0.782483173335074	0.782483173335074	-2.01593	0.169563011909651	-0.635932	1.20067768687399	3	0
D_LMDEP	Loin muscle depth	Meat and carcass	Muscle	ENSSSCG00000014356	DNAJC18	0.22374584192378	5	5	0.0282302251954913	Muscle	0.856257030430013	Blastocyst	2.48105713770086	0.335131362403233	0.335131362403233	-0.181141	2.19407212020758	0.894320847498592	0.92879366423706	5	0
D_LMDEP	Loin muscle depth	Meat and carcass	Muscle	ENSSSCG00000001858	CIB1	0.224696590913144	2	2	0.120236247974436	Muscle	0.579874279166612	Blood	1.70257736544968	0.297422634550321	0.297422634550321	0.553568368006489	1.55378274416034	1.05367555608342	0.707258368018663	2	0
D_LMDEP	Loin muscle depth	Meat and carcass	Muscle	ENSSSCG00000014049	UNC5A	0.224720745717707	1	1	0.224720745717711	Muscle	0.224720745717711	Muscle	1	1	1	1.21407065226671	1.21407065226671	1.21407065226671	NA	1	0
D_LMDEP	Loin muscle depth	Meat and carcass	Muscle	ENSSSCG00000017255	ABCA5	0.224828590434348	5	5	0.0372830314788831	Muscle	0.401114462384132	Jejunum	2.18541261528423	0.15150201169853	0.15150201169853	-2.08265	0.950079409129012	-0.973568	1.19486837207839	5	0
D_LMDEP	Loin muscle depth	Meat and carcass	Muscle	ENSSSCG00000033324	SPATA2	0.225124020808593	1	1	0.225124020808597	Muscle	0.225124020808597	Muscle	1	1	1	-1.21302	-1.21302	-1.21302	NA	1	0
D_LMDEP	Loin muscle depth	Meat and carcass	Muscle	ENSSSCG00000023593	AFF1	0.225216265302496	4	4	0.0800882064709502	Muscle	0.419261831366682	Cartilage	1.74648781361373	0.41190364624071	0.41190364624071	-1.75017	-0.807703	-1.18778	0.400184236168146	4	0
D_LMDEP	Loin muscle depth	Meat and carcass	Muscle	ENSSSCG00000033553		0.225587760127896	1	1	0.225587760127899	Muscle	0.225587760127899	Muscle	1	1	1	-1.2118	-1.2118	-1.2118	NA	1	0
D_LMDEP	Loin muscle depth	Meat and carcass	Muscle	ENSSSCG00000027903		0.226685223746147	9	6	0.0633002866138052	Muscle	0.998958409399203	Brain	4.3951157551951	0.0543868368303615	0.419615712368472	-0.935646	1.85707639067321	0.250532084698182	1.04756560984282	6	0
D_LMDEP	Loin muscle depth	Meat and carcass	Muscle	ENSSSCG00000007470	RIPOR3	0.229276470616488	2	2	0.209894274748879	Muscle	0.459966017860842	Ovary	1.30179971593147	0.698200284068527	0.698200284068527	-0.738903	1.25385620787339	0.257476700539473	1.40909341254226	2	0
D_LMDEP	Loin muscle depth	Meat and carcass	Muscle	ENSSSCG00000008022	TELO2	0.229943852236623	3	3	0.0618272755231241	Muscle	0.382623584960643	Blastocyst	1.38965154464989	0.663599674745941	0.663599674745941	-1.86753	0.873072457837149	-0.707414	1.4178367593668	3	0
D_LMDEP	Loin muscle depth	Meat and carcass	Muscle	ENSSSCG00000037305	TMEM33	0.23040929974534	1	1	0.230409299745343	Muscle	0.230409299745343	Muscle	1	1	1	-1.19931	-1.19931	-1.19931	NA	1	0
D_LMDEP	Loin muscle depth	Meat and carcass	Muscle	ENSSSCG00000017178	SPHK1	0.230922548591014	3	3	0.111107994998921	Muscle	0.985376645073685	Hypothalamus	1.41540329128452	0.609887375229016	0.609887375229016	-0.951648	1.59323271347592	0.219971044583017	1.2843673648402	3	0
D_LMDEP	Loin muscle depth	Meat and carcass	Muscle	ENSSSCG00000020785	DES	0.231888727468576	2	2	0.10016367335989	Muscle	0.572711236899029	Ovary	1.05824236790516	0.941757632094838	0.941757632094838	0.564063030457931	1.64406065830046	1.1040618443792	0.76367364631284	2	0
D_LMDEP	Loin muscle depth	Meat and carcass	Muscle	ENSSSCG00000017024	CCNG1	0.233111838043201	3	3	0.0425249248033173	Muscle	0.702069958853144	Lung	1.60711835576143	0.401115625735173	0.401115625735173	-0.962579	2.02834622000492	0.2277465347261	1.58610663306637	3	0
D_LMDEP	Loin muscle depth	Meat and carcass	Muscle	ENSSSCG00000007289	TRPC4AP	0.233361357885669	4	4	0.0471736876034507	Muscle	0.692636095108878	Lung	1.30291337822977	0.699053027819553	0.699053027819553	-0.642533	1.98473747051597	0.673037313319515	1.09662274919405	4	0
D_LMDEP	Loin muscle depth	Meat and carcass	Muscle	ENSSSCG00000015563	RGL1	0.233850105227062	4	4	0.0704712702020366	Muscle	0.904787361412791	Small_intestine	1.99413273776458	0.26151143352133	0.26151143352133	-1.80887	0.463853092726576	-0.615618	0.996864787553142	4	0
D_LMDEP	Loin muscle depth	Meat and carcass	Muscle	ENSSSCG00000015842	PPP2CB	0.234080042032465	2	2	0.126273624292148	Muscle	0.859706871428798	Brain	1.53231309998224	0.467686900017759	0.467686900017759	0.176747318155919	1.52896296914984	0.852855143652877	0.95616085644438	2	0
D_LMDEP	Loin muscle depth	Meat and carcass	Muscle	ENSSSCG00000000811	PCED1B	0.234907753559748	3	3	0.094326279099487	Muscle	0.716280833103988	Liver	1.37390604621386	0.707181569692795	0.707181569692795	0.363433831507577	1.67300516578555	0.992881958173101	0.656254708754447	3	0
D_LMDEP	Loin muscle depth	Meat and carcass	Muscle	ENSSSCG00000013410	SWAP70	0.234917083143713	1	1	0.234917083143717	Muscle	0.234917083143717	Muscle	1	1	1	-1.18779	-1.18779	-1.18779	NA	1	0
D_LMDEP	Loin muscle depth	Meat and carcass	Muscle	ENSSSCG00000016867	CCDC152	0.235194335099052	1	1	0.235194335099055	Muscle	0.235194335099055	Muscle	1	1	1	1.18708438967426	1.18708438967426	1.18708438967426	NA	1	0
D_LMDEP	Loin muscle depth	Meat and carcass	Muscle	ENSSSCG00000010744	DHX32	0.235321528523698	7	7	0.0597154799945841	Muscle	0.989735924306745	Milk	2.67073986296383	0.377714429630138	0.377714429630138	-1.66933	1.88288850026392	-0.0363486	1.04797899639565	7	0
D_LMDEP	Loin muscle depth	Meat and carcass	Muscle	ENSSSCG00000040288	ARNT2	0.236544204804155	1	1	0.236544204804159	Muscle	0.236544204804159	Muscle	1	1	1	1.18366877302138	1.18366877302138	1.18366877302138	NA	1	0
D_LMDEP	Loin muscle depth	Meat and carcass	Muscle	ENSSSCG00000025254	ZNF624	0.237599698887888	7	7	0.0604366349692203	Muscle	0.973549189934228	Blastocyst	3.92280687874256	0.187252648842982	0.187252648842982	-1.29529	1.87759467348017	0.66958924866471	1.05495077612202	7	0
D_LMDEP	Loin muscle depth	Meat and carcass	Muscle	ENSSSCG00000017669	TUBD1	0.23760533177413	1	1	0.237605331774134	Muscle	0.237605331774134	Muscle	1	1	1	-1.18099	-1.18099	-1.18099	NA	1	0
D_LMDEP	Loin muscle depth	Meat and carcass	Muscle	ENSSSCG00000037039	PPP1R27	0.237661746943151	2	2	0.123584486229667	Muscle	0.401203776612161	Pituitary	1.08652935242515	0.91347064757485	0.91347064757485	-1.5399	0.839473281107784	-0.350214	1.68247169143166	2	0
D_LMDEP	Loin muscle depth	Meat and carcass	Muscle	ENSSSCG00000011806	MASP1	0.237964825754855	2	2	0.161878244977351	Muscle	0.600793411294922	Artery	1.28191260509951	0.71808739490049	0.71808739490049	0.523259887093869	1.39878240223607	0.961021144664968	0.61908790753855	2	0
D_LMDEP	Loin muscle depth	Meat and carcass	Muscle	ENSSSCG00000016829	AGXT2	0.238587559067474	15	11	0.0170725266720443	Muscle	0.947987402916186	Jejunum	6.67034012225777	0.093341024424035	0.262611581096828	-2.38514	1.42034609591509	-0.246221	1.0707193471512	11	0
D_LMDEP	Loin muscle depth	Meat and carcass	Muscle	ENSSSCG00000036308	PGS1	0.239128694307274	1	1	0.239128694307278	Muscle	0.239128694307278	Muscle	1	1	1	1.17716740838818	1.17716740838818	1.17716740838818	NA	1	0
D_LMDEP	Loin muscle depth	Meat and carcass	Muscle	ENSSSCG00000011295	SNRK	0.240083522677821	5	5	0.020270200073453	Muscle	0.763484183386914	Fetal_thymus	2.73300494346809	0.19593511563884	0.19593511563884	-2.32131	-0.300909	-1.57988	0.797099705272538	5	0
D_LMDEP	Loin muscle depth	Meat and carcass	Muscle	ENSSSCG00000008487	ATL2	0.240102048750222	3	3	0.232779782865579	Muscle	0.560449090071703	Uterus	1.56755614863741	0.414281790757793	0.414281790757793	-0.771815	1.19322878852062	0.33452937265185	1.00565681918336	3	0
D_LMDEP	Loin muscle depth	Meat and carcass	Muscle	ENSSSCG00000007355	TOP1	0.241220359662158	2	2	0.0993181799072013	Muscle	0.75526363820151	Placenta	1.02755322140608	0.972446778593916	0.972446778593916	-0.311706	1.64816810492035	0.668230835728099	1.38584057636654	2	0
D_LMDEP	Loin muscle depth	Meat and carcass	Muscle	ENSSSCG00000016076	COQ10B	0.24142724951704	6	5	0.060924699068458	Muscle	0.867359918761474	Testis	2.82133970381689	0.076896117059744	0.135927253428931	-1.66022	1.87404154567663	-0.142217	1.29968183995081	5	0
D_LMDEP	Loin muscle depth	Meat and carcass	Muscle	ENSSSCG00000003410	MASP2	0.242396700565416	3	3	0.161756973340143	Muscle	0.691003864090787	Liver	1.4890288664495	0.668209664863316	0.668209664863316	-1.39919	1.16357089703534	0.0539590694631008	1.3154632207001	3	0
D_LMDEP	Loin muscle depth	Meat and carcass	Muscle	ENSSSCG00000015777	TRAPPC11	0.243136178101413	3	3	0.0789716302409197	Muscle	0.167387324281156	Adipose	1.92677465825717	0.436079357592192	0.436079357592192	-1.75668	-1.38065	-1.58864	0.191176085844632	3	0
D_LMDEP	Loin muscle depth	Meat and carcass	Muscle	ENSSSCG00000009954	CRYBB3	0.243647445159257	4	4	0.0913427941111637	Muscle	0.683869891805601	Pituitary	1.66177591139841	0.291907576995401	0.291907576995401	-1.68836	0.407188030848085	-0.965125	0.934170941527445	4	0
D_LMDEP	Loin muscle depth	Meat and carcass	Muscle	ENSSSCG00000001087	MRS2	0.244169939740068	10	9	0.0454636873077419	Muscle	0.742748019829445	Blastocyst	3.39721239417827	0.104435218009871	0.212809293408232	-2.00034	1.53106135861733	-0.285558	1.04922131957327	9	0
D_LMDEP	Loin muscle depth	Meat and carcass	Muscle	ENSSSCG00000040257	ZNF862	0.245891095258999	5	5	0.0766637228732877	Muscle	0.891430598042986	Brain	1.95595407485924	0.221572373178471	0.221572373178471	-1.77038	1.4847325137005	0.190868993880604	1.24888053815616	5	0
D_LMDEP	Loin muscle depth	Meat and carcass	Muscle	ENSSSCG00000032561	PDCD1LG2	0.245936729753359	2	2	0.103172169546227	Muscle	0.533795157750595	Testis	1.14709180357476	0.852908196425245	0.852908196425245	0.622223131743878	1.62966570415242	1.12594441794815	0.712369474606099	2	0
D_LMDEP	Loin muscle depth	Meat and carcass	Muscle	ENSSSCG00000015444	LAMB1	0.246045888499655	5	5	0.0217988103485869	Muscle	0.9699039656702	Fetal_thymus	2.15599523238003	0.353568292342158	0.353568292342158	0.0377287342660797	2.29385532404021	0.786376442008186	0.911477930814438	5	0
D_LMDEP	Loin muscle depth	Meat and carcass	Muscle	ENSSSCG00000029954	THRAP3	0.246274673103848	3	3	0.11646184263999	Muscle	0.304144110947987	Embryo	1.62706288795101	0.379480119673721	0.379480119673721	-1.02759	1.56979916187835	0.671576859343125	1.47232279612841	3	0
D_LMDEP	Loin muscle depth	Meat and carcass	Muscle	ENSSSCG00000026052	LSM14B	0.247261027306321	3	3	0.126900123127778	Muscle	0.480353856527002	Artery	1.86858	0.245595669010841	0.245595669010841	-1.39175	1.52644080036509	0.280140945723155	1.50492803171358	3	0
D_LMDEP	Loin muscle depth	Meat and carcass	Muscle	ENSSSCG00000013533	RANBP3	0.248239103852613	2	2	0.127200003939032	Muscle	0.460606908900926	Pituitary	1.03924572140463	0.960754278595366	0.960754278595366	0.737847855480685	1.52523696422577	1.13154240985323	0.556768178226081	2	0
D_LMDEP	Loin muscle depth	Meat and carcass	Muscle	ENSSSCG00000037991	RCVRN	0.248665894449347	6	6	0.0746058897943143	Muscle	0.429420318785582	Lung	1.69787727058528	0.549722792499483	0.549722792499483	-1.23856	1.78287969050247	0.685633867867458	1.01170428108311	6	0
D_LMDEP	Loin muscle depth	Meat and carcass	Muscle	ENSSSCG00000032932	MSRB1	0.248748547512081	2	2	0.0967683740001686	Muscle	0.315000014416205	Synovial_membrane	1.52460333252224	0.475396667477762	0.475396667477762	1.00478577613831	1.66072657289248	1.33275617451539	0.463820185441783	2	0
D_LMDEP	Loin muscle depth	Meat and carcass	Muscle	ENSSSCG00000034049		0.249269243326124	10	9	0.0134535519195011	Muscle	0.860675408640629	Morula	4.68972778975036	0.140659469209909	0.313428458073019	-2.47153	0.84045272546886	-0.726447	1.00665287571754	9	0
D_LMDEP	Loin muscle depth	Meat and carcass	Muscle	ENSSSCG00000033920	CTU2	0.250173247791349	1	1	0.250173247791352	Muscle	0.250173247791352	Muscle	1	1	1	1.14992867863308	1.14992867863308	1.14992867863308	NA	1	0
D_LMDEP	Loin muscle depth	Meat and carcass	Muscle	ENSSSCG00000007528	PHACTR3	0.250848851617982	2	2	0.0979774944311584	Muscle	0.760126944769044	Blood	1.08438032945102	0.915619670548978	0.915619670548978	-1.65474	-0.305314	-0.980026	0.954187357198422	2	0
D_LMDEP	Loin muscle depth	Meat and carcass	Muscle	ENSSSCG00000040349	HOXD8	0.250947357787466	2	2	0.256452033950238	Muscle	0.484680415667925	Kidney	1.37645106765252	0.623548932347485	0.623548932347485	0.698794580895169	1.13481692339277	0.91680575214397	0.308314355128897	2	0
D_LMDEP	Loin muscle depth	Meat and carcass	Muscle	ENSSSCG00000014211	YTHDC2	0.251254687085866	2	2	0.0990852048912053	Muscle	0.266318056698529	Blood	1.57156076140901	0.428439238590988	0.428439238590988	1.11158167138906	1.64930480926966	1.38044324032936	0.380227677196285	2	0
D_LMDEP	Loin muscle depth	Meat and carcass	Muscle	ENSSSCG00000049279		0.251366050531682	2	2	0.109796434167611	Muscle	0.844804094270617	Frontal_cortex	1.38359890218316	0.616401097816837	0.616401097816837	-1.59911	-0.195752	-0.897431	0.99232292626274	2	0
D_LMDEP	Loin muscle depth	Meat and carcass	Muscle	ENSSSCG00000025187	TMEM126A	0.251839988743084	2	2	0.117617835939039	Muscle	0.803191897396278	Testis	1.18961522645752	0.81038477354248	0.81038477354248	-0.249218	1.56485106099607	0.657816362926431	1.28274077155307	2	0
D_LMDEP	Loin muscle depth	Meat and carcass	Muscle	ENSSSCG00000007275	RALY	0.251951682013607	2	2	0.191862323787304	Muscle	0.714173834565825	Liver	1.42963	0.570366919831002	0.570366919831002	0.366256300532139	1.30508964663184	0.835672973581992	0.663855425431158	2	0
D_LMDEP	Loin muscle depth	Meat and carcass	Muscle	ENSSSCG00000028513		0.252932229898773	3	3	0.0544310605194456	Muscle	0.677984277791025	Testis	1.21379485775537	0.765528818830593	0.765528818830593	0.415215329506978	1.92339022900314	0.974902187228031	0.825846627654883	3	0
D_LMDEP	Loin muscle depth	Meat and carcass	Muscle	ENSSSCG00000031346	CMKLR1	0.253089998154145	5	5	0.0220892274660119	Muscle	0.772176477987968	Brain	1.93696095225407	0.352515719833644	0.352515719833644	-1.58743	2.28883007251488	-0.23376	1.5216941509228	5	0
D_LMDEP	Loin muscle depth	Meat and carcass	Muscle	ENSSSCG00000011026	ARHGAP12	0.253282563680176	2	2	0.247651433377879	Muscle	0.682238075757338	Colon	1.52196492511856	0.478035074881445	0.478035074881445	-0.409411	1.15607267104256	0.373330840471929	1.10696411262973	2	0
D_LMDEP	Loin muscle depth	Meat and carcass	Muscle	ENSSSCG00000028282	SLC1A4	0.253982465191582	4	4	0.0341498838747663	Muscle	0.498475373357814	Spleen	1.58155019939255	0.406054346671317	0.406054346671317	-1.26286	2.11829745700301	0.586996312373882	1.39370336772169	4	0
D_LMDEP	Loin muscle depth	Meat and carcass	Muscle	ENSSSCG00000018019	ARHGAP44	0.254414123026766	4	4	0.0374965837694366	Muscle	0.549346473685897	Blood	2.17422111285111	0.148011722930936	0.148011722930936	-2.08032	1.27023756504059	-0.356162	1.55610813519064	4	0
D_LMDEP	Loin muscle depth	Meat and carcass	Muscle	ENSSSCG00000035914	PSMB2	0.254581291732533	2	2	0.262798597745338	Muscle	0.326092419472202	Adipose	1.19040481868641	0.809595181313588	0.809595181313588	-0.982015	1.11980094207624	0.0688929314332686	1.48620836145781	2	0
D_LMDEP	Loin muscle depth	Meat and carcass	Muscle	ENSSSCG00000016409	UBE3C	0.255744550552674	1	1	0.255744550552677	Muscle	0.255744550552677	Muscle	1	1	1	-1.13651	-1.13651	-1.13651	NA	1	0
D_LMDEP	Loin muscle depth	Meat and carcass	Muscle	ENSSSCG00000036005	CNEP1R1	0.256287608026873	1	1	0.256287608026877	Muscle	0.256287608026877	Muscle	1	1	1	-1.13521	-1.13521	-1.13521	NA	1	0
D_LMDEP	Loin muscle depth	Meat and carcass	Muscle	ENSSSCG00000023880	RRP8	0.256459150513271	2	2	0.143610306058956	Muscle	0.835401821370279	Brain	1.3473882387067	0.652611761293301	0.652611761293301	-0.207779	1.46247786367511	0.627349618191556	1.18104969108369	2	0
D_LMDEP	Loin muscle depth	Meat and carcass	Muscle	ENSSSCG00000038327		0.256886710666298	2	2	0.133138180795774	Muscle	0.68266461557525	Adipose	1.17381763028016	0.826182369719839	0.826182369719839	-1.50184	0.408829736689307	-0.546506	1.35104822378404	2	0
D_LMDEP	Loin muscle depth	Meat and carcass	Muscle	ENSSSCG00000010585	ACTR1A	0.259834288358057	2	2	0.258724318552003	Muscle	0.473288889374338	Blood	1.35239534674034	0.647604653259662	0.647604653259662	-1.12941	-0.717138	-0.923275	0.29152125917899	2	0
D_LMDEP	Loin muscle depth	Meat and carcass	Muscle	ENSSSCG00000009605	GFRA2	0.260631590415305	6	6	0.0151161826339741	Muscle	0.810524801354278	Lung	2.56742136507883	0.326690629109019	0.326690629109019	0.239749057591915	2.42958349746217	1.51991892857772	0.93225466907258	6	0
D_LMDEP	Loin muscle depth	Meat and carcass	Muscle	ENSSSCG00000006331	PBX1	0.261048131194257	3	3	0.0885399945689343	Muscle	0.95671576317832	Liver	2.25375232685789	0.269694835496248	0.269694835496248	-0.890657	1.70315003395081	0.2889228474005	1.31272736815619	3	0
D_LMDEP	Loin muscle depth	Meat and carcass	Muscle	ENSSSCG00000008919	EPHA5	0.261108572611139	2	2	0.109286878841656	Muscle	0.790545006461376	Testis	1.36794574033216	0.63205425966784	0.63205425966784	-1.60141	0.265602959023836	-0.667902	1.32017516138366	2	0
D_LMDEP	Loin muscle depth	Meat and carcass	Muscle	ENSSSCG00000014792	STIM1	0.2611112182179	3	3	0.047434152497752	Muscle	0.857994134927264	Brain	1.06243017503612	0.89137809456953	0.89137809456953	-0.349465	1.98240301437009	0.484670061007004	1.29987448636093	3	0
D_LMDEP	Loin muscle depth	Meat and carcass	Muscle	ENSSSCG00000006661	VPS45	0.261213165333938	1	1	0.261213165333941	Muscle	0.261213165333941	Muscle	1	1	1	1.12352835415246	1.12352835415246	1.12352835415246	NA	1	0
D_LMDEP	Loin muscle depth	Meat and carcass	Muscle	ENSSSCG00000038880	RPL23	0.261970406794828	1	1	0.261970406794832	Muscle	0.261970406794832	Muscle	1	1	1	1.12174610633228	1.12174610633228	1.12174610633228	NA	1	0
D_LMDEP	Loin muscle depth	Meat and carcass	Muscle	ENSSSCG00000002950		0.263203653482148	3	3	0.0946699490147494	Muscle	0.863933838945385	Liver	1.63209	0.50843111016465	0.50843111016465	-0.966765	1.67126194782082	0.291955268689301	1.32314104047558	3	0
D_LMDEP	Loin muscle depth	Meat and carcass	Muscle	ENSSSCG00000010246	DDX50	0.263546272555295	5	5	0.0763947812662073	Muscle	0.654667771036584	Ileum	2.4450343934637	0.355483020127577	0.355483020127577	-1.61704	1.77199865032566	0.513043589927056	1.49172659695849	5	0
D_LMDEP	Loin muscle depth	Meat and carcass	Muscle	ENSSSCG00000016237	DOCK10	0.264487116085992	1	1	0.264487116085995	Muscle	0.264487116085995	Muscle	1	1	1	-1.11585	-1.11585	-1.11585	NA	1	0
D_LMDEP	Loin muscle depth	Meat and carcass	Muscle	ENSSSCG00000010703	HTRA1	0.264967759859049	3	3	0.0900080655809628	Muscle	0.852598933513077	Frontal_cortex	1.06893491919197	0.920861567097591	0.920861567097591	-1.69536	1.04894912763369	-0.153534	1.40326905027022	3	0
D_LMDEP	Loin muscle depth	Meat and carcass	Muscle	ENSSSCG00000006391	ATP1A4	0.265312058609998	1	1	0.265312058610001	Muscle	0.265312058610001	Muscle	1	1	1	1.1139233793505	1.1139233793505	1.1139233793505	NA	1	0
D_LMDEP	Loin muscle depth	Meat and carcass	Muscle	ENSSSCG00000026701		0.265522888469844	1	1	0.265522888469847	Muscle	0.265522888469847	Muscle	1	1	1	-1.11343	-1.11343	-1.11343	NA	1	0
D_LMDEP	Loin muscle depth	Meat and carcass	Muscle	ENSSSCG00000007203		0.265662025930512	3	3	0.111777450452581	Muscle	0.792202410673299	Testis	1.39720804136917	0.615659634528258	0.615659634528258	-1.59025	0.635037597272778	-0.230588	1.19207297054669	3	0
D_LMDEP	Loin muscle depth	Meat and carcass	Muscle	ENSSSCG00000032747		0.265814373842585	1	1	0.265814373842588	Muscle	0.265814373842588	Muscle	1	1	1	-1.11275	-1.11275	-1.11275	NA	1	0
D_LMDEP	Loin muscle depth	Meat and carcass	Muscle	ENSSSCG00000008624	LPIN1	0.266541127788348	4	4	0.139016089516936	Muscle	0.907682399443715	Jejunum	1.79192596459523	0.271478623441969	0.271478623441969	-1.44585	1.47946496052894	0.117230584588302	1.20273942114957	4	0
D_LMDEP	Loin muscle depth	Meat and carcass	Muscle	ENSSSCG00000004207		0.267278997429294	2	2	0.111173916617805	Muscle	0.973379377126969	Synovial_membrane	1.17590563530917	0.824094364690829	0.824094364690829	0.0333701952975737	1.59293881954576	0.813154507421668	1.10278154993167	2	0
D_LMDEP	Loin muscle depth	Meat and carcass	Muscle	ENSSSCG00000013601	MARCHF2	0.268843588742976	1	1	0.268843588742979	Muscle	0.268843588742979	Muscle	1	1	1	1.10572956643587	1.10572956643587	1.10572956643587	NA	1	0
D_LMDEP	Loin muscle depth	Meat and carcass	Muscle	ENSSSCG00000036542	PPP1R13L	0.268959329096212	2	2	0.216062447085479	Muscle	0.295167408854299	Jejunum	1.00006020594968	0.99993979405032	0.99993979405032	-1.04685	1.23706636083823	0.0951067098717212	1.61497482607969	2	0
D_LMDEP	Loin muscle depth	Meat and carcass	Muscle	ENSSSCG00000000607	ART4	0.270535635698534	3	3	0.324143192020759	Muscle	0.480684365573285	Placenta	1.51518887366175	0.488152846332586	0.488152846332586	-0.985979	-0.705202	-0.847976	0.140449363515195	3	0
D_LMDEP	Loin muscle depth	Meat and carcass	Muscle	ENSSSCG00000010105	SMPD4	0.270576102057224	3	3	0.19738402792028	Muscle	0.641481643594044	Blastocyst	1.73712824201884	0.31160062117829	0.31160062117829	-0.465628	1.28904043987848	0.492625568066327	0.888459001087978	3	0
D_LMDEP	Loin muscle depth	Meat and carcass	Muscle	ENSSSCG00000031304	TCAIM	0.271062640723763	5	5	0.0354808779033803	Muscle	0.88111341052065	Blood	2.17945811707217	0.386856425634188	0.386856425634188	-1.24228	2.10282719464169	0.560240317599115	1.23508845204422	5	0
D_LMDEP	Loin muscle depth	Meat and carcass	Muscle	ENSSSCG00000025834	FNDC5	0.271595484612604	1	1	0.271595484612608	Muscle	0.271595484612608	Muscle	1	1	1	1.09939574801695	1.09939574801695	1.09939574801695	NA	1	0
D_LMDEP	Loin muscle depth	Meat and carcass	Muscle	ENSSSCG00000016217	DNAJB2	0.271596188448501	1	1	0.271596188448504	Muscle	0.271596188448504	Muscle	1	1	1	1.09939413369355	1.09939413369355	1.09939413369355	NA	1	0
D_LMDEP	Loin muscle depth	Meat and carcass	Muscle	ENSSSCG00000011940	DZIP3	0.273274412228911	15	6	0.0229712588635829	Muscle	0.826891200344736	Liver	9.37998167824309	0.015303369437048	0.396769866827332	-2.27391	2.09073525472777	0.639479726445032	0.958518999760708	6	0
D_LMDEP	Loin muscle depth	Meat and carcass	Muscle	ENSSSCG00000006179	STAU2	0.274310878071574	2	2	0.226255325220509	Muscle	0.327832540599724	Spleen	1.06516377614132	0.93483622385868	0.93483622385868	-1.21006	-0.978489	-1.09428	0.163746445708777	2	0
D_LMDEP	Loin muscle depth	Meat and carcass	Muscle	ENSSSCG00000010797	EARS2	0.274946994210892	2	2	0.255977298823764	Muscle	0.467157106446064	Brain	1.31092657103507	0.689073428964932	0.689073428964932	-1.13595	-0.727112	-0.931531	0.289092167304477	2	0
D_LMDEP	Loin muscle depth	Meat and carcass	Muscle	ENSSSCG00000000997	PPP1R3G	0.276952642089352	1	1	0.276952642089355	Muscle	0.276952642089355	Muscle	1	1	1	1.08719046900586	1.08719046900586	1.08719046900586	NA	1	0
D_LMDEP	Loin muscle depth	Meat and carcass	Muscle	ENSSSCG00000032974	MYADML2	0.277210541243375	1	1	0.277210541243379	Muscle	0.277210541243379	Muscle	1	1	1	1.08660697487184	1.08660697487184	1.08660697487184	NA	1	0
D_LMDEP	Loin muscle depth	Meat and carcass	Muscle	ENSSSCG00000003449	LRRC38	0.278747451297649	1	1	0.278747451297652	Muscle	0.278747451297652	Muscle	1	1	1	1.08313737587342	1.08313737587342	1.08313737587342	NA	1	0
D_LMDEP	Loin muscle depth	Meat and carcass	Muscle	ENSSSCG00000031666	C11orf95	0.279820877239018	4	4	0.0503679302849643	Muscle	0.50836381262293	Artery	1.49893729457211	0.462090402802709	0.462090402802709	-1.95683	1.36123475425575	-0.166191	1.47679874082917	4	0
D_LMDEP	Loin muscle depth	Meat and carcass	Muscle	ENSSSCG00000005773	RBFA	0.280285528543486	5	5	0.122928132066762	Muscle	0.889668477196834	Blood	2.42928794270855	0.224626893436393	0.224626893436393	-1.5426	0.263059533732142	-0.59295	0.708093313784609	5	0
D_LMDEP	Loin muscle depth	Meat and carcass	Muscle	ENSSSCG00000007512		0.280547478093269	8	8	0.0580457440218	Muscle	0.817517604019117	Brain	2.71993476562997	0.381444286714286	0.381444286714286	-1.89535	1.07183562557343	0.000308132242129833	1.04061887875834	8	0
D_LMDEP	Loin muscle depth	Meat and carcass	Muscle	ENSSSCG00000034122	TMEM128	0.281344550078216	9	7	0.0332741348404022	Muscle	0.861997753608492	Adipose	4.39524127551886	0.0691120815195596	0.288755945821585	-1.1248	2.1287598435463	0.608908963945495	0.896748143801583	7	0
D_LMDEP	Loin muscle depth	Meat and carcass	Muscle	ENSSSCG00000031629	MOSMO	0.281650949279535	3	3	0.146013112357236	Muscle	0.538011857780183	Ileum	1.31109977016236	0.482087055933918	0.482087055933918	-1.45376	-0.615822	-1.16919	0.479293797436217	3	0
D_LMDEP	Loin muscle depth	Meat and carcass	Muscle	ENSSSCG00000029630	TAF10	0.282345556198164	1	1	0.282345556198167	Muscle	0.282345556198167	Muscle	1	1	1	-1.07507	-1.07507	-1.07507	NA	1	0
D_LMDEP	Loin muscle depth	Meat and carcass	Muscle	ENSSSCG00000016836	NADK2	0.282896488948942	5	5	0.0459421579149974	Muscle	0.953136541299889	Lung	1.69437847849702	0.619936950919547	0.619936950919547	0.0587684461879924	1.99592434893399	0.902040870413393	0.7353809264493	5	0
D_LMDEP	Loin muscle depth	Meat and carcass	Muscle	ENSSSCG00000000095	GTPBP1	0.283064482615812	1	1	0.283064482615815	Muscle	0.283064482615815	Muscle	1	1	1	1.07346065518191	1.07346065518191	1.07346065518191	NA	1	0
D_LMDEP	Loin muscle depth	Meat and carcass	Muscle	ENSSSCG00000011923	NEPRO	0.283608648268387	1	1	0.28360864826839	Muscle	0.28360864826839	Muscle	1	1	1	-1.07225	-1.07225	-1.07225	NA	1	0
D_LMDEP	Loin muscle depth	Meat and carcass	Muscle	ENSSSCG00000011197	OXNAD1	0.28375901636288	19	11	0.0337176707096552	Muscle	0.964608725319044	Adipose	7.00356476522827	0.0297201012399624	0.236391364171145	-2.12343	1.27085782374143	0.0892355327381059	0.925536614984736	11	0
D_LMDEP	Loin muscle depth	Meat and carcass	Muscle	ENSSSCG00000016975	PTCD2	0.283981001758357	1	1	0.28398100175836	Muscle	0.28398100175836	Muscle	1	1	1	-1.07142	-1.07142	-1.07142	NA	1	0
D_LMDEP	Loin muscle depth	Meat and carcass	Muscle	ENSSSCG00000006196	SLCO5A1	0.285023337739839	1	1	0.285023337739842	Muscle	0.285023337739842	Muscle	1	1	1	1.06910282746713	1.06910282746713	1.06910282746713	NA	1	0
D_LMDEP	Loin muscle depth	Meat and carcass	Muscle	ENSSSCG00000004582	BNIP2	0.28522598953037	2	2	0.196664245691555	Muscle	0.321891487736954	Adipose	1.05771566883929	0.942284331160714	0.942284331160714	0.990578403008059	1.29111372445115	1.1408460637296	0.212510563778488	2	0
D_LMDEP	Loin muscle depth	Meat and carcass	Muscle	ENSSSCG00000002457	ITPK1	0.285988600156646	3	3	0.0998913386609728	Muscle	0.382017685789508	Liver	1.45894762004288	0.512243106193607	0.512243106193607	-0.930029	1.64538064383845	0.529845328132845	1.32178339517059	3	0
D_LMDEP	Loin muscle depth	Meat and carcass	Muscle	ENSSSCG00000013314	QSER1	0.286402357764501	2	2	0.174019961809407	Muscle	0.347907773052183	Embryo	1.09909045603147	0.900909543968531	0.900909543968531	-1.3594	0.938655256055747	-0.210372	1.62497025261626	2	0
D_LMDEP	Loin muscle depth	Meat and carcass	Muscle	ENSSSCG00000035420	HES4	0.288525486224493	1	1	0.288525486224496	Muscle	0.288525486224496	Muscle	1	1	1	-1.06136	-1.06136	-1.06136	NA	1	0
D_LMDEP	Loin muscle depth	Meat and carcass	Muscle	ENSSSCG00000013874	OCEL1	0.289197033499554	1	1	0.289197033499557	Muscle	0.289197033499557	Muscle	1	1	1	-1.05988	-1.05988	-1.05988	NA	1	0
D_LMDEP	Loin muscle depth	Meat and carcass	Muscle	ENSSSCG00000039563	GIMD1	0.28968530040687	8	4	0.00630356662550246	Muscle	0.775219437106178	Frontal_cortex	5.05480919877007	0.0134907793552502	0.405163265944388	-2.73156	-0.285554	-1.49369	0.752883501804836	4	0
D_LMDEP	Loin muscle depth	Meat and carcass	Muscle	ENSSSCG00000036970	SUGP1	0.290040075817048	3	3	0.166052031645129	Muscle	0.664767660949024	Adipose	1.81308444536037	0.465278292899168	0.465278292899168	0.433340167639098	1.38500142496739	0.919837128159697	0.47618914212814	3	0
D_LMDEP	Loin muscle depth	Meat and carcass	Muscle	ENSSSCG00000015259	B3GAT1	0.290206622702609	2	2	0.117670023177709	Muscle	0.566193257369895	Lung	1.45868293182989	0.541317068170108	0.541317068170108	-0.573667	1.56462858155473	0.495480860174513	1.51200320775619	2	0
D_LMDEP	Loin muscle depth	Meat and carcass	Muscle	ENSSSCG00000007076	NDUFAF5	0.290294397539713	1	1	0.290294397539716	Muscle	0.290294397539716	Muscle	1	1	1	-1.05748	-1.05748	-1.05748	NA	1	0
D_LMDEP	Loin muscle depth	Meat and carcass	Muscle	ENSSSCG00000011375	USP19	0.290647898036758	2	2	0.31062167739105	Muscle	0.36632007335933	Brain	1.25477664463046	0.745223355369536	0.745223355369536	-0.903388	1.01391842790582	0.0552652769307039	1.35574028772071	2	0
D_LMDEP	Loin muscle depth	Meat and carcass	Muscle	ENSSSCG00000009808	TMEM120B	0.292583016451132	4	4	0.077521697449538	Muscle	0.685464293197708	Liver	1.76693538165963	0.662066119012872	0.662066119012872	-1.76525	0.511919235098105	-0.743129	1.00999728213357	4	0
D_LMDEP	Loin muscle depth	Meat and carcass	Muscle	ENSSSCG00000015576	TPR	0.29275439004786	2	2	0.148964803316259	Muscle	0.302163694611106	Brain	1.3123872681393	0.687612731860696	0.687612731860696	1.03180453451327	1.44319764300284	1.23750108875806	0.290898856746387	2	0
D_LMDEP	Loin muscle depth	Meat and carcass	Muscle	ENSSSCG00000002020		0.293101210690844	1	1	0.293101210690847	Muscle	0.293101210690847	Muscle	1	1	1	-1.05134	-1.05134	-1.05134	NA	1	0
D_LMDEP	Loin muscle depth	Meat and carcass	Muscle	ENSSSCG00000015988		0.293509290337881	1	1	0.293509290337884	Muscle	0.293509290337884	Muscle	1	1	1	1.0504543028668	1.0504543028668	1.0504543028668	NA	1	0
D_LMDEP	Loin muscle depth	Meat and carcass	Muscle	ENSSSCG00000037439	TRAPPC4	0.293589072645071	7	6	0.0295448841931485	Muscle	0.589888954896212	Milk	4.0074327854981	0.0939377421391399	0.255472739900555	-2.17614	-0.538997	-1.04281	0.539532787000797	6	0
D_LMDEP	Loin muscle depth	Meat and carcass	Muscle	ENSSSCG00000013932	LPAR2	0.294056205330225	2	2	0.16756627196606	Muscle	0.780573873852755	Adipose	1.62066085222598	0.379339147774025	0.379339147774025	-1.38007	-0.278571	-0.829319	0.778874523470751	2	0
D_LMDEP	Loin muscle depth	Meat and carcass	Muscle	ENSSSCG00000035209		0.294126920921268	4	4	0.144522161918209	Muscle	0.846178488559048	Spleen	1.5873513850028	0.611538733567347	0.611538733567347	-1.33408	1.45915605115965	0.0170012532581986	1.1559154711157	4	0
D_LMDEP	Loin muscle depth	Meat and carcass	Muscle	ENSSSCG00000033937	DYNC2H1	0.294624161142427	1	1	0.29462416114243	Muscle	0.29462416114243	Muscle	1	1	1	-1.04803	-1.04803	-1.04803	NA	1	0
D_LMDEP	Loin muscle depth	Meat and carcass	Muscle	ENSSSCG00000025741	SNX20	0.295140446726217	5	5	0.0650642980553962	Muscle	0.959510335844805	Frontal_cortex	1.72219724402261	0.417024377193163	0.417024377193163	-1.84482	0.0507680683146429	-1.24938	0.74612385360615	5	0
D_LMDEP	Loin muscle depth	Meat and carcass	Muscle	ENSSSCG00000035852	CSNK1D	0.296113257898019	2	2	0.144645500730432	Muscle	0.49570181075808	Brain	1.0892042601372	0.9107957398628	0.9107957398628	-1.45871	0.681268184604507	-0.38872	1.51319165258488	2	0
D_LMDEP	Loin muscle depth	Meat and carcass	Muscle	ENSSSCG00000027741		0.296607757531233	9	6	0.0325945757349976	Muscle	0.774402188394537	Adipose	5.60688841625882	0.0727782959092081	0.213594457140218	-2.13704	-0.286621	-1.13205	0.676668758384852	6	0
D_LMDEP	Loin muscle depth	Meat and carcass	Muscle	ENSSSCG00000010972	DCTN3	0.297729210438065	8	8	0.0859977539362344	Muscle	0.988252757374436	Small_intestine	3.60738409725232	0.167848724134145	0.167848724134145	-1.7169	0.242090794720745	-0.667743	0.789580369010243	8	0
D_LMDEP	Loin muscle depth	Meat and carcass	Muscle	ENSSSCG00000014082	POLK	0.298030077619377	2	2	0.174402976102417	Muscle	0.300253289896157	Testis	1.21701602758544	0.782983972414557	0.782983972414557	-1.35819	-1.03589	-1.19704	0.227901203883062	2	0
D_LMDEP	Loin muscle depth	Meat and carcass	Muscle	ENSSSCG00000011382	USP4	0.298668399622104	4	4	0.080912148575533	Muscle	0.832133608203387	Placenta	2.40904107992934	0.0912233117435703	0.0912233117435703	-0.211966	1.74541792010592	0.838426926600453	0.847273070646583	4.00000000000001	0
D_LMDEP	Loin muscle depth	Meat and carcass	Muscle	ENSSSCG00000015556	LAMC2	0.300309372824052	4	4	0.0482277281856444	Muscle	0.694794140034884	Spleen	1.2955286759554	0.618813493268367	0.618813493268367	-1.97536	-0.392357	-1.06557	0.66556822285659	4	0
D_LMDEP	Loin muscle depth	Meat and carcass	Muscle	ENSSSCG00000015340	ASNS	0.300513849514001	6	4	0.100055678372663	Muscle	0.23667009070654	Embryo	3.85374706683847	0.0123002010924042	0.234147354816534	1.18335094351253	1.64458375895812	1.38605849588401	0.150120771502506	4	0
D_LMDEP	Loin muscle depth	Meat and carcass	Muscle	ENSSSCG00000015591	SPATA45	0.300964563027679	1	1	0.300964563027682	Muscle	0.300964563027682	Muscle	1	1	1	-1.03437	-1.03437	-1.03437	NA	1	0
D_LMDEP	Loin muscle depth	Meat and carcass	Muscle	ENSSSCG00000041502		0.301599078659349	1	1	0.301599078659352	Muscle	0.301599078659352	Muscle	1	1	1	1.03301029970072	1.03301029970072	1.03301029970072	NA	1	0
D_LMDEP	Loin muscle depth	Meat and carcass	Muscle	ENSSSCG00000005620	SH2D3C	0.301757130822727	1	1	0.301757130822729	Muscle	0.301757130822729	Muscle	1	1	1	-1.03267	-1.03267	-1.03267	NA	1	0
D_LMDEP	Loin muscle depth	Meat and carcass	Muscle	ENSSSCG00000014371	NDUFA2	0.303755385592391	1	1	0.303755385592394	Muscle	0.303755385592394	Muscle	1	1	1	1.0284134474035	1.0284134474035	1.0284134474035	NA	1	0
D_LMDEP	Loin muscle depth	Meat and carcass	Muscle	ENSSSCG00000004947	LCTL	0.304322287633515	1	1	0.304322287633518	Muscle	0.304322287633518	Muscle	1	1	1	1.02720851881735	1.02720851881735	1.02720851881735	NA	1	0
D_LMDEP	Loin muscle depth	Meat and carcass	Muscle	ENSSSCG00000015031	PIH1D2	0.304648576839483	5	5	0.0806977700020319	Muscle	0.851208502343656	Small_intestine	3.29391496398264	0.13634685471148	0.13634685471148	0.187576687720453	1.74665171935201	1.00059313741201	0.557781587944909	5	0
D_LMDEP	Loin muscle depth	Meat and carcass	Muscle	ENSSSCG00000014949		0.305691552648749	2	2	0.151521578911124	Muscle	0.505256366706564	Pituitary	1.07525306315934	0.924746936840664	0.924746936840664	-1.43418	-0.666242	-1.05021	0.543012420363501	2	0
D_LMDEP	Loin muscle depth	Meat and carcass	Muscle	ENSSSCG00000029616	FAAP100	0.305940216696518	1	1	0.305940216696521	Muscle	0.305940216696521	Muscle	1	1	1	1.0237778458713	1.0237778458713	1.0237778458713	NA	1	0
D_LMDEP	Loin muscle depth	Meat and carcass	Muscle	ENSSSCG00000013238	SLC39A13	0.306168516212698	1	1	0.306168516212701	Muscle	0.306168516212701	Muscle	1	1	1	-1.02329	-1.02329	-1.02329	NA	1	0
D_LMDEP	Loin muscle depth	Meat and carcass	Muscle	ENSSSCG00000014852	ARRB1	0.307238861468495	7	7	0.0690603954875843	Muscle	0.91400406586182	Brain	3.75287006812633	0.189655986526978	0.189655986526978	-1.4119	1.8180244526051	0.584590841460026	1.14868356102725	7	0
D_LMDEP	Loin muscle depth	Meat and carcass	Muscle	ENSSSCG00000007609		0.308124582474405	2	2	0.256081141216439	Muscle	0.374306917636144	Testis	1.11972957854629	0.880270421453711	0.880270421453711	-0.888435	1.13570238710748	0.123633797826955	1.43128112501232	2	0
D_LMDEP	Loin muscle depth	Meat and carcass	Muscle	ENSSSCG00000017199	TRIM47	0.309605683760127	3	2	0.152157122018316	Muscle	0.591094886986473	Large_intestine	1.99058643309998	0.0113841715772622	0.998029395322754	0.537250073708822	1.43195352628773	0.867710453003939	0.491033937748308	2	0
D_LMDEP	Loin muscle depth	Meat and carcass	Muscle	ENSSSCG00000036402	MYL9	0.312178129232603	5	5	0.0360945484103295	Muscle	0.756633970676365	Embryo	2.11526284087443	0.306641218361694	0.306641218361694	-1.70306	2.09586071617403	0.620963420653004	1.58328576461379	5	0
D_LMDEP	Loin muscle depth	Meat and carcass	Muscle	ENSSSCG00000015299	STEAP4	0.312394153045152	3	3	0.113418345879888	Muscle	0.478936174963258	Brain	1.26994284535279	0.684451171962113	0.684451171962113	-1.12946	1.58301368228431	-0.0848195	1.45967605853857	3	0
D_LMDEP	Loin muscle depth	Meat and carcass	Muscle	ENSSSCG00000015105	SLC37A4	0.312994441553452	9	7	0.354557015314347	Muscle	0.953603723862384	Testis	5.08385502784204	0.0205696275335198	0.191635480856118	-0.603514	0.925786363388806	0.207920409944071	0.633787664281619	7	0
D_LMDEP	Loin muscle depth	Meat and carcass	Muscle	ENSSSCG00000016367	RNPEPL1	0.314278763545253	2	2	0.166743206256134	Muscle	0.33474854053623	Blood	1.25350486871004	0.746495131289965	0.746495131289965	-1.38274	-0.964593	-1.17367	0.295677562623363	2	0
D_LMDEP	Loin muscle depth	Meat and carcass	Muscle	ENSSSCG00000017401	ATP6V0A1	0.314307609753232	1	1	0.314307609753234	Muscle	0.314307609753234	Muscle	1	1	1	-1.00622	-1.00622	-1.00622	NA	1	0
D_LMDEP	Loin muscle depth	Meat and carcass	Muscle	ENSSSCG00000001720	SLC25A27	0.314612107942886	23	9	0.0335249756144089	Muscle	0.92110958198029	Adipose	10.4839185960056	0.013846610909678	0.396883378270943	-2.12574	1.31357456912428	-0.417708	0.901423575592814	9	0
D_LMDEP	Loin muscle depth	Meat and carcass	Muscle	ENSSSCG00000012916		0.31498170717194	3	3	0.156301976745424	Muscle	0.615213067277944	Liver	1.45147120407503	0.720468717776348	0.720468717776348	-1.41762	0.916368145334997	0.000465042060234529	1.24539697273886	3	0
D_LMDEP	Loin muscle depth	Meat and carcass	Muscle	ENSSSCG00000021270	THAP2	0.315120077603966	3	3	0.209503303948431	Muscle	0.956400000088027	Blood	1.74611302360381	0.289041167244287	0.289041167244287	-1.25493	0.935660805465207	-0.124648	1.09697179755805	3	0
D_LMDEP	Loin muscle depth	Meat and carcass	Muscle	ENSSSCG00000035741	TOR1AIP2	0.315752849691125	2	2	0.172230451505814	Muscle	0.649107946517813	Milk	1.14841169588805	0.851588304111951	0.851588304111951	-1.36507	0.455001796323049	-0.455035	1.28698645602018	2	0
D_LMDEP	Loin muscle depth	Meat and carcass	Muscle	ENSSSCG00000040562	C8orf88	0.315774532117075	1	1	0.315774532117077	Muscle	0.315774532117077	Muscle	1	1	1	1.00317894038447	1.00317894038447	1.00317894038447	NA	1	0
D_LMDEP	Loin muscle depth	Meat and carcass	Muscle	ENSSSCG00000014321	KLHL3	0.31780340094381	3	3	0.134442758474753	Muscle	0.4750337792257	Colon	1.68845101562581	0.513582007432369	0.513582007432369	0.714312799622854	1.49680978887779	0.980567727855507	0.447152724992864	3	0
D_LMDEP	Loin muscle depth	Meat and carcass	Muscle	ENSSSCG00000002039	MMP14	0.317993354868298	1	1	0.317993354868301	Muscle	0.317993354868301	Muscle	1	1	1	-0.99859	-0.99859	-0.99859	NA	1	0
D_LMDEP	Loin muscle depth	Meat and carcass	Muscle	ENSSSCG00000017535	HOXB4	0.318613242684962	1	1	0.318613242684966	Muscle	0.318613242684966	Muscle	1	1	1	-0.997312	-0.997312	-0.997312	NA	1	0
D_LMDEP	Loin muscle depth	Meat and carcass	Muscle	ENSSSCG00000001947	BRMS1L	0.319476331113961	3	3	0.186268617255153	Muscle	0.959445467490137	Pituitary	1.45275786661129	0.505260993554329	0.505260993554329	-1.3217	0.614913008105191	-0.218645	0.996035371943343	3	0
D_LMDEP	Loin muscle depth	Meat and carcass	Muscle	ENSSSCG00000005701	ASS1	0.319513586975479	6	6	0.25670021552756	Muscle	0.944189680426078	Synovial_membrane	2.73525966709585	0.239307970618971	0.239307970618971	-1.11362	1.13422491497655	0.349808564345681	0.912104496922301	6	0
D_LMDEP	Loin muscle depth	Meat and carcass	Muscle	ENSSSCG00000011251	MYD88	0.320368822695184	2	2	0.244451434372551	Muscle	0.482853935850347	Brain	1.20456105476864	0.795438945231361	0.795438945231361	-1.16393	-0.70172	-0.932826	0.326833632971025	2	0
D_LMDEP	Loin muscle depth	Meat and carcass	Muscle	ENSSSCG00000005039	STYX	0.322004980196773	1	1	0.322004980196776	Muscle	0.322004980196776	Muscle	1	1	1	-0.990346	-0.990346	-0.990346	NA	1	0
D_LMDEP	Loin muscle depth	Meat and carcass	Muscle	ENSSSCG00000026729	TMEM150C	0.32235099230026	5	5	0.0816297483370317	Muscle	0.825674104291423	Fetal_thymus	1.85824451570159	0.555487987834721	0.555487987834721	-0.806939	1.7413071799184	0.476597532687551	1.01257014218658	5	0
D_LMDEP	Loin muscle depth	Meat and carcass	Muscle	ENSSSCG00000006175	LY96	0.322511123589323	1	1	0.322511123589325	Muscle	0.322511123589325	Muscle	1	1	1	-0.989311	-0.989311	-0.989311	NA	1	0
D_LMDEP	Loin muscle depth	Meat and carcass	Muscle	ENSSSCG00000025941	PTP4A1	0.323135544855506	2	2	0.26444309433911	Muscle	0.844233483938244	Milk	1.56713623182888	0.432863768171116	0.432863768171116	-0.196481	1.11595103551962	0.459734878043667	0.928029789750858	2	0
D_LMDEP	Loin muscle depth	Meat and carcass	Muscle	ENSSSCG00000007853	LYRM1	0.323479604773231	3	3	0.142990874538126	Muscle	0.986007437552076	Blastocyst	1.8284349467718	0.449244846188917	0.449244846188917	-0.017538	1.4647436371695	0.696610672727462	0.742613913492337	3	0
D_LMDEP	Loin muscle depth	Meat and carcass	Muscle	ENSSSCG00000027076	CYHR1	0.323670411672752	3	3	0.148159782492588	Muscle	0.408112073501211	Ovary	1.25186153283644	0.710119394142645	0.710119394142645	-1.44606	1.19945334603336	0.193537258290552	1.43208026222445	3	0
D_LMDEP	Loin muscle depth	Meat and carcass	Muscle	ENSSSCG00000007082		0.324107287038966	2	2	0.142089607775188	Muscle	0.683204529018888	Adipose	1.46674448687863	0.533255513121374	0.533255513121374	-1.46805	-0.408094	-0.938074	0.749504636363581	2	0
D_LMDEP	Loin muscle depth	Meat and carcass	Muscle	ENSSSCG00000025652	CDH1	0.324192726272265	5	5	0.104827984405099	Muscle	0.803732871374143	Spleen	1.3532049650434	0.703334721536878	0.703334721536878	-1.30486	1.62188495080294	-0.196594	1.09956129195684	5	0
D_LMDEP	Loin muscle depth	Meat and carcass	Muscle	ENSSSCG00000000862	GNPTAB	0.324556893507619	3	3	0.144325064269648	Muscle	0.525537929109819	Blastocyst	1.81966502183608	0.342835725223558	0.342835725223558	-1.45987	0.648151408526406	-0.482184	1.06226991968865	3	0
D_LMDEP	Loin muscle depth	Meat and carcass	Muscle	ENSSSCG00000039909	ICAM2	0.325124334966726	3	3	0.122323295788786	Muscle	0.514902406024159	Jejunum	1.29796854564762	0.575335768812379	0.575335768812379	-1.54509	-0.651223	-1.10306	0.447016325814933	3	0
D_LMDEP	Loin muscle depth	Meat and carcass	Muscle	ENSSSCG00000035995	ITPA	0.326516617865119	10	10	0.0987478884944317	Muscle	0.92673217918273	Uterus	4.18513938912178	0.172316689671179	0.172316689671179	-1.21946	1.65095438987783	0.0700839107341204	0.924102115070169	10	0
D_LMDEP	Loin muscle depth	Meat and carcass	Muscle	ENSSSCG00000010245	STOX1	0.326659177452417	3	3	0.12548393155534	Muscle	0.25826772896217	Ileum	1.55334862528811	0.585876947804845	0.585876947804845	-1.2424	1.5321560480924	-0.280245	1.5705824041259	3	0
D_LMDEP	Loin muscle depth	Meat and carcass	Muscle	ENSSSCG00000009851		0.327325082445519	2	2	0.135842346213762	Muscle	0.834677177491467	Small_intestine	1.20279983031486	0.797200169685138	0.797200169685138	-0.208707	1.49145397519159	0.641373617108879	1.20219517150755	2	0
D_LMDEP	Loin muscle depth	Meat and carcass	Muscle	ENSSSCG00000003940	HYI	0.327805107149727	10	9	0.164582737861188	Muscle	0.993868574585842	Brain	4.50569728379639	0.105134266974677	0.20573644331123	-1.24812	1.3898226517032	0.202890429403711	0.908399290985724	9	0
D_LMDEP	Loin muscle depth	Meat and carcass	Muscle	ENSSSCG00000012979	RNASEH2C	0.328448231917351	3	3	0.100116406274527	Muscle	0.991969407678672	Fetal_thymus	1.3434275505158	0.662455498788249	0.662455498788249	-0.461579	1.64428955285143	0.397591827502903	1.10512599180921	3	0
D_LMDEP	Loin muscle depth	Meat and carcass	Muscle	ENSSSCG00000032015	SH3BGRL2	0.330198343564036	11	8	0.0386027856534765	Muscle	0.885094992924012	Duodenum	4.80484033002947	0.085674270980173	0.265174385663032	-1.71991	2.06839616381873	-0.295166	1.15363413671723	8	0
D_LMDEP	Loin muscle depth	Meat and carcass	Muscle	ENSSSCG00000037369	MTG2	0.331302639869814	7	7	0.0308108813722286	Muscle	0.995042360745842	Liver	3.02245325260596	0.221194719968338	0.221194719968338	-0.470281	2.15950665781557	0.334521455158248	0.867628438919151	7	0
D_LMDEP	Loin muscle depth	Meat and carcass	Muscle	ENSSSCG00000003255	CACNG8	0.331914975757718	1	1	0.331914975757721	Muscle	0.331914975757721	Muscle	1	1	1	0.970263881640096	0.970263881640096	0.970263881640096	NA	1	0
D_LMDEP	Loin muscle depth	Meat and carcass	Muscle	ENSSSCG00000003975	KCNQ4	0.334052940959875	2	2	0.146474137567271	Muscle	0.796686691607293	Jejunum	1.36370193947986	0.63629806052014	0.63629806052014	-1.4521	0.257637492249264	-0.597231	1.20896612120941	2	0
D_LMDEP	Loin muscle depth	Meat and carcass	Muscle	ENSSSCG00000015588	ANGEL2	0.33424103275053	3	3	0.0820836880056732	Muscle	0.510582908280208	Testis	1.39458428156232	0.783418187884747	0.783418187884747	0.657930317594865	1.73872192238553	1.10200093162413	0.565564540072812	3	0
D_LMDEP	Loin muscle depth	Meat and carcass	Muscle	ENSSSCG00000010994	NFX1	0.334630502843949	2	2	0.37240386486078	Muscle	0.3796222396998	Liver	1.28406309577591	0.715936904224088	0.715936904224088	-0.89198	0.878592544399841	-0.00669353	1.25198357253558	2	0
D_LMDEP	Loin muscle depth	Meat and carcass	Muscle	ENSSSCG00000015540	MR1	0.334867842877939	5	5	0.129820579063232	Muscle	0.699504480189467	Spleen	2.1414725084892	0.266412313061258	0.266412313061258	-0.385989	1.51480979567538	0.735591008110359	0.711748444927478	5	0
D_LMDEP	Loin muscle depth	Meat and carcass	Muscle	ENSSSCG00000024555	ING2	0.33525822306344	3	3	0.0836030136751565	Muscle	0.600725515572813	Fetal_thymus	1.64583692047504	0.464732217652712	0.464732217652712	-0.523357	1.73015260466916	0.883646781549773	1.22686420522646	3	0
D_LMDEP	Loin muscle depth	Meat and carcass	Muscle	ENSSSCG00000000973	SELENOO	0.335269284375202	2	2	0.253069232386039	Muscle	0.497873758090348	Synovial_membrane	1.20924046621218	0.790759533787816	0.790759533787816	-0.677839	1.14293	0.232543583844023	1.28747544641041	2	0
D_LMDEP	Loin muscle depth	Meat and carcass	Muscle	ENSSSCG00000014799		0.335288369497778	11	10	0.118665557339802	Muscle	0.996905684054796	Ileum	5.16033626383234	0.152683636875493	0.186772846000981	-1.55937	1.5603992695948	0.0403135507647889	0.936382712041514	10	0
D_LMDEP	Loin muscle depth	Meat and carcass	Muscle	ENSSSCG00000010467	BTAF1	0.335565604107286	2	2	0.173016564675784	Muscle	0.315344754967396	Milk	1.34242823895593	0.657571761044069	0.657571761044069	-1.36257	1.0040702477484	-0.179252	1.67347074099495	2	0
D_LMDEP	Loin muscle depth	Meat and carcass	Muscle	ENSSSCG00000002868	PEPD	0.335939731875414	8	7	0.024892759290556	Muscle	0.550887749267687	Testis	4.0827777393314	0.0488587167145403	0.267437066865424	-0.945716	2.24306289016378	0.910305675129131	1.18569668516698	7	0
D_LMDEP	Loin muscle depth	Meat and carcass	Muscle	ENSSSCG00000004528	MBD2	0.337099985172472	1	1	0.337099985172475	Muscle	0.337099985172475	Muscle	1	1	1	0.959911048412323	0.959911048412323	0.959911048412323	NA	1	0
D_LMDEP	Loin muscle depth	Meat and carcass	Muscle	ENSSSCG00000038220	RXRA	0.337324704982033	3	3	0.0681652468916619	Muscle	0.935835935877247	Blastocyst	1.44137742429085	0.591688486615171	0.591688486615171	0.0805046024690787	1.82391286186561	0.720742419630631	0.959478009779822	3	0
D_LMDEP	Loin muscle depth	Meat and carcass	Muscle	ENSSSCG00000041467	CCDC194	0.337578776151101	25	5	0.0447777738121001	Muscle	0.966911853626835	Synovial_membrane	16.8443224170468	0.00656191735923316	0.755119037091351	-2.00674	0.471609344467582	-1.14106	0.608966379057712	5	0
D_LMDEP	Loin muscle depth	Meat and carcass	Muscle	ENSSSCG00000010854	TMEM63A	0.338492193253913	6	6	0.0739775298209426	Muscle	0.927664410493125	Blood	1.64893694519391	0.588855592035879	0.588855592035879	-1.48893	1.78675231327499	0.0136428966309644	1.10735612180941	6	0
D_LMDEP	Loin muscle depth	Meat and carcass	Muscle	ENSSSCG00000002265	FAM174B	0.338780455170296	6	6	0.0189332777610736	Muscle	0.993870878953969	Lymph_node	2.43855502878242	0.205176449833545	0.205176449833545	-0.29376	2.34684207498404	1.01849107834404	1.01640042260811	6	0
D_LMDEP	Loin muscle depth	Meat and carcass	Muscle	ENSSSCG00000000094	SUN2	0.339652583543233	2	2	0.211178502999717	Muscle	0.524013062915908	Fetal_thymus	1.10462633599177	0.895373664008231	0.895373664008231	-1.25033	0.637171617690467	-0.30658	1.33466620189674	2	0
D_LMDEP	Loin muscle depth	Meat and carcass	Muscle	ENSSSCG00000000068	EP300	0.339786973953653	2	2	0.142261373022437	Muscle	0.919335259262646	Uterus	1.01826997098526	0.981730029014739	0.981730029014739	-1.46742	-0.101271	-0.784346	0.966014360374823	2	0
D_LMDEP	Loin muscle depth	Meat and carcass	Muscle	ENSSSCG00000005731	GTF3C4	0.340201022922548	1	1	0.340201022922551	Muscle	0.340201022922551	Muscle	1	1	1	-0.953768	-0.953768	-0.953768	NA	1	0
D_LMDEP	Loin muscle depth	Meat and carcass	Muscle	ENSSSCG00000006829	SYPL2	0.341420170052761	4	4	0.386976706700774	Muscle	0.645863078735905	Liver	2.17244175253263	0.320985620687017	0.320985620687017	-0.865113	0.766987714559463	0.0218959651038725	0.8087532628098	4	0
D_LMDEP	Loin muscle depth	Meat and carcass	Muscle	ENSSSCG00000016330	LRRFIP1	0.342322443690468	2	2	0.156012289336388	Muscle	0.876556898287833	Jejunum	1.14352184868694	0.856478151313061	0.856478151313061	0.155335413768288	1.41861157522534	0.786973494496815	0.893271140277595	2	0
D_LMDEP	Loin muscle depth	Meat and carcass	Muscle	ENSSSCG00000021991		0.342384777307962	3	3	0.11448518137299	Muscle	0.704921870789028	Synovial_membrane	1.66007557963987	0.333687712772875	0.333687712772875	-1.57835	-0.378685	-0.803166	0.672341645423647	3	0
D_LMDEP	Loin muscle depth	Meat and carcass	Muscle	ENSSSCG00000007462	KCNB1	0.34253310546582	4	4	0.0365946912271289	Muscle	0.682721717391551	Artery	1.72423773805588	0.308748424372442	0.308748424372442	-2.09026	1.3183011918868	-0.28883	1.47963168752027	4	0
D_LMDEP	Loin muscle depth	Meat and carcass	Muscle	ENSSSCG00000032622	SLC39A14	0.343565185883077	3	3	0.0911451001233933	Muscle	0.834723562391053	Testis	1.56864141707402	0.520719582014301	0.520719582014301	-0.208647	1.68938799478127	0.723351922459347	0.949475328373107	3	0
D_LMDEP	Loin muscle depth	Meat and carcass	Muscle	ENSSSCG00000029813	TSPAN5	0.343739163293356	2	2	0.174604131816594	Muscle	0.342979172242863	Lung	1.3210520552892	0.678947944710798	0.678947944710798	0.948295242353445	1.35755751444724	1.15292637840034	0.289392127881335	2	0
D_LMDEP	Loin muscle depth	Meat and carcass	Muscle	ENSSSCG00000034758	PDXK	0.34385544823993	2	2	0.175761632033714	Muscle	0.859760117294843	Brain	1.26127605063474	0.738723949365256	0.738723949365256	0.176679534212855	1.35392084619226	0.765300190202557	0.832435314793585	2	0
D_LMDEP	Loin muscle depth	Meat and carcass	Muscle	ENSSSCG00000008619	DDX1	0.343950188956534	5	5	0.0529589308327437	Muscle	0.935348231169086	Cartilage	2.1047454051346	0.409140817389302	0.409140817389302	-0.72564	1.93525565759943	0.369589572487397	1.16758786350802	5	0
D_LMDEP	Loin muscle depth	Meat and carcass	Muscle	ENSSSCG00000015943	GORASP2	0.344317740059784	3	3	0.0704931392418605	Muscle	0.897820826333046	Brain	1.17667013555597	0.817054153875605	0.817054153875605	-1.80873	0.186570630768823	-0.583524	1.07268288935881	3	0
D_LMDEP	Loin muscle depth	Meat and carcass	Muscle	ENSSSCG00000037354	MMACHC	0.344539799803713	3	3	0.0978844609122707	Muscle	0.711045083079209	Liver	1.63059045279869	0.421661170894037	0.421661170894037	-0.370453	1.6552	0.866785097860293	1.08484935530226	3	0
D_LMDEP	Loin muscle depth	Meat and carcass	Muscle	ENSSSCG00000038852		0.344907151412995	5	5	0.236298211851033	Muscle	0.908551610196064	Blastocyst	1.90906369186639	0.476802681231708	0.476802681231708	-1.08182	1.18429018727871	-0.115126	0.940091295910176	5	0
D_LMDEP	Loin muscle depth	Meat and carcass	Muscle	ENSSSCG00000015776	RWDD4	0.349042433787339	9	9	0.0694337658478637	Muscle	0.82202289885315	Ileum	3.47520786498584	0.242692375058128	0.242692375058128	-1.81559	0.224943923404065	-0.995551	0.635305935078638	9	0
D_LMDEP	Loin muscle depth	Meat and carcass	Muscle	ENSSSCG00000039336	GNA13	0.349176031037151	4	4	0.11171819050905	Muscle	0.899454205810584	Adipose	1.59603047264115	0.504523979761038	0.504523979761038	-0.980033	1.59051756064622	0.221186165263693	1.07563486140332	4	0
D_LMDEP	Loin muscle depth	Meat and carcass	Muscle	ENSSSCG00000002790	TMEM208	0.349519998816529	5	5	0.0265174629946011	Muscle	0.741519107292335	Morula	1.69266950996043	0.331655938623499	0.331655938623499	-1.18758	2.21854840513356	0.489174226940563	1.21261947069114	5	0
D_LMDEP	Loin muscle depth	Meat and carcass	Muscle	ENSSSCG00000009739	NOC4L	0.349953620495972	2	2	0.224709508366705	Muscle	0.774059395118378	Brain	1.36914251124505	0.630857488754954	0.630857488754954	-1.2141	-0.287069	-0.750585	0.655509879277233	2	0
D_LMDEP	Loin muscle depth	Meat and carcass	Muscle	ENSSSCG00000015582	PTPN14	0.350099754943446	4	4	0.137999738516441	Muscle	0.786272811113468	Blastomere	1.69846658981383	0.423336693943024	0.423336693943024	-0.792421	1.4832811119238	0.368137763885471	0.934545260737795	4	0
D_LMDEP	Loin muscle depth	Meat and carcass	Muscle	ENSSSCG00000003384	DNAJC11	0.350348337674063	4	4	0.176973632803696	Muscle	0.992934767123764	Testis	2.15629860761512	0.246989946508209	0.246989946508209	-1.26087	1.3501320394288	0.269064696556324	1.16617789393351	4	0
D_LMDEP	Loin muscle depth	Meat and carcass	Muscle	ENSSSCG00000010219	ARID5B	0.350611743408946	1	1	0.350611743408946	Muscle	0.350611743408946	Muscle	1	1	1	0.933403365457848	0.933403365457848	0.933403365457848	NA	1	0
D_LMDEP	Loin muscle depth	Meat and carcass	Muscle	ENSSSCG00000007116	CD93	0.353275705863453	6	6	0.0369788418525981	Muscle	0.789456375269802	Blood	1.72615840149943	0.564311411535801	0.564311411535801	-2.086	0.338319902003134	-0.815069	0.888235831525188	6	0
D_LMDEP	Loin muscle depth	Meat and carcass	Muscle	ENSSSCG00000032003		0.353862399139193	13	13	0.0577680074114457	Muscle	0.835728547545071	Small_intestine	3.81672429258528	0.205696440345606	0.205696440345606	-1.86875	1.8974542807172	-0.649634	0.946674151720411	13	0
D_LMDEP	Loin muscle depth	Meat and carcass	Muscle	ENSSSCG00000038735	SNAP23	0.354124678613093	1	1	0.354124678613093	Muscle	0.354124678613093	Muscle	1	1	1	0.926618437477484	0.926618437477484	0.926618437477484	NA	1	0
D_LMDEP	Loin muscle depth	Meat and carcass	Muscle	ENSSSCG00000015786	PRIMPOL	0.355005344017202	19	7	0.0441823479901927	Muscle	0.960911536416226	Synovial_membrane	11.3955642359756	0.0520745803143138	0.43850048010133	-2.01236	1.84015863790808	-0.461465	0.774774877189062	7	0
D_LMDEP	Loin muscle depth	Meat and carcass	Muscle	ENSSSCG00000006141	CA3	0.355194230100311	1	1	0.355194230100311	Muscle	0.355194230100311	Muscle	1	1	1	-0.924561	-0.924561	-0.924561	NA	1	0
D_LMDEP	Loin muscle depth	Meat and carcass	Muscle	ENSSSCG00000013745	FARSA	0.355354290257084	2	2	0.163127001245867	Muscle	0.936552806869043	Jejunum	1.19104779199112	0.808952208008881	0.808952208008881	-1.39463	0.0796032543085462	-0.657514	1.0424413678994	2	0
D_LMDEP	Loin muscle depth	Meat and carcass	Muscle	ENSSSCG00000017165		0.355622654906464	6	6	0.0764573523065489	Muscle	0.994646828611423	Small_intestine	2.77682366413858	0.273296736456678	0.273296736456678	-1.77162	-0.00670926	-1.00279	0.661767495344509	6	0
D_LMDEP	Loin muscle depth	Meat and carcass	Muscle	ENSSSCG00000005611	ZNF79	0.355996643396962	2	2	0.263560325512217	Muscle	0.310226241415281	Macrophage	1.10420057017938	0.895799429820623	0.895799429820623	-1.11802	1.01474742436729	-0.0516341	1.50809120590361	2	0
D_LMDEP	Loin muscle depth	Meat and carcass	Muscle	ENSSSCG00000016518	TRIM24	0.356608067020757	2	2	0.191481509501105	Muscle	0.387431167840716	Testis	1.21559778588733	0.784402214112669	0.784402214112669	-1.30621	-0.864285	-1.08525	0.312487190728206	2	0
D_LMDEP	Loin muscle depth	Meat and carcass	Muscle	ENSSSCG00000007896	TXNDC11	0.358315938666085	2	2	0.227115111665924	Muscle	0.376744151365488	Ovary	1.09680092889958	0.903199071100423	0.903199071100423	-1.20782	0.883911198844986	-0.161956	1.47907987916241	2	0
D_LMDEP	Loin muscle depth	Meat and carcass	Muscle	ENSSSCG00000008168	RNF149	0.358505797277182	7	5	0.0714457521853518	Muscle	0.873098886901389	Liver	4.53578678922083	0.0425691387372696	0.197919633337209	0.159723501694562	1.80263375491605	0.865664406730459	0.505182308452743	5	0
D_LMDEP	Loin muscle depth	Meat and carcass	Muscle	ENSSSCG00000012904	AIP	0.358641421214155	1	1	0.358641421214155	Muscle	0.358641421214155	Muscle	1	1	1	-0.917957	-0.917957	-0.917957	NA	1	0
D_LMDEP	Loin muscle depth	Meat and carcass	Muscle	ENSSSCG00000021798	LZTS2	0.361056004688449	3	3	0.100801478732184	Muscle	0.85246035157609	Synovial_membrane	1.19578087805006	0.800265747004147	0.800265747004147	0.18598011962498	1.64098042468045	0.834838682799096	0.740141858467734	3	0
D_LMDEP	Loin muscle depth	Meat and carcass	Muscle	ENSSSCG00000005768		0.361985697345416	3	3	0.170163629233922	Muscle	0.788939074176886	Liver	1.38630374785638	0.726952697862941	0.726952697862941	-1.37168	0.267688536844348	-0.666887	0.843493699142322	3	0
D_LMDEP	Loin muscle depth	Meat and carcass	Muscle	ENSSSCG00000032804	BORCS5	0.363697626684351	10	7	0.119771696162028	Muscle	0.723814346748581	Blood	6.31443	0.0528005071122187	0.217149977556736	-1.55573	0.790954350353106	-0.41539	0.70695666685268	7	0
D_LMDEP	Loin muscle depth	Meat and carcass	Muscle	ENSSSCG00000004629	LYSMD2	0.364711236574214	1	1	0.364711236574215	Muscle	0.364711236574215	Muscle	1	1	1	-0.906424	-0.906424	-0.906424	NA	1	0
D_LMDEP	Loin muscle depth	Meat and carcass	Muscle	ENSSSCG00000021638	NEU3	0.365004523936276	10	10	0.0844739048898373	Muscle	0.934259028252616	Lung	4.35327977802399	0.203591576750952	0.203591576750952	-1.7253	0.240488631306758	-0.597587	0.677894486205689	10	0
D_LMDEP	Loin muscle depth	Meat and carcass	Muscle	ENSSSCG00000046358	SNRNP48	0.365299261786188	4	4	0.132871915086825	Muscle	0.794521277936871	Small_intestine	1.39788454976443	0.601074992886987	0.601074992886987	0.260444037089883	1.50287254112971	1.02916667210686	0.586555457116993	4	0
D_LMDEP	Loin muscle depth	Meat and carcass	Muscle	ENSSSCG00000007763	BCKDK	0.366452366018359	9	7	0.094259696118169	Muscle	0.963115487597999	Blood	5.46406804338925	0.113264417649654	0.206257750980739	-1.67334	0.239508085741347	-0.760212	0.64183925715918	7	0
D_LMDEP	Loin muscle depth	Meat and carcass	Muscle	ENSSSCG00000005478		0.367801445836406	3	3	0.126191579073505	Muscle	0.605027867205933	Large_intestine	1.18391124983137	0.825392665288796	0.825392665288796	-0.517184	1.52929398916474	0.609325040668811	1.0387549596743	3	0
D_LMDEP	Loin muscle depth	Meat and carcass	Muscle	ENSSSCG00000014570	NRIP3	0.369093327777652	8	8	0.201123654937007	Muscle	0.88408232215491	Milk	3.25718094657971	0.18551548774791	0.18551548774791	-1.27836	0.576673527079766	-0.448005	0.682261543292751	8	0
D_LMDEP	Loin muscle depth	Meat and carcass	Muscle	ENSSSCG00000025806	FAM118B	0.369474930504129	5	5	0.151866848502181	Muscle	0.792693640600521	Blood	2.10405259914193	0.288689818139994	0.288689818139994	-0.471127	1.43296846874729	0.668408469072595	0.803193226492092	5	0
D_LMDEP	Loin muscle depth	Meat and carcass	Muscle	ENSSSCG00000008854	CPE	0.369857415217195	1	1	0.369857415217195	Muscle	0.369857415217195	Muscle	1	1	1	0.896740479229426	0.896740479229426	0.896740479229426	NA	1	0
D_LMDEP	Loin muscle depth	Meat and carcass	Muscle	ENSSSCG00000013436		0.371963269781929	1	1	0.371963269781929	Muscle	0.371963269781929	Muscle	1	1	1	0.892801897957363	0.892801897957363	0.892801897957363	NA	1	0
D_LMDEP	Loin muscle depth	Meat and carcass	Muscle	ENSSSCG00000012885	LRP5	0.372206113180221	2	2	0.228243109598199	Muscle	0.778227566498789	Uterus	1.33317118821865	0.666828811781354	0.666828811781354	-0.28163	1.20489688940611	0.461633661323414	1.05113293756776	2	0
D_LMDEP	Loin muscle depth	Meat and carcass	Muscle	ENSSSCG00000022507	POLR2H	0.372209725408448	2	2	0.16252689273718	Muscle	0.81773042431947	Adipose	1.04961787897124	0.950382121028758	0.950382121028758	0.230465042661291	1.39662325722532	0.813544149943307	0.824598381454625	2	0
D_LMDEP	Loin muscle depth	Meat and carcass	Muscle	ENSSSCG00000023672		0.372260729204411	2	2	0.165092234869428	Muscle	0.254008420015786	Liver	1.70881085156971	0.291189148430291	0.291189148430291	1.14066725020466	1.38814717204336	1.26440721112401	0.174994730939659	2	0
D_LMDEP	Loin muscle depth	Meat and carcass	Muscle	ENSSSCG00000003505	DDOST	0.372929180940871	5	5	0.0270726251673281	Muscle	0.597881749268864	Brain	2.51091175247893	0.388041611345497	0.388041611345497	0.527449107336687	2.21046906503313	1.07881049752786	0.654718197264226	5	0
D_LMDEP	Loin muscle depth	Meat and carcass	Muscle	ENSSSCG00000011081		0.373104179303768	1	1	0.373104179303768	Muscle	0.373104179303768	Muscle	1	1	1	0.890673828161002	0.890673828161002	0.890673828161002	NA	1	0
D_LMDEP	Loin muscle depth	Meat and carcass	Muscle	ENSSSCG00000004602	TEX9	0.374376808778002	1	1	0.374376808778002	Muscle	0.374376808778002	Muscle	1	1	1	-0.888305	-0.888305	-0.888305	NA	1	0
D_LMDEP	Loin muscle depth	Meat and carcass	Muscle	ENSSSCG00000002822	AMFR	0.374464636609146	2	2	0.230747975828434	Muscle	0.339926284475794	Blood	1.20236982982479	0.797630170175215	0.797630170175215	-1.19843	0.954310915300835	-0.122062	1.52222075839468	2	0
D_LMDEP	Loin muscle depth	Meat and carcass	Muscle	ENSSSCG00000016823		0.375223376619516	3	3	0.118875954166134	Muscle	0.870264035952491	Kidney	1.95700906171167	0.387682363434366	0.387682363434366	-1.55951	-0.163323	-0.786183	0.710150577475247	3	0
D_LMDEP	Loin muscle depth	Meat and carcass	Muscle	ENSSSCG00000038918	CTSF	0.37706500299798	17	12	0.0443138250944066	Muscle	0.960225968865743	Colon	6.71881896611935	0.0191209367999785	0.255812759889253	-1.0842	2.01111013315187	0.489083002920154	0.821772778232393	12	0
D_LMDEP	Loin muscle depth	Meat and carcass	Muscle	ENSSSCG00000014933	NAALAD2	0.377224787213012	10	9	0.0268176469628359	Muscle	0.973575267720795	Macrophage	3.35582777618701	0.102753044453905	0.170472882547304	-2.21416	-0.0331245	-0.940028	0.686043343344093	9	0
D_LMDEP	Loin muscle depth	Meat and carcass	Muscle	ENSSSCG00000011027	KIF5B	0.378533993837428	7	6	0.0511657416696712	Muscle	0.416332641730137	Blood	3.46592000172528	0.0961753025645598	0.159582663646569	-0.8128	1.95008707362897	1.16436446319729	0.924703541774993	6	0
D_LMDEP	Loin muscle depth	Meat and carcass	Muscle	ENSSSCG00000039271	ST8SIA2	0.378566937746004	4	4	0.0980412973752834	Muscle	0.969438720565993	Brain	1.9398588694909	0.427314044586971	0.427314044586971	-1.09352	1.65442447300559	0.23988017356309	1.1394603951837	4	0
D_LMDEP	Loin muscle depth	Meat and carcass	Muscle	ENSSSCG00000001064		0.378631624918622	6	5	0.106320890276515	Muscle	0.936802344514805	Lung	3.38041998185907	0.0744088049890886	0.118586341894235	-1.3452	1.61495292213498	0.0486041130118267	1.04351404050189	5	0
D_LMDEP	Loin muscle depth	Meat and carcass	Muscle	ENSSSCG00000036832	STK40	0.378820646514737	2	2	0.222905731931341	Muscle	0.235928638384191	Adipose	1.48935230138417	0.510647698615831	0.510647698615831	-1.21884	-1.18522	-1.20203	0.0237681450157865	2	0
D_LMDEP	Loin muscle depth	Meat and carcass	Muscle	ENSSSCG00000013860	CHERP	0.378964124291184	1	1	0.378964124291184	Muscle	0.378964124291184	Muscle	1	1	1	-0.879807	-0.879807	-0.879807	NA	1	0
D_LMDEP	Loin muscle depth	Meat and carcass	Muscle	ENSSSCG00000015044	NKAPD1	0.379582297717484	2	2	0.168314199593032	Muscle	0.601758128266282	Blood	1.23877159496667	0.761228405033335	0.761228405033335	-1.37764	-0.521874	-0.949757	0.605118615526029	2	0
D_LMDEP	Loin muscle depth	Meat and carcass	Muscle	ENSSSCG00000011548	BRPF1	0.379657286690797	1	1	0.379657286690797	Muscle	0.379657286690797	Muscle	1	1	1	0.878527931430177	0.878527931430177	0.878527931430177	NA	1	0
D_LMDEP	Loin muscle depth	Meat and carcass	Muscle	ENSSSCG00000035650		0.381016085699613	12	8	0.018677489483652	Muscle	0.984515948339885	Duodenum	6.47718270037507	0.0434823388612159	0.223242924376744	-0.457311	2.35190609481468	0.531664259166977	0.802197863890187	8	0
D_LMDEP	Loin muscle depth	Meat and carcass	Muscle	ENSSSCG00000017879	SPNS2	0.381651902589979	2	2	0.171313314148118	Muscle	0.761463202960174	Liver	1.05056293565662	0.949437064343376	0.949437064343376	0.303559903797616	1.36799604480233	0.835777974299974	0.752670013444475	2	0
D_LMDEP	Loin muscle depth	Meat and carcass	Muscle	ENSSSCG00000040855	C5orf51	0.382110042975927	5	5	0.0482404904120503	Muscle	0.537087103604192	Blastocyst	2.34966685951599	0.199810483334331	0.199810483334331	-1.97524	0.617223824140925	-0.999154	0.984788801425152	5	0
D_LMDEP	Loin muscle depth	Meat and carcass	Muscle	ENSSSCG00000012029	BACH1	0.38211991484567	4	4	0.117617303885613	Muscle	0.910775576664266	Testis	1.93170314052008	0.31541333669264	0.31541333669264	-1.56485	0.72455773573105	-0.112241	1.03107072943428	4	0
D_LMDEP	Loin muscle depth	Meat and carcass	Muscle	ENSSSCG00000006781	CTTNBP2NL	0.383545772611231	4	4	0.0739085179977312	Muscle	0.945323144934639	Testis	2.01615712760792	0.260483430254529	0.260483430254529	-1.22655	1.78717927422233	0.218096551129499	1.24599936428346	4	0
D_LMDEP	Loin muscle depth	Meat and carcass	Muscle	ENSSSCG00000001877	SNUPN	0.384606051263042	3	3	0.239670079705877	Muscle	0.868853862161935	Liver	1.65920130609843	0.442304473904948	0.442304473904948	-1.17581	0.992489870533904	-0.00606915	1.09423989283807	3	0
D_LMDEP	Loin muscle depth	Meat and carcass	Muscle	ENSSSCG00000038907	DNAJC8	0.385343410874836	4	4	0.145651744293031	Muscle	0.939964972554052	Brain	2.38067345662523	0.378060895914288	0.378060895914288	-1.45506	0.0753138871022807	-0.669601	0.734808149350556	4	0
D_LMDEP	Loin muscle depth	Meat and carcass	Muscle	ENSSSCG00000025266	VWA3A	0.38607769209727	12	10	0.0826845130768099	Muscle	0.94487282021741	Testis	4.91442892083827	0.0256590776750931	0.182958856253491	-1.73532	1.32440197515202	0.10547523881967	0.942649705144943	10	0
D_LMDEP	Loin muscle depth	Meat and carcass	Muscle	ENSSSCG00000008664	LRATD1	0.386659691205529	1	1	0.386659691205529	Muscle	0.386659691205529	Muscle	1	1	1	-0.865691	-0.865691	-0.865691	NA	1	0
D_LMDEP	Loin muscle depth	Meat and carcass	Muscle	ENSSSCG00000010502	CCNJ	0.386943474967551	2	2	0.256777195722179	Muscle	0.607187369434944	Synovial_membrane	1.22009102342395	0.77990897657605	0.77990897657605	-0.514092	1.13404136838874	0.309974468984993	1.16540658543953	2	0
D_LMDEP	Loin muscle depth	Meat and carcass	Muscle	ENSSSCG00000032796	GRINA	0.387703393736559	5	5	0.0370204594506369	Muscle	0.806691348746542	Brain	1.91367631966785	0.451983714019604	0.451983714019604	0.244696615610614	2.08553836507728	1.06425903194506	0.676934158124464	5	0
D_LMDEP	Loin muscle depth	Meat and carcass	Muscle	ENSSSCG00000007452	TP53RK	0.38840046670395	3	3	0.178253794614469	Muscle	0.874216254341542	Testis	1.8085863809874	0.345256161756336	0.345256161756336	-0.158305	1.34615109081033	0.576376139678391	0.752841885155718	3	0
D_LMDEP	Loin muscle depth	Meat and carcass	Muscle	ENSSSCG00000002872	KIAA0355	0.388856325005434	3	3	0.137969959904796	Muscle	0.569385021552568	Embryo	1.17095736478111	0.844431851585094	0.844431851585094	-1.48339	-0.568957	-0.895439	0.510219543488001	3	0
D_LMDEP	Loin muscle depth	Meat and carcass	Muscle	ENSSSCG00000002505	PAPOLA	0.390362184253243	1	1	0.390362184253243	Muscle	0.390362184253243	Muscle	1	1	1	-0.858961	-0.858961	-0.858961	NA	1	0
D_LMDEP	Loin muscle depth	Meat and carcass	Muscle	ENSSSCG00000026387		0.391038017581287	1	1	0.391038017581287	Muscle	0.391038017581287	Muscle	1	1	1	-0.857736	-0.857736	-0.857736	NA	1	0
D_LMDEP	Loin muscle depth	Meat and carcass	Muscle	ENSSSCG00000000113	SLC16A8	0.391968572030222	1	1	0.391968572030222	Muscle	0.391968572030222	Muscle	1	1	1	-0.856053	-0.856053	-0.856053	NA	1	0
D_LMDEP	Loin muscle depth	Meat and carcass	Muscle	ENSSSCG00000009580	S1PR3	0.393722438689398	2	2	0.215480569905016	Muscle	0.886687563308391	Testis	1.32375909813115	0.676240901868851	0.676240901868851	-1.23864	0.142496855077587	-0.548069	0.976607949278698	2	0
D_LMDEP	Loin muscle depth	Meat and carcass	Muscle	ENSSSCG00000006499	LAMTOR2	0.393950158294211	3	3	0.152598021508431	Muscle	0.57043268301032	Blastocyst	1.68205751055181	0.611088491619096	0.611088491619096	-1.43041	1.32349295884635	0.153497534097287	1.42284829235364	3	0
D_LMDEP	Loin muscle depth	Meat and carcass	Muscle	ENSSSCG00000023276	ZNF24	0.394933530552312	2	2	0.177676597018332	Muscle	0.783364902239564	Lung	1.05374000260902	0.946259997390984	0.946259997390984	-0.274937	1.34794337116116	0.536503356095213	1.14754947435849	2	0
D_LMDEP	Loin muscle depth	Meat and carcass	Muscle	ENSSSCG00000039330	ANO8	0.395604766286232	1	1	0.395604766286232	Muscle	0.395604766286232	Muscle	1	1	1	0.849497058492748	0.849497058492748	0.849497058492748	NA	1	0
D_LMDEP	Loin muscle depth	Meat and carcass	Muscle	ENSSSCG00000015345	GLCCI1	0.395944314192969	2	2	0.175212131769624	Muscle	0.809471609664695	Ovary	1.08728747637802	0.912712523621984	0.912712523621984	-1.35565	0.241107745677524	-0.557269	1.12907472757784	2	0
D_LMDEP	Loin muscle depth	Meat and carcass	Muscle	ENSSSCG00000028168	TAF7	0.39602855109841	1	1	0.39602855109841	Muscle	0.39602855109841	Muscle	1	1	1	-0.848735	-0.848735	-0.848735	NA	1	0
D_LMDEP	Loin muscle depth	Meat and carcass	Muscle	ENSSSCG00000007100	SLC24A3	0.396940484239383	1	1	0.396940484239383	Muscle	0.396940484239383	Muscle	1	1	1	0.847098027936838	0.847098027936838	0.847098027936838	NA	1	0
D_LMDEP	Loin muscle depth	Meat and carcass	Muscle	ENSSSCG00000000708	TNFRSF1A	0.397081857635269	1	1	0.397081857635269	Muscle	0.397081857635269	Muscle	1	1	1	0.846844398051737	0.846844398051737	0.846844398051737	NA	1	0
D_LMDEP	Loin muscle depth	Meat and carcass	Muscle	ENSSSCG00000007901	CIITA	0.397266547646972	1	1	0.397266547646972	Muscle	0.397266547646972	Muscle	1	1	1	0.846513138361818	0.846513138361818	0.846513138361818	NA	1	0
D_LMDEP	Loin muscle depth	Meat and carcass	Muscle	ENSSSCG00000011397	SLC38A3	0.398167574184611	1	1	0.398167574184611	Muscle	0.398167574184611	Muscle	1	1	1	0.844898388703142	0.844898388703142	0.844898388703142	NA	1	0
D_LMDEP	Loin muscle depth	Meat and carcass	Muscle	ENSSSCG00000023409	TIA1	0.399323600273782	1	1	0.399323600273782	Muscle	0.399323600273782	Muscle	1	1	1	-0.84283	-0.84283	-0.84283	NA	1	0
D_LMDEP	Loin muscle depth	Meat and carcass	Muscle	ENSSSCG00000005016	L2HGDH	0.399898512889136	5	4	0.269323321336899	Muscle	0.934061825352694	Fetal_thymus	2.79799315130918	0.0313515211313964	0.466857054744237	-0.664273	1.10462221420377	-0.0987428	0.714704024511197	4	0
D_LMDEP	Loin muscle depth	Meat and carcass	Muscle	ENSSSCG00000022616	DCP1A	0.400433454001642	1	1	0.400433454001642	Muscle	0.400433454001642	Muscle	1	1	1	0.840847355285094	0.840847355285094	0.840847355285094	NA	1	0
D_LMDEP	Loin muscle depth	Meat and carcass	Muscle	ENSSSCG00000000107		0.40077534214224	4	4	0.142636304640442	Muscle	0.749025154772156	Liver	1.78461867810083	0.587117262073792	0.587117262073792	-1.46604	1.09765457243956	0.0354842765503864	1.17484235401199	4	0
D_LMDEP	Loin muscle depth	Meat and carcass	Muscle	ENSSSCG00000032585	ZNF613	0.400780607793188	5	4	0.0864731952261052	Muscle	0.238748367749068	Milk	3.6373332319649	0.0982129080171989	0.153819012283344	-1.7143	-1.17812	-1.48227	0.228668918601279	4	0
D_LMDEP	Loin muscle depth	Meat and carcass	Muscle	ENSSSCG00000031306		0.402366034423509	4	4	0.217648851823088	Muscle	0.778652903089882	Ovary	2.95199815354518	0.155967322488438	0.155967322488438	-1.2328	0.281074964200118	-0.477593	0.627853780495056	4	0
D_LMDEP	Loin muscle depth	Meat and carcass	Muscle	ENSSSCG00000017202		0.402888560790615	3	3	0.0964587416235714	Muscle	0.741934190056559	Embryo	1.34203451891523	0.651818486259819	0.651818486259819	-0.329293	1.66226954347721	0.569580130906246	1.00982867157515	3	0
D_LMDEP	Loin muscle depth	Meat and carcass	Muscle	ENSSSCG00000007239	CCM2L	0.403038025551209	4	4	0.323607720200151	Muscle	0.554681998178944	Adipose	1.94095097475768	0.407100100240895	0.407100100240895	-0.987071	0.608204207798402	-0.108261	0.829111599972359	4	0
D_LMDEP	Loin muscle depth	Meat and carcass	Muscle	ENSSSCG00000012974	CFL1	0.404441099832796	5	5	0.122334796302541	Muscle	0.828350651061477	Liver	1.24421	0.79479416641562	0.79479416641562	-1.54505	0.703015041992055	-0.702026	0.950410514762759	5	0
D_LMDEP	Loin muscle depth	Meat and carcass	Muscle	ENSSSCG00000032489	KLHDC1	0.405351484695963	2	2	0.185851972374677	Muscle	0.836906705846604	Colon	1.32450054546394	0.675499454536064	0.675499454536064	0.205851763123138	1.32295010120893	0.764400932166035	0.789907810112686	2	0
D_LMDEP	Loin muscle depth	Meat and carcass	Muscle	ENSSSCG00000009931	MVK	0.405822638014959	11	10	0.115221733325953	Muscle	0.750419837462735	Milk	5.01945430506448	0.15641209134466	0.205794513379487	-1.1663	1.57515039805108	0.419981224085182	0.933430245707188	10	0
D_LMDEP	Loin muscle depth	Meat and carcass	Muscle	ENSSSCG00000011090	NEBL	0.406189541540537	4	4	0.100437008637267	Muscle	0.816279854681577	Jejunum	2.01230001048688	0.0992350246895122	0.0992350246895122	-1.64274	0.23233239302161	-0.71755	0.82076019544736	4	0
D_LMDEP	Loin muscle depth	Meat and carcass	Muscle	ENSSSCG00000028004	RIN2	0.407656057852201	4	4	0.141950492455582	Muscle	0.900352025715806	Spleen	1.52050727296714	0.30590915051671	0.30590915051671	-1.46857	0.300796803965905	-0.443776	0.754438826299899	4	0
D_LMDEP	Loin muscle depth	Meat and carcass	Muscle	ENSSSCG00000024189	SIL1	0.407961526855297	3	3	0.187632430069453	Muscle	0.488349009812717	Testis	1.34164990122403	0.609624619977103	0.609624619977103	-1.31762	-0.692937	-1.07219	0.333145769585588	3	0
D_LMDEP	Loin muscle depth	Meat and carcass	Muscle	ENSSSCG00000039235	PSMC4	0.408482645263847	1	1	0.408482645263847	Muscle	0.408482645263847	Muscle	1	1	1	0.826566793330593	0.826566793330593	0.826566793330593	NA	1	0
D_LMDEP	Loin muscle depth	Meat and carcass	Muscle	ENSSSCG00000017983	PER1	0.411220271803675	1	1	0.411220271803675	Muscle	0.411220271803675	Muscle	1	1	1	0.821748109945182	0.821748109945182	0.821748109945182	NA	1	0
D_LMDEP	Loin muscle depth	Meat and carcass	Muscle	ENSSSCG00000031617	SFT2D2	0.412675780054412	8	6	0.0690677426979681	Muscle	0.996864553467942	Ileum	4.20379564597698	0.0333197946181748	0.190938688063453	-1.81798	0.743197304127254	-0.280495	0.828785871042977	6	0
D_LMDEP	Loin muscle depth	Meat and carcass	Muscle	ENSSSCG00000009435	NAA16	0.412991714571365	1	1	0.412991714571365	Muscle	0.412991714571365	Muscle	1	1	1	-0.81864	-0.81864	-0.81864	NA	1	0
D_LMDEP	Loin muscle depth	Meat and carcass	Muscle	ENSSSCG00000039473		0.413983255602663	3	3	0.213185420445906	Muscle	0.981916400341842	Hypothalamus	1.67565339859641	0.545502214640624	0.545502214640624	-0.815628	1.24485400518831	0.13551971240774	1.03930946426427	3	0
D_LMDEP	Loin muscle depth	Meat and carcass	Muscle	ENSSSCG00000013938	GATAD2A	0.414710513316457	1	1	0.414710513316456	Muscle	0.414710513316456	Muscle	1	1	1	0.815632224261115	0.815632224261115	0.815632224261115	NA	1	0
D_LMDEP	Loin muscle depth	Meat and carcass	Muscle	ENSSSCG00000002860	PDCD5	0.416156518502104	2	2	0.228910685711948	Muscle	0.433341354256284	Brain	1.20097222263112	0.799027777368881	0.799027777368881	0.783486711235669	1.20316962744498	0.993328169340323	0.296760635999748	2	0
D_LMDEP	Loin muscle depth	Meat and carcass	Muscle	ENSSSCG00000011491	THOC7	0.417234850968269	2	2	0.186103287395451	Muscle	0.912997144313273	Pituitary	1.07992459228445	0.920075407715552	0.920075407715552	-1.32219	0.109258900144512	-0.606468	1.01219062853768	2	0
D_LMDEP	Loin muscle depth	Meat and carcass	Muscle	ENSSSCG00000011889	GSK3B	0.417430031057396	3	3	0.35576327837444	Muscle	0.458743163632633	Liver	1.53402810414996	0.523188966065976	0.523188966065976	-0.740918	0.923468174153656	0.353618066209026	0.948164987128529	3	0
D_LMDEP	Loin muscle depth	Meat and carcass	Muscle	ENSSSCG00000015504	CACYBP	0.417626100696556	2	2	0.186456447521387	Muscle	0.731074795826587	Ovary	1.23760356876336	0.762396431236639	0.762396431236639	-1.32113	-0.343696	-0.832415	0.691153431809812	2	0
D_LMDEP	Loin muscle depth	Meat and carcass	Muscle	ENSSSCG00000023080	TPP1	0.418704248114596	6	6	0.274006219194569	Muscle	0.669906591573855	Brain	3.16705616572967	0.307836853203662	0.307836853203662	-1.09388	1.07025423826377	0.478625750016448	0.810487769777803	6	0
D_LMDEP	Loin muscle depth	Meat and carcass	Muscle	ENSSSCG00000036207	GPRC6A	0.419195987463204	1	1	0.419195987463204	Muscle	0.419195987463204	Muscle	1	1	1	-0.807817	-0.807817	-0.807817	NA	1	0
D_LMDEP	Loin muscle depth	Meat and carcass	Muscle	ENSSSCG00000013984		0.419350672433715	2	2	0.248312373423402	Muscle	0.488051621873356	Brain	1.04985349202304	0.950146507976959	0.950146507976959	-1.15446	-0.693411	-0.923935	0.326009544976324	2	0
D_LMDEP	Loin muscle depth	Meat and carcass	Muscle	ENSSSCG00000039267	ATP6V0B	0.422852556081422	2	2	0.198136696408517	Muscle	0.623457770899388	Macrophage	1.18625042916668	0.813749570833321	0.813749570833321	-0.490956	1.28687833870199	0.397961312708411	1.25711851398447	2	0
D_LMDEP	Loin muscle depth	Meat and carcass	Muscle	ENSSSCG00000006876	PLPPR5	0.423022188507296	2	2	0.202417138561439	Muscle	0.915561896607178	Embryo	1.15665686478189	0.843343135218111	0.843343135218111	-1.2747	0.106025781738365	-0.584335	0.976317184883694	2	0
D_LMDEP	Loin muscle depth	Meat and carcass	Muscle	ENSSSCG00000000024	PARVB	0.424108610478343	7	7	0.0145307243068881	Muscle	0.929614200106973	Embryo	2.34547574624961	0.288264940167478	0.288264940167478	-2.44387	0.427418465340211	-0.420701	0.979072074020016	7	0
D_LMDEP	Loin muscle depth	Meat and carcass	Muscle	ENSSSCG00000040513	AQP3	0.42425461491431	4	4	0.0695287767198642	Muscle	0.621729165262212	Liver	2.50914259876587	0.291978293670972	0.291978293670972	0.493401156647644	1.81496832901937	1.17307818766269	0.620890072720001	4	0
D_LMDEP	Loin muscle depth	Meat and carcass	Muscle	ENSSSCG00000009534		0.424844999399165	6	6	0.19614228559168	Muscle	0.87136813027712	Placenta	1.64037694286177	0.542294073506432	0.542294073506432	-1.29262	0.716158761578312	-0.51489	0.709051017575227	6	0
D_LMDEP	Loin muscle depth	Meat and carcass	Muscle	ENSSSCG00000036684	TTPAL	0.42711713340432	3	3	0.214081412361489	Muscle	0.862053805212727	Fetal_thymus	1.61432532399353	0.543890222325791	0.543890222325791	0.173760351519158	1.24242061795405	0.766378024112773	0.543783967218377	3	0
D_LMDEP	Loin muscle depth	Meat and carcass	Muscle	ENSSSCG00000006219	MTFR1	0.428479048206928	1	1	0.428479048206928	Muscle	0.428479048206928	Muscle	1	1	1	-0.791797	-0.791797	-0.791797	NA	1	0
D_LMDEP	Loin muscle depth	Meat and carcass	Muscle	ENSSSCG00000023378	ZNF316	0.429110333831617	3	3	0.136531696068693	Muscle	0.823503094135068	Milk	1.59603786673473	0.449471696096908	0.449471696096908	-0.612481	1.48883168654335	0.217769769444446	1.11786157388485	3	0
D_LMDEP	Loin muscle depth	Meat and carcass	Muscle	ENSSSCG00000012980	KAT5	0.429314933836103	1	1	0.429314933836103	Muscle	0.429314933836103	Muscle	1	1	1	0.790364490384794	0.790364490384794	0.790364490384794	NA	1	0
D_LMDEP	Loin muscle depth	Meat and carcass	Muscle	ENSSSCG00000009526	ITGBL1	0.429863998256676	3	3	0.203073716145807	Muscle	0.914062302122464	Uterus	1.1317007517395	0.880199291211581	0.880199291211581	-1.27284	0.107916028940212	-0.760837	0.756356680455196	3	0
D_LMDEP	Loin muscle depth	Meat and carcass	Muscle	ENSSSCG00000013125	OSBP	0.43130581175451	8	8	0.182605361525697	Muscle	0.649185565497483	Blood	2.66401241792652	0.326625257427769	0.326625257427769	-1.33278	1.28252158679004	-0.296541	0.996959229442267	8	0
D_LMDEP	Loin muscle depth	Meat and carcass	Muscle	ENSSSCG00000038080		0.431830958512694	1	1	0.431830958512694	Muscle	0.431830958512694	Muscle	1	1	1	-0.786062	-0.786062	-0.786062	NA	1	0
D_LMDEP	Loin muscle depth	Meat and carcass	Muscle	ENSSSCG00000006342	UHMK1	0.431908089328708	7	7	0.0627214098823255	Muscle	0.854991158805776	Blood	2.73413806548122	0.27322942813304	0.27322942813304	-0.269171	1.86116124190037	0.851606329210515	0.845284820766935	7	0
D_LMDEP	Loin muscle depth	Meat and carcass	Muscle	ENSSSCG00000036113	GSAP	0.431920010565291	17	7	0.0127884859439205	Muscle	0.883355018287985	Milk	8.87186157924071	0.0337348434878974	0.316728241269803	-2.48961	1.03106424460639	-0.663565	0.687451396675362	7	0
D_LMDEP	Loin muscle depth	Meat and carcass	Muscle	ENSSSCG00000003399	RBP7	0.432108381378081	2	2	0.197945461687743	Muscle	0.391343294620531	Adipose	1.57435300768933	0.425646992310675	0.425646992310675	0.857183835208861	1.28742710572629	1.07230547046757	0.304227934142751	2	0
D_LMDEP	Loin muscle depth	Meat and carcass	Muscle	ENSSSCG00000010542	CUTC	0.432740716060944	6	6	0.0941982487266105	Muscle	0.810158701864053	Liver	2.49736562343068	0.253909323636049	0.253909323636049	-1.67366	0.31332160020321	-0.774898	0.880686115284118	6	0
D_LMDEP	Loin muscle depth	Meat and carcass	Muscle	ENSSSCG00000036988	PSMG4	0.43320964739842	4	4	0.239655571786717	Muscle	0.910033939115951	Liver	1.70843762431363	0.506813827853577	0.506813827853577	-0.854961	1.17584812415422	-0.0205528	0.892750187286995	4	0
D_LMDEP	Loin muscle depth	Meat and carcass	Muscle	ENSSSCG00000008195	COX5B	0.433246679473164	1	1	0.433246679473164	Muscle	0.433246679473164	Muscle	1	1	1	-0.783648	-0.783648	-0.783648	NA	1	0
D_LMDEP	Loin muscle depth	Meat and carcass	Muscle	ENSSSCG00000004745	RPAP1	0.433837537618353	1	1	0.433837537618353	Muscle	0.433837537618353	Muscle	1	1	1	0.78264171541174	0.78264171541174	0.78264171541174	NA	1	0
D_LMDEP	Loin muscle depth	Meat and carcass	Muscle	ENSSSCG00000021997	ALS2CL	0.43384956049715	3	3	0.371186586659146	Muscle	0.646009543272395	Duodenum	1.42321286829327	0.445600822841162	0.445600822841162	-0.594505	0.894252914173745	0.253020121098701	0.765518004673142	3	0
D_LMDEP	Loin muscle depth	Meat and carcass	Muscle	ENSSSCG00000029776	FAM219B	0.435788985968867	1	1	0.435788985968866	Muscle	0.435788985968866	Muscle	1	1	1	-0.779324	-0.779324	-0.779324	NA	1	0
D_LMDEP	Loin muscle depth	Meat and carcass	Muscle	ENSSSCG00000004772	BAHD1	0.437759258310636	2	2	0.20483487887554	Muscle	0.973285952100844	Liver	1.13856586193619	0.861434138063807	0.861434138063807	-0.0334874	1.26789659882747	0.617204623590991	0.920217416306764	2	0
D_LMDEP	Loin muscle depth	Meat and carcass	Muscle	ENSSSCG00000028755	EIPR1	0.438008524253686	13	11	0.0123665929172013	Muscle	0.970039048851169	Pituitary	5.1769188270257	0.0733767553723764	0.186398775547339	-0.316926	2.50150719615946	0.550891119998602	0.739014663209761	11	0
D_LMDEP	Loin muscle depth	Meat and carcass	Muscle	ENSSSCG00000027165	UBE2G2	0.438069964710773	1	1	0.438069964710773	Muscle	0.438069964710773	Muscle	1	1	1	-0.775456	-0.775456	-0.775456	NA	1	0
D_LMDEP	Loin muscle depth	Meat and carcass	Muscle	ENSSSCG00000007272	CHMP4B	0.43809418585113	2	2	0.235371594398803	Muscle	0.549267874621779	Blood	1.09137994762368	0.90862005237632	0.90862005237632	-0.598858	1.18663507521723	0.293888757644877	1.26253395006946	2	0
D_LMDEP	Loin muscle depth	Meat and carcass	Muscle	ENSSSCG00000015568	RNF2	0.438148984991396	2	2	0.320116194583943	Muscle	0.418456987566342	Brain	1.00450186093443	0.995498139065566	0.995498139065566	-0.809101	0.994219134369623	0.0925590101970977	1.2751399762558	2	0
D_LMDEP	Loin muscle depth	Meat and carcass	Muscle	ENSSSCG00000007664	AGFG2	0.439129056655034	5	5	0.103844147502658	Muscle	0.986230821244195	Blood	1.51958460262135	0.496825715967505	0.496825715967505	0.0172579630330878	1.62649616978943	0.705951312409713	0.647521001864516	5	0
D_LMDEP	Loin muscle depth	Meat and carcass	Muscle	ENSSSCG00000014959	PIWIL4	0.439921066144416	17	8	0.0132592734667479	Muscle	0.708979517994886	Liver	10.6280710742769	0.0130121336127185	0.359325979041968	-2.47673	-0.373227	-1.33265	0.514685920236984	8	0
D_LMDEP	Loin muscle depth	Meat and carcass	Muscle	ENSSSCG00000003926	BTBD19	0.440936810573185	9	8	0.113113868030047	Muscle	0.887233329988061	Blood	5.30963155203347	0.118223629419838	0.205256785364083	-1.58435	1.14327384402593	0.216977399650152	0.821967086565048	8	0
D_LMDEP	Loin muscle depth	Meat and carcass	Muscle	ENSSSCG00000012903	PITPNM1	0.440969767263429	4	4	0.180909259418033	Muscle	0.688900962182041	Blood	1.37467474578938	0.674385649571326	0.674385649571326	-0.777285	1.33796066563722	0.525358218405787	0.957621596928838	4	0
D_LMDEP	Loin muscle depth	Meat and carcass	Muscle	ENSSSCG00000027288	DAGLB	0.44186109123631	1	1	0.44186109123631	Muscle	0.44186109123631	Muscle	1	1	1	-0.769054	-0.769054	-0.769054	NA	1	0
D_LMDEP	Loin muscle depth	Meat and carcass	Muscle	ENSSSCG00000016496	ADCK2	0.442413275768783	8	8	0.0465167342346958	Muscle	0.991436050500958	Liver	2.04252821742048	0.251558558364306	0.251558558364306	-1.99067	0.577749137739041	-0.593621	0.932962190391596	8	0
D_LMDEP	Loin muscle depth	Meat and carcass	Muscle	ENSSSCG00000045531	FKBP1B	0.442896831892733	6	6	0.35352789525921	Muscle	0.914492402135057	Synovial_membrane	3.26279111718457	0.158040736791371	0.158040736791371	-0.927768	0.107373846337475	-0.566277	0.38095819819557	6	0
D_LMDEP	Loin muscle depth	Meat and carcass	Muscle	ENSSSCG00000031176	GP9	0.443209664851857	3	3	0.210402020628089	Muscle	0.944360358375763	Blood	1.48932084879627	0.493060691534042	0.493060691534042	-1.25246	0.0697905631542328	-0.629716	0.664459455104421	3	0
D_LMDEP	Loin muscle depth	Meat and carcass	Muscle	ENSSSCG00000000136	CSF2RB	0.443744515386811	5	5	0.142664276333927	Muscle	0.929145079811558	Small_intestine	1.87004288425382	0.574669136573046	0.574669136573046	-1.16902	1.46594131072356	-0.0415652	0.964826032319777	5	0
D_LMDEP	Loin muscle depth	Meat and carcass	Muscle	ENSSSCG00000040663	HERPUD1	0.444330038040467	2	2	0.246330287824283	Muscle	0.528236473889873	Pituitary	1.09079914942185	0.909200850578151	0.909200850578151	-1.15931	-0.6307	-0.895005	0.373782707229891	2	0
D_LMDEP	Loin muscle depth	Meat and carcass	Muscle	ENSSSCG00000015924	SPC25	0.444456085092388	5	5	0.0550725003506577	Muscle	0.89555805633274	Testis	1.92428425272693	0.28889238610939	0.28889238610939	-1.9183	0.54482058053883	-0.812527	0.998516319272042	5	0
D_LMDEP	Loin muscle depth	Meat and carcass	Muscle	ENSSSCG00000007710	MLXIPL	0.446401802521564	3	3	0.107208513969877	Muscle	0.896586602554593	Cartilage	1.38664142544533	0.760895826707502	0.760895826707502	-0.242088	1.61086791752921	0.499584795207577	0.980214397426351	3	0
D_LMDEP	Loin muscle depth	Meat and carcass	Muscle	ENSSSCG00000014921	PRSS23	0.447930820959577	3	3	0.325403359575793	Muscle	0.653500001911734	Heart	1.72811589505715	0.465590075515969	0.465590075515969	-0.983415	0.448905259370804	-0.410345	0.757832110348875	3	0
D_LMDEP	Loin muscle depth	Meat and carcass	Muscle	ENSSSCG00000008832	LRRC66	0.448115354513008	1	1	0.448115354513008	Muscle	0.448115354513008	Muscle	1	1	1	0.758560758305244	0.758560758305244	0.758560758305244	NA	1	0
D_LMDEP	Loin muscle depth	Meat and carcass	Muscle	ENSSSCG00000032652		0.448734582138295	10	8	0.159724472782452	Muscle	0.73795132206753	Large_intestine	4.3159112054973	0.00888537646913974	0.288669969103859	-0.844815	1.40599882802894	0.168206501708431	0.818752089047957	8	0
D_LMDEP	Loin muscle depth	Meat and carcass	Muscle	ENSSSCG00000003566	NUDC	0.44912131294547	2	2	0.242670315037633	Muscle	0.881865695256989	Macrophage	1.27276630968527	0.727233690314728	0.727233690314728	-1.16834	-0.148605	-0.658471	0.721060690976092	2	0
D_LMDEP	Loin muscle depth	Meat and carcass	Muscle	ENSSSCG00000029558	EXTL1	0.450817444399206	4	4	0.133867491443248	Muscle	0.921589124387058	Lymph_node	2.04975319531076	0.296461155770761	0.296461155770761	-0.772271	1.49902367062152	0.125431861847676	0.96717052201536	4	0
D_LMDEP	Loin muscle depth	Meat and carcass	Muscle	ENSSSCG00000007143	MAVS	0.451186022558162	8	8	0.114235204618342	Muscle	0.985970096415946	Colon	2.47149087167985	0.232856128666124	0.232856128666124	-0.383787	1.57943984284981	0.479267907881662	0.73997876859311	8	0
D_LMDEP	Loin muscle depth	Meat and carcass	Muscle	ENSSSCG00000008698	RGS12	0.45183347497603	3	3	0.130717188102566	Muscle	0.91526877844716	Uterus	1.57493915505307	0.402507145204318	0.402507145204318	-1.51128	0.161167197783796	-0.414572	0.950171140208485	3	0
D_LMDEP	Loin muscle depth	Meat and carcass	Muscle	ENSSSCG00000015036	DIXDC1	0.452018153375752	3	3	0.123950693765933	Muscle	0.879693410642093	Hypothalamus	1.5335621936264	0.278351549100747	0.278351549100747	-1.10148	1.53840060769685	0.0951875335077597	1.33709799597394	3	0
D_LMDEP	Loin muscle depth	Meat and carcass	Muscle	ENSSSCG00000037056	PPP1R37	0.452155051639827	4	4	0.180413366982803	Muscle	0.36278235712539	Brain	1.84316377574347	0.426587001046798	0.426587001046798	-1.33948	0.910076139306436	-0.770401	1.12034031245629	4	0
D_LMDEP	Loin muscle depth	Meat and carcass	Muscle	ENSSSCG00000033340	ZNF543	0.452958419554605	3	3	0.413266772685467	Muscle	0.759800987890098	Brain	1.75220954074008	0.357372847819584	0.357372847819584	-0.818158	0.305742136978139	-0.327957	0.575527331801373	3	0
D_LMDEP	Loin muscle depth	Meat and carcass	Muscle	ENSSSCG00000035539	ST8SIA4	0.452964864632243	2	2	0.23934479936488	Muscle	0.926850548470795	Macrophage	1.28569607364078	0.714303926359222	0.714303926359222	0.0918080495359304	1.17662604055287	0.634217045044399	0.767082157801244	2	0
D_LMDEP	Loin muscle depth	Meat and carcass	Muscle	ENSSSCG00000026427	RORC	0.454836720233763	7	7	0.0835580177031487	Muscle	0.957380797695582	Fetal_thymus	2.42606436826156	0.200552845510835	0.200552845510835	-1.7304	1.6237186976118	-0.117335	1.01104319458365	7	0
D_LMDEP	Loin muscle depth	Meat and carcass	Muscle	ENSSSCG00000006346	ATF6	0.455325848482619	6	6	0.0667120286553479	Muscle	0.97277243369881	Uterus	2.63696408394597	0.266698083273757	0.266698083273757	-1.83361	0.589697627132084	-0.477118	0.867480071107291	6	0
D_LMDEP	Loin muscle depth	Meat and carcass	Muscle	ENSSSCG00000038967		0.457256827975393	3	3	0.252453315685285	Muscle	0.679304658844099	Liver	1.34753341961104	0.765536188331968	0.765536188331968	-0.413412	1.14441078956613	0.582836913356733	0.865106927924994	3	0
D_LMDEP	Loin muscle depth	Meat and carcass	Muscle	ENSSSCG00000032936	PIM3	0.457288123035028	2	2	0.262468962617049	Muscle	0.567626544846252	Blood	1.01387711597742	0.986122884022578	0.986122884022578	-1.12057	0.571550490762673	-0.274512	1.19651315815948	2	0
D_LMDEP	Loin muscle depth	Meat and carcass	Muscle	ENSSSCG00000022246		0.457570527171641	3	3	0.349108243048343	Muscle	0.974474692014127	Brain	1.87272860321736	0.191345818134557	0.191345818134557	0.0319966881575471	0.936320409341495	0.603110061559693	0.496889057409681	3	0
D_LMDEP	Loin muscle depth	Meat and carcass	Muscle	ENSSSCG00000023166	RNF227	0.458055293088489	7	7	0.131814202805538	Muscle	0.983581595459046	Hypothalamus	3.58447601852417	0.220090204688758	0.220090204688758	-1.50699	1.0899582108552	-0.192298	0.908962523417669	7	0
D_LMDEP	Loin muscle depth	Meat and carcass	Muscle	ENSSSCG00000016448	KCNH2	0.458481948683744	5	5	0.153173072186287	Muscle	0.36769584057754	Blood	1.85164423893777	0.263403357926225	0.263403357926225	-0.911441	1.42841281704018	0.338639555155911	1.14798697087928	5	0
D_LMDEP	Loin muscle depth	Meat and carcass	Muscle	ENSSSCG00000006468	HDGF	0.458714728304007	3	3	0.150772308027134	Muscle	0.840644768837364	Hypothalamus	1.16851428015509	0.82590378365106	0.82590378365106	-1.43681	0.477106943948834	-0.386924	0.970399369663794	3	0
D_LMDEP	Loin muscle depth	Meat and carcass	Muscle	ENSSSCG00000013865	NWD1	0.458727362801951	1	1	0.458727362801951	Muscle	0.458727362801951	Muscle	1	1	1	-0.740944	-0.740944	-0.740944	NA	1	0
D_LMDEP	Loin muscle depth	Meat and carcass	Muscle	ENSSSCG00000031808	TM9SF2	0.458999825572398	4	4	0.286255283373272	Muscle	0.816474325404509	Macrophage	1.72070250958924	0.6230341849782	0.6230341849782	-1.06598	1.06637250994977	0.203198015867434	0.912676947456703	4	0
D_LMDEP	Loin muscle depth	Meat and carcass	Muscle	ENSSSCG00000030673	BLOC1S4	0.460020115116901	4	4	0.145533247003484	Muscle	0.983945636414295	Blood	1.40977564283995	0.692534071075406	0.692534071075406	-0.858855	1.45549148080455	0.302503934449647	0.973380685346348	4	0
D_LMDEP	Loin muscle depth	Meat and carcass	Muscle	ENSSSCG00000012969	FIBP	0.460522689724501	4	4	0.140677029910302	Muscle	0.888103272841984	Milk	1.32486210657171	0.79084075011723	0.79084075011723	-0.154071	1.47327451404719	0.585919360561163	0.856058776249936	4	0
D_LMDEP	Loin muscle depth	Meat and carcass	Muscle	ENSSSCG00000002332	SIPA1L1	0.460689015574873	2	2	0.220719896900209	Muscle	0.634282012446412	Jejunum	1.54243284515998	0.457567154840024	0.457567154840024	-1.22462	0.475708573002328	-0.374454	1.20231111026743	2	0
D_LMDEP	Loin muscle depth	Meat and carcass	Muscle	ENSSSCG00000031692		0.461228943267688	1	1	0.461228943267688	Muscle	0.461228943267688	Muscle	1	1	1	0.73682472825915	0.73682472825915	0.73682472825915	NA	1	0
D_LMDEP	Loin muscle depth	Meat and carcass	Muscle	ENSSSCG00000011316	CCR9	0.46228151838963	2	2	0.214375742785057	Muscle	0.978589075789817	Liver	1.05312655294076	0.946873447059243	0.946873447059243	-1.24162	0.0268378354028726	-0.607393	0.896937160443149	2	0
D_LMDEP	Loin muscle depth	Meat and carcass	Muscle	ENSSSCG00000008275	TTC31	0.463077249198715	2	2	0.257927796239156	Muscle	0.316780243809899	Uterus	1.49280902716187	0.507190972838127	0.507190972838127	-1.0011	1.13130249104152	0.0651030853217512	1.50783365976303	2	0
D_LMDEP	Loin muscle depth	Meat and carcass	Muscle	ENSSSCG00000008550	SLC5A6	0.463207522619175	10	9	0.052273584901214	Muscle	0.924163881431715	Colon	2.30609716418717	0.0296150437102369	0.410321031172514	-0.561899	1.94087381434964	0.172493575361431	0.767424780380276	9	0
D_LMDEP	Loin muscle depth	Meat and carcass	Muscle	ENSSSCG00000013114	SLC15A3	0.464635307683346	2	2	0.35955710784579	Muscle	0.510263971166741	Ileum	1.17611848429219	0.823881515707815	0.823881515707815	-0.658427	0.916209339619772	0.128891310334128	1.11343583491662	2	0
D_LMDEP	Loin muscle depth	Meat and carcass	Muscle	ENSSSCG00000005660	TBC1D13	0.46508834851118	4	4	0.251479866968709	Muscle	0.48200880502559	Adipose	1.40410787895598	0.727170559083453	0.727170559083453	-0.828372	1.14676231778256	0.0781111834595745	0.995637843503423	4	0
D_LMDEP	Loin muscle depth	Meat and carcass	Muscle	ENSSSCG00000036363		0.465500959137047	1	1	0.465500959137048	Muscle	0.465500959137048	Muscle	1	1	1	-0.729819	-0.729819	-0.729819	NA	1	0
D_LMDEP	Loin muscle depth	Meat and carcass	Muscle	ENSSSCG00000024072	P2RY11	0.465548196466301	2	2	0.292210870395775	Muscle	0.440500017481623	Ileum	1.12186291689456	0.878137083105436	0.878137083105436	-1.05328	0.771349132061005	-0.140967	1.29021042896295	2	0
D_LMDEP	Loin muscle depth	Meat and carcass	Muscle	ENSSSCG00000032833	CD320	0.469071350786437	3	3	0.244406966606143	Muscle	0.744326753528838	Ovary	2.22436259501978	0.180373643823225	0.180373643823225	-1.16404	-0.326129	-0.762712	0.420067428259988	3	0
D_LMDEP	Loin muscle depth	Meat and carcass	Muscle	ENSSSCG00000026108	CDC42EP1	0.470425499437356	2	2	0.221577598811647	Muscle	0.854224456683722	Fetal_thymus	1.05326749460969	0.946732505390313	0.946732505390313	0.183731040421457	1.22234391504146	0.703037477731458	0.734410206671457	2	0
D_LMDEP	Loin muscle depth	Meat and carcass	Muscle	ENSSSCG00000016002		0.470751769054191	1	1	0.470751769054191	Muscle	0.470751769054191	Muscle	1	1	1	-0.721256	-0.721256	-0.721256	NA	1	0
D_LMDEP	Loin muscle depth	Meat and carcass	Muscle	ENSSSCG00000003648	RRAGC	0.472167371429834	3	3	0.142125150724337	Muscle	0.589764273858689	Blood	1.18250845006279	0.858523131198404	0.858523131198404	-1.46792	0.58361227013161	-0.115044	1.17183788209145	3	0
D_LMDEP	Loin muscle depth	Meat and carcass	Muscle	ENSSSCG00000039986	RGS8	0.47236296190067	5	4	0.148090979989421	Muscle	0.990426909096146	Lung	2.87514142707565	0.0716118594944836	0.344601190743891	-0.0371049	1.44630747537832	0.580225097875922	0.613731806384889	4	0
D_LMDEP	Loin muscle depth	Meat and carcass	Muscle	ENSSSCG00000011363	PRKAR2A	0.472690615695075	2	2	0.276166557561554	Muscle	0.52985526226898	Morula	1.06439975283909	0.93560024716091	0.93560024716091	0.628226974035965	1.08897126484358	0.85859911943977	0.325795412423049	2	0
D_LMDEP	Loin muscle depth	Meat and carcass	Muscle	ENSSSCG00000015850	DUSP4	0.472739049759426	1	1	0.472739049759426	Muscle	0.472739049759426	Muscle	1	1	1	0.718029577666491	0.718029577666491	0.718029577666491	NA	1	0
D_LMDEP	Loin muscle depth	Meat and carcass	Muscle	ENSSSCG00000032552		0.472832196383667	10	9	0.064349798565823	Muscle	0.828942628706453	Blood	3.63803210009427	0.0218281080890458	0.171959771902161	-1.38975	1.8497485561102	-0.045146	1.11342114607438	9	0
D_LMDEP	Loin muscle depth	Meat and carcass	Muscle	ENSSSCG00000008899	ARL9	0.47408870547751	6	5	0.399267544299974	Muscle	0.885199994665668	Ileum	3.75155396616889	0.118399430774164	0.18079220222688	-0.84293	0.51244718162094	-0.325982	0.499666141024719	5	0
D_LMDEP	Loin muscle depth	Meat and carcass	Muscle	ENSSSCG00000029538	PPP2R1B	0.474628769292468	8	7	0.193110034890852	Muscle	0.575962732240345	Small_intestine	3.54390772127666	0.00308772070701614	0.134716749587246	-1.27061	1.30143372860256	0.022410280418574	1.10098761621063	7	0
D_LMDEP	Loin muscle depth	Meat and carcass	Muscle	ENSSSCG00000008304	PRADC1	0.474692884161735	3	3	0.314477000916377	Muscle	0.95571451066725	Large_intestine	2.01283114055399	0.286949424232788	0.286949424232788	-1.00587	0.0765820032816715	-0.291253	0.618968207814936	3	0
D_LMDEP	Loin muscle depth	Meat and carcass	Muscle	ENSSSCG00000007823	ZKSCAN2	0.474818573536641	2	2	0.302055840650985	Muscle	0.884685154340594	Testis	1.42959225729911	0.570407742700891	0.570407742700891	-1.03203	0.14503257274667	-0.443501	0.832312283018614	2	0
D_LMDEP	Loin muscle depth	Meat and carcass	Muscle	ENSSSCG00000003412	EXOSC10	0.475411283709825	1	1	0.475411283709825	Muscle	0.475411283709825	Muscle	1	1	1	0.713702300291656	0.713702300291656	0.713702300291656	NA	1	0
D_LMDEP	Loin muscle depth	Meat and carcass	Muscle	ENSSSCG00000011795	IGF2BP2	0.475478701876137	1	1	0.475478701876137	Muscle	0.475478701876137	Muscle	1	1	1	0.713593299793158	0.713593299793158	0.713593299793158	NA	1	0
D_LMDEP	Loin muscle depth	Meat and carcass	Muscle	ENSSSCG00000004531	C18orf54	0.476388527575955	5	2	0.244820966534673	Muscle	0.337499989684333	Hypothalamus	4.36998892369176	5.53242836698264e-05	0.607287013671279	0.959116637706756	1.16302103878101	1.01159909890184	0.0852375623448371	2	0
D_LMDEP	Loin muscle depth	Meat and carcass	Muscle	ENSSSCG00000040215	TFAP4	0.476424493433025	2	2	0.397293743671259	Muscle	0.637367809632631	Cartilage	1.39378242378417	0.606217576215832	0.606217576215832	-0.471382	0.84646436746522	0.187541073053482	0.93185825952064	2	0
D_LMDEP	Loin muscle depth	Meat and carcass	Muscle	ENSSSCG00000013005	VPS51	0.47711841139816	4	4	0.14080498973244	Muscle	0.957928537101492	Blood	1.51247308667803	0.575692372979086	0.575692372979086	-0.3423	1.47279993556715	0.509268603924434	0.850878636514706	4	0
D_LMDEP	Loin muscle depth	Meat and carcass	Muscle	ENSSSCG00000029879	LTF	0.481034500270231	6	6	0.172151175101962	Muscle	0.73757214036256	Ileum	1.82809843248732	0.469740125171629	0.469740125171629	-1.36532	1.23973351225072	0.167236429386847	1.11229604055412	6	0
D_LMDEP	Loin muscle depth	Meat and carcass	Muscle	ENSSSCG00000007560	TMEM184A	0.481800942602237	1	1	0.481800942602237	Muscle	0.481800942602237	Muscle	1	1	1	0.703408930622181	0.703408930622181	0.703408930622181	NA	1	0
D_LMDEP	Loin muscle depth	Meat and carcass	Muscle	ENSSSCG00000007559	MAFK	0.481978286795988	2	2	0.368132009070923	Muscle	0.369800658880568	Lung	1.10589975381585	0.894100246184154	0.894100246184154	-0.899978	-0.896847	-0.898412	0.00221400929227442	2	0
D_LMDEP	Loin muscle depth	Meat and carcass	Muscle	ENSSSCG00000006512	FDPS	0.482012975141882	1	1	0.482012975141883	Muscle	0.482012975141883	Muscle	1	1	1	0.703068638816666	0.703068638816666	0.703068638816666	NA	1	0
D_LMDEP	Loin muscle depth	Meat and carcass	Muscle	ENSSSCG00000007080		0.483247058878916	1	1	0.483247058878917	Muscle	0.483247058878917	Muscle	1	1	1	0.701089666288185	0.701089666288185	0.701089666288185	NA	1	0
D_LMDEP	Loin muscle depth	Meat and carcass	Muscle	ENSSSCG00000001863	TMEM266	0.483319235500705	1	1	0.483319235500705	Muscle	0.483319235500705	Muscle	1	1	1	-0.700974	-0.700974	-0.700974	NA	1	0
D_LMDEP	Loin muscle depth	Meat and carcass	Muscle	ENSSSCG00000007798	TBC1D10B	0.484953924265575	1	1	0.484953924265575	Muscle	0.484953924265575	Muscle	1	1	1	-0.698357	-0.698357	-0.698357	NA	1	0
D_LMDEP	Loin muscle depth	Meat and carcass	Muscle	ENSSSCG00000009419		0.485269761657771	5	5	0.131813533146594	Muscle	0.826433707938652	Liver	2.62490171658124	0.299590698793634	0.299590698793634	-0.219278	1.50698878010658	0.646209027957281	0.670623806307876	5	0
D_LMDEP	Loin muscle depth	Meat and carcass	Muscle	ENSSSCG00000020945	SMDT1	0.485672270023537	6	6	0.0932303528775884	Muscle	0.867055741237907	Kidney	1.86945624449675	0.46025399873558	0.46025399873558	-1.6786	0.381000841891505	-0.654608	0.788653969355553	6	0
D_LMDEP	Loin muscle depth	Meat and carcass	Muscle	ENSSSCG00000010165		0.486029728417916	6	6	0.0752515316725938	Muscle	0.895185610709518	Fetal_thymus	3.5763660168393	0.174672732854931	0.174672732854931	-0.517362	1.77892821486897	0.544943703943028	0.815800265924372	6	0
D_LMDEP	Loin muscle depth	Meat and carcass	Muscle	ENSSSCG00000010295	ECD	0.488335110495177	1	1	0.488335110495177	Muscle	0.488335110495177	Muscle	1	1	1	-0.692959	-0.692959	-0.692959	NA	1	0
D_LMDEP	Loin muscle depth	Meat and carcass	Muscle	ENSSSCG00000030123	CDS2	0.488532589066675	2	2	0.31116791322647	Muscle	0.706344618580203	Artery	1.23954997605023	0.760450023949771	0.760450023949771	-0.37677	1.01277443763992	0.318002273648117	0.982556217076506	2	0
D_LMDEP	Loin muscle depth	Meat and carcass	Muscle	ENSSSCG00000037121	KIAA0319L	0.489524897955321	1	1	0.489524897955321	Muscle	0.489524897955321	Muscle	1	1	1	-0.691065	-0.691065	-0.691065	NA	1	0
D_LMDEP	Loin muscle depth	Meat and carcass	Muscle	ENSSSCG00000015242	NFRKB	0.491440457612517	4	4	0.201876473388136	Muscle	0.910959653516954	Kidney	1.68511541512203	0.474194510654663	0.474194510654663	-1.27622	1.03111955010134	-0.196938	0.95479960172163	4	0
D_LMDEP	Loin muscle depth	Meat and carcass	Muscle	ENSSSCG00000017929	RNASEK	0.491922247473597	2	2	0.234949799196171	Muscle	0.994175399046931	Synovial_membrane	1.08225545097557	0.917744549024433	0.917744549024433	0.007300119557537	1.18770462957943	0.597502374568482	0.834672033579662	2	0
D_LMDEP	Loin muscle depth	Meat and carcass	Muscle	ENSSSCG00000038872	GMEB1	0.492393318376323	2	2	0.340194226533692	Muscle	0.44195846110975	Lymph_node	1.06079906164527	0.939200938354729	0.939200938354729	-0.76889	0.953781557688278	0.0924456497705644	1.21811292273617	2	0
D_LMDEP	Loin muscle depth	Meat and carcass	Muscle	ENSSSCG00000012941	SLC29A2	0.492528623437423	2	2	0.371308194214143	Muscle	0.400463859243219	Heart	1.06354230739466	0.936457692605338	0.936457692605338	-0.894026	0.840793089403944	-0.0266163	1.22670205942755	2	0
D_LMDEP	Loin muscle depth	Meat and carcass	Muscle	ENSSSCG00000013066	INCENP	0.493901177256736	1	1	0.493901177256736	Muscle	0.493901177256736	Muscle	1	1	1	0.68411717512718	0.68411717512718	0.68411717512718	NA	1	0
D_LMDEP	Loin muscle depth	Meat and carcass	Muscle	ENSSSCG00000027183	FSTL5	0.496272205829678	1	1	0.496272205829678	Muscle	0.496272205829678	Muscle	1	1	1	0.680366849741645	0.680366849741645	0.680366849741645	NA	1	0
D_LMDEP	Loin muscle depth	Meat and carcass	Muscle	ENSSSCG00000008247	SUCLG1	0.496349645396749	9	7	0.0199123474116184	Muscle	0.685002375320173	Brain	5.12554241346929	0.0871211199193029	0.202669866159556	-2.328	0.617342097399204	-1.30864	0.882235252021876	7	0
D_LMDEP	Loin muscle depth	Meat and carcass	Muscle	ENSSSCG00000038968	TMEM263	0.497192136650639	2	2	0.237894920860442	Muscle	0.793337244431992	Adipose	1.16571398143345	0.834286018566545	0.834286018566545	0.261979503327416	1.18026478137705	0.721122142352231	0.649325747172667	2	0
D_LMDEP	Loin muscle depth	Meat and carcass	Muscle	ENSSSCG00000015356	AGMO	0.49744841682359	3	3	0.164668114457181	Muscle	0.99670598225881	Adipose	1.96484299366629	0.324508810448588	0.324508810448588	-0.00412845	1.38954161884945	0.840731693499136	0.742504791085829	3	0
D_LMDEP	Loin muscle depth	Meat and carcass	Muscle	ENSSSCG00000033356	RRN3	0.499970049910228	1	1	0.499970049910228	Muscle	0.499970049910228	Muscle	1	1	1	0.674536875390871	0.674536875390871	0.674536875390871	NA	1	0
D_LMDEP	Loin muscle depth	Meat and carcass	Muscle	ENSSSCG00000001770	CTSH	0.500577741588735	5	5	0.0778858293407075	Muscle	0.708740966100132	Artery	2.0842713183523	0.424912077704131	0.424912077704131	-0.901795	1.76308692948331	0.337535967362294	1.06299041814542	5	0
D_LMDEP	Loin muscle depth	Meat and carcass	Muscle	ENSSSCG00000037277	RFK	0.501442930049224	2	2	0.245750692299382	Muscle	0.85991303098494	Testis	1.30177481171605	0.698225188283954	0.698225188283954	-1.16073	-0.176485	-0.668609	0.695968185350323	2	0
D_LMDEP	Loin muscle depth	Meat and carcass	Muscle	ENSSSCG00000017694	ACACA	0.50150252456261	1	1	0.50150252456261	Muscle	0.50150252456261	Muscle	1	1	1	-0.672128	-0.672128	-0.672128	NA	1	0
D_LMDEP	Loin muscle depth	Meat and carcass	Muscle	ENSSSCG00000035410	IWS1	0.50232614427067	2	2	0.278503524524652	Muscle	0.773735278907551	Testis	1.1456643354372	0.854335664562796	0.854335664562796	-1.08369	0.287492454150074	-0.398097	0.969570413029421	2	0
D_LMDEP	Loin muscle depth	Meat and carcass	Muscle	ENSSSCG00000017364	HROB	0.502933650369019	2	2	0.267111307879151	Muscle	0.732933349301205	Macrophage	1.03317421048596	0.966825789514037	0.966825789514037	-0.341226	1.10973947340921	0.384256668862149	1.02598762145892	2	0
D_LMDEP	Loin muscle depth	Meat and carcass	Muscle	ENSSSCG00000024570	KDM4B	0.503256398096793	1	1	0.503256398096793	Muscle	0.503256398096793	Muscle	1	1	1	-0.669375	-0.669375	-0.669375	NA	1	0
D_LMDEP	Loin muscle depth	Meat and carcass	Muscle	ENSSSCG00000012886		0.503636833322326	4	4	0.151098895755861	Muscle	0.970710366528414	Ovary	2.02294306582017	0.289839604491793	0.289839604491793	-0.581606	1.4356607615268	0.561489510191264	0.996022379051071	4	0
D_LMDEP	Loin muscle depth	Meat and carcass	Muscle	ENSSSCG00000044155		0.503662154400178	1	1	0.503662154400178	Muscle	0.503662154400178	Muscle	1	1	1	0.668738734037667	0.668738734037667	0.668738734037667	NA	1	0
D_LMDEP	Loin muscle depth	Meat and carcass	Muscle	ENSSSCG00000000119	EIF3L	0.505369053173837	15	14	0.145159864757337	Muscle	0.962602937596938	Colon	4.12991854771752	0.0291230356087332	0.160534980425594	-1.45684	0.821623431281191	-0.302976	0.698283787626293	14	0
D_LMDEP	Loin muscle depth	Meat and carcass	Muscle	ENSSSCG00000015963	OLA1	0.50539533886696	3	3	0.154032875051566	Muscle	0.614883083721965	Frontal_cortex	1.37222642779131	0.608614509262937	0.608614509262937	-0.567056	1.42543022915141	0.118419704762309	1.13235571663509	3	0
D_LMDEP	Loin muscle depth	Meat and carcass	Muscle	ENSSSCG00000006510		0.5067702276176	1	1	0.5067702276176	Muscle	0.5067702276176	Muscle	1	1	1	-0.663875	-0.663875	-0.663875	NA	1	0
D_LMDEP	Loin muscle depth	Meat and carcass	Muscle	ENSSSCG00000038953	UBE2B	0.506964779315084	1	1	0.506964779315084	Muscle	0.506964779315084	Muscle	1	1	1	-0.663571	-0.663571	-0.663571	NA	1	0
D_LMDEP	Loin muscle depth	Meat and carcass	Muscle	ENSSSCG00000005667		0.506975604814265	4	4	0.0891503550205228	Muscle	0.918594039591411	Adipose	1.37666143748671	0.717997470546326	0.717997470546326	0.10220489860962	1.69989671457554	0.657197485701026	0.744751531034801	4	0
D_LMDEP	Loin muscle depth	Meat and carcass	Muscle	ENSSSCG00000028672	GCKR	0.507657494079967	5	5	0.0745768932714348	Muscle	0.787529588878118	Liver	1.78195254849988	0.230575833952411	0.230575833952411	-0.72064	1.78305781024844	0.517111582198332	0.931698536779123	5	0
D_LMDEP	Loin muscle depth	Meat and carcass	Muscle	ENSSSCG00000023186	CA4	0.508324907635067	1	1	0.508324907635068	Muscle	0.508324907635068	Muscle	1	1	1	0.661448225130346	0.661448225130346	0.661448225130346	NA	1	0
D_LMDEP	Loin muscle depth	Meat and carcass	Muscle	ENSSSCG00000004543	MTFMT	0.510196960201119	3	3	0.208550741401798	Muscle	0.46124941526625	Liver	1.5318633153817	0.628658020417334	0.628658020417334	0.736791068860576	1.25756051316681	1.02466573857497	0.264702276494783	3	0
D_LMDEP	Loin muscle depth	Meat and carcass	Muscle	ENSSSCG00000017203	GALK1	0.511665032767581	1	1	0.511665032767581	Muscle	0.511665032767581	Muscle	1	1	1	0.656247279599105	0.656247279599105	0.656247279599105	NA	1	0
D_LMDEP	Loin muscle depth	Meat and carcass	Muscle	ENSSSCG00000024914		0.511822656385688	5	5	0.147158601925602	Muscle	0.310755400035707	Uterus	1.75738357649837	0.51625027229132	0.51625027229132	-1.23297	1.44964119533325	0.2606230044582	1.27620568948569	5	0
D_LMDEP	Loin muscle depth	Meat and carcass	Muscle	ENSSSCG00000021750	MEX3D	0.512327574553486	1	1	0.512327574553486	Muscle	0.512327574553486	Muscle	1	1	1	-0.655218	-0.655218	-0.655218	NA	1	0
D_LMDEP	Loin muscle depth	Meat and carcass	Muscle	ENSSSCG00000021814	ZMYM2	0.512575995726557	4	4	0.178004771540195	Muscle	0.52740051485553	Embryo	1.78572039554996	0.255589381634232	0.255589381634232	-1.3345	1.34692381211513	-0.331745	1.16257186074663	4	0
D_LMDEP	Loin muscle depth	Meat and carcass	Muscle	ENSSSCG00000048594	NRN1L	0.512755000828745	1	1	0.512755000828745	Muscle	0.512755000828745	Muscle	1	1	1	0.654553919485585	0.654553919485585	0.654553919485585	NA	1	0
D_LMDEP	Loin muscle depth	Meat and carcass	Muscle	ENSSSCG00000010672	RAB11FIP2	0.514019906284153	1	1	0.514019906284153	Muscle	0.514019906284153	Muscle	1	1	1	-0.652591	-0.652591	-0.652591	NA	1	0
D_LMDEP	Loin muscle depth	Meat and carcass	Muscle	ENSSSCG00000023887	VSX1	0.51636362037703	1	1	0.51636362037703	Muscle	0.51636362037703	Muscle	1	1	1	0.648960944853468	0.648960944853468	0.648960944853468	NA	1	0
D_LMDEP	Loin muscle depth	Meat and carcass	Muscle	ENSSSCG00000031426	ZBTB34	0.517068105656775	4	4	0.0848897805599287	Muscle	0.804159578541342	Adipose	1.3526577954483	0.67901132273907	0.67901132273907	-1.72299	0.70357096195221	-0.185103	1.10541962855823	4	0
D_LMDEP	Loin muscle depth	Meat and carcass	Muscle	ENSSSCG00000026505	SETD6	0.517265541409823	9	8	0.034562081943798	Muscle	0.70743193049694	Fetal_thymus	4.34280483201743	0.0313437666335728	0.182474370391016	-2.11345	-0.375307	-1.08987	0.647798082377654	8	0
D_LMDEP	Loin muscle depth	Meat and carcass	Muscle	ENSSSCG00000049384		0.51936034583532	7	7	0.0935209622051489	Muscle	0.951936672924155	Embryo	1.52237466158139	0.488811354868279	0.488811354868279	-0.901661	1.67711005873935	0.326798247937178	0.947945086718338	7	0
D_LMDEP	Loin muscle depth	Meat and carcass	Muscle	ENSSSCG00000005041	FERMT2	0.519572952803995	1	1	0.519572952803995	Muscle	0.519572952803995	Muscle	1	1	1	-0.644004	-0.644004	-0.644004	NA	1	0
D_LMDEP	Loin muscle depth	Meat and carcass	Muscle	ENSSSCG00000011329	CCDC12	0.520206016143062	15	12	0.0200416932950388	Muscle	0.863201004123612	Fetal_thymus	5.4083007732786	0.0740728671081648	0.246286665866109	-1.01313	2.32556640941965	0.662045139956051	0.981936578067331	12	0
D_LMDEP	Loin muscle depth	Meat and carcass	Muscle	ENSSSCG00000012939	BRMS1	0.521177219908326	2	2	0.307134772108176	Muscle	0.597179976982019	Blastomere	1.01789363363033	0.982106366369673	0.982106366369673	-0.52846	1.02125261090996	0.246396214787094	1.0958124242885	2	0
D_LMDEP	Loin muscle depth	Meat and carcass	Muscle	ENSSSCG00000032019	DNASE1L3	0.52153754417302	2	2	0.277039531003217	Muscle	0.506103513556252	Ovary	1.30801505488257	0.691984945117432	0.691984945117432	-1.08699	-0.664917	-0.875955	0.298453322020524	2	0
D_LMDEP	Loin muscle depth	Meat and carcass	Muscle	ENSSSCG00000024288	STUM	0.523546976023029	3	3	0.265892088822792	Muscle	0.87785421528657	Liver	1.33680667823733	0.681586177370334	0.681586177370334	-0.901544	1.11257247167264	0.0191127066568896	1.01811702133214	3	0
D_LMDEP	Loin muscle depth	Meat and carcass	Muscle	ENSSSCG00000001692	MRPS18A	0.524242350247345	1	1	0.524242350247345	Muscle	0.524242350247345	Muscle	1	1	1	-0.63682	-0.63682	-0.63682	NA	1	0
D_LMDEP	Loin muscle depth	Meat and carcass	Muscle	ENSSSCG00000010563	BTRC	0.526423838944897	5	5	0.116455840916683	Muscle	0.93927369575827	Small_intestine	1.70823038619032	0.271905544466921	0.271905544466921	-0.956727	1.56982495203633	0.0126238524637501	0.998245605990952	5	0
D_LMDEP	Loin muscle depth	Meat and carcass	Muscle	ENSSSCG00000016432	PRKAG2	0.526616224165569	4	4	0.146796557761149	Muscle	0.969544725476042	Testis	1.34086590136817	0.567709523510357	0.567709523510357	-0.977746	1.45094003803449	-0.0204999	1.05329553960337	4	0
D_LMDEP	Loin muscle depth	Meat and carcass	Muscle	ENSSSCG00000016414	RNF32	0.527206689267101	4	4	0.150434832805489	Muscle	0.850097945986937	Adipose	1.17327681565089	0.775849782467629	0.775849782467629	-0.359311	1.43799725568115	0.509403699071743	0.771900471739135	4	0
D_LMDEP	Loin muscle depth	Meat and carcass	Muscle	ENSSSCG00000006213		0.52844476407659	2	2	0.330080459301401	Muscle	0.768772155849881	Synovial_membrane	1.26443418223386	0.735565817766144	0.735565817766144	0.293981348297801	0.973951825778322	0.633966587038062	0.480811735633131	2	0
D_LMDEP	Loin muscle depth	Meat and carcass	Muscle	ENSSSCG00000023181	ZNF385B	0.530621119284789	2	2	0.358722419433107	Muscle	0.716239616187558	Lung	1.28487397969688	0.715126020303116	0.715126020303116	0.363489016565189	0.917802220717484	0.640645618641337	0.391958625557331	2	0
D_LMDEP	Loin muscle depth	Meat and carcass	Muscle	ENSSSCG00000001757	WDR61	0.531823912596811	2	2	0.404153451913701	Muscle	0.654321235593934	Heart	1.31875919115801	0.681240808841995	0.681240808841995	0.447767174970149	0.834226338243617	0.640996756606883	0.273267895002348	2	0
D_LMDEP	Loin muscle depth	Meat and carcass	Muscle	ENSSSCG00000040763		0.533417438562501	2	2	0.300397009110384	Muscle	0.533047617482245	Hypothalamus	1.19517478304993	0.804825216950068	0.804825216950068	-1.03558	-0.623361	-0.829471	0.291484862810923	2	0
D_LMDEP	Loin muscle depth	Meat and carcass	Muscle	ENSSSCG00000017389	RAMP2	0.534401472321299	2	2	0.380804777594837	Muscle	0.575360148121152	Artery	1.14692517086264	0.853074829137364	0.853074829137364	-0.560175	0.876414427993185	0.158119765754074	1.01582205311875	2	0
D_LMDEP	Loin muscle depth	Meat and carcass	Muscle	ENSSSCG00000040746	LRP2	0.534581732547613	4	4	0.0850402329287806	Muscle	0.771209939121421	Testis	1.54745194709245	0.473942975993756	0.473942975993756	-1.72216	0.330178880806009	-0.505529	0.997544442623111	4	0
D_LMDEP	Loin muscle depth	Meat and carcass	Muscle	ENSSSCG00000003268	TSEN34	0.535197465558238	4	4	0.241366024283848	Muscle	0.727017768394014	Ovary	1.93019957498746	0.330000139141952	0.330000139141952	-0.349095	1.17157924658959	0.729016999019921	0.722981219377724	4	0
D_LMDEP	Loin muscle depth	Meat and carcass	Muscle	ENSSSCG00000017515	TBKBP1	0.537329091203924	2	2	0.302444005564148	Muscle	0.861553745506926	Liver	1.5195767690529	0.480423230947099	0.480423230947099	0.174396651763514	1.0312064735538	0.602801562658659	0.605856035175152	2	0
D_LMDEP	Loin muscle depth	Meat and carcass	Muscle	ENSSSCG00000015650	MAPKAPK2	0.537650895878902	3	3	0.236731917376069	Muscle	0.345972053110526	Macrophage	1.56541643824901	0.516823176812713	0.516823176812713	-0.947655	1.18319489084422	0.392657026669413	1.16696982166494	3	0
D_LMDEP	Loin muscle depth	Meat and carcass	Muscle	ENSSSCG00000013435	MBD3	0.538073579398224	1	1	0.538073579398224	Muscle	0.538073579398224	Muscle	1	1	1	-0.615729	-0.615729	-0.615729	NA	1	0
D_LMDEP	Loin muscle depth	Meat and carcass	Muscle	ENSSSCG00000033687	ATG101	0.540755317940838	1	1	0.540755317940838	Muscle	0.540755317940838	Muscle	1	1	1	-0.611671	-0.611671	-0.611671	NA	1	0
D_LMDEP	Loin muscle depth	Meat and carcass	Muscle	ENSSSCG00000005928	MROH5	0.54165798986092	2	2	0.3215584654758	Muscle	0.617046254143595	Blood	1.00650526581169	0.993494734188314	0.993494734188314	-0.99126	0.500040935021383	-0.24561	1.05450925594876	2	0
D_LMDEP	Loin muscle depth	Meat and carcass	Muscle	ENSSSCG00000006620	TUFT1	0.542389247769085	10	9	0.169294083514249	Muscle	0.886069009205853	Blood	5.01809028687033	0.108770516432454	0.185359517730448	-1.37448	0.617230668130045	-0.491239	0.56766810162837	9	0
D_LMDEP	Loin muscle depth	Meat and carcass	Muscle	ENSSSCG00000040088		0.54256335479866	4	4	0.123547550902798	Muscle	0.838445766845686	Synovial_membrane	2.01548217633852	0.426079410284779	0.426079410284779	-1.54005	0.381894973254172	-0.14523	0.933488164819671	4	0
D_LMDEP	Loin muscle depth	Meat and carcass	Muscle	ENSSSCG00000022952	NMD3	0.542619235394898	2	2	0.316205000006936	Muscle	0.357655111445388	Duodenum	1.51962844783399	0.48037155216601	0.48037155216601	-1.00229	-0.919842	-0.961065	0.058297119643229	2	0
D_LMDEP	Loin muscle depth	Meat and carcass	Muscle	ENSSSCG00000032969		0.543083965991974	22	5	0.0491014673942027	Muscle	0.979371735955091	Jejunum	15.6888772535203	0.00177275646281152	0.568853711322608	-1.96771	-0.0258566	-1.30986	0.490060628198315	5	0
D_LMDEP	Loin muscle depth	Meat and carcass	Muscle	ENSSSCG00000035983	TPPP3	0.545385089059512	1	1	0.545385089059512	Muscle	0.545385089059512	Muscle	1	1	1	0.604689856693292	0.604689856693292	0.604689856693292	NA	1	0
D_LMDEP	Loin muscle depth	Meat and carcass	Muscle	ENSSSCG00000002885	USF2	0.548935246954019	5	5	0.269002832130076	Muscle	0.533294477970904	Duodenum	1.59139385299979	0.446454613970923	0.446454613970923	-1.0892	1.1053618394523	0.498216696328891	0.906059640146075	5	0
D_LMDEP	Loin muscle depth	Meat and carcass	Muscle	ENSSSCG00000016160	ERBB4	0.548936906521272	3	3	0.159606218715956	Muscle	0.567338663406092	Heart	1.99419767157488	0.277383541462841	0.277383541462841	0.571975366400925	1.4063971749042	1.05759898942921	0.433711700208453	3	0
D_LMDEP	Loin muscle depth	Meat and carcass	Muscle	ENSSSCG00000008546	GPN1	0.549916765723352	3	3	0.16442172317139	Muscle	0.883799287729155	Lung	1.33931757303417	0.594771770538176	0.594771770538176	-1.39035	0.146154672000037	-0.526812	0.785781511627689	3	0
D_LMDEP	Loin muscle depth	Meat and carcass	Muscle	ENSSSCG00000000458	MON2	0.549933640152722	1	1	0.549933640152722	Muscle	0.549933640152722	Muscle	1	1	1	0.597859567770377	0.597859567770377	0.597859567770377	NA	1	0
D_LMDEP	Loin muscle depth	Meat and carcass	Muscle	ENSSSCG00000004737	PLA2G4B	0.551378492733666	2	2	0.275821664673591	Muscle	0.840384599157399	Blastocyst	1.1341469658799	0.865853034120097	0.865853034120097	-1.08975	-0.201402	-0.645578	0.628159808703731	2	0
D_LMDEP	Loin muscle depth	Meat and carcass	Muscle	ENSSSCG00000010319	SAMD8	0.55178111160157	4	4	0.147657183572758	Muscle	0.790565519777463	Lung	1.39728966525863	0.721992385941147	0.721992385941147	-0.358115	1.44785651393417	0.424817069799379	0.750885873045339	4	0
D_LMDEP	Loin muscle depth	Meat and carcass	Muscle	ENSSSCG00000013374	KCNC1	0.552106908316852	2	2	0.292615866718212	Muscle	0.738052748546745	Spleen	1.04853346648642	0.951466533513581	0.951466533513581	-1.0524	0.334433122695334	-0.358984	0.980639416850579	2	0
D_LMDEP	Loin muscle depth	Meat and carcass	Muscle	ENSSSCG00000004120	SHPRH	0.552273189706833	2	2	0.600610871889081	Muscle	0.68282004416398	Liver	1.63288044247285	0.367119557527153	0.367119557527153	-0.523522	0.408617965724253	-0.0574521	0.65912266715622	2	0
D_LMDEP	Loin muscle depth	Meat and carcass	Muscle	ENSSSCG00000010483	PLCE1	0.553327540050138	1	1	0.553327540050138	Muscle	0.553327540050138	Muscle	1	1	1	0.592781276092561	0.592781276092561	0.592781276092561	NA	1	0
D_LMDEP	Loin muscle depth	Meat and carcass	Muscle	ENSSSCG00000017912	PLD2	0.553955521198615	4	4	0.186865357258979	Muscle	0.783999178095882	Brain	1.23959429460779	0.764215695759611	0.764215695759611	-1.31991	1.04606614340237	-0.106261	1.0078485690191	4	0
D_LMDEP	Loin muscle depth	Meat and carcass	Muscle	ENSSSCG00000040265	UBFD1	0.55417832733874	4	4	0.168105355431991	Muscle	0.876810390921189	Milk	1.96180654613435	0.41667681407394	0.41667681407394	-0.595381	1.37831726347254	0.14750817533969	0.877928995213356	4	0
D_LMDEP	Loin muscle depth	Meat and carcass	Muscle	ENSSSCG00000010732	FAM53B	0.555512236554231	4	4	0.20876944522543	Muscle	0.570499229012007	Synovial_membrane	1.35842381107365	0.601655148918159	0.601655148918159	0.56731641135588	1.25695634104268	0.855081955862725	0.339771912314175	4	0
D_LMDEP	Loin muscle depth	Meat and carcass	Muscle	ENSSSCG00000016064	TMEFF2	0.557316776750223	2	2	0.323155518374934	Muscle	0.849905503439759	Embryo	1.56002951444177	0.439970485558229	0.439970485558229	-0.987994	-0.189239	-0.588617	0.564805176701757	2	0
D_LMDEP	Loin muscle depth	Meat and carcass	Muscle	ENSSSCG00000007575	RADIL	0.557461194893571	5	5	0.178919006899427	Muscle	0.631084710962338	Fetal_thymus	1.82337296570779	0.542656060336601	0.542656060336601	-1.07668	1.34409086134841	0.30462158055012	1.02949772224917	5	0
D_LMDEP	Loin muscle depth	Meat and carcass	Muscle	ENSSSCG00000003465	FBLIM1	0.557816609604148	8	8	0.147603945943075	Muscle	0.974377016926475	Adipose	3.08286224622618	0.287096528399443	0.287096528399443	-0.27131	1.44804685905795	0.609971588380878	0.606884360326159	8	0
D_LMDEP	Loin muscle depth	Meat and carcass	Muscle	ENSSSCG00000016005	SESTD1	0.558578432457372	2	2	0.285073331125435	Muscle	0.967570922956172	Liver	1.09995257951085	0.900047420489148	0.900047420489148	-1.06899	0.0406550172513443	-0.514168	0.784638841347386	2	0
D_LMDEP	Loin muscle depth	Meat and carcass	Muscle	ENSSSCG00000007982		0.558916596180568	5	4	0.210657169961569	Muscle	0.720045003765878	Ovary	3.00226509436751	0.0651744661128042	0.175966727521484	-1.25176	-0.358399	-0.62058	0.36816692815124	4	0
D_LMDEP	Loin muscle depth	Meat and carcass	Muscle	ENSSSCG00000012997		0.559308541898326	12	10	0.121988172581919	Muscle	0.856692566932549	Ileum	5.12693633693916	0.116001648055499	0.195345995554896	-1.54648	0.834009845711548	-0.455356	0.68712495725755	10	0
D_LMDEP	Loin muscle depth	Meat and carcass	Muscle	ENSSSCG00000038964	COX19	0.560607289457319	3	3	0.234963143969795	Muscle	0.711117080013481	Liver	1.06122441316455	0.941729759530076	0.941729759530076	0.370356232828064	1.18767077016075	0.773511854419943	0.408768354444702	3	0
D_LMDEP	Loin muscle depth	Meat and carcass	Muscle	ENSSSCG00000005615	PTRH1	0.561278299632285	5	5	0.0969088444912508	Muscle	0.966848682085087	Hypothalamus	2.76894841730335	0.29838519937669	0.29838519937669	-1.16845	1.66002787739554	0.632486047797945	1.22112290630853	5	0
D_LMDEP	Loin muscle depth	Meat and carcass	Muscle	ENSSSCG00000035390	C2orf49	0.561763267864232	6	5	0.19224755620576	Muscle	0.969756733080497	Brain	3.49950489782541	0.106503569695042	0.204024039452068	-0.0379134	1.30395901692655	0.66455246684232	0.497433839264496	5	0
D_LMDEP	Loin muscle depth	Meat and carcass	Muscle	ENSSSCG00000022236	FOLR1	0.562661589886097	10	10	0.0687098953311073	Muscle	0.995453460938799	Liver	3.83669282786338	0.19335525562511	0.19335525562511	-1.50327	1.82032257595696	-0.0919188	1.01015290821686	10	0
D_LMDEP	Loin muscle depth	Meat and carcass	Muscle	ENSSSCG00000008167	CNOT11	0.564629710944224	6	5	0.347253015232329	Muscle	0.94154532079803	Colon	3.82021217470775	0.0183348554917886	0.136553035307913	-0.261677	0.939930882316777	0.369510092332038	0.448734544559056	5	0
D_LMDEP	Loin muscle depth	Meat and carcass	Muscle	ENSSSCG00000007475	MOCS3	0.56497257136693	2	2	0.328045751556606	Muscle	0.780822225379212	Lung	1.15067672999296	0.849323270007036	0.849323270007036	0.278247693869077	0.978057772176476	0.628152733022777	0.494840451913851	2	0
D_LMDEP	Loin muscle depth	Meat and carcass	Muscle	ENSSSCG00000006871	SLC35A3	0.565322553104751	6	6	0.229400214306516	Muscle	0.812090615720771	Testis	2.23655907197247	0.249700293377022	0.249700293377022	-1.20191	0.800698283588565	-0.262757	0.908478708708252	6	0
D_LMDEP	Loin muscle depth	Meat and carcass	Muscle	ENSSSCG00000033811	CBFB	0.565846761977936	1	1	0.565846761977936	Muscle	0.565846761977936	Muscle	1	1	1	-0.574179	-0.574179	-0.574179	NA	1	0
D_LMDEP	Loin muscle depth	Meat and carcass	Muscle	ENSSSCG00000013110	TMEM109	0.567387454805594	5	5	0.133400009593426	Muscle	0.643962256274108	Cartilage	1.94712558117816	0.127270456013182	0.127270456013182	-0.963843	1.50082817381391	-0.0169101	0.997785354997582	5	0
D_LMDEP	Loin muscle depth	Meat and carcass	Muscle	ENSSSCG00000007607	KPNA7	0.56851553314095	8	6	0.0648732206646199	Muscle	0.953418714650074	Pituitary	5.23837298982399	0.123859331968566	0.206413236729052	-1.84613	1.42696494379616	-0.168532	0.990470140832511	6	0
D_LMDEP	Loin muscle depth	Meat and carcass	Muscle	ENSSSCG00000025525		0.569101045821076	3	3	0.204947343350316	Muscle	0.883160699674353	Frontal_cortex	1.65105578797389	0.357802103359684	0.357802103359684	-1.26758	-0.146964	-0.575198	0.605208259919293	3	0
D_LMDEP	Loin muscle depth	Meat and carcass	Muscle	ENSSSCG00000007878	PARN	0.570484757591236	1	1	0.570484757591236	Muscle	0.570484757591236	Muscle	1	1	1	-0.567338	-0.567338	-0.567338	NA	1	0
D_LMDEP	Loin muscle depth	Meat and carcass	Muscle	ENSSSCG00000010073		0.57067820607088	1	1	0.570678206070881	Muscle	0.570678206070881	Muscle	1	1	1	0.567052952233901	0.567052952233901	0.567052952233901	NA	1	0
D_LMDEP	Loin muscle depth	Meat and carcass	Muscle	ENSSSCG00000009522	PCCA	0.570911834486751	1	1	0.570911834486751	Muscle	0.570911834486751	Muscle	1	1	1	0.566709104029794	0.566709104029794	0.566709104029794	NA	1	0
D_LMDEP	Loin muscle depth	Meat and carcass	Muscle	ENSSSCG00000011278	TRAK1	0.571088942089314	4	4	0.0957789899468011	Muscle	0.910797477072482	Testis	1.74463440201317	0.562283729303411	0.562283729303411	-1.66567	0.634332952056824	-0.391882	0.958299272929179	4	0
D_LMDEP	Loin muscle depth	Meat and carcass	Muscle	ENSSSCG00000029125	FAM13B	0.571558258731443	4	4	0.127562952282457	Muscle	0.980343754262258	Testis	1.5549141913861	0.682744070243737	0.682744070243737	-1.52378	1.14861412941952	-0.0286161	1.10969780462829	4	0
D_LMDEP	Loin muscle depth	Meat and carcass	Muscle	ENSSSCG00000015589	VASH2	0.571810217682057	3	3	0.175700653375812	Muscle	0.873323022898109	Testis	1.39115178251232	0.58444675239227	0.58444675239227	-1.35411	0.86726956222202	-0.215427	1.11174862184761	3	0
D_LMDEP	Loin muscle depth	Meat and carcass	Muscle	ENSSSCG00000036056	DNAH17	0.572158429119625	14	13	0.048844182774598	Muscle	0.974296602642194	Large_intestine	4.12194231524548	0.0342281278847192	0.202923959897332	-0.770968	1.96994928848559	0.477220963522148	0.888927728495337	13	0
D_LMDEP	Loin muscle depth	Meat and carcass	Muscle	ENSSSCG00000014539	ZFP62	0.573385202104769	2	2	0.363540015431036	Muscle	0.438153899891575	Pituitary	1.28908145311658	0.710918546883423	0.710918546883423	0.775314404249067	0.908640321217047	0.841977362733057	0.0942756599959736	2	0
D_LMDEP	Loin muscle depth	Meat and carcass	Muscle	ENSSSCG00000026248		0.574534958496327	2	2	0.293471135934776	Muscle	0.711944247515554	Embryo	1.28860402649691	0.711395973503088	0.711395973503088	-0.369246	1.05053733297165	0.340645583252135	1.00393854027011	2	0
D_LMDEP	Loin muscle depth	Meat and carcass	Muscle	ENSSSCG00000006340	UAP1	0.574616651473892	4	4	0.196721643507555	Muscle	0.810558689427981	Testis	2.58932878016589	0.208866533569829	0.208866533569829	-0.91756	1.29094819020942	0.419634501652059	0.999453448184937	4	0
D_LMDEP	Loin muscle depth	Meat and carcass	Muscle	ENSSSCG00000000002	GTSE1	0.574811362365367	3	3	0.387661299812614	Muscle	0.899901079353298	Liver	1.50725131927702	0.496607885922616	0.496607885922616	-0.863866	0.731626058237463	-0.00215134	0.805403661246886	3	0
D_LMDEP	Loin muscle depth	Meat and carcass	Muscle	ENSSSCG00000007565	TTYH3	0.576211165501181	2	2	0.295331	Muscle	0.771718545489084	Brain	1.19662527799846	0.803374722001541	0.803374722001541	-1.0465	-0.290128	-0.668313	0.534835023865061	2	0
D_LMDEP	Loin muscle depth	Meat and carcass	Muscle	ENSSSCG00000015343	MIOS	0.577636798492109	5	5	0.12152441627084	Muscle	0.749506941619175	Liver	2.61050723470884	0.0935618679827153	0.0935618679827153	0.319289569239229	1.54840667031598	1.13390409784047	0.488298322122994	5	0
D_LMDEP	Loin muscle depth	Meat and carcass	Muscle	ENSSSCG00000040180	TMEM64	0.578593234668635	1	1	0.578593234668635	Muscle	0.578593234668635	Muscle	1	1	1	0.555440737734061	0.555440737734061	0.555440737734061	NA	1	0
D_LMDEP	Loin muscle depth	Meat and carcass	Muscle	ENSSSCG00000014800	RNF121	0.581945911256953	5	5	0.210796603649248	Muscle	0.800299006873951	Ileum	2.25321517588366	0.201324893404485	0.201324893404485	-0.735139	1.25137798972274	0.0955732279736082	0.893960746063764	5	0
D_LMDEP	Loin muscle depth	Meat and carcass	Muscle	ENSSSCG00000005085	C14orf39	0.582701710515948	1	1	0.582701710515948	Muscle	0.582701710515948	Muscle	1	1	1	0.549442651682828	0.549442651682828	0.549442651682828	NA	1	0
D_LMDEP	Loin muscle depth	Meat and carcass	Muscle	ENSSSCG00000033983	RRP7A	0.584183691073545	7	6	0.21696123838528	Muscle	0.862560470741113	Colon	2.96277899251274	0.0219455757175538	0.552202432962614	-1.23465	0.756784592628983	-0.167022	0.739964386780436	6	0
D_LMDEP	Loin muscle depth	Meat and carcass	Muscle	ENSSSCG00000039996	FAM168A	0.5856348433593	2	2	0.348500394525574	Muscle	0.539922214330021	Embryo	1.19645726412226	0.803542735877737	0.803542735877737	0.612930622239683	0.937502001829916	0.775216312034799	0.229506623487327	2	0
D_LMDEP	Loin muscle depth	Meat and carcass	Muscle	ENSSSCG00000007469	PTPN1	0.585823083621919	2	2	0.307714218922641	Muscle	0.54519986167468	Blood	1.44341388841873	0.556586111581274	0.556586111581274	-0.604969	1.02003002978052	0.207530715807499	1.14904754923949	2	0
D_LMDEP	Loin muscle depth	Meat and carcass	Muscle	ENSSSCG00000033196	MYORG	0.586914688812149	6	6	0.160026810804369	Muscle	0.98956198803599	Blastocyst	3.21430310517964	0.256308266504711	0.256308266504711	-1.40498	0.709155769749741	-0.0225257	0.735188296898149	6	0
D_LMDEP	Loin muscle depth	Meat and carcass	Muscle	ENSSSCG00000027659	FUCA1	0.588311860793188	7	7	0.0520355900020212	Muscle	0.827949768519256	Ileum	3.1824780390309	0.26219928090616	0.26219928090616	-1.94284	1.11862093574421	-0.243862	1.23912974312595	7	0
D_LMDEP	Loin muscle depth	Meat and carcass	Muscle	ENSSSCG00000035523	FUT11	0.589378191950354	1	1	0.589378191950354	Muscle	0.589378191950354	Muscle	1	1	1	-0.539737	-0.539737	-0.539737	NA	1	0
D_LMDEP	Loin muscle depth	Meat and carcass	Muscle	ENSSSCG00000040879	CNBP	0.591341354218084	2	2	0.414457449102781	Muscle	0.555203794210813	Adipose	1.0366173446455	0.963382655354497	0.963382655354497	-0.58998	0.816074636905431	0.113047121637582	0.994231046813251	2	0
D_LMDEP	Loin muscle depth	Meat and carcass	Muscle	ENSSSCG00000036909	ERI3	0.592278343435286	1	1	0.592278343435286	Muscle	0.592278343435286	Muscle	1	1	1	-0.535537	-0.535537	-0.535537	NA	1	0
D_LMDEP	Loin muscle depth	Meat and carcass	Muscle	ENSSSCG00000049184		0.593151778527888	2	2	0.309359982933856	Muscle	0.56713562886467	Pituitary	1.47110513844415	0.528894861555851	0.528894861555851	-1.01657	-0.572275	-0.79442	0.314161050911684	2	0
D_LMDEP	Loin muscle depth	Meat and carcass	Muscle	ENSSSCG00000009208		0.593191026980795	6	6	0.165031530009434	Muscle	0.928355837186825	Synovial_membrane	2.17856448772673	0.166467221996367	0.166467221996367	-0.500858	1.38834659536641	0.535878609109009	0.687476245037262	6	0
D_LMDEP	Loin muscle depth	Meat and carcass	Muscle	ENSSSCG00000024019		0.595133552194513	5	5	0.15198201877741	Muscle	0.835266157985347	Blood	1.85802678097405	0.355574602971222	0.355574602971222	-1.43257	-0.207952	-0.814213	0.508959477808359	5	0
D_LMDEP	Loin muscle depth	Meat and carcass	Muscle	ENSSSCG00000005975	MTSS1	0.59550238640622	3	3	0.327377629613403	Muscle	0.677478834131984	Blood	1.48983844823091	0.646110603299652	0.646110603299652	-0.97941	-0.415906	-0.65299	0.292180813194528	3	0
D_LMDEP	Loin muscle depth	Meat and carcass	Muscle	ENSSSCG00000024223	ARHGEF16	0.595939807810041	2	2	0.338864450380834	Muscle	0.720776789082284	Liver	1.01076685664811	0.989233143351892	0.989233143351892	-0.956411	0.357420824760617	-0.299495	0.929019643361087	2	0
D_LMDEP	Loin muscle depth	Meat and carcass	Muscle	ENSSSCG00000051506		0.596329492844713	2	2	0.310870828733596	Muscle	0.970394553169319	Ileum	1.11831816247711	0.881681837522887	0.881681837522887	-1.0134	-0.0371134	-0.525255	0.690336342732231	2	0
D_LMDEP	Loin muscle depth	Meat and carcass	Muscle	ENSSSCG00000004541	FECH	0.596765894985322	6	5	0.128212016440972	Muscle	0.659742566360524	Blastocyst	2.94238662425335	0.0969841606310415	0.272121539431833	-1.12201	1.52119058897282	0.593184615872382	0.921735046175323	5	0
D_LMDEP	Loin muscle depth	Meat and carcass	Muscle	ENSSSCG00000028790	ANKRD16	0.597982296119769	6	6	0.115290486907779	Muscle	0.930703221368552	Frontal_cortex	2.49212067221709	0.299481077035529	0.299481077035529	-1.57485	0.279796813791058	-0.576879	0.852506634143751	6	0
D_LMDEP	Loin muscle depth	Meat and carcass	Muscle	ENSSSCG00000013855	FAM32A	0.598045228300075	1	1	0.598045228300075	Muscle	0.598045228300075	Muscle	1	1	1	-0.527214	-0.527214	-0.527214	NA	1	0
D_LMDEP	Loin muscle depth	Meat and carcass	Muscle	ENSSSCG00000010743	BCCIP	0.600133516372632	7	7	0.35210365040574	Muscle	0.887324083432373	Adipose	3.87293394802015	0.183388717658674	0.183388717658674	-0.369397	0.93051664436255	0.236679221265276	0.504818019682443	7	0
D_LMDEP	Loin muscle depth	Meat and carcass	Muscle	ENSSSCG00000038237	UQCC1	0.600597283626275	3	3	0.209967275398779	Muscle	0.456682895924267	Liver	1.54722558506853	0.567122435411423	0.567122435411423	-1.25366	-0.74432	-0.936071	0.277004214860426	3	0
D_LMDEP	Loin muscle depth	Meat and carcass	Muscle	ENSSSCG00000040749	C16orf70	0.601809475434322	2	2	0.436658301728317	Muscle	0.587095526956659	Heart	1.11970019701184	0.880299802988156	0.880299802988156	-0.777849	-0.54305	-0.660449	0.166027801737048	2	0
D_LMDEP	Loin muscle depth	Meat and carcass	Muscle	ENSSSCG00000037843	TMEM138	0.602645517835313	7	7	0.174262418374643	Muscle	0.99587067920896	Brain	3.38097441292187	0.152659051116635	0.152659051116635	-1.08995	1.35863455920193	-0.225964	0.775361866823149	7	0
D_LMDEP	Loin muscle depth	Meat and carcass	Muscle	ENSSSCG00000003432	KIAA2013	0.603592752365349	2	2	0.352802659736291	Muscle	0.508649136941555	Brain	1.32144465202476	0.678555347975241	0.678555347975241	-0.929167	-0.660943	-0.795055	0.189663150688111	2	0
D_LMDEP	Loin muscle depth	Meat and carcass	Muscle	ENSSSCG00000008644	KIDINS220	0.607122524187736	5	4	0.195628303524367	Muscle	0.637226728089621	Oocyte	3.43091543429272	0.0913848346637522	0.225825669759536	0.471579827639916	1.29410746461251	0.764176006653488	0.327956595320881	4	0
D_LMDEP	Loin muscle depth	Meat and carcass	Muscle	ENSSSCG00000014581	TUB	0.607687439892547	5	5	0.245851418124298	Muscle	0.930786836692514	Adipose	1.79123007334888	0.47372423483557	0.47372423483557	-0.281693	1.1604849490697	0.479514703553828	0.639494277553413	5	0
D_LMDEP	Loin muscle depth	Meat and carcass	Muscle	ENSSSCG00000026983	SHCBP1L	0.608708433820243	1	1	0.608708433820243	Muscle	0.608708433820243	Muscle	1	1	1	-0.511918	-0.511918	-0.511918	NA	1	0
D_LMDEP	Loin muscle depth	Meat and carcass	Muscle	ENSSSCG00000028571		0.609066079679004	5	4	0.262989302853685	Muscle	0.958993789871965	Ileum	3.12821190104873	0.0334858780963058	0.220625068134399	-1.11935	0.607496056014488	-0.0370597	0.645548785551399	4	0
D_LMDEP	Loin muscle depth	Meat and carcass	Muscle	ENSSSCG00000017986	NDEL1	0.610313514897353	3	3	0.31002232504924	Muscle	0.960350828313363	Brain	1.46268679003995	0.532005225087611	0.532005225087611	0.0497133368737401	1.01517518959819	0.624975981280767	0.508640839688969	3	0
D_LMDEP	Loin muscle depth	Meat and carcass	Muscle	ENSSSCG00000004469	LCA5	0.611198110939901	1	1	0.611198110939901	Muscle	0.611198110939901	Muscle	1	1	1	-0.508364	-0.508364	-0.508364	NA	1	0
D_LMDEP	Loin muscle depth	Meat and carcass	Muscle	ENSSSCG00000032921	INO80E	0.611521201658256	1	1	0.611521201658256	Muscle	0.611521201658256	Muscle	1	1	1	-0.507903	-0.507903	-0.507903	NA	1	0
D_LMDEP	Loin muscle depth	Meat and carcass	Muscle	ENSSSCG00000029901	UBE2O	0.613322551842465	1	1	0.613322551842465	Muscle	0.613322551842465	Muscle	1	1	1	0.505336441358691	0.505336441358691	0.505336441358691	NA	1	0
D_LMDEP	Loin muscle depth	Meat and carcass	Muscle	ENSSSCG00000006096	INTS8	0.614381927866925	4	4	0.142811782112322	Muscle	0.681200859596938	Testis	2.44370300411079	0.26499426425892	0.26499426425892	-1.4654	-0.410825	-1.01867	0.45094097015008	4	0
D_LMDEP	Loin muscle depth	Meat and carcass	Muscle	ENSSSCG00000045641		0.614857737097053	3	3	0.236770065035512	Muscle	0.949938711649984	Testis	1.53096311118178	0.483388099077196	0.483388099077196	-0.112395	1.18309861919461	0.377829203709935	0.702862717610192	3	0
D_LMDEP	Loin muscle depth	Meat and carcass	Muscle	ENSSSCG00000025092	CDK4	0.615758067328941	2	2	0.325619081025442	Muscle	0.716937121480953	Embryo	1.31114991411034	0.688850085889657	0.688850085889657	0.362555280299964	0.98297634498412	0.672765812642042	0.438703942029145	2	0
D_LMDEP	Loin muscle depth	Meat and carcass	Muscle	ENSSSCG00000032798	GTF3C2	0.617130384288356	3	3	0.23241816283111	Muscle	0.924770187783808	Blood	1.18452738987746	0.699576677110629	0.699576677110629	0.0944267242242811	1.19415290145384	0.519478192440186	0.590832664957482	3	0
D_LMDEP	Loin muscle depth	Meat and carcass	Muscle	ENSSSCG00000000161	PWP1	0.618826803778197	7	7	0.183143643604051	Muscle	0.924545939831636	Brain	2.75316025968992	0.169548146046956	0.169548146046956	-0.915979	1.33113788993632	0.42733779238543	0.814350194928584	7	0
D_LMDEP	Loin muscle depth	Meat and carcass	Muscle	ENSSSCG00000005024	PYGL	0.61933423325748	3	3	0.208260431187346	Muscle	0.796577779481895	Testis	1.25615347210219	0.827719731554413	0.827719731554413	-0.64167	1.25836320864752	0.291490512097658	0.950465243436996	3	0
D_LMDEP	Loin muscle depth	Meat and carcass	Muscle	ENSSSCG00000035371		0.619769199405672	7	7	0.190821815238683	Muscle	0.820082186848954	Synovial_membrane	2.02751095238133	0.376079613999167	0.376079613999167	-1.30815	0.863365129794411	-0.129489	0.777369122468795	7	0
D_LMDEP	Loin muscle depth	Meat and carcass	Muscle	ENSSSCG00000012915		0.620005981422592	1	1	0.620005981422592	Muscle	0.620005981422592	Muscle	1	1	1	-0.495842	-0.495842	-0.495842	NA	1	0
D_LMDEP	Loin muscle depth	Meat and carcass	Muscle	ENSSSCG00000007554	ZFAND2A	0.620497445232173	10	9	0.0538107348922527	Muscle	0.606096508823125	Blood	5.47190069286532	0.142194893450165	0.186420984512173	-0.629301	1.92836	0.765791172103113	0.685232813996963	9	0
D_LMDEP	Loin muscle depth	Meat and carcass	Muscle	ENSSSCG00000033675	SPAI-2	0.621747898855064	2	2	0.510826739843979	Muscle	0.665971699261221	Small_intestine	1.36331885741123	0.636681142588769	0.636681142588769	0.43168317253267	0.657550921641373	0.544617047087021	0.159712617046105	2	0
D_LMDEP	Loin muscle depth	Meat and carcass	Muscle	ENSSSCG00000014156	ARRDC3	0.622327297700045	1	1	0.622327297700045	Muscle	0.622327297700045	Muscle	1	1	1	-0.492555	-0.492555	-0.492555	NA	1	0
D_LMDEP	Loin muscle depth	Meat and carcass	Muscle	ENSSSCG00000033135	VAMP5	0.624955612895549	1	1	0.624955612895549	Muscle	0.624955612895549	Muscle	1	1	1	-0.488839	-0.488839	-0.488839	NA	1	0
D_LMDEP	Loin muscle depth	Meat and carcass	Muscle	ENSSSCG00000021749	MCF2L2	0.62620967127755	2	2	0.402488106772565	Muscle	0.936774175959548	Brain	1.57055900717627	0.429440992823729	0.429440992823729	0.0793249319435672	0.837185855591366	0.458255393767467	0.535888598307659	2	0
D_LMDEP	Loin muscle depth	Meat and carcass	Muscle	ENSSSCG00000033059	CASKIN1	0.626721614894812	1	1	0.626721614894812	Muscle	0.626721614894812	Muscle	1	1	1	0.486346359894973	0.486346359894973	0.486346359894973	NA	1	0
D_LMDEP	Loin muscle depth	Meat and carcass	Muscle	ENSSSCG00000001975	PRKD1	0.628460066092286	2	2	0.345497415440742	Muscle	0.476351630609535	Adipose	1.58508732486885	0.414912675131153	0.414912675131153	0.712182728643273	0.943358787928985	0.827770758286129	0.16346615916891	2	0
D_LMDEP	Loin muscle depth	Meat and carcass	Muscle	ENSSSCG00000008298	DUSP11	0.628731882979136	1	1	0.628731882979136	Muscle	0.628731882979136	Muscle	1	1	1	0.48351250489863	0.48351250489863	0.48351250489863	NA	1	0
D_LMDEP	Loin muscle depth	Meat and carcass	Muscle	ENSSSCG00000004652	COPS2	0.628920585354786	2	2	0.354816659231874	Muscle	0.790713852098659	Liver	1.00185878175931	0.99814121824069	0.99814121824069	-0.925287	0.265383751336592	-0.329952	0.841931335067427	2	0
D_LMDEP	Loin muscle depth	Meat and carcass	Muscle	ENSSSCG00000011493	ATXN7	0.630264696764362	1	1	0.630264696764362	Muscle	0.630264696764362	Muscle	1	1	1	0.481354319831225	0.481354319831225	0.481354319831225	NA	1	0
D_LMDEP	Loin muscle depth	Meat and carcass	Muscle	ENSSSCG00000028192	DNAJC28	0.630349364784768	5	5	0.411059312751151	Muscle	0.940296157949338	Testis	3.52755812198244	0.250666259868265	0.250666259868265	-0.370068	0.822030896540204	0.0845856321204085	0.500394303675092	5	0
D_LMDEP	Loin muscle depth	Meat and carcass	Muscle	ENSSSCG00000036275	NSMCE1	0.630631601299419	6	5	0.224194148663951	Muscle	0.738721492199927	Small_intestine	3.39351351413289	0.000565602954890191	0.268574157478733	-1.21545	0.333546901253822	-0.715504	0.58436958887953	5	0
D_LMDEP	Loin muscle depth	Meat and carcass	Muscle	ENSSSCG00000009528	TPP2	0.631072267515692	3	3	0.280573945859592	Muscle	0.784823911824299	Blastocyst	1.98437095296641	0.393425312407608	0.393425312407608	-1.07903	0.435357004660064	-0.305571	0.757717935014136	3	0
D_LMDEP	Loin muscle depth	Meat and carcass	Muscle	ENSSSCG00000032928	GPR135	0.631592816286919	1	1	0.631592816286919	Muscle	0.631592816286919	Muscle	1	1	1	0.479486153617503	0.479486153617503	0.479486153617503	NA	1	0
D_LMDEP	Loin muscle depth	Meat and carcass	Muscle	ENSSSCG00000000110	PLA2G6	0.632553583099683	4	4	0.183441384483565	Muscle	0.796852079190047	Adipose	1.91179409354735	0.542834096983715	0.542834096983715	-1.33023	0.383355457059661	-0.289331	0.788838937516036	4	0
D_LMDEP	Loin muscle depth	Meat and carcass	Muscle	ENSSSCG00000014258	ISOC1	0.632979651487584	2	2	0.360586027535829	Muscle	0.601143551673684	Small_intestine	1.76830113411834	0.23169886588166	0.23169886588166	0.522756734061555	0.914248989680497	0.718502861871026	0.276826828730171	2	0
D_LMDEP	Loin muscle depth	Meat and carcass	Muscle	ENSSSCG00000028056	ZFP36	0.633301824820435	1	1	0.633301824820435	Muscle	0.633301824820435	Muscle	1	1	1	0.477084677962038	0.477084677962038	0.477084677962038	NA	1	0
D_LMDEP	Loin muscle depth	Meat and carcass	Muscle	ENSSSCG00000029391	PLSCR3	0.633344616890076	1	1	0.633344616890076	Muscle	0.633344616890076	Muscle	1	1	1	-0.477025	-0.477025	-0.477025	NA	1	0
D_LMDEP	Loin muscle depth	Meat and carcass	Muscle	ENSSSCG00000011195	GALNT15	0.633493795385155	2	2	0.367122180872965	Muscle	0.894596767889997	Brain	1.19626827646824	0.803731723531756	0.803731723531756	-0.901877	0.132489954802727	-0.384694	0.73140792738731	2	0
D_LMDEP	Loin muscle depth	Meat and carcass	Muscle	ENSSSCG00000022162		0.633541962576453	7	7	0.229359489089753	Muscle	0.866158921137735	Adipose	2.06073830315051	0.455000751206767	0.455000751206767	-1.20201	1.01716504187012	-0.210598	0.844832922499868	7	0
D_LMDEP	Loin muscle depth	Meat and carcass	Muscle	ENSSSCG00000007463	PTGIS	0.634037593254626	6	6	0.400681396085072	Muscle	0.939162378931204	Liver	3.17877175185462	0.192076489551298	0.192076489551298	-0.341935	0.840404911822746	0.0898507926581371	0.536309532200166	6	0
D_LMDEP	Loin muscle depth	Meat and carcass	Muscle	ENSSSCG00000016339	ILKAP	0.634275418008913	4	4	0.141895585381386	Muscle	0.831322310925325	Blood	1.60908415734672	0.645422913145471	0.645422913145471	-0.546374	1.46876851947924	0.499769679882483	0.865647557132965	4	0
D_LMDEP	Loin muscle depth	Meat and carcass	Muscle	ENSSSCG00000027974	MRPL50	0.636128378389863	4	4	0.228555194762351	Muscle	0.944938935641822	Brain	2.00844505198737	0.354590456659323	0.354590456659323	-0.426731	1.2040889645466	0.271703481529352	0.703487990404909	4	0
D_LMDEP	Loin muscle depth	Meat and carcass	Muscle	ENSSSCG00000033009	GCNT2	0.636837270324411	2	2	0.367309022411841	Muscle	0.447243953660361	Liver	1.57002770092335	0.429972299076653	0.429972299076653	-0.901525	-0.760018	-0.830772	0.100061010568021	2	0
D_LMDEP	Loin muscle depth	Meat and carcass	Muscle	ENSSSCG00000008637	TAF1B	0.638605328924367	3	3	0.263619160803373	Muscle	0.805210403926612	Adipose	1.09343715434152	0.933626494684535	0.933626494684535	-0.711566	1.11787786297521	0.21764041698545	0.915065997251975	3	0
D_LMDEP	Loin muscle depth	Meat and carcass	Muscle	ENSSSCG00000015690	UBXN4	0.640371544157739	8	7	0.0831620657326983	Muscle	0.98709090301715	Lymph_node	3.65391535976147	0.0801210258295975	0.199495462333207	-0.0161799	1.73262655780069	0.743559541546397	0.625992956107359	7	0
D_LMDEP	Loin muscle depth	Meat and carcass	Muscle	ENSSSCG00000002449		0.644625926270149	5	5	0.0718274539340022	Muscle	0.90415369017959	Liver	1.39503076462513	0.695640934148762	0.695640934148762	-1.80021	0.150842443108559	-0.541896	0.751891102639473	5	0
D_LMDEP	Loin muscle depth	Meat and carcass	Muscle	ENSSSCG00000007431	CTSA	0.646447369607134	4	4	0.244036425453911	Muscle	0.835166700749967	Blood	1.86610559326682	0.570854797735296	0.570854797735296	-0.733758	1.16495693452297	0.198225329512263	0.837914183322902	4	0
D_LMDEP	Loin muscle depth	Meat and carcass	Muscle	ENSSSCG00000016620	TSPAN12	0.646752459214191	7	7	0.0320566298164958	Muscle	0.925690893540475	Cartilage	2.62734831045874	0.312887270982992	0.312887270982992	-2.1437	0.580340664930462	-0.197118	0.919694703011888	7	0
D_LMDEP	Loin muscle depth	Meat and carcass	Muscle	ENSSSCG00000014835	C2CD3	0.648483394761902	7	7	0.130243497080732	Muscle	0.938971711644504	Ovary	3.29585798913217	0.27889898382197	0.27889898382197	-0.234694	1.51314237809919	0.330632304911251	0.715837478562476	7	0
D_LMDEP	Loin muscle depth	Meat and carcass	Muscle	ENSSSCG00000005296	PHF24	0.649137383487353	1	1	0.649137383487353	Muscle	0.649137383487353	Muscle	1	1	1	0.454960879278503	0.454960879278503	0.454960879278503	NA	1	0
D_LMDEP	Loin muscle depth	Meat and carcass	Muscle	ENSSSCG00000014339	CTNNA1	0.64937952073616	2	2	0.47995753979427	Muscle	0.511035757476455	Blood	1.07832858852492	0.921671411475085	0.921671411475085	-0.706371	0.657225770641869	-0.0245725	0.964208421734041	2	0
D_LMDEP	Loin muscle depth	Meat and carcass	Muscle	ENSSSCG00000001760	ACSBG1	0.649743541098488	2	2	0.364561657374049	Muscle	0.728384268085097	Spleen	1.1648010932291	0.835198906770898	0.835198906770898	-0.906707	-0.347276	-0.626991	0.395577863654132	2	0
D_LMDEP	Loin muscle depth	Meat and carcass	Muscle	ENSSSCG00000017980	ALOX12B	0.650073280221186	3	3	0.313690637074842	Muscle	0.884186368034189	Adipose	1.63216142682574	0.474478363230292	0.474478363230292	-1.00751	0.192122864822953	-0.32035	0.618599165513547	3	0
D_LMDEP	Loin muscle depth	Meat and carcass	Muscle	ENSSSCG00000026025	HMGCL	0.650224960711128	1	1	0.650224960711128	Muscle	0.650224960711128	Muscle	1	1	1	-0.45345	-0.45345	-0.45345	NA	1	0
D_LMDEP	Loin muscle depth	Meat and carcass	Muscle	ENSSSCG00000039265	COX6A1	0.650800000456095	4	4	0.285440188485774	Muscle	0.822131236233492	Milk	2.24959097839677	0.369276067394483	0.369276067394483	0.224804665752242	1.06817808452916	0.699378129035405	0.34993125223371	4	0
D_LMDEP	Loin muscle depth	Meat and carcass	Muscle	ENSSSCG00000023957	CFAP126	0.651705038440861	3	3	0.290606537570646	Muscle	0.487950324443859	Small_intestine	1.67101593843665	0.529672125744255	0.529672125744255	-1.05679	-0.693573	-0.89061	0.183565074849687	3	0
D_LMDEP	Loin muscle depth	Meat and carcass	Muscle	ENSSSCG00000026276	ZBTB40	0.651716821715694	3	3	0.313240708900462	Muscle	0.570596605502986	Testis	1.19099710268141	0.886683135302146	0.886683135302146	-1.00845	0.567173065617132	-0.398823	0.846105647004889	3	0
D_LMDEP	Loin muscle depth	Meat and carcass	Muscle	ENSSSCG00000011033	VIM	0.651765735003612	4	4	0.246722427805773	Muscle	0.828185111625952	Adipose	1.69608387756738	0.346333712942652	0.346333712942652	-1.15835	0.641227799021939	0.0585232586047838	0.831002212247693	4	0
D_LMDEP	Loin muscle depth	Meat and carcass	Muscle	ENSSSCG00000000705	CD27	0.651979070585149	3	3	0.282419762496243	Muscle	0.767731434248764	Adipose	1.96478404733188	0.464349718799271	0.464349718799271	-1.0749	-0.295344	-0.757615	0.409502962286508	3	0
D_LMDEP	Loin muscle depth	Meat and carcass	Muscle	ENSSSCG00000016744	TMED4	0.652727252700119	3	3	0.287204037500122	Muscle	0.663584207896102	Liver	1.2325894180253	0.846375434218592	0.846375434218592	-1.06428	0.506631572675933	-0.0408912	0.887000543021742	3	0
D_LMDEP	Loin muscle depth	Meat and carcass	Muscle	ENSSSCG00000004750	OIP5	0.653165286688521	2	2	0.407834512371292	Muscle	0.579532934929549	Colon	1.18452642606696	0.815473573933044	0.815473573933044	-0.82771	-0.554067	-0.690889	0.193495062672486	2	0
D_LMDEP	Loin muscle depth	Meat and carcass	Muscle	ENSSSCG00000034406	MRPL58	0.653422046714809	8	8	0.243049376124244	Muscle	0.845928932706203	Hypothalamus	2.36196205228682	0.361717722164766	0.361717722164766	-1.1674	0.993807978065602	-0.00132365	0.74971270250018	8	0
D_LMDEP	Loin muscle depth	Meat and carcass	Muscle	ENSSSCG00000047832		0.654704008758403	1	1	0.654704008758404	Muscle	0.654704008758404	Muscle	1	1	1	-0.447237	-0.447237	-0.447237	NA	1	0
D_LMDEP	Loin muscle depth	Meat and carcass	Muscle	ENSSSCG00000008712	PPP2R2C	0.65489136663855	7	6	0.149056114745307	Muscle	0.98158994324317	Large_intestine	2.3907567217552	0.0214785709728301	0.415922252111072	-0.26027	1.44287348108882	0.448582856696717	0.683143991577515	6	0
D_LMDEP	Loin muscle depth	Meat and carcass	Muscle	ENSSSCG00000016753	POLD2	0.654967811864054	5	4	0.274460425880732	Muscle	0.896759900059436	Brain	3.02916274452327	0.0920574835768574	0.333944555674485	-1.09285	0.573866063162288	0.0185703479524746	0.674081927431099	4	0
D_LMDEP	Loin muscle depth	Meat and carcass	Muscle	ENSSSCG00000028015	GAL3ST3	0.656355212496032	1	1	0.656355212496032	Muscle	0.656355212496032	Muscle	1	1	1	-0.444951	-0.444951	-0.444951	NA	1	0
D_LMDEP	Loin muscle depth	Meat and carcass	Muscle	ENSSSCG00000020856	PPME1	0.656600573766156	6	6	0.125131350408862	Muscle	0.935256136989279	Hypothalamus	1.9833687521385	0.378776159455618	0.378776159455618	-0.78363	1.53358674849864	0.114745347608909	0.854111756568548	6	0
D_LMDEP	Loin muscle depth	Meat and carcass	Muscle	ENSSSCG00000015222	PUS3	0.657397442792887	2	2	0.362443906153831	Muscle	0.879740095537699	Spleen	1.26933761991196	0.730662380088043	0.730662380088043	0.15129869897291	0.910718135305032	0.531008417138971	0.536990633195309	2	0
D_LMDEP	Loin muscle depth	Meat and carcass	Muscle	ENSSSCG00000010251	SUPV3L1	0.658316262690829	7	7	0.0889126836536972	Muscle	0.922502691614305	Brain	2.99108543045841	0.244201036694176	0.244201036694176	-0.542451	1.70116140123794	0.553848162174868	0.863722483170655	7	0
D_LMDEP	Loin muscle depth	Meat and carcass	Muscle	ENSSSCG00000034288	AP4M1	0.663191229991357	3	3	0.492219332298412	Muscle	0.991078254269114	Brain	1.48408802942611	0.502206927486227	0.502206927486227	-0.586804	0.68678324087702	0.0295990829024132	0.637772249575595	3	0
D_LMDEP	Loin muscle depth	Meat and carcass	Muscle	ENSSSCG00000015067	ZPR1	0.663552605978912	3	3	0.258548440789321	Muscle	0.746777619833933	Ileum	1.73271554472376	0.320090937156082	0.320090937156082	-1.12983	0.322891228004529	-0.577243	0.786251279326736	3	0
D_LMDEP	Loin muscle depth	Meat and carcass	Muscle	ENSSSCG00000009185	ADH5	0.663749535619091	3	3	0.337246062201235	Muscle	0.799671114073513	Pituitary	2.16156947504522	0.208423864569997	0.208423864569997	-0.605847	0.959620868598846	0.0333336972818253	0.821276452306669	3	0
D_LMDEP	Loin muscle depth	Meat and carcass	Muscle	ENSSSCG00000035059	MCM10	0.664471384244899	3	3	0.209388633178347	Muscle	0.842212234910123	Embryo	1.2473802725714	0.792032481121705	0.792032481121705	-0.226841	1.25524830978562	0.276447681161057	0.847779972174905	3	0
D_LMDEP	Loin muscle depth	Meat and carcass	Muscle	ENSSSCG00000010947	FBP2	0.664934627711361	2	2	0.475629299112136	Muscle	0.670808515387821	Liver	1.16992	0.830076275522996	0.830076275522996	-0.71335	0.425038628548421	-0.144156	0.804962211011436	2	0
D_LMDEP	Loin muscle depth	Meat and carcass	Muscle	ENSSSCG00000009221	DSPP	0.665936023659594	6	6	0.131872731207784	Muscle	0.986804966026933	Jejunum	2.3714208225417	0.273885139690531	0.273885139690531	-1.50676	1.24169287559094	-0.137761	0.904672979171588	6	0
D_LMDEP	Loin muscle depth	Meat and carcass	Muscle	ENSSSCG00000001946	MBIP	0.666101851365438	2	2	0.456948151020773	Muscle	0.638395952970136	Testis	1.05182856005983	0.948171439940174	0.948171439940174	0.469942704434729	0.743881528778785	0.606912116606757	0.193704000323952	2	0
D_LMDEP	Loin muscle depth	Meat and carcass	Muscle	ENSSSCG00000004022	RPS6KA2	0.666254469587419	6	6	0.21303513460198	Muscle	0.966694776141412	Brain	3.70692624346369	0.2612242408484	0.2612242408484	-1.24526	0.935611713244696	0.0539070302527967	0.755128304037464	6	0
D_LMDEP	Loin muscle depth	Meat and carcass	Muscle	ENSSSCG00000027516	CIR1	0.666905183540256	1	1	0.666905183540256	Muscle	0.666905183540256	Muscle	1	1	1	-0.430399	-0.430399	-0.430399	NA	1	0
D_LMDEP	Loin muscle depth	Meat and carcass	Muscle	ENSSSCG00000005743	VAV2	0.667373424203736	6	6	0.212148808805289	Muscle	0.888356997360149	Ovary	1.71428219504091	0.480541111608616	0.480541111608616	-1.24768	0.94275359032971	0.0330234251271887	0.802072055244656	6	0
D_LMDEP	Loin muscle depth	Meat and carcass	Muscle	ENSSSCG00000034795	SCAMP1	0.667533511787337	4	4	0.171681306064617	Muscle	0.827322861579122	Brain	1.67993733114735	0.632562366164123	0.632562366164123	-1.36682	0.750942840467799	-0.3412	0.87478808549543	4	0
D_LMDEP	Loin muscle depth	Meat and carcass	Muscle	ENSSSCG00000039095		0.667736591335998	3	3	0.475692141122166	Muscle	0.603178803189069	Small_intestine	1.98355682203109	0.336172351643287	0.336172351643287	-0.52321	0.71324827088896	0.23662434554492	0.665103965318377	3	0
D_LMDEP	Loin muscle depth	Meat and carcass	Muscle	ENSSSCG00000039412	DOC2B	0.667919587981863	1	1	0.667919587981863	Muscle	0.667919587981863	Muscle	1	1	1	-0.429005	-0.429005	-0.429005	NA	1	0
D_LMDEP	Loin muscle depth	Meat and carcass	Muscle	ENSSSCG00000014540		0.668050835079747	2	2	0.433281755735859	Muscle	0.468602701890806	Small_intestine	1.41517384049068	0.584826159509319	0.584826159509319	0.724754421517629	0.783588244613611	0.75417133306562	0.0416017952742985	2	0
D_LMDEP	Loin muscle depth	Meat and carcass	Muscle	ENSSSCG00000028973	PHACTR4	0.668862152103502	5	5	0.244211197513424	Muscle	0.884844840921142	Cartilage	1.80506685907345	0.505613630902629	0.505613630902629	-0.144907	1.16452529755137	0.617568718607481	0.58085420232634	5	0
D_LMDEP	Loin muscle depth	Meat and carcass	Muscle	ENSSSCG00000033456	GPR157	0.669931614884892	3	3	0.227332670174442	Muscle	0.86187994184241	Testis	1.36545126996683	0.515175754499987	0.515175754499987	-1.20726	0.173981575720573	-0.55118	0.693206475272985	3	0
D_LMDEP	Loin muscle depth	Meat and carcass	Muscle	ENSSSCG00000014363	SLC4A9	0.669932426418423	8	8	0.279080576932225	Muscle	0.952558948509201	Uterus	3.02145106566667	0.19746946179944	0.19746946179944	-1.03255	1.08238705716773	0.073798233066345	0.70581751445403	8	0
D_LMDEP	Loin muscle depth	Meat and carcass	Muscle	ENSSSCG00000021898	ASH2L	0.671185637193785	3	3	0.233698941483714	Muscle	0.78488572515802	Testis	1.26232584575014	0.66662055822879	0.66662055822879	-1.19088	0.27295770854648	-0.403772	0.73813736663259	3	0
D_LMDEP	Loin muscle depth	Meat and carcass	Muscle	ENSSSCG00000044331		0.671851708957584	3	3	0.289248269606429	Muscle	0.984646556536899	Duodenum	1.29984980222926	0.779371150047606	0.779371150047606	-0.399149	1.05977215033138	0.226622393282252	0.751243639290535	3	0
D_LMDEP	Loin muscle depth	Meat and carcass	Muscle	ENSSSCG00000023890	ATG2A	0.672852672800475	3	3	0.489865873849214	Muscle	0.532218125943267	Uterus	1.19356144157959	0.821444423427413	0.821444423427413	0.624623601196896	0.690522168578785	0.651297486146523	0.0346957804903416	3	0
D_LMDEP	Loin muscle depth	Meat and carcass	Muscle	ENSSSCG00000038459	SURF2	0.674865035502269	5	5	0.192675542387773	Muscle	0.94014808902763	Brain	2.37382177632121	0.256485573943957	0.256485573943957	-0.780666	1.30270485945657	0.562294310762453	0.89250366858671	5	0
D_LMDEP	Loin muscle depth	Meat and carcass	Muscle	ENSSSCG00000001773	TMED3	0.678125213725499	9	9	0.109833176306075	Muscle	0.950465527404656	Uterus	3.31626851503752	0.162329761936938	0.162329761936938	-1.59894	1.15141377378572	0.120531893283481	0.850083437064416	9	0
D_LMDEP	Loin muscle depth	Meat and carcass	Muscle	ENSSSCG00000028492	C4orf46	0.679136396724904	1	1	0.679136396724904	Muscle	0.679136396724904	Muscle	1	1	1	-0.413642	-0.413642	-0.413642	NA	1	0
D_LMDEP	Loin muscle depth	Meat and carcass	Muscle	ENSSSCG00000013004	TM7SF2	0.680998747177655	3	3	0.389332705494018	Muscle	0.956244436098308	Blood	1.88336632530456	0.483651629181248	0.483651629181248	-0.407066	0.86082813744549	0.169542991097529	0.641678984610403	3	0
D_LMDEP	Loin muscle depth	Meat and carcass	Muscle	ENSSSCG00000022868	KCTD4	0.68130044203904	4	4	0.299004479213799	Muscle	0.914660742542511	Synovial_membrane	1.79873432923573	0.434933968944955	0.434933968944955	-1.03857	0.733793545549684	-0.150892	0.724387956043889	4	0
D_LMDEP	Loin muscle depth	Meat and carcass	Muscle	ENSSSCG00000029003		0.683316862471512	1	1	0.683316862471512	Muscle	0.683316862471512	Muscle	1	1	1	-0.407941	-0.407941	-0.407941	NA	1	0
D_LMDEP	Loin muscle depth	Meat and carcass	Muscle	ENSSSCG00000013551	C3	0.683594311865801	3	3	0.371388114240173	Muscle	0.984199999692697	Adipose	1.52965163699442	0.575879945381835	0.575879945381835	-0.426776	0.893876235184903	0.149098837975331	0.676333248594396	3	0
D_LMDEP	Loin muscle depth	Meat and carcass	Muscle	ENSSSCG00000011176	SUSD4	0.684633407023356	2	2	0.399492520864473	Muscle	0.544300009021867	Brain	1.4937814363469	0.506218563653098	0.506218563653098	-0.842528	-0.606323	-0.724426	0.167021799840755	2	0
D_LMDEP	Loin muscle depth	Meat and carcass	Muscle	ENSSSCG00000033041		0.684833607294082	2	2	0.403777400890774	Muscle	0.866246204752443	Blood	1.09071295713195	0.909287042868046	0.909287042868046	-0.834894	-0.168428	-0.501661	0.471262279469481	2	0
D_LMDEP	Loin muscle depth	Meat and carcass	Muscle	ENSSSCG00000039782	STOML2	0.685462766685098	2	2	0.386497302010704	Muscle	0.807935869968002	Macrophage	1.19761181822024	0.802388181779756	0.802388181779756	-0.865987	-0.24309	-0.554538	0.440454853798906	2	0
D_LMDEP	Loin muscle depth	Meat and carcass	Muscle	ENSSSCG00000035639	TERB1	0.689215728603401	6	6	0.456874546372132	Muscle	0.858795260199398	Synovial_membrane	2.00018462015497	0.305527243235254	0.305527243235254	-0.744003	0.70776055967173	0.109306073550494	0.546904412161743	6	0
D_LMDEP	Loin muscle depth	Meat and carcass	Muscle	ENSSSCG00000007682	SH2B2	0.691631175250769	5	5	0.365945543810625	Muscle	0.755924906785969	Blood	1.66704132333534	0.461386815588518	0.461386815588518	-0.862828	0.90409402985792	0.0274227852071707	0.821880223287062	5	0
D_LMDEP	Loin muscle depth	Meat and carcass	Muscle	ENSSSCG00000030906	MPL	0.694172130819939	6	6	0.21128786019396	Muscle	0.800771825262106	Testis	2.80483092918705	0.241969664364021	0.241969664364021	-1.25003	1.16216841587099	-0.0921462	0.864980657317521	6	0
D_LMDEP	Loin muscle depth	Meat and carcass	Muscle	ENSSSCG00000034506	MS4A2	0.694585252098111	5	5	0.486842627636705	Muscle	0.988479979173396	Spleen	1.83453476562478	0.401526124068264	0.401526124068264	-0.554054	0.695339400873347	0.219587382149504	0.518169224634691	5	0
D_LMDEP	Loin muscle depth	Meat and carcass	Muscle	ENSSSCG00000012953	YIF1A	0.695940434884528	4	4	0.471910455196145	Muscle	0.802704767044086	Hypothalamus	1.7646801212002	0.452815867378541	0.452815867378541	-0.719374	0.717582284677383	0.0892017418619949	0.691189170763776	4	0
D_LMDEP	Loin muscle depth	Meat and carcass	Muscle	ENSSSCG00000030408	DDX58	0.696075679629576	2	2	0.39548017739595	Muscle	0.984675549204127	Lung	1.08203970913215	0.917960290867851	0.917960290867851	-0.849721	-0.0192075	-0.434464	0.587261759663013	2	0
D_LMDEP	Loin muscle depth	Meat and carcass	Muscle	ENSSSCG00000011407	RASSF1	0.69645875337666	1	1	0.69645875337666	Muscle	0.69645875337666	Muscle	1	1	1	-0.390105	-0.390105	-0.390105	NA	1	0
D_LMDEP	Loin muscle depth	Meat and carcass	Muscle	ENSSSCG00000012955	RAB1B	0.696548104907305	3	3	0.365488502399359	Muscle	0.992829921131198	Blood	1.18062360106985	0.82062708457675	0.82062708457675	-0.00898648	0.904956368697336	0.554625089836856	0.492888675302579	3	0
D_LMDEP	Loin muscle depth	Meat and carcass	Muscle	ENSSSCG00000012971	EFEMP2	0.69776606570872	4	4	0.245634404795001	Muscle	0.910131993939182	Blood	1.70253473158949	0.468544837709482	0.468544837709482	-1.16102	0.775337063998627	0.0888149029636088	0.88029723834712	4	0
D_LMDEP	Loin muscle depth	Meat and carcass	Muscle	ENSSSCG00000027489	TMCO4	0.699945777150752	7	7	0.195752978363899	Muscle	0.892294569439072	Fetal_thymus	2.32226244675303	0.343393645807637	0.343393645807637	-1.15633	1.29374655629155	-0.203223	0.771982356198676	7	0
D_LMDEP	Loin muscle depth	Meat and carcass	Muscle	ENSSSCG00000017328	ARHGAP27	0.701078174800134	10	10	0.113465945453889	Muscle	0.937785775761369	Uterus	3.19639363454134	0.164599476963471	0.164599476963471	-1.5828	0.302920448119925	-0.504562	0.581150487516875	10	0
D_LMDEP	Loin muscle depth	Meat and carcass	Muscle	ENSSSCG00000040535		0.701598508309877	9	8	0.13021893131684	Muscle	0.984987196158564	Pituitary	4.76341512898325	0.155438499101479	0.230939671930669	-1.51324	0.949766033297576	-0.385184	0.752401570829376	8	0
D_LMDEP	Loin muscle depth	Meat and carcass	Muscle	ENSSSCG00000024088	TLN2	0.702918471248116	2	2	0.4565007018967	Muscle	0.725954653257373	Milk	1.04974162037874	0.950258379621265	0.950258379621265	-0.744621	0.350511777061997	-0.197055	0.774376008511433	2	0
D_LMDEP	Loin muscle depth	Meat and carcass	Muscle	ENSSSCG00000038989	CRK	0.703746138365097	1	1	0.703746138365097	Muscle	0.703746138365097	Muscle	1	1	1	0.380268469447816	0.380268469447816	0.380268469447816	NA	1	0
D_LMDEP	Loin muscle depth	Meat and carcass	Muscle	ENSSSCG00000023333	FCN2	0.704177887426867	11	9	0.142884071223025	Muscle	0.960157578193243	Uterus	4.67569896766766	0.0330231380456487	0.245889422115603	-0.501773	1.46513506609842	0.390173149823175	0.621063426167328	9	0
D_LMDEP	Loin muscle depth	Meat and carcass	Muscle	ENSSSCG00000028287	C2orf68	0.704568914668932	1	1	0.704568914668932	Muscle	0.704568914668932	Muscle	1	1	1	-0.37916	-0.37916	-0.37916	NA	1	0
D_LMDEP	Loin muscle depth	Meat and carcass	Muscle	ENSSSCG00000038534	TSR1	0.704813068109912	1	1	0.704813068109912	Muscle	0.704813068109912	Muscle	1	1	1	0.378831400438186	0.378831400438186	0.378831400438186	NA	1	0
D_LMDEP	Loin muscle depth	Meat and carcass	Muscle	ENSSSCG00000015857	UGGT1	0.705023049641047	7	6	0.232600858637302	Muscle	0.913691641314152	Frontal_cortex	4.11475684560159	0.0976206142721116	0.205759631749656	0.108383308131076	1.19368589848071	0.470792272696665	0.438118369273418	6	0
D_LMDEP	Loin muscle depth	Meat and carcass	Muscle	ENSSSCG00000036852	TSEN54	0.706276967322397	2	2	0.426975007226605	Muscle	0.728699997805194	Pituitary	1.11931715546057	0.880682844539435	0.880682844539435	-0.794379	0.346855342388153	-0.223762	0.806974321964537	2	0
D_LMDEP	Loin muscle depth	Meat and carcass	Muscle	ENSSSCG00000000706	LTBR	0.706490908570461	1	1	0.706490908570461	Muscle	0.706490908570461	Muscle	1	1	1	0.376573063782425	0.376573063782425	0.376573063782425	NA	1	0
D_LMDEP	Loin muscle depth	Meat and carcass	Muscle	ENSSSCG00000005643		0.707562762868805	2	2	0.437611475288637	Muscle	0.824999995804722	Jejunum	1.09829408099649	0.901705919003508	0.901705919003508	-0.776233	-0.221119	-0.498676	0.392525012263588	2	0
D_LMDEP	Loin muscle depth	Meat and carcass	Muscle	ENSSSCG00000028633	AMMECR1L	0.70855977211242	3	3	0.254992394159876	Muscle	0.894127615591333	Blood	1.15694952647676	0.819969671393066	0.819969671393066	0.133083156782739	1.13830680330157	0.49601876640456	0.557805502705523	3	0
D_LMDEP	Loin muscle depth	Meat and carcass	Muscle	ENSSSCG00000029608	SEC62	0.70857035642831	1	1	0.70857035642831	Muscle	0.70857035642831	Muscle	1	1	1	-0.373777	-0.373777	-0.373777	NA	1	0
D_LMDEP	Loin muscle depth	Meat and carcass	Muscle	ENSSSCG00000011501	SUCLG2	0.709609157971412	4	4	0.16988739120405	Muscle	0.968993944982825	Brain	2.0572442694936	0.243826647826338	0.243826647826338	0.0388701129270065	1.37256573188085	0.602139966231771	0.59817726636518	4	0
D_LMDEP	Loin muscle depth	Meat and carcass	Muscle	ENSSSCG00000021815		0.711520458918779	4	4	0.246566631463525	Muscle	0.538005894533226	Uterus	2.30629150608131	0.432864383862792	0.432864383862792	-1.15873	-0.615831	-0.947309	0.239640690155741	4	0
D_LMDEP	Loin muscle depth	Meat and carcass	Muscle	ENSSSCG00000016491	DENND11	0.711645179667535	13	9	0.283479591603178	Muscle	0.974274161634703	Jejunum	6.22628177622086	0.104101665544387	0.236761599754007	-0.826983	1.0725354691121	0.068706881506412	0.555459682627174	9	0
D_LMDEP	Loin muscle depth	Meat and carcass	Muscle	ENSSSCG00000012950		0.71243613595003	2	2	0.416749943681159	Muscle	0.706551325938731	Blood	1.30329373436477	0.696706265635227	0.696706265635227	-0.812073	-0.376492	-0.594282	0.308002189974315	2	0
D_LMDEP	Loin muscle depth	Meat and carcass	Muscle	ENSSSCG00000008111	NPHP1	0.712715555591108	7	6	0.146529016558221	Muscle	0.833493430625633	Fetal_thymus	3.59511429887334	0.108562038862068	0.229939892060837	-1.4519	0.382372768160902	-0.201149	0.690458200565143	6	0
D_LMDEP	Loin muscle depth	Meat and carcass	Muscle	ENSSSCG00000029570	PXDN	0.713642874796908	1	1	0.713642874796909	Muscle	0.713642874796909	Muscle	1	1	1	0.366968017177387	0.366968017177387	0.366968017177387	NA	1	0
D_LMDEP	Loin muscle depth	Meat and carcass	Muscle	ENSSSCG00000004370	ATG5	0.714477182161524	1	1	0.714477182161524	Muscle	0.714477182161524	Muscle	1	1	1	-0.36585	-0.36585	-0.36585	NA	1	0
D_LMDEP	Loin muscle depth	Meat and carcass	Muscle	ENSSSCG00000004572		0.715193430084245	3	3	0.262179109697211	Muscle	0.839879130318081	Uterus	1.67067728609756	0.328380560208685	0.328380560208685	-1.12126	0.202048088305645	-0.490522	0.663815483545447	3	0
D_LMDEP	Loin muscle depth	Meat and carcass	Muscle	ENSSSCG00000006875	PLPPR4	0.716808574261985	3	3	0.253582736560132	Muscle	0.744280326301723	Ovary	1.66363589479293	0.483643267102552	0.483643267102552	-1.14169	0.32619037082042	-0.507415	0.753968002407028	3	0
D_LMDEP	Loin muscle depth	Meat and carcass	Muscle	ENSSSCG00000009934	KCTD10	0.717082751323259	5	5	0.293697897492033	Muscle	0.858133574194337	Hypothalamus	2.43997451021362	0.269125207271271	0.269125207271271	-1.05004	0.830296372219559	0.180257567341749	0.738374684467858	5	0
D_LMDEP	Loin muscle depth	Meat and carcass	Muscle	ENSSSCG00000031627	WBP4	0.718836738840777	3	3	0.348827237530185	Muscle	0.937250025469345	Liver	1.50877921454764	0.615201518700846	0.615201518700846	-0.936866	0.0787266778587312	-0.576459	0.568355667595375	3	0
D_LMDEP	Loin muscle depth	Meat and carcass	Muscle	ENSSSCG00000025284	COQ9	0.720464698918305	5	5	0.123188389141295	Muscle	0.840126476186061	Heart	1.37954309092661	0.626084668891324	0.626084668891324	-1.54153	0.297747741618804	-0.384393	0.742986288764758	5	0
D_LMDEP	Loin muscle depth	Meat and carcass	Muscle	ENSSSCG00000038076	ATF2	0.720558609227845	1	1	0.720558609227845	Muscle	0.720558609227845	Muscle	1	1	1	-0.357712	-0.357712	-0.357712	NA	1	0
D_LMDEP	Loin muscle depth	Meat and carcass	Muscle	ENSSSCG00000033695	KCTD15	0.721232610832107	2	2	0.483042325273038	Muscle	0.709144703225005	Pituitary	1.04085253644362	0.95914746355638	0.95914746355638	-0.701418	0.37300502607267	-0.164206	0.759731656482964	2	0
D_LMDEP	Loin muscle depth	Meat and carcass	Muscle	ENSSSCG00000011147	AKR1C2	0.72197718742269	4	4	0.172547378654619	Muscle	0.884778382454423	Testis	1.35994256827773	0.670089207984377	0.670089207984377	-1.36406	0.144914494283849	-0.436256	0.650822576419236	4	0
D_LMDEP	Loin muscle depth	Meat and carcass	Muscle	ENSSSCG00000031421	DYNLRB2	0.722415439586331	1	1	0.722415439586331	Muscle	0.722415439586331	Muscle	1	1	1	0.355232472415576	0.355232472415576	0.355232472415576	NA	1	0
D_LMDEP	Loin muscle depth	Meat and carcass	Muscle	ENSSSCG00000045461		0.722602888031705	1	1	0.722602888031705	Muscle	0.722602888031705	Muscle	1	1	1	0.354982251091203	0.354982251091203	0.354982251091203	NA	1	0
D_LMDEP	Loin muscle depth	Meat and carcass	Muscle	ENSSSCG00000025440	ELOA	0.723231542644982	4	4	0.340678461458429	Muscle	0.637626776291332	Fetal_thymus	1.6986790162979	0.591130548788037	0.591130548788037	0.471019546829881	0.952825560124712	0.730373145445197	0.237100364683886	4	0
D_LMDEP	Loin muscle depth	Meat and carcass	Muscle	ENSSSCG00000002313	SLC10A1	0.724270617864642	1	1	0.724270617864642	Muscle	0.724270617864642	Muscle	1	1	1	-0.352757	-0.352757	-0.352757	NA	1	0
[truncated: 27,607 more rows]

## Sheet: Fat
Trait	Trait name	Trait class	Tissue	gene	gene_name	pvalue	n	n_indep	p_i_best	t_i_best	p_i_worst	t_i_worst	eigen_max	eigen_min	eigen_min_kept	z_min	z_max	z_mean	z_sd	tmi	status
[truncated: 9,825 more rows]
